# Supplementary material for: Crowdsourcing temporal transcriptomic coronavirus host infection data: Resources, guide, and novel insights
Source: Biol Methods Protoc. 2023 Nov 14;8(1):bpad033. doi: 10.1093/biomethods/bpad033 (PMC10723038; doi:10.1093/biomethods/bpad033)
Supplement: bpad033_Supplementary_Data [file bpad033_supplementary_data.zip]

Archive with 20 entries (20 files):
- Supplemental Figure 1 - Two-way Agglomerative Hierarchical Clustering Heatmap of 74 SARS-CoV-1 Biosets.pdf
- Supplemental Figure 2 - Analysis of Stat genes by host age viral variant and viral dose.pdf
- Supplemental Figure 3 - Correlation of Stat1 Knockout Transcriptional Data to SARS-COV-1 Meta-signatures.pdf
- Supplemental Figure 4 - Down-regulated Cell Cycle Genes in Early and Late Infection.pdf
- Supplemental Table 1 - 74 SARS-CoV-1 mouse lung infected Bioset metadata and directional gene scores.xlsx
- Supplemental Table 2 - 5 Temporal Meta-Signature Table and select profiles.xlsx
- Supplemental Table 3 - Cxcl10 Studies and Biosets in BSCE.xlsx
- Supplemental Table 4 - Cxcl10 Disease Atlas.xlsx
- Supplemental Table 5 - Bex2 Studies and Biosets in BSCE.xlsx
- Supplemental Table 6 - Bex2 Disease Atlas.xlsx
- Supplemental Table 7 -  BSCE Knock Out Atlas results for SARS-CoV_2dpi mouse Lung 19 Bioset Meta-Signature.xlsx
- Supplemental Table 8 - Gene Ontology correlations to the 5 Meta-signatures.xlsx
- Supplemental Table 9 - Meta-Signature correlations to GO cell cycle genes.xlsx
- Supplemental Table 10 - CXCL10 14 gene highest up and 4-7dpi high up clusters in Pathway Enrichment app.xlsx
- Supplemental Table 13 - BSCE Pharmaco Atlas results for the 5 Temporal Meta-Signatures.xlsx
- Supplemental Table 14 - Pathway Studio Literature Assertions and Concept Enrichment.xlsx
- Supplemental Table 15 -21 gene predictor in Pathway Enrichment app.xlsx
- 27.xlsx
- 28.xlsx
- BSCE Supplemental Text.pdf
