# Supplementary material for: Crowdsourcing temporal transcriptomic coronavirus host infection data: Resources, guide, and novel insights
Source: Biol Methods Protoc. 2023 Nov 14;8(1):bpad033. doi: 10.1093/biomethods/bpad033 (PMC10723038; doi:10.1093/biomethods/bpad033)
Supplement: bpad033_Supplementary_Data [file bpad033_supplementary_data.zip › Supplemental Table 1 - 74 SARS-CoV-1 mouse lung infected Bioset metadata and directional gene scores.xlsx]

## Sheet: Sheet1
Supplemental Table 1. 74 SARS-CoV-1 mouse lung infected Bioset metadata and directional gene scores_wZero Time Point. 74 SARS-CoV-1 lung infected versus mock infected Biosets in mouse at 0.5, 1, 2, 4, and 7 dpi from BSCE Curated Studies, comprising 299 experimental and 239 control animals. In addition to the five post-infection time points, there were 3 host age groups, 3 host strains, 5 viral va…
Bioset ID of SARS CoV-Round3BV2_74 Biosets_wZero Time Point.jmp	Day Post-Infection	Species	GEO ID, link	Study name	Bioset name	Test Samples	Control Samples	Feature Size	Article PubMed ID	Viral Strain	SARS-CoV Strain	Viral Dose	Viral Dose (PFUs)	Sample Source (strain, cell)	Host Mouse Strain	Sex	Host Age Category	Host Age Cat	Host Age	Technology	Lab	March1	43891	43892	March2	March3	March5	March6	44075	Sept2	Sept3	44077	Sept4	44078	Sept5	Sept6	44080	Sept7	Sept8	44082	44083	Sept11	44086	212970	228712	329302	385414	432575	432823
867451	0.5	Mus musculus	GSE36969	Lungs from aged and young mice infected with mouse adapted SARS strains (Timecourse)	Lungs from 1yr old (aged) mice - 12hr post SARS MA15 strain infection _vs_ mock (PBS) infection	3	3	627	19420084	SARS-CoV-MA15	4-MA15	100,000 PFU	100000	Lung	BALB/c	female	aged	3-aged (52 weeks old)	1yr	Agilent-014868 Whole Mouse Genome Microarray 4x44K G4122F	Michael Katze - University of Washington	0	0	0	0	0	0	0	0	0	0	0	0	0	0	0	0	0	0	0	0	0	0	0	0	0	0	0	0
867454	0.5	Mus musculus	GSE36969	Lungs from aged and young mice infected with mouse adapted SARS strains (Timecourse)	Lungs from 1yr old (aged) mice - 12hr post SARS MA15e strain infection _vs_ mock (PBS) infection	3	3	237	19420084	SARS-CoV-MA15e	2-MA15e	100,000 PFU	100000	Lung	BALB/c	female	aged	3-aged (52 weeks old)	1yr	Agilent-014868 Whole Mouse Genome Microarray 4x44K G4122F	Michael Katze - University of Washington	0	0	0	0	0	0	0	0	0	0	0	0	0	0	0	0	0	0	0	0	0	0	92.05221201	0	0	0	0	0
867457	0.5	Mus musculus	GSE36969	Lungs from aged and young mice infected with mouse adapted SARS strains (Timecourse)	Lungs from 1yr old (aged) mice - 12hr post SARS MA15g strain infection _vs_ mock (PBS) infection	3	3	1331	19420084	SARS-CoV-MA15g	3-MA15g	100,000 PFU	100000	Lung	BALB/c	female	aged	3-aged (52 weeks old)	1yr	Agilent-014868 Whole Mouse Genome Microarray 4x44K G4122F	Michael Katze - University of Washington	0	0	0	0	0	0	0	0	0	0	0	0	0	0	0	0	0	0	0	0	0	0	0	0	0	-51.43503755	0	0
867478	0.5	Mus musculus	GSE36969	Lungs from aged and young mice infected with mouse adapted SARS strains (Timecourse)	Lungs from 8wk old (young) mice - 12hr post SARS MA15 strain infection _vs_ mock (PBS) infection	4	4	328	19420084	SARS-CoV-MA15	4-MA15	100,000 PFU	100000	Lung	BALB/c	female	young	1-young (<10 weeks old)	8wks	Agilent-014868 Whole Mouse Genome Microarray 4x44K G4122F	Michael Katze - University of Washington	0	0	0	0	0	0	0	0	0	0	0	0	0	0	0	0	0	0	0	0	0	0	0	0	0	0	0	0
867481	0.5	Mus musculus	GSE36969	Lungs from aged and young mice infected with mouse adapted SARS strains (Timecourse)	Lungs from 8wk old (young) mice - 12hr post SARS MA15e strain infection _vs_ mock (PBS) infection	4	4	931	19420084	SARS-CoV-MA15e	2-MA15e	100,000 PFU	100000	Lung	BALB/c	female	young	1-young (<10 weeks old)	8wks	Agilent-014868 Whole Mouse Genome Microarray 4x44K G4122F	Michael Katze - University of Washington	0	0	0	0	0	0	0	0	0	0	0	0	0	0	0	0	0	0	0	0	0	0	0	0	0	0	0	0
867484	0.5	Mus musculus	GSE36969	Lungs from aged and young mice infected with mouse adapted SARS strains (Timecourse)	Lungs from 8wk old (young) mice - 12hr post SARS MA15g strain infection _vs_ mock (PBS) infection	4	4	737	19420084	SARS-CoV-MA15g	3-MA15g	100,000 PFU	100000	Lung	BALB/c	female	young	1-young (<10 weeks old)	8wks	Agilent-014868 Whole Mouse Genome Microarray 4x44K G4122F	Michael Katze - University of Washington	0	0	57.39144408	0	0	0	0	0	0	0	0	0	0	0	0	0	0	63.66020728	0	0	0	0	0	0	0	-60.22645146	0	0
926614	1	Mus musculus	GSE19137	Lungs from mice at 1,2,3,5,14 and 28 days post-infection with SARS coronavirus	Lungs from 3wk old mice - 1d post-infection with SARS coronavirus _vs_ mock infected	3	3	2097	?	SARS-CoV-TOR-2	1-TOR-2	22,000 PFU	22000	Lung	129/S6/SvEv	female	young	1-young (<10 weeks old)	3wk	Affymetrix Mouse Genome 430 2.0 Array	David J Kelvin - Toronto General Research Institute	0	0	0	0	-43.71737591	43.71737591	0	0	0	0	0	0	0	0	0	0	0	0	0	0	0	0	0	0	0	0	0	0
494014	1	Mus musculus	GSE33266	Lung gene expression profiles of mice 2-7d following dosed SARS infection	Lung of mice 1d after intranasal instillation of 100 PFU SARS CoV MA15 _vs_ PBS	5	3	7513	26015500	SARS-CoV-MA15	4-MA15	100 PFU	100	Lung	C57BL/6NJ	female	adult	2-adult (20-23 weeks old)	23wk	Agilent-014868 Whole Mouse Genome Microarray 4x44K G4122F	Michael Katze - University of Washington	0	0	0	26.68559565	21.1399507	0	17.34539185	0	-49.59087528	0	0	0	0	0	0	0	16.20777065	0	0	0	0	0	0	0	0	0	0	0
494017	1	Mus musculus	GSE33266	Lung gene expression profiles of mice 2-7d following dosed SARS infection	Lung of mice 1d after intranasal instillation of 1000 PFU SARS CoV MA15 _vs_ PBS	5	3	6848	26015500	SARS-CoV-MA15	4-MA15	1,000 PFU	1000	Lung	C57BL/6NJ	female	adult	2-adult (20-23 weeks old)	23wk	Agilent-014868 Whole Mouse Genome Microarray 4x44K G4122F	Michael Katze - University of Washington	0	0	0	18.36634991	25.22551611	0	19.6224638	0	-50.70325413	0	0	0	0	0	0	0	30.59750814	0	0	0	0	0	0	12.71436418	0	0	0	0
494020	1	Mus musculus	GSE33266	Lung gene expression profiles of mice 2-7d following dosed SARS infection	Lung of mice 1d after intranasal instillation of 10000 PFU SARS CoV MA15 _vs_ PBS	5	3	7147	26015500	SARS-CoV-MA15	4-MA15	10,000 PFU	10000	Lung	C57BL/6NJ	female	adult	2-adult (20-23 weeks old)	23wk	Agilent-014868 Whole Mouse Genome Microarray 4x44K G4122F	Michael Katze - University of Washington	0	0	0	0	13.91106932	0	13.91106932	0	-24.04724803	0	0	0	0	0	0	0	42.10951844	0	0	0	0	0	0	0	0	0	0	0
494023	1	Mus musculus	GSE33266	Lung gene expression profiles of mice 2-7d following dosed SARS infection	Lung of mice 1d after intranasal instillation of 100000 PFU SARS CoV MA15 _vs_ PBS	5	3	8275	26015500	SARS-CoV-MA15	4-MA15	100,000 PFU	100000	Lung	C57BL/6NJ	female	adult	2-adult (20-23 weeks old)	23wk	Agilent-014868 Whole Mouse Genome Microarray 4x44K G4122F	Michael Katze - University of Washington	0	0	0	-11.70875182	20.54924009	0	16.10918159	0	-20.54924009	0	0	0	0	0	0	0	60.54074998	0	0	0	0	0	0	0	0	0	0	14.41300168
867460	1	Mus musculus	GSE36969	Lungs from aged and young mice infected with mouse adapted SARS strains (Timecourse)	Lungs from 1yr old (aged) mice - 24hr post SARS MA15 strain infection _vs_ mock (PBS) infection	3	2	9941	19420084	SARS-CoV-MA15	4-MA15	100,000 PFU	100000	Lung	BALB/c	female	aged	3-aged (52 weeks old)	1yr	Agilent-014868 Whole Mouse Genome Microarray 4x44K G4122F	Michael Katze - University of Washington	0	0	0	-9.79334092	12.12229945	67.41088281	13.87978992	0	0	-14.12736669	0	-51.00999796	0	0	0	0	0	-22.82708936	0	0	0	0	0	-16.24188718	0	0	-54.23464075	55.17058746
867463	1	Mus musculus	GSE36969	Lungs from aged and young mice infected with mouse adapted SARS strains (Timecourse)	Lungs from 1yr old (aged) mice - 24hr post SARS MA15e strain infection _vs_ mock (PBS) infection	3	2	1864	19420084	SARS-CoV-MA15e	2-MA15e	100,000 PFU	100000	Lung	BALB/c	female	aged	3-aged (52 weeks old)	1yr	Agilent-014868 Whole Mouse Genome Microarray 4x44K G4122F	Michael Katze - University of Washington	0	0	0	0	0	70.91896799	0	0	0	-40.90146836	0	0	0	0	0	0	0	-33.92429454	0	0	0	0	0	0	0	0	0	53.51428296
867466	1	Mus musculus	GSE36969	Lungs from aged and young mice infected with mouse adapted SARS strains (Timecourse)	Lungs from 1yr old (aged) mice - 24hr post SARS MA15g strain infection _vs_ mock (PBS) infection	3	2	5201	19420084	SARS-CoV-MA15g	3-MA15g	100,000 PFU	100000	Lung	BALB/c	female	aged	3-aged (52 weeks old)	1yr	Agilent-014868 Whole Mouse Genome Microarray 4x44K G4122F	Michael Katze - University of Washington	0	0	0	-21.87341418	0	69.90269545	0	0	0	-19.70590901	0	-37.07273671	0	0	0	0	-15.31074692	0	0	0	0	0	0	-24.9001504	0	0	-47.11958007	53.57563809
867487	1	Mus musculus	GSE36969	Lungs from aged and young mice infected with mouse adapted SARS strains (Timecourse)	Lungs from 8wk old (young) mice - 24hr post SARS MA15 strain infection _vs_ mock (PBS) infection	3	3	2054	19420084	SARS-CoV-MA15	4-MA15	100,000 PFU	100000	Lung	BALB/c	female	young	1-young (<10 weeks old)	8wks	Agilent-014868 Whole Mouse Genome Microarray 4x44K G4122F	Michael Katze - University of Washington	0	0	0	-34.71209786	0	0	0	0	0	0	0	0	0	0	0	0	0	0	0	0	0	0	0	0	0	0	0	50.81455735
867490	1	Mus musculus	GSE36969	Lungs from aged and young mice infected with mouse adapted SARS strains (Timecourse)	Lungs from 8wk old (young) mice - 24hr post SARS MA15e strain infection _vs_ mock (PBS) infection	4	3	603	19420084	SARS-CoV-MA15e	2-MA15e	100,000 PFU	100000	Lung	BALB/c	female	young	1-young (<10 weeks old)	8wks	Agilent-014868 Whole Mouse Genome Microarray 4x44K G4122F	Michael Katze - University of Washington	0	0	0	0	0	0	0	0	0	0	0	0	0	0	0	0	0	-63.01117818	0	0	0	0	0	0	0	0	0	0
867493	1	Mus musculus	GSE36969	Lungs from aged and young mice infected with mouse adapted SARS strains (Timecourse)	Lungs from 8wk old (young) mice - 24hr post SARS MA15g strain infection _vs_ mock (PBS) infection	3	3	1427	19420084	SARS-CoV-MA15g	3-MA15g	100,000 PFU	100000	Lung	BALB/c	female	young	1-young (<10 weeks old)	8wks	Agilent-014868 Whole Mouse Genome Microarray 4x44K G4122F	Michael Katze - University of Washington	0	0	0	0	0	0	0	0	0	0	0	0	0	0	0	0	0	0	0	0	0	0	0	0	0	0	0	0
821644	1	Mus musculus	GSE49262	Lungs from mice infected with deltaORF6 mutant or wildtype SARS	Lungs from 20wk mice 1d post infection with 1E5 PFU wildtype SARS MA15 strain _vs_ mock infection	3	3	12600	25977790	SARS-CoV-MA15	4-MA15	100,000 PFU	100000	Lung	C57BL6	?	adult	2-adult (20-23 weeks old)	20wk	Agilent-014868 Whole Mouse Genome Microarray 4x44K G4122F	Michael Katze - University of Washington	0	0	0	0	12.42458278	65.04488097	10.05908708	0	0	-31.88185858	0	-26.20270412	0	0	0	0	0	-18.9872937	0	0	0	0	0	-24.50511912	0	0	-27.27456211	58.58917272
823390	1	Mus musculus	GSE49263	Lungs from mice infected with nsp16 mutant or wildtype SARS	Lungs from 20wk mice 1d post infection with 1E5 PFU wildtype SARS MA15 strain _vs_ mock infection	4	2	8680	29976657	SARS-CoV-MA15	4-MA15	100,000 PFU	100000	Lung	C57BL6	female	adult	2-adult (20-23 weeks old)	20wk	Agilent-014868 Whole Mouse Genome Microarray 4x44K G4122F	Michael Katze - University of Washington	0	0	0	0	16.65939207	61.54603644	0	0	-14.04814017	0	0	-23.43907481	0	0	0	0	-11.46539172	-25.82297832	0	0	0	0	0	-23.43907481	0	0	-39.20584638	70.48706562
839425	1	Mus musculus	GSE50000	Lungs of mice infected with different strains of the SARS virus	Lungs of C57Bl6 mice - infected with SARS CoV (WT not lethal to mice) 1d _vs_ mock infection	4	4	414	25977790	SARS-CoV-ic	0-ic	10,000 PFU	10000	Lung	C57BL6	?	adult	2-adult (20-23 weeks old)	20wk	Agilent-014868 Whole Mouse Genome Microarray 4x44K G4122F	Michael Katze - University of Washington	0	0	0	0	0	0	0	0	0	0	0	0	0	0	0	0	0	0	0	0	0	0	0	0	0	0	0	0
839437	1	Mus musculus	GSE50000	Lungs of mice infected with different strains of the SARS virus	Lungs of C57Bl6 mice - infected with SARS MA15 (WT lethal to mice) 1d _vs_ mock infection	8	4	12802	25977790	SARS-CoV-MA15	4-MA15	100,000 PFU	100000	Lung	C57BL6	?	adult	2-adult (20-23 weeks old)	20wk	Agilent-014868 Whole Mouse Genome Microarray 4x44K G4122F	Michael Katze - University of Washington	0	0	0	0	10.34543404	59.07442196	0	0	0	-45.74732836	0	-12.25697483	0	0	0	0	0	-17.15595449	0	0	0	0	0	-23.58223597	0	0	-25.04821782	59.45373905
926620	2	Mus musculus	GSE19137	Lungs from mice at 1,2,3,5,14 and 28 days post-infection with SARS coronavirus	Lungs from 3wk old mice - 2d post-infection with SARS coronavirus _vs_ mock infected	3	3	4291	?	SARS-CoV-TOR-2	1-TOR-2	22,000 PFU	22000	Lung	129/S6/SvEv	female	young	1-young (<10 weeks old)	3wks	Affymetrix Mouse Genome 430 2.0 Array	David J Kelvin - Toronto General Research Institute	0	0	0	0	0	68.55231227	0	0	0	0	0	0	0	0	0	0	0	-51.35895803	0	0	-27.50275028	0	0	0	0	0	0	0
494026	2	Mus musculus	GSE33266	Lung gene expression profiles of mice 2-7d following dosed SARS infection	Lung of mice 2d after intranasal instillation of 100 PFU SARS CoV MA15 _vs_ PBS	5	3	4632	26015500	SARS-CoV-MA15	4-MA15	100 PFU	100	Lung	C57BL/6NJ	female	adult	2-adult (20-23 weeks old)	23wk	Agilent-014868 Whole Mouse Genome Microarray 4x44K G4122F	Michael Katze - University of Washington	22.59335575	0	0	0	23.63027132	0	0	0	0	0	0	0	0	0	26.57835565	0	0	0	0	0	0	0	0	0	0	0	0	0
494029	2	Mus musculus	GSE33266	Lung gene expression profiles of mice 2-7d following dosed SARS infection	Lung of mice 2d after intranasal instillation of 1000 PFU SARS CoV MA15 _vs_ PBS	5	3	8107	26015500	SARS-CoV-MA15	4-MA15	1,000 PFU	1000	Lung	C57BL/6NJ	female	adult	2-adult (20-23 weeks old)	23wk	Agilent-014868 Whole Mouse Genome Microarray 4x44K G4122F	Michael Katze - University of Washington	33.48289024	0	0	0	21.83730336	49.45843019	0	0	0	-28.82724982	0	-15.60724676	0	0	12.9127896	0	0	-13.76845317	0	0	0	0	0	-11.95960524	0	0	0	54.17118093
494032	2	Mus musculus	GSE33266	Lung gene expression profiles of mice 2-7d following dosed SARS infection	Lung of mice 2d after intranasal instillation of 10000 PFU SARS CoV MA15 _vs_ PBS	5	3	13435	26015500	SARS-CoV-MA15	4-MA15	10,000 PFU	10000	Lung	C57BL/6NJ	female	adult	2-adult (20-23 weeks old)	23wk	Agilent-014868 Whole Mouse Genome Microarray 4x44K G4122F	Michael Katze - University of Washington	34.6990895	0	0	0	14.2643585	43.0485243	0	0	0	-60.34420334	0	-15.33098054	0	0	-12.92540747	0	0	-11.35720922	0	0	0	0	0	-14.53733478	0	0	-22.02944014	54.61794746
494035	2	Mus musculus	GSE33266	Lung gene expression profiles of mice 2-7d following dosed SARS infection	Lung of mice 2d after intranasal instillation of 100000 PFU SARS CoV MA15 _vs_ PBS	5	3	14034	26015500	SARS-CoV-MA15	4-MA15	100,000 PFU	100000	Lung	C57BL/6NJ	female	adult	2-adult (20-23 weeks old)	23wk	Agilent-014868 Whole Mouse Genome Microarray 4x44K G4122F	Michael Katze - University of Washington	26.84794398	0	0	0	11.42439336	34.92132226	0	0	0	-75.91515722	0	-11.20613917	0	0	-11.42439336	0	0	0	0	0	0	0	0	-12.76868506	0	0	-24.40834179	50.34536923
867469	2	Mus musculus	GSE36969	Lungs from aged and young mice infected with mouse adapted SARS strains (Timecourse)	Lungs from 1yr old (aged) mice - 48hr post SARS MA15 strain infection _vs_ mock (PBS) infection	3	2	9296	19420084	SARS-CoV-MA15	4-MA15	100,000 PFU	100000	Lung	BALB/c	female	aged	3-aged (52 weeks old)	1yr	Agilent-014868 Whole Mouse Genome Microarray 4x44K G4122F	Michael Katze - University of Washington	41.71150654	0	0	0	16.10357822	50.07310674	0	0	0	0	0	-28.33358834	0	0	-12.17804299	0	0	-49.64405215	0	0	-28.33358834	0	0	-15.92371902	0	0	-38.69819279	45.56722076
867472	2	Mus musculus	GSE36969	Lungs from aged and young mice infected with mouse adapted SARS strains (Timecourse)	Lungs from 1yr old (aged) mice - 48hr post SARS MA15e strain infection _vs_ mock (PBS) infection	3	2	9919	19420084	SARS-CoV-MA15e	2-MA15e	100,000 PFU	100000	Lung	BALB/c	female	aged	3-aged (52 weeks old)	1yr	Agilent-014868 Whole Mouse Genome Microarray 4x44K G4122F	Michael Katze - University of Washington	0	0	0	0	18.95231597	54.81194023	0	0	0	0	0	-36.4745189	0	0	-14.98639236	0	0	-43.20923641	0	0	0	0	0	-17.71680049	0	0	-48.60267315	50.70325413
867475	2	Mus musculus	GSE36969	Lungs from aged and young mice infected with mouse adapted SARS strains (Timecourse)	Lungs from 1yr old (aged) mice - 48hr post SARS MA15g strain infection _vs_ mock (PBS) infection	3	2	9745	19420084	SARS-CoV-MA15g	3-MA15g	100,000 PFU	100000	Lung	BALB/c	female	aged	3-aged (52 weeks old)	1yr	Agilent-014868 Whole Mouse Genome Microarray 4x44K G4122F	Michael Katze - University of Washington	42.20549009	0	0	0	12.21335261	53.9502363	0	0	0	0	0	-32.66842205	0	0	-13.78276162	0	0	-42.73102529	0	0	-33.37449521	0	0	-17.93278076	0	0	-48.07322514	54.61794746
867496	2	Mus musculus	GSE36969	Lungs from aged and young mice infected with mouse adapted SARS strains (Timecourse)	Lungs from 8wk old (young) mice - 48hr post SARS MA15 strain infection _vs_ mock (PBS) infection	4	4	13515	19420084	SARS-CoV-MA15	4-MA15	100,000 PFU	100000	Lung	BALB/c	female	young	1-young (<10 weeks old)	8wks	Agilent-014868 Whole Mouse Genome Microarray 4x44K G4122F	Michael Katze - University of Washington	48.39943082	0	0	0	12.21657545	56.58541002	0	0	0	-18.06560706	0	-25.28061482	0	0	-13.48985158	0	0	-42.73102529	0	0	-29.71450305	0	0	-28.97139943	0	0	-38.0937869	51.34946391
867499	2	Mus musculus	GSE36969	Lungs from aged and young mice infected with mouse adapted SARS strains (Timecourse)	Lungs from 8wk old (young) mice - 48hr post SARS MA15e strain infection _vs_ mock (PBS) infection	4	4	12842	19420084	SARS-CoV-MA15e	2-MA15e	100,000 PFU	100000	Lung	BALB/c	female	young	1-young (<10 weeks old)	8wks	Agilent-014868 Whole Mouse Genome Microarray 4x44K G4122F	Michael Katze - University of Washington	52.69259142	0	0	0	9.91168687	70.16756013	0	0	0	-17.20051326	0	-32.11386291	0	0	0	0	0	-31.71803932	0	0	-22.00326528	0	0	-32.11386291	0	0	-29.54401763	63.79178362
867502	2	Mus musculus	GSE36969	Lungs from aged and young mice infected with mouse adapted SARS strains (Timecourse)	Lungs from 8wk old (young) mice - 48hr post SARS MA15g strain infection _vs_ mock (PBS) infection	4	4	13635	19420089	SARS-CoV-MA15g	3-MA15g	100,000 PFU	100000	Lung	BALB/c	female	young	1-young (<10 weeks old)	8wks	Agilent-014868 Whole Mouse Genome Microarray 4x44K G4122F	Michael Katze - University of Washington	46.69231631	0	0	0	9.312114129	56.82851428	0	0	0	-17.57901768	0	-25.86626108	0	0	-14.75021978	0	0	-38.47337642	0	0	-21.53288287	0	0	-28.38570496	0	0	-33.83751227	52.39442523
821650	2	Mus musculus	GSE49262	Lungs from mice infected with deltaORF6 mutant or wildtype SARS	Lungs from 20wk mice 2d post infection with 1E5 PFU wildtype SARS MA15 strain _vs_ mock infection	3	3	14597	25977790	SARS-CoV-MA15	4-MA15	100,000 PFU	100000	Lung	C57BL6	?	adult	2-adult (20-23 weeks old)	20wk	Agilent-014868 Whole Mouse Genome Microarray 4x44K G4122F	Michael Katze - University of Washington	45.83791713	0	0	0	0	41.10118289	0	0	0	-38.73056694	0	-24.02229269	0	0	0	0	0	-15.70776026	0	0	-12.22625417	0	0	-19.11256536	0	0	-40.84733716	51.54958039
823396	2	Mus musculus	GSE49263	Lungs from mice infected with nsp16 mutant or wildtype SARS	Lungs from 20wk mice 2d post infection with 1E5 PFU wildtype SARS MA15 strain _vs_ mock infection	4	3	13438	29976657	SARS-CoV-MA15	4-MA15	100,000 PFU	100000	Lung	C57BL6	female	adult	2-adult (20-23 weeks old)	20wk	Agilent-014868 Whole Mouse Genome Microarray 4x44K G4122F	Michael Katze - University of Washington	14.15756807	0	0	0	10.75486227	31.72890821	0	0	0	-44.60263512	0	-23.32111307	0	0	-18.01645984	0	0	-24.62229401	0	0	-12.10486688	0	0	-21.67899479	0	0	-29.19963792	65.41249117
839428	2	Mus musculus	GSE50000	Lungs of mice infected with different strains of the SARS virus	Lungs of C57Bl6 mice - infected with SARS CoV (WT not lethal to mice) 2d _vs_ mock infection	5	4	300	25977790	SARS-CoV-ic	0-ic	10,000 PFU	10000	Lung	C57BL6	?	adult	2-adult (20-23 weeks old)	20wk	Agilent-014868 Whole Mouse Genome Microarray 4x44K G4122F	Michael Katze - University of Washington	0	0	0	0	0	0	0	0	0	0	0	0	0	0	0	0	0	0	0	0	0	0	0	0	0	0	0	0
839440	2	Mus musculus	GSE50000	Lungs of mice infected with different strains of the SARS virus	Lungs of C57Bl6 mice - infected with SARS MA15 (WT lethal to mice) 2d _vs_ mock infection	8	4	15064	25977790	SARS-CoV-MA15	4-MA15	100,000 PFU	100000	Lung	C57BL6	?	adult	2-adult (20-23 weeks old)	20wk	Agilent-014868 Whole Mouse Genome Microarray 4x44K G4122F	Michael Katze - University of Washington	42.51519918	0	0	0	0	31.00698277	0	0	0	-49.91115814	0	-20.48114301	0	0	-10.07877571	0	0	-41.39484055	0	0	-18.92906899	0	0	-17.96402883	0	0	-28.89906136	53.76228468
833449	2	Mus musculus	GSE50878	Lungs from CXCR3 knockouts infected with SARS MA15	Lungs from 10wk old C57BL/6 wildtype infected with SARS MA15 2dpi _vs_ mock infected (PBS)	3	3	14277	27663205	SARS-CoV-MA15	4-MA15	100,000 PFU	100000	Lung	C57BL6/J	female	young	1-young (<10 weeks old)	10wk	Agilent-014868 Whole Mouse Genome Microarray 4x44K G4122F	Michael Katze - University of Washington	38.0937869	0	0	0	0	41.28410067	0	0	0	-43.37077677	0	-19.84946168	0	0	-14.70341737	0	0	-20.99622908	0	0	-9.860027056	0	0	-20.06863473	0	0	-23.68467175	68.45657799
1326109	2	Mus musculus	GSE52920	Lungs of BALB/c mice after infection with SARS-CoV E protein PBM mutation	Lungs of BALB/c mice at 2d after infection - SARS-CoV with wildtype E protein _vs_ mock	3	3	4261	25122212	SARS-CoV-MA15	4-MA15	100,000 PFU	100000	Lung	BALB/c Ola Hsd	female	young	1-young (<10 weeks old)	8wk	Agilent-028005 SurePrint G3 Mouse GE 8x60K Microarray	Luis Enjuanes - Universidad Autónoma de Madrid, Spain	-56.47292688	0	0	0	0	33.82721061	0	0	0	0	0	0	0	0	-18.77208066	0	0	0	0	0	0	0	0	0	0	0	0	0
957616	2	Mus musculus	GSE64660	Lungs from TRIM55 knockout mice infected with severe acute respiratory syndrome coronavirus MA15	Lungs from wildtype mice - SARS-coronavirus MA15 infected 2d _vs_ mock infected	3	3	13718	26452100	SARS-CoV-MA15	4-MA15	10,000 PFU	10000	Lung	C57BL6/J	female	young	1-young (<10 weeks old)	8-12wk	Agilent-014868 Whole Mouse Genome Microarray 4x44K G4122F	Michael Katze - University of Washington	30.84192281	0	0	0	17.55901585	34.30084586	0	0	0	-91.687602	0	-19.48634008	0	0	-21.7246788	0	0	-40.2268796	0	0	-14.80915443	0	0	-17.55901585	0	0	-27.69852921	44.15595885
995281	2	Mus musculus	GSE68820	Lungs of TLR3-/- mice infected with SARS-CoV	Lungs of TLR3 WT mice - 2d post SARs-CoV infection _vs_ mock infection	5	5	14332	26015500	SARS-CoV-MA15	4-MA15	10,000 PFU	10000	Lung	C57BL6/NJ	female	young	1-young (<10 weeks old)	10wk	Agilent-014868 Whole Mouse Genome Microarray 4x44K G4122F	Michael Katze - University of Washington	31.35326983	0	0	0	10.87474254	40.38446006	0	0	0	0	0	-17.8326866	0	0	-15.33605906	0	0	-30.3668928	0	0	-11.10674246	0	0	-21.82700787	0	0	-34.13668328	44.26149692
494038	4	Mus musculus	GSE33266	Lung gene expression profiles of mice 2-7d following dosed SARS infection	Lung of mice 4d after intranasal instillation of 100 PFU SARS CoV MA15 _vs_ PBS	5	3	8665	26015500	SARS-CoV-MA15	4-MA15	100 PFU	100	Lung	C57BL/6NJ	female	adult	2-adult (20-23 weeks old)	23wk	Agilent-014868 Whole Mouse Genome Microarray 4x44K G4122F	Michael Katze - University of Washington	36.37421795	0	0	-21.44818119	0	0	0	0	0	-41.39484055	0	-14.81389306	0	0	33.29049956	0	0	-21.44818119	0	0	-12.83944277	0	0	-14.81389306	0	0	0	0
494041	4	Mus musculus	GSE33266	Lung gene expression profiles of mice 2-7d following dosed SARS infection	Lung of mice 4d after intranasal instillation of 1000 PFU SARS CoV MA15 _vs_ PBS	5	3	15074	26015500	SARS-CoV-MA15	4-MA15	1,000 PFU	1000	Lung	C57BL/6NJ	female	adult	2-adult (20-23 weeks old)	23wk	Agilent-014868 Whole Mouse Genome Microarray 4x44K G4122F	Michael Katze - University of Washington	41.86237326	0	0	-21.21250689	0	18.08324804	0	0	0	-38.60139428	0	0	0	0	24.07851522	0	0	-22.72634301	0	0	-11.30592476	0	0	-10.45987904	-10.81761714	0	0	0
494044	4	Mus musculus	GSE33266	Lung gene expression profiles of mice 2-7d following dosed SARS infection	Lung of mice 4d after intranasal instillation of 10000 PFU SARS CoV MA15 _vs_ PBS	5	3	12660	26015500	SARS-CoV-MA15	4-MA15	10,000 PFU	10000	Lung	C57BL/6NJ	female	adult	2-adult (20-23 weeks old)	23wk	Agilent-014868 Whole Mouse Genome Microarray 4x44K G4122F	Michael Katze - University of Washington	34.68609088	-34.28814385	0	-27.98282974	0	16.04224887	0	0	0	-62.75494195	0	-11.33357663	0	9.343104975	16.27323411	0	0	-26.25457486	0	0	-10.07112227	0	0	-12.40131652	-11.33357663	0	-14.06090057	0
494047	4	Mus musculus	GSE33266	Lung gene expression profiles of mice 2-7d following dosed SARS infection	Lung of mice 4d after intranasal instillation of 100000 PFU SARS CoV MA15 _vs_ PBS	5	3	16602	26015500	SARS-CoV-MA15	4-MA15	100,000 PFU	100000	Lung	C57BL/6NJ	female	adult	2-adult (20-23 weeks old)	23wk	Agilent-014868 Whole Mouse Genome Microarray 4x44K G4122F	Michael Katze - University of Washington	14.74552179	-41.58038736	0	-22.32122927	0	12.21496382	0	0	0	-67.31287022	0	-14.58078777	0	12.88228171	0	0	0	-34.30084586	0	0	0	0	0	-15.38954004	-13.43898165	0	-18.71880978	0
867505	4	Mus musculus	GSE36969	Lungs from aged and young mice infected with mouse adapted SARS strains (Timecourse)	Lungs from 8wk old (young) mice - 96hr post SARS MA15 strain infection _vs_ mock (PBS) infection	3	4	12581	19420089	SARS-CoV-MA15	4-MA15	100,000 PFU	100000	Lung	BALB/c	female	young	1-young (<10 weeks old)	8wk	Agilent-014868 Whole Mouse Genome Microarray 4x44K G4122F	Michael Katze - University of Washington	20.70539127	-22.22488921	0	-18.20757362	0	19.48634008	0	0	0	-12.49493955	0	-53.26799126	0	13.25447803	-11.75032901	0	0	-38.20380968	0	0	-19.48634008	0	0	-34.9740842	-9.111600708	0	-65.22816813	0
867508	4	Mus musculus	GSE36969	Lungs from aged and young mice infected with mouse adapted SARS strains (Timecourse)	Lungs from 8wk old (young) mice - 96hr post SARS MA15e strain infection _vs_ mock (PBS) infection	4	4	7809	19420089	SARS-CoV-MA15e	2-MA15e	100,000 PFU	100000	Lung	BALB/c	female	young	1-young (<10 weeks old)	8wk	Agilent-014868 Whole Mouse Genome Microarray 4x44K G4122F	Michael Katze - University of Washington	42.96861572	0	0	0	0	15.17533583	0	0	0	-25.63721293	0	-12.800426	0	0	21.7246788	0	0	-57.07371641	0	0	-22.38588794	0	0	-34.93449782	-19.14022126	0	-27.75665188	0
867511	4	Mus musculus	GSE36969	Lungs from aged and young mice infected with mouse adapted SARS strains (Timecourse)	Lungs from 8wk old (young) mice - 96hr post SARS MA15g strain infection _vs_ mock (PBS) infection	4	4	10599	19420089	SARS-CoV-MA15g	3-MA15g	100,000 PFU	100000	Lung	BALB/c	female	young	1-young (<10 weeks old)	8wk	Agilent-014868 Whole Mouse Genome Microarray 4x44K G4122F	Michael Katze - University of Washington	31.69632386	-24.4598052	0	-16.90862915	0	24.4598052	0	0	0	-14.89003708	0	-37.52317056	0	14.89003708	-9.513824538	0	0	-44.55970555	0	0	-22.64297909	0	0	-34.12410254	-11.02744953	0	-46.34220941	0
685244	4	Mus musculus	GSE40824	Lungs from TNFRSF1B knockout and wildtype mice infected with pathogenic SARS MA15 virus	Lungs from wildtype mice infected 4d with SARS MA15 virus _vs_ 4d PBS controls	3	3	8433	1769406	SARS-CoV-MA15	4-MA15	100,000 PFU	100000	Lung	C57BL/6J	female	young	1-young (<10 weeks old)	10wk	Agilent-014868 Whole Mouse Genome Microarray 4x44K G4122F	Michael Katze - University of Washington	0	0	0	0	0	17.97100199	0	0	0	-64.50198021	0	0	0	24.0161773	0	0	0	-51.26417454	0	0	-29.21806611	0	0	-17.97100199	-27.96592632	0	-23.57022986	0
685187	4	Mus musculus	GSE40827	Lungs from PPP1R14C knockout and wildtype mice infected with pathogenic SARS MA15 virus	Lungs from wildtype mice infected 4d with SARS MA15 virus _vs_ 4d PBS controls	2	2	3148	25977790	SARS-CoV-MA15	4-MA15	100,000 PFU	100000	Lung	C57BL/6J	female	young	1-young (<10 weeks old)	10wk	Agilent-014868 Whole Mouse Genome Microarray 4x44K G4122F	Michael Katze - University of Washington	0	0	0	0	0	0	0	0	0	-77.30842971	0	0	0	0	0	0	0	0	0	0	0	0	0	0	0	0	-40.26186316	0
685193	4	Mus musculus	GSE40840	Lungs from TNFRSF1A/1B knockout and wildtype mice infected with pathogenic SARS MA15 virus	Lungs from wildtype mice infected 4d with SARS MA15 virus _vs_ 4d PBS controls	2	2	3325	25977790	SARS-CoV-MA15	4-MA15	100,000 PFU	100000	Lung	C57BL/6J	female	young	1-young (<10 weeks old)	10wk	Agilent-014868 Whole Mouse Genome Microarray 4x44K G4122F	Michael Katze - University of Washington	41.24731892	-42.98856504	0	0	0	36.66199837	0	0	0	-64.99922001	0	0	0	0	0	0	0	-64.63706289	0	0	-45.81523631	0	0	0	-27.9997536	0	0	0
821656	4	Mus musculus	GSE49262	Lungs from mice infected with deltaORF6 mutant or wildtype SARS	Lungs from 20wk mice 4d post infection with 1E5 PFU wildtype SARS MA15 strain _vs_ mock infection	3	3	7890	25977790	SARS-CoV-MA15	4-MA15	100,000 PFU	100000	Lung	C57BL/6	?	adult	2-adult (20-23 weeks old)	20wk	Agilent-014868 Whole Mouse Genome Microarray 4x44K G4122F	Michael Katze - University of Washington	18.36270754	-30.13972778	0	-12.11754014	0	15.27790509	0	0	0	-59.07442196	0	-61.14039056	0	0	-12.55250083	0	0	-61.14039056	0	0	0	0	0	0	0	0	-36.67652043	0
823402	4	Mus musculus	GSE49263	Lungs from mice infected with nsp16 mutant or wildtype SARS	Lungs from 20wk mice 4d post infection with 1E5 PFU wildtype SARS MA15 strain _vs_ mock infection	4	3	14764	29976657	SARS-CoV-MA15	4-MA15	100,000 PFU	100000	Lung	C57BL6	female	adult	2-adult (20-23 weeks old)	20wk	Agilent-014868 Whole Mouse Genome Microarray 4x44K G4122F	Michael Katze - University of Washington	0	-24.926964	0	0	0	10.17840712	0	0	0	-26.38174383	0	-54.87691109	0	21.60816616	-13.61670606	0	0	-56.82851428	0	0	-16.78612794	0	0	-19.72690079	-9.595602911	0	-48.93612856	0
839431	4	Mus musculus	GSE50000	Lungs of mice infected with different strains of the SARS virus	Lungs of C57Bl6 mice - infected with SARS CoV (WT not lethal to mice) 4d _vs_ mock infection	5	4	163	25977790	SARS-CoV-ic	0-ic	10,000 PFU	10000	Lung	C57BL6	?	adult	2-adult (20-23 weeks old)	20wk	Agilent-014868 Whole Mouse Genome Microarray 4x44K G4122F	Michael Katze - University of Washington	0	0	0	0	0	0	0	0	0	0	0	0	0	0	0	0	0	0	0	0	0	0	0	0	0	0	0	0
839443	4	Mus musculus	GSE50000	Lungs of mice infected with different strains of the SARS virus	Lungs of C57Bl6 mice - infected with SARS MA15 (WT lethal to mice) 4d _vs_ mock infection	9	4	4592	25977790	SARS-CoV-MA15	4-MA15	100,000 PFU	100000	Lung	C57BL6	?	adult	2-adult (20-23 weeks old)	20wk	Agilent-014868 Whole Mouse Genome Microarray 4x44K G4122F	Michael Katze - University of Washington	0	-57.6415388	0	-32.49665284	0	0	0	0	0	-71.1369101	0	0	0	29.98374881	-24.49863543	0	0	0	0	0	-27.61591782	0	0	0	0	0	0	0
833452	4	Mus musculus	GSE50878	Lungs from CXCR3 knockouts infected with SARS MA15	Lungs from 10wk old C57BL/6 wildtype infected with SARS MA15 4dpi _vs_ mock infected (PBS)	2	3	6452	27663205	SARS-CoV-MA15	4-MA15	100,000 PFU	100000	Lung	C57BL/6J	female	adult	2-adult (20-23 weeks old)	20wk	Agilent-014868 Whole Mouse Genome Microarray 4x44K G4122F		23.56423138	0	0	-15.58365462	0	19.51912679	0	0	0	-60.77918921	0	0	0	14.29514908	0	0	0	0	0	0	-28.72886274	0	0	0	-21.26121529	0	0	0
840316	4	Mus musculus	GSE51386	SARS infection in TIMP1 and Serpine1 (PAI1) knock-out mice	Lung of wildtype mice - SARS MA15 infected 4d _vs_ mock infection	4	4	13329	23919993	SARS-CoV-MA15	4-MA15	10,000 PFU	10000	Lung	C57BL6	?	adult	2-adult (20-23 weeks old)	20wk	Agilent-014868 Whole Mouse Genome Microarray 4x44K G4122F	Michael Katze - University of Washington	10.53478798	-32.43972699	0	-9.632500828	0	15.95384871	0	0	0	-64.59197251	0	-33.07665846	0	19.49865069	-16.55524984	0	0	-44.83983212	0	0	-17.40401685	0	0	-18.87511844	0	0	-36.34566178	0
834109	4	Mus musculus	GSE51387	Lungs from SARS MA15 infected PLAT knockouts	Lungs from 20wk old wildtype C57BL/6 SARS MA15 infected 4dpi _vs_ mock infected	3	2	9358	23919993	SARS-CoV-MA15	4-MA15	100,000 PFU	100000	Lung	C57BL6	?	adult	2-adult (20-23 weeks old)	20wk	Agilent-014868 Whole Mouse Genome Microarray 4x44K G4122F	Michael Katze - University of Washington	0	-46.45847077	0	-12.43960571	0	13.14727312	0	0	0	-80.67378747	0	-42.41781548	0	11.65134515	-14.39731404	0	0	-47.67716836	0	0	-12.81814639	0	0	-19.183769	-15.54180279	0	-47.80023327	0
957619	4	Mus musculus	GSE64660	Lungs from TRIM55 knockout mice infected with severe acute respiratory syndrome coronavirus MA15	Lungs from wildtype mice - SARS-coronavirus MA15 infected 4d _vs_ mock infected	2	2	3325	26452100	SARS-CoV-MA15	4-MA15	10,000 PFU	10000	Lung	C57BL6/J	female	young	1-young (<10 weeks old)	8-12wk	Agilent-014868 Whole Mouse Genome Microarray 4x44K G4122F	Michael Katze - University of Washington	0	0	0	0	0	0	0	0	0	0	0	0	0	0	0	0	0	-57.85764705	0	0	-37.28143757	0	0	0	-50.48210409	0	0	0
995284	4	Mus musculus	GSE68820	Lungs of TLR3-/- mice infected with SARS-CoV	Lungs of TLR3 WT mice - 4d post SARs-CoV infection _vs_ mock infection	4	5	8762	26015500	SARS-CoV-MA15	4-MA15	10,000 PFU	10000	Lung	C57BL6/NJ	female	young	1-young (<10 weeks old)	10wk	Agilent-014868 Whole Mouse Genome Microarray 4x44K G4122F	Michael Katze - University of Washington	40.10491446	0	0	-13.77050083	0	17.34539185	0	0	0	-72.35890014	0	-26.01145544	0	0	0	0	0	-42.379346	0	0	-26.01145544	0	0	-14.78550665	0	0	-27.98282974	0
494050	7	Mus musculus	GSE33266	Lung gene expression profiles of mice 2-7d following dosed SARS infection	Lung of mice 7d after intranasal instillation of 100 PFU SARS CoV MA15 _vs_ PBS	5	3	5638	26015500	SARS-CoV-MA15	4-MA15	100 PFU	100	Lung	C57BL/6NJ	female	adult	2-adult (20-23 weeks old)	23wk	Agilent-014868 Whole Mouse Genome Microarray 4x44K G4122F	Michael Katze - University of Washington	0	0	0	0	0	0	-16.49919979	54.07626917	0	0	0	0	0	0	0	47.02430216	0	0	-30.100717	0	0	97.68105183	0	0	0	20.02098199	0	0
494053	7	Mus musculus	GSE33266	Lung gene expression profiles of mice 2-7d following dosed SARS infection	Lung of mice 7d after intranasal instillation of 1000 PFU SARS CoV MA15 _vs_ PBS	5	3	10147	26015500	SARS-CoV-MA15	4-MA15	1,000 PFU	1000	Lung	C57BL/6NJ	female	adult	2-adult (20-23 weeks old)	23wk	Agilent-014868 Whole Mouse Genome Microarray 4x44K G4122F	Michael Katze - University of Washington	0	0	0	0	0	0	-9.903225679	61.71011058	0	0	-30.69895378	0	0	0	0	55.26938297	0	0	-28.71995175	16.0728292	0	75.97744989	0	0	0	18.74906255	0	0
494056	7	Mus musculus	GSE33266	Lung gene expression profiles of mice 2-7d following dosed SARS infection	Lung of mice 7d after intranasal instillation of 10000 PFU SARS CoV MA15 _vs_ PBS	5	3	10470	26015500	SARS-CoV-MA15	4-MA15	10,000 PFU	10000	Lung	C57BL/6NJ	female	adult	2-adult (20-23 weeks old)	23wk	Agilent-014868 Whole Mouse Genome Microarray 4x44K G4122F	Michael Katze - University of Washington	0	0	0	0	0	0	-9.218561019	62.58527243	0	0	-37.69090443	0	0	0	0	55.76809396	0	0	-26.16568109	18.56134711	0	74.15317079	0	0	0	15.97587005	0	0
494011	7	Mus musculus	GSE33266	Lung gene expression profiles of mice 2-7d following dosed SARS infection	Lung of mice 7d after intranasal instillation of 100000 PFU SARS CoV MA15 _vs_ PBS	5	3	14069	26015500	SARS-CoV-MA15	4-MA15	100,000 PFU	100000	Lung	C57BL/6NJ	female	adult	2-adult (20-23 weeks old)	23wk	Agilent-014868 Whole Mouse Genome Microarray 4x44K G4122F	Michael Katze - University of Washington	0	0	0	0	0	0	0	0	0	0	-47.09561351	0	-15.6309593	0	0	0	0	0	9.803690894	19.08105633	0	34.92132226	0	0	0	12.87511652	-34.27545124	0
685247	7	Mus musculus	GSE40824	Lungs from TNFRSF1B knockout and wildtype mice infected with pathogenic SARS MA15 virus	Lungs from wildtype mice infected 7d with SARS MA15 virus _vs_ 7d PBS controls	3	3	10858	1769406	SARS-CoV-MA15	4-MA15	100,000 PFU	100000	Lung	C57BL/6J	female	young	1-young (<10 weeks old)	10wk	Agilent-014868 Whole Mouse Genome Microarray 4x44K G4122F	Michael Katze - University of Washington	0	0	0	0	0	0	-11.58434445	45.72473708	0	0	-17.96751473	0	-17.96751473	0	0	54.71477189	0	0	-36.27446713	13.20159898	0	23.12898108	0	-16.46697712	0	15.85831547	-30.71932368	0
685178	7	Mus musculus	GSE40827	Lungs from PPP1R14C knockout and wildtype mice infected with pathogenic SARS MA15 virus	Lungs from wildtype mice infected 7d with SARS MA15 virus _vs_ 7d PBS controls	3	3	9733	25977790	SARS-CoV-MA15	4-MA15	100,000 PFU	100000	Lung	C57BL/6J	female	young	1-young (<10 weeks old)	10wk	Agilent-014868 Whole Mouse Genome Microarray 4x44K G4122F	Michael Katze - University of Washington	0	0	0	0	0	0	-12.21013148	50.1002004	0	0	0	0	-9.902166594	0	0	61.54603644	0	0	-32.06937247	11.55401502	0	27.82322237	0	-14.1705683	0	0	-13.81154424	0
685217	7	Mus musculus	GSE40840	Lungs from TNFRSF1A/1B knockout and wildtype mice infected with pathogenic SARS MA15 virus	Lungs from wildtype mice infected 7d with SARS MA15 virus _vs_ 7d PBS controls	3	3	10516	25977790	SARS-CoV-MA15	4-MA15	100,000 PFU	100000	Lung	C57BL/6J	female	young	1-young (<10 weeks old)	10wk	Agilent-014868 Whole Mouse Genome Microarray 4x44K G4122F	Michael Katze - University of Washington	0	0	0	0	0	0	-11.1080749	50.1816576	0	0	0	0	-13.61470388	0	0	62.04089736	0	0	-30.32729214	15.12086104	0	13.61470388	0	-10.12391674	0	0	-22.092417	0
821662	7	Mus musculus	GSE49262	Lungs from mice infected with deltaORF6 mutant or wildtype SARS	Lungs from 20wk mice 7d post infection with 1E5 PFU wildtype SARS MA15 strain _vs_ mock infection	3	2	10687	25977790	SARS-CoV-MA15	4-MA15	100,000 PFU	100000	Lung	C57BL6	?	adult	2-adult (20-23 weeks old)	20wk	Agilent-014868 Whole Mouse Genome Microarray 4x44K G4122F	Michael Katze - University of Washington	0	0	0	0	0	0	12.41791756	11.47676071	0	0	-21.85276481	0	-43.28966849	0	0	-10.05580974	0	0	-22.56582451	0	0	0	0	-14.9742742	0	23.51635327	-47.75093114	0
823408	7	Mus musculus	GSE49263	Lungs from mice infected with nsp16 mutant or wildtype SARS	Lungs from 20wk mice 7d post infection with 1E5 PFU wildtype SARS MA15 strain _vs_ mock infection	3	3	12695	29976657	SARS-CoV-MA15	4-MA15	100,000 PFU	100000	Lung	C57BL6	female	adult	2-adult (20-23 weeks old)	20wk	Agilent-014868 Whole Mouse Genome Microarray 4x44K G4122F	Michael Katze - University of Washington	0	0	0	0	0	0	-16.57297412	24.22961926	0	0	-13.54705162	0	-43.94677167	0	0	27.42791943	0	0	-27.02016245	0	0	0	0	-15.5002232	0	0	-39.08998515	0
839434	7	Mus musculus	GSE50000	Lungs of mice infected with different strains of the SARS virus	Lungs of C57Bl6 mice - infected with SARS CoV (WT not lethal to mice) 7d _vs_ mock infection	5	4	1397	25977790	SARS-CoV-ic	0-ic	10,000 PFU	10000	Lung	C57BL6	?	adult	2-adult (20-23 weeks old)	20wk	Agilent-014868 Whole Mouse Genome Microarray 4x44K G4122F	Michael Katze - University of Washington	0	0	0	0	0	0	0	57.71339528	0	0	0	0	0	0	0	72.92775776	0	0	0	0	0	0	0	0	0	0	0	0
839446	7	Mus musculus	GSE50000	Lungs of mice infected with different strains of the SARS virus	Lungs of C57Bl6 mice - infected with SARS MA15 (WT lethal to mice) 7d _vs_ mock infection	7	4	14818	25977790	SARS-CoV-MA15	4-MA15	100,000 PFU	100000	Lung	C57BL6	?	adult	2-adult (20-23 weeks old)	20wk	Agilent-014868 Whole Mouse Genome Microarray 4x44K G4122F	Michael Katze - University of Washington	0	0	0	0	0	0	10.81635346	29.36616079	0	0	-15.09379283	0	-32.40587713	0	0	35.63309317	0	0	-27.44417854	9.326165864	0	0	0	-19.3844281	0	18.33005836	-49.40565003	0
833455	7	Mus musculus	GSE50878	Lungs from CXCR3 knockouts infected with SARS MA15	Lungs from 10wk old C57BL/6 wildtype infected with SARS MA15 7dpi _vs_ mock infected (PBS)	3	3	9810	27663205	SARS-CoV-MA15	4-MA15	100,000 PFU	100000	Lung	C57BL6/J	female	young	1-young (<10 weeks old)	10wk	Agilent-014868 Whole Mouse Genome Microarray 4x44K G4122F	Michael Katze - University of Washington	0	0	0	0	0	0	-15.34622621	0	0	0	-11.98899889	0	-22.32122927	0	0	53.1456936	0	0	-40.31445273	0	0	11.07355944	0	-16.20493408	0	26.44942869	-33.75117285	0
840319	7	Mus musculus	GSE51386	SARS infection in TIMP1 and Serpine1 (PAI1) knock-out mice	Lung of wildtype mice - SARS MA15 infected 7d _vs_ mock infection	3	4	13175	23919993	SARS-CoV-MA15	4-MA15	10,000 PFU	10000	Lung	C57BL6	?	adult	2-adult (20-23 weeks old)	20wk	Agilent-014868 Whole Mouse Genome Microarray 4x44K G4122F	Michael Katze - University of Washington	0	0	0	0	0	0	0	53.20677216	0	0	-18.96007766	0	-33.56786079	0	0	37.08758604	0	0	-32.41701245	10.60348685	0	0	0	-23.35051932	0	11.47249469	-42.28258296	0
834112	7	Mus musculus	GSE51387	Lungs from SARS MA15 infected PLAT knockouts	Lungs from 20wk old wildtype C57BL/6 SARS MA15 infected 7dpi _vs_ mock infected	2	2	9458	23919993	SARS-CoV-MA15	4-MA15	100,000 PFU	100000	Lung	C57BL6	?	adult	2-adult (20-23 weeks old)	20wk	Agilent-014868 Whole Mouse Genome Microarray 4x44K G4122F	Michael Katze - University of Washington	0	0	0	0	0	0	-13.18096142	39.0405397	0	0	0	0	-37.11732043	0	0	0	0	0	0	0	0	0	0	-30.13972778	0	18.40285318	-47.70173062	0
995287	7	Mus musculus	GSE68820	Lungs of TLR3-/- mice infected with SARS-CoV	Lungs of TLR3 WT mice - 7d post SARs-CoV infection _vs_ mock infection	4	4	8869	26015500	SARS-CoV-MA15	4-MA15	10,000 PFU	10000	Lung	C57BL6/NJ	female	young	1-young (<10 weeks old)	10wk	Agilent-014868 Whole Mouse Genome Microarray 4x44K G4122F	Michael Katze - University of Washington	0	0	0	0	0	0	-13.73581091	71.68664334	0	0	-32.87721675	0	-12.54399807	0	0	63.57279085	0	0	-27.86508839	19.96063762	0	0	0	-11.35720922	0	0	-24.00372538	0
	0					0	0	0			2-MA15e		10000					1-young (<10 weeks old)				0	0	0	0	0	0	0	0	0	0	0	0	0	0	0	0	0	0	0	0	0	0	0	0	0	0	0	0
	0					0	0	0			2-MA15e		10000					2-adult (20-23 weeks old)				0	0	0	0	0	0	0	0	0	0	0	0	0	0	0	0	0	0	0	0	0	0	0	0	0	0	0	0
	0					0	0	0			2-MA15e		100000					3-aged (52 weeks old)				0	0	0	0	0	0	0	0	0	0	0	0	0	0	0	0	0	0	0	0	0	0	0	0	0	0	0	0
	0					0	0	0			3-MA15g		10000					1-young (<10 weeks old)				0	0	0	0	0	0	0	0	0	0	0	0	0	0	0	0	0	0	0	0	0	0	0	0	0	0	0	0
	0					0	0	0			3-MA15g		10000					2-adult (20-23 weeks old)				0	0	0	0	0	0	0	0	0	0	0	0	0	0	0	0	0	0	0	0	0	0	0	0	0	0	0	0
	0					0	0	0			3-MA15g		100000					3-aged (52 weeks old)				0	0	0	0	0	0	0	0	0	0	0	0	0	0	0	0	0	0	0	0	0	0	0	0	0	0	0	0
	0					0	0	0			4-MA15		10000					1-young (<10 weeks old)				0	0	0	0	0	0	0	0	0	0	0	0	0	0	0	0	0	0	0	0	0	0	0	0	0	0	0	0
	0					0	0	0			4-MA15		10000					2-adult (20-23 weeks old)				0	0	0	0	0	0	0	0	0	0	0	0	0	0	0	0	0	0	0	0	0	0	0	0	0	0	0	0
	0					0	0	0			4-MA15		100000					3-aged (52 weeks old)				0	0	0	0	0	0	0	0	0	0	0	0	0	0	0	0	0	0	0	0	0	0	0	0	0	0	0	0
	0					0	0	0			0-ic		10000					2-adult (20-23 weeks old)				0	0	0	0	0	0	0	0	0	0	0	0	0	0	0	0	0	0	0	0	0	0	0	0	0	0	0	0
	0					0	0	0			1-TOR-2		22000					1-young (<10 weeks old)				0	0	0	0	0	0	0	0	0	0	0	0	0	0	0	0	0	0	0	0	0	0	0	0	0	0	0	0
	0					0	0	0			4-MA15		100					2-adult (20-23 weeks old)				0	0	0	0	0	0	0	0	0	0	0	0	0	0	0	0	0	0	0	0	0	0	0	0	0	0	0	0
	0					0	0	0			4-MA15		1000					2-adult (20-23 weeks old)				0	0	0	0	0	0	0	0	0	0	0	0	0	0	0	0	0	0	0	0	0	0	0	0	0	0	0	0
	0					0	0	0			4-MA15		100000					2-adult (20-23 weeks old)				0	0	0	0	0	0	0	0	0	0	0	0	0	0	0	0	0	0	0	0	0	0	0	0	0	0	0	0
	0					0	0	0			4-MA15		100000					1-young (<10 weeks old)				0	0	0	0	0	0	0	0	0	0	0	0	0	0	0	0	0	0	0	0	0	0	0	0	0	0	0	0
[truncated: 5,000 more columns]
