# Supplementary material for: Crowdsourcing temporal transcriptomic coronavirus host infection data: Resources, guide, and novel insights
Source: Biol Methods Protoc. 2023 Nov 14;8(1):bpad033. doi: 10.1093/biomethods/bpad033 (PMC10723038; doi:10.1093/biomethods/bpad033)
Supplement: bpad033_Supplementary_Data [file bpad033_supplementary_data.zip › Supplemental Table 2 - 5 Temporal Meta-Signature Table and select profiles.xlsx]

## Sheet: Meta-Signature Genes_10,564
Supplemental Table 2. 5 Temporal Meta-Signature Table and select profiles. BSCE Meta-Analysis was run separately in sets for 6 Biosets at 0.5dpi, 15 Biosets at 1dpi, 19 Biosets at 2dpi, 19 Biosets at 4dpi and 15 Biosets at 7dpi. The average of the -100 to +100 scaled RNA expression values was taken for each gene score in the set and used as the meta-signature value for each of the five post-infec…
Gene Symbol	Mean 0.5 dpi	Mean 1 dpi	Mean 2 dpi	Mean 4 dpi	Mean 7 dpi	AVE	SUM	# of time points
Cxcl10	0	73.0065	89.2984	88.8899	72.9406	64.8271	324.135	4
Mx1	0	77.9608	98.814	83.1747	63.6571	64.7213	323.607	4
Ccl7	0	70.7783	88.8632	83.67	71.9347	63.0492	315.246	4
Irf7	0	63.8352	92.6959	87.6636	68.8153	62.602	313.01	4
Oasl1	12.8525	67.7268	92.9503	79.8056	59.595	62.5861	312.93	5
Acod1	32.9087	49.8746	87.326	76.7924	65.0113	62.3826	311.913	5
Ifit1	0	72.3819	96.8005	84.1658	58.5337	62.3764	311.882	4
Zbp1	0	56.2443	96.0965	85.1724	66.2825	60.7591	303.796	4
Ccl12	16.3662	55.8683	82.5157	80.1045	66.9852	60.368	301.84	5
Il6	0	77.2281	91.7711	85.6052	45.6851	60.0579	300.29	4
Slfn4	16.0599	56.2217	92.3858	87.3356	47.5247	59.9056	299.528	5
Ccl2	0	61.0483	88.6325	78.3784	71.0271	59.8172	299.086	4
Rsad2	0	69.9406	93.6315	73.9824	60.4904	59.609	298.045	4
Ifi205	12.2317	54.7544	90.0667	82.3714	56.9707	59.279	296.395	5
Isg15	0	59.0199	92.7242	81.6145	62.9511	59.2619	296.31	4
Ifi204	14.9413	62.2179	88.5018	78.9358	51.5181	59.223	296.115	5
Cxcl9	0	55.9085	88.5596	75.3079	73.1753	58.5903	292.951	4
Ifi44	0	68.0447	91.2392	82.5776	48.9218	58.1567	290.783	4
Oas2	13.8432	56.0739	92.0901	76.6392	52.1303	58.1553	290.777	5
Oas1a	0	56.6068	88.6278	83.9156	60.5469	57.9394	289.697	4
Oas3	0	42.9906	95.3163	85.3617	65.2905	57.7918	288.959	4
Ccl4	15.9112	51.5381	84.2989	70.2549	66.3421	57.669	288.345	5
Ifit2	0	75.4706	92.4331	70.0326	49.523	57.4919	287.459	4
Ifi207	0	64.0348	84.1626	82.688	53.5229	56.8816	284.408	4
Cxcl11	0	52.5291	88.5944	74.5349	67.0157	56.5348	282.674	4
Mx2	0	66.6851	95.9456	73.0664	43.0311	55.7456	278.728	4
Fcgr1	-2.93566	48.4965	80.278	86.5022	64.6262	55.3935	276.967	5
Herc6	21.8943	53.9193	90.5849	68.7714	40.5461	55.1432	275.716	5
Chit1	0	52.2922	79.1448	84.5749	58.1353	54.8295	274.147	4
Apod	0	37.7943	85.3545	97.407	52.2785	54.5668	272.834	4
Phf11d	8.57727	49.7934	93.2014	71.9756	49.0207	54.5137	272.568	5
Serpina3f	15.8296	42.4402	78.5474	75.9494	59.791	54.5115	272.558	5
A_52_P653054	12.4788	65.3931	83.6767	68.9931	42.0081	54.51	272.55	5
Ifit3	0	68.0919	82.3652	79.1401	41.601	54.2396	271.198	4
Dhx58	0	57.8691	91.9871	74.7794	46.3028	54.1877	270.938	4
Msr1	0	56.133	73.4519	73.998	67.1522	54.147	270.735	4
Stat1	15.2063	64.0882	83.0167	59.2106	48.411	53.9866	269.933	5
Oas1f	0	43.4934	82.7664	83.7484	59.811	53.9638	269.819	4
Apol9b	0	50.6684	85.1305	82.8767	50.4584	53.8268	269.134	4
Serpina3g	16.0934	48.0654	73.38	67.705	60.0317	53.0551	265.276	5
Usp18	0	64.0917	84.2923	75.6323	40.0927	52.8218	264.109	4
Timp1	0	51.2854	79.2611	82.5731	50.6821	52.7603	263.802	4
Apol9a	0	57.2359	89.944	70.1809	46.0926	52.6907	263.453	4
Oasl2	0	58.6391	90.537	75.9147	35.5029	52.1187	260.594	4
Saa3	16.5062	29.2739	65.2184	89.2699	59.7999	52.0137	260.068	5
Irgm1	0	69.9641	89.5445	60.6676	39.6067	51.9566	259.783	4
Saa1	16.5239	0	87.3059	94.1849	61.1074	51.8244	259.122	4
Iigp1	0	63.278	89.1785	62.3336	43.011	51.5602	257.801	4
Rgs1	7.60952	49.8593	81.3555	63.7996	54.5619	51.4372	257.186	5
Ms4a6d	0	35.1319	83.4163	78.5808	59.2748	51.2808	256.404	4
Slfn2	28.6144	51.1883	81.3704	52.496	42.371	51.208	256.04	5
Fam26f	0	41.5953	87.8254	61.5409	64.6623	51.1248	255.624	4
Ifit3b	0	49.7707	83.8896	76.5974	43.2447	50.7005	253.502	4
Gbp6	0	57.0711	83.061	58.9614	54.2608	50.6708	253.354	4
Ccl3	33.1366	38.098	79.2952	57.0055	45.0936	50.5258	252.629	5
Trim30a	13.8931	50.4459	86.0159	60.2052	40.8137	50.2748	251.374	5
Slfn9	0	50.6812	79.6411	70.6028	49.872	50.1594	250.797	4
Gzmb	13.1033	34.3858	76.0446	47.8282	78.937	50.0598	250.299	5
Ms4a4c	0	42.1766	81.2807	75.5055	50.6844	49.9294	249.647	4
Ch25h	0	49.6906	79.6027	72.7002	47.3908	49.8769	249.384	4
Il18bp	0	35.5422	81.7794	81.4748	50.5184	49.863	249.315	4
Ccr5	0	31.491	72.2528	76.7529	68.7485	49.8491	249.245	4
Trim30d	10.0835	49.0294	90.2241	65.09	34.799	49.8452	249.226	5
Epsti1	8.57251	53.0163	74.9628	51.6132	61.0475	49.8425	249.212	5
Ifit1bl1	0	66.111	85.9627	53.8785	42.4517	49.6808	248.404	4
Il1rn	14.4792	46.7999	82.1975	64.2014	40.1461	49.5648	247.824	5
Cmpk2	0	68.4863	84.7768	60.3914	32.97	49.3249	246.625	4
Slfn1	14.425	38.03	79.4054	65.9978	47.1574	49.0031	245.016	5
Xaf1	0	52.813	81.9574	72.1838	37.5151	48.8939	244.469	4
Ms4a6c	0	38.5847	78.9282	74.7892	51.1762	48.6957	243.478	4
Cxcl1	0.035691	64.2413	76.8379	65.3538	33.9329	48.0803	240.402	5
Slfn10-ps	0	43.1998	83.2244	64.1189	49.783	48.0652	240.326	4
Tnf	16.0099	54.507	70.1601	45.9197	53.6906	48.0575	240.287	5
Rgs16	15.8621	70.6537	59.7811	42.4361	49.9058	47.7278	238.639	5
BC023105	0	66.2051	85.0728	51.3015	35.4044	47.5968	237.984	4
Ifi209	9.99872	43.8384	83.7294	59.4109	40.8772	47.5709	237.855	5
Ddx60	12.4788	54.5325	81.4665	58.5793	29.4143	47.2943	236.471	5
Il1r2	1.169	54.5525	71.4194	67.2987	39.9465	46.8772	234.386	5
Cfb	-16.2288	31.9757	78.6345	83.564	55.4163	46.6723	233.362	5
Mefv	16.0266	46.8082	69.0124	63.9774	37.42	46.6489	233.245	5
Lilrb4a	0	45.8378	76.3501	65.1181	45.5527	46.5717	232.859	4
Fcgr4	14.5133	25.4962	75.9052	63.8062	52.8508	46.5143	232.572	5
Slfn8	0	41.8212	79.3076	65.0717	45.0681	46.2537	231.269	4
Plac8	15.0726	39.8105	77.1961	60.3721	38.6332	46.2169	231.084	5
Gbp9	44.6319	36.9654	73.5747	39.569	36.3244	46.2131	231.065	5
Lgals3bp	0	41.1514	75.4961	74.0195	39.4447	46.0223	230.112	4
Lrrc25	27.9479	26.9511	64.4671	65.6068	44.8918	45.9729	229.865	5
Phf11a	0	36.9071	76.3856	73.8258	42.1216	45.848	229.24	4
Rtp4	0	54.0123	76.3701	63.2429	34.6084	45.6467	228.234	4
Mlkl	10.9021	39.4509	74.0049	63.5951	39.8136	45.5533	227.767	5
Gbp5	10.8714	57.77	73.0548	42.2242	42.6445	45.313	226.565	5
Gm4955	0	37.0757	82.05	55.8066	51.5089	45.2883	226.441	4
Gm12250	0	41.1893	80.7202	57.2265	47.0326	45.2337	226.169	4
Slfn3	0	42.3318	76.6646	73.631	33.133	45.1521	225.76	4
Gbp3	0	54.3196	87.0432	48.7757	35.5706	45.1418	225.709	4
Bst2	16.297	40.8547	79.9007	54.0202	34.6276	45.14	225.7	5
Gm4951	0	47.5613	80.2837	55.575	41.7955	45.0431	225.216	4
Ms4a4b	14.7558	26.483	67.332	36.7426	78.6983	44.8023	224.012	5
H2-T22	14.318	54.4719	64.3336	55.3943	33.0585	44.3153	221.576	5
Ifng	0	35.0082	71.5394	44.5317	70.391	44.2941	221.47	4
Cxcl3	16.6307	50.0095	71.5213	55.0487	27.6405	44.1701	220.851	5
Aif1	0	16.7727	65.6815	75.4882	62.2719	44.0428	220.214	4
Car13	0	43.7222	68.0954	68.66	39.4218	43.9799	219.899	4
Ubd	0	26.4821	74.1894	54.1489	64.6331	43.8907	219.454	4
Clec4e	16.0099	35.6197	77.2565	51.2122	39.1066	43.841	219.205	5
Mt2	0	43.8043	78.0057	61.4067	35.3712	43.7176	218.588	4
Ocstamp	0	19.8988	67.4167	74.5759	56.1796	43.6142	218.071	4
Ifi27l2a	0	44.9213	58.7983	69.6235	43.3808	43.3448	216.724	4
Mthfd2	15.2063	26.4482	65.7235	57.5267	51.4904	43.279	216.395	5
Sp100	23.6102	58.7423	72.7412	36.7492	24.5229	43.2731	216.366	5
Vcan	0	31.1106	69.1834	74.9239	40.0778	43.0592	215.296	4
Gpr84	0	42.7258	59.0774	62.423	49.0152	42.6483	213.241	4
Trex1	0	53.4695	81.7653	47.8805	28.3859	42.3002	211.501	4
Tgtp1	0	59.5013	83.4981	33.4099	32.83	41.8478	209.239	4
Ifnb1	0	51.2913	86.8286	70.988	0	41.8216	209.108	3
Tnc	0	18.4439	45.9962	65.1787	78.1346	41.5507	207.753	4
Igtp	0	55.6945	73.9662	42.5352	35.5249	41.5441	207.721	4
Ms4a6b	0	24.0821	64.4627	62.4157	56.0873	41.4096	207.048	4
Cd274	15.653	40.81	76.5248	44.1793	29.6786	41.3691	206.846	5
Sct	0	38.8283	80.5094	61.0741	25.6721	41.2168	206.084	4
Apobec1	28.3588	19.0373	62.8182	54.4578	40.3028	40.995	204.975	5
Saa2	16.4534	31.1736	74.9293	82.3994	0	40.9911	204.956	4
Ddx58	0	55.2795	78.1238	48.074	22.6664	40.8287	204.144	4
Prss22	0	45.3634	73.5838	52.9314	32.0532	40.7864	203.932	4
Aoah	0	28.8325	67.4122	57.09	50.5323	40.7734	203.867	4
Tcstv3	0	33.4824	68.5276	58.5409	43.0453	40.7192	203.596	4
Pla1a	0	0	70.8425	74.0791	57.8945	40.5632	202.816	3
Eif2ak2	0	51.8306	70.5357	54.9679	25.2209	40.511	202.555	4
Ackr1	0	36.1963	58.6912	65.2514	41.7918	40.3861	201.931	4
Parp9	0	51.9881	74.6484	48.1071	26.5977	40.2682	201.341	4
Rnf213	0	33.47	78.7165	56.5461	32.1634	40.1792	200.896	4
Dck	0	40.5865	60.5938	57.5547	41.4873	40.0445	200.222	4
Ifih1	0	51.9605	73.2682	55.2712	18.4719	39.7944	198.972	4
Tgm1	13.7691	43.5159	57.117	52.1244	31.8865	39.6826	198.413	5
Saa-ps	-1.18365	0	67.3656	83.0801	48.8343	39.6193	198.096	4
Clca3a1	-10.61	37.7529	75.1554	52.7773	42.9896	39.6131	198.065	5
Ido1	0	37.8133	77.2302	34.3698	48.3007	39.5428	197.714	4
Pdcd1	0	29.04	55.6001	40.9579	72.085	39.5366	197.683	4
Ifi47	0	48.1044	73.7082	40.7684	34.5594	39.4281	197.14	4
Gbp2	0	50.5409	77.7532	32.9676	35.7269	39.3977	196.989	4
Stat2	0	50.1923	73.5601	52.2878	20.7457	39.3572	196.786	4
Oas1b	0	42.436	70.2034	50.3351	33.5646	39.3078	196.539	4
Ifi27l2b	0	17.4819	69.3802	76.4795	32.9954	39.2674	196.337	4
Gch1	24.8621	44.6518	68.6457	43.5858	14.1872	39.1865	195.933	5
Siglec1	0	16.6267	68.7271	70.3243	40.1797	39.1716	195.858	4
Socs1	-21.938	53.3373	75.9541	48.1355	39.7622	39.0502	195.251	5
Tap1	0	43.7843	71.7882	40.5359	39.0169	39.0251	195.125	4
D17H6S56E-5	24.3374	28.0979	48.6716	48.2626	45.6989	39.0137	195.068	5
Cxcl13	0	0	71.4288	70.7392	52.7341	38.9804	194.902	3
Cdkn1a	14.6716	38.0232	65.826	47.4465	28.1891	38.8313	194.156	5
Steap4	32.4423	54.5452	36.3506	48.9479	21.8641	38.83	194.15	5
C3ar1	0	11.0478	43.8004	74.0001	65.0533	38.7803	193.902	4
Cd72	0	0	60.4953	72.392	60.6541	38.7083	193.541	3
Myc	32.3557	48.6736	47.3584	40.149	24.4374	38.5948	192.974	5
Clca3a2	0	38.4114	72.2748	45.2592	36.5761	38.5043	192.522	4
Wfdc17	0	30.9131	56.8895	59.2901	43.246	38.0677	190.339	4
Serpina3n	16.3662	29.5648	73.1224	70.94	0	37.9987	189.993	4
H2-T10	29.2979	22.8181	58.8134	49.82	29.0865	37.9672	189.836	5
Inhba	0	41.2579	64.0289	52.4426	32.0599	37.9579	189.789	4
Timeless	0	35.7153	49.684	53.8433	49.6722	37.7829	188.915	4
Parp14	0	53.571	79.8496	36.9987	18.3898	37.7618	188.809	4
Slamf7	0	27.6213	68.7596	41.825	50.5979	37.7608	188.804	4
Adar	0	42.4055	74.6887	48.6176	22.0773	37.5578	187.789	4
Prm1	-9.99872	30.0285	74.1394	53.278	39.8968	37.4688	187.344	5
Gvin1	23.8588	45.0494	73.0361	23.451	21.2711	37.3333	186.666	5
Ms4a7	-27.4072	0	52.1386	81.5876	80.2979	37.3234	186.617	4
Lair1	16.0767	2.2992	47.3498	68.9228	51.692	37.2681	186.341	5
Batf2	0	46.5446	76.2493	30.5244	32.4943	37.1625	185.813	4
Trim25	0	43.4975	70.8513	51.0247	20.3303	37.1408	185.704	4
Klrk1	0	26.5099	60.3247	38.6062	58.1658	36.7213	183.607	4
Socs3	-14.7276	59.8291	64.5024	47.6403	25.7667	36.6022	183.011	5
Cd86	0	36.6175	64.7957	40.7172	40.7719	36.5805	182.902	4
Csprs	10.61	34.8007	73.4224	38.652	24.5725	36.4115	182.058	5
Clec5a	0	17.8243	42.8462	70.9536	49.6919	36.2632	181.316	4
Slc7a8	0	21.1286	62.6983	52.7449	44.2213	36.1586	180.793	4
Xcl1	0	22.7234	57.5943	52.371	47.5677	36.0513	180.256	4
Bcl3	16.0934	51.9811	53.7675	33.3333	24.1667	35.8684	179.342	5
4930599N23Rik	0	36.061	65.0784	48.1179	29.0572	35.6629	178.315	4
Lst1	15.574	23.9039	53.3607	54.3984	30.4501	35.5374	177.687	5
Dusp2	0	38.7808	53.5225	31.5193	53.4921	35.4629	177.315	4
Apol7a	0	37.0582	68.0578	38.4913	33.1666	35.3548	176.774	4
Tpx2	0	0	21.0401	66.7816	88.5232	35.269	176.345	3
Pla2g7	0	28.4522	60.2544	52.6846	34.8872	35.2557	176.278	4
Il12rb1	0	21.1099	60.2623	27.3563	67.3539	35.2165	176.082	4
Slamf8	0	27.8427	62.3669	29.8968	55.3646	35.0942	175.471	4
Syt12	0	25.41	45.2018	66.8031	37.7596	35.0349	175.174	4
Glipr2	13.6114	41.6439	46.62	33.2712	38.9808	34.8255	174.127	5
Slc15a3	0	27.5164	65.4002	49.7452	30.9789	34.7282	173.641	4
H2-Q8	0	0	66.5842	70.2548	36.7603	34.7199	173.599	3
Lgals9	10.0377	42.8654	74.8373	44.7462	0	34.4973	172.487	4
Psmb8	0	30.8726	64.2637	41.8551	35.4793	34.4941	172.471	4
Fcer1g	15.4496	15.6122	53.5703	51.9641	35.6148	34.4422	172.211	5
Scimp	0	27.8788	60.6421	46.9023	36.7702	34.4387	172.193	4
Ccl8	0	20.642	40.7876	49.2318	61.3551	34.4033	172.017	4
Atf3	0	48.766	76.5011	46.5965	0	34.3727	171.864	3
Tcstv1	0	28.1093	57.0961	50.4462	36.1849	34.3673	171.837	4
C130026I21Rik	0	32.2204	66.6997	37.2107	35.6345	34.3531	171.765	4
Mitd1	0	48.5788	60.1766	43.1032	19.7946	34.3307	171.653	4
Sirpb1a	0	26.0203	57.099	59.6626	28.775	34.3114	171.557	4
Lpxn	0	18.8126	51.7377	50.0358	50.7823	34.2737	171.368	4
Misp	0	29.8316	72.8831	47.1581	21.2073	34.216	171.08	4
Cxcl2	16.4886	58.1084	62.4227	33.9702	0	34.198	170.99	4
Cxcl16	14.8552	33.5912	45.0351	44.9083	32.493	34.1766	170.883	5
Ptx3	0	37.2407	69.0808	43.3557	20.9878	34.133	170.665	4
Chl1	-12.9932	22.045	43.1984	66.467	51.7774	34.0989	170.495	5
Fyb	15.0873	15.0342	40.0327	45.151	55.0945	34.0799	170.4	5
Slc39a14	0	25.2982	61.1339	57.7557	26.1649	34.0705	170.353	4
Cxcl5	33.0655	42.4617	44.3963	49.8686	0	33.9584	169.792	4
Gbp8	0	34.0113	70.9252	26.9562	37.851	33.9487	169.744	4
Klra2	0	34.2919	59.5807	47.6818	27.9587	33.9026	169.513	4
Cenpe	11.0582	3.06588	0	63.4668	91.1433	33.7468	168.734	4
Uhrf1	0	-4.15093	13.1292	69.972	89.035	33.597	167.985	4
Sirpb1b	0	24.3415	53.7888	60.276	29.4294	33.5671	167.836	4
A530040E14Rik	0	28.4684	72.8758	37.0944	29.3808	33.5639	167.819	4
Gbp11	0	37.9087	67.6271	25.7106	36.2339	33.4961	167.48	4
Apoc2	0	22.0544	46.4597	55.3992	43.1194	33.4065	167.033	4
Ccl5	0	22.1906	62.3479	33.4362	48.9591	33.3867	166.934	4
Igsf6	16.2459	27.2524	52.7414	42.6981	27.937	33.375	166.875	5
Marcksl1	15.2964	43.5622	51.1149	29.165	27.2473	33.2772	166.386	5
Casp4	0	43.7916	66.8898	32.2175	22.7962	33.139	165.695	4
Lcn2	0	0	54.4967	71.0768	39.9965	33.114	165.57	3
Gatm	0	0	27.4567	62.6819	75.3027	33.0883	165.441	3
Sectm1b	0	35.3449	70.6286	59.4273	0	33.0802	165.401	3
Mmp8	-17.1904	31.3376	60.9338	60.9405	29.2893	33.0622	165.311	5
Fcgr2b	0	21.3232	52.8169	52.5287	38.4241	33.0186	165.093	4
Pnp	13.4456	40.5115	59.7755	32.0725	19.2784	33.0167	165.084	5
Fgl2	15.4187	49.6213	55.433	17.117	27.2916	32.9763	164.882	5
Ifi203	13.7691	49.7568	63.1239	21.1568	17.0008	32.9615	164.807	5
Trafd1	9.51815	41.8107	69.9596	26.8015	16.2013	32.8582	164.291	5
Gpr65	0	13.8596	44.3234	54.0271	51.9712	32.8363	164.181	4
Tnfaip3	15.6213	64.3297	55.369	16.334	12.119	32.7546	163.773	5
Slc37a2	0	0	40.7419	62.5281	60.4542	32.7448	163.724	3
Itgam	0	29.1313	35.0306	65.338	33.8744	32.6749	163.374	4
Sfrp1	0	16.0401	49.9321	50.3136	46.9559	32.6483	163.242	4
Mtfr2	0	10.6563	19.3559	51.2647	81.7703	32.6094	163.047	4
Sectm1a	0	30.4619	76.762	55.4686	0	32.5385	162.692	3
Shcbp1	0	0	0	67.663	94.542	32.441	162.205	2
Arid5a	0	44.1031	61.627	30.3639	26.1098	32.4407	162.204	4
Il12b	0	34.6723	62.6714	32.786	32.0199	32.4299	162.15	4
B2m	27.804	37.5367	46.7707	34.2094	15.7855	32.4213	162.106	5
Mcm10	0	27.9985	28.3552	47.3655	58.1963	32.3831	161.915	4
Tnfrsf1b	0	27.5459	58.2233	43.8761	32.2682	32.3827	161.914	4
Gbp4	0	34.308	63.887	30.7576	32.9388	32.3783	161.891	4
Fkbp5	16.0767	21.5002	53.3599	37.1569	33.1212	32.243	161.215	5
Top2a	0	0	0	66.3903	94.7991	32.2379	161.189	2
Il2rb	0	17.79	42.7366	25.9822	74.0754	32.1168	160.584	4
Irgm2	0	59.306	73.3394	27.9073	0	32.1105	160.553	3
Znfx1	0	52.6808	78.8277	28.9365	0	32.089	160.445	3
Birc5	0	0	0	66.0533	94.2923	32.0691	160.346	2
A_52_P510790	0	38.7542	62.5344	35.2063	23.8174	32.0625	160.312	4
Cdca3	0	0	0	67.1099	93.2016	32.0623	160.312	2
Ccne1	0	0	18.2316	60.4708	81.2855	31.9976	159.988	3
Cdk1	0	0	0	67.25	92.2005	31.8901	159.45	2
Has1	-15.5586	64.9996	52.6333	57.0981	0	31.8345	159.172	4
Cdca8	0	0	0	65.8464	93.1232	31.7939	158.97	2
Nfil3	0	37.2416	57.1483	38.7446	25.4978	31.7265	158.632	4
EG667984	8.57251	24.9216	59.229	65.3627	0	31.6172	158.086	4
Ifi213	0	39.3632	69.1257	29.8297	19.5489	31.5735	157.867	4
Selp	0	41.3866	64.0414	52.0684	0	31.4993	157.496	3
Pbk	0	0	0	68.3577	89.0445	31.4804	157.402	2
Cd300lf	9.99872	0	59.2248	52.9645	35.2017	31.4779	157.39	4
Plekha4	-8.57251	42.7328	75.3987	47.4913	0	31.41	157.05	4
Thbs1	0	47.8429	64.6282	44.5135	0	31.3969	156.985	3
Cdkn3	0	0	0	61.9586	94.2131	31.2343	156.172	2
Isg20	0	40.8729	77.0239	38.1936	0	31.2181	156.09	3
Irf9	0	47.8325	54.7635	39.8622	13.376	31.1668	155.834	4
Nlrc5	0	32.0196	63.8745	27.2196	32.7162	31.166	155.83	4
A_52_P457376	14.8839	22.4198	27.3604	40.4597	50.6341	31.1516	155.758	5
A530032D15Rik	0	28.492	62.4811	36.5867	28.0605	31.1241	155.62	4
Clec4d	0.432521	25.5884	54.3462	51.3391	23.8783	31.1169	155.585	5
Lhx2	0	28.8119	70.0749	31.9481	24.6689	31.1008	155.504	4
Tmem171	0	34.4878	63.181	34.3845	23.2787	31.0664	155.332	4
Ccna2	0	0	0	63.5352	91.4939	31.0058	155.029	2
A_52_P36591	0	0	0	61.2937	93.6074	30.9802	154.901	2
Tor3a	0	45.7734	74.8782	34.214	0	30.9731	154.866	3
S100a14	0	9.88908	40.969	61.1338	42.5637	30.9111	154.556	4
Aunip	0	0	0	63.1289	91.4129	30.9084	154.542	2
Samhd1	0	35.9435	59.4327	32.9957	25.8309	30.8406	154.203	4
Fasl	0	18.1933	42.1434	26.9894	66.5236	30.7699	153.85	4
Aurka	0	0	0	64.6964	89.0137	30.742	153.71	2
Tnfaip6	7.60952	46.7032	53.5766	45.6758	0	30.713	153.565	4
H2-K1	16.0141	10.7024	51.6014	47.5988	27.4644	30.6762	153.381	5
Rad51	0	0	0	67.8707	85.4045	30.655	153.275	2
Ccnb1	0	0	0	58.6764	94.5522	30.6457	153.229	2
Ppa1	0	18.3831	60.955	45.8166	27.9184	30.6146	153.073	4
Areg	0	49.3554	54.6054	49.0382	0	30.5998	152.999	3
Clec4a3	0	15.3948	56.2724	52.3244	28.8851	30.5754	152.877	4
Ptger4	12.4788	33.1554	25.7122	35.0653	45.8711	30.4565	152.283	5
Pml	0	44.6913	65.523	27.9763	14.0497	30.4481	152.24	4
1600014C10Rik	0	38.9222	54.7898	34.4637	23.4979	30.3347	151.674	4
Zc3hav1	0	33.918	52.4083	32.3781	32.8479	30.3105	151.552	4
Klrc1	0	15.6815	31.6133	31.181	72.9344	30.282	151.41	4
Hk3	8.57727	12.3886	59.7478	27.4542	43.0038	30.2343	151.172	5
Ms4a4d	0	41.6047	68.7761	40.7439	0	30.2249	151.125	3
Plk1	0	0	0	60.322	90.5711	30.1786	150.893	2
H2-T24	10.61	40.6253	65.3996	34.0092	0	30.1288	150.644	4
Nfkbie	0.245025	45.8305	48.9216	30.2569	25.2594	30.1027	150.513	5
Stra6l	0	12.6108	61.1325	46.5281	29.7695	30.0082	150.041	4
Pycard	9.99872	4.50526	35.6188	36.7184	62.9429	29.9568	149.784	5
Mb21d1	0	36.0883	40.9444	45.9203	26.7683	29.9443	149.721	4
Psat1	0	0	42.0045	55.7812	51.7624	29.9096	149.548	3
Hist1h1b	0	0	0	53.2212	96.2673	29.8977	149.488	2
Kif20a	0	0	0	57.7588	91.6552	29.8828	149.414	2
Parp12	0	43.3266	64.7944	41.1138	0	29.847	149.235	3
Lag3	0	10.4425	57.729	27.77	53.2779	29.8439	149.219	4
AW112010	0	26.1658	56.0349	21.6919	45.2587	29.8303	149.151	4
Serpine1	0	45.4749	65.5993	38.0527	0	29.8254	149.127	3
Daxx	0	47.8375	71.1823	30.048	0	29.8136	149.068	3
Cngb3	0	17.3906	66.0284	65.5007	0	29.7839	148.92	3
Ska1	0	-10.6596	0	64.5621	94.9617	29.7728	148.864	3
Trim6	26.511	45.6753	54.0301	22.6083	0	29.7649	148.825	4
Gadd45g	27.853	46.2809	51.204	23.296	0	29.7268	148.634	4
Spag5	0	0	0	58.7723	89.6817	29.6908	148.454	2
Hsh2d	0	43.6567	56.7947	23.3355	24.3267	29.6227	148.114	4
Fosl1	13.7691	29.4193	60.9217	43.9287	0	29.6078	148.039	4
Ogfr	0	44.2426	56.7813	29.5461	17.0237	29.5187	147.594	4
Basp1	0	25.5693	50.1593	38.8698	32.6489	29.4494	147.247	4
Tk1	0	0	0	64.1335	83.1091	29.4485	147.243	2
Pirb	13.318	23.1281	44.8715	39.9983	25.9199	29.4472	147.236	5
Cep55	0	0	0	58.5874	88.5492	29.4273	147.137	2
Rnf19b	0	32.0803	55.7869	25.6541	33.1029	29.3248	146.624	4
Aurkb	0	0	0	57.8974	88.533	29.2861	146.43	2
Sgo1	0	0	0	57.6347	88.5918	29.2453	146.227	2
Tnfrsf12a	0	30.1994	64.6004	51.0847	0	29.1769	145.884	3
Nuf2	0	0	0	56.9826	88.8917	29.1749	145.874	2
Brip1	0	0	27.2066	47.5801	71.0398	29.1653	145.827	3
Mpeg1	0	25.6949	58.6743	31.214	30.2362	29.1639	145.819	4
Nkg7	30.2905	0	34.1101	0	80.7515	29.0304	145.152	3
Prc1	0	0	0	59.2642	85.5031	28.9535	144.767	2
Hist1h2af	9.51815	0	0	46.3174	88.8229	28.9317	144.659	3
Tor1aip2	9.13532	39.0293	55.5041	29.5276	11.4098	28.9212	144.606	5
Pou3f1	0	30.4826	78.1012	35.9647	0	28.9097	144.548	3
Cenph	0	0	0	58.9759	85.5003	28.8952	144.476	2
Tgfbi	0	0	46.0871	56.3723	41.8329	28.8585	144.292	3
Jaml	44.6387	23.206	37.7788	0	38.4973	28.8242	144.121	4
Slc28a2	0	25.215	65.6649	25.5213	27.6564	28.8115	144.058	4
Apol6	0	35.4117	72.7175	35.8296	0	28.7918	143.959	3
Wfdc18	0	30.553	27.882	50.4138	35.1097	28.7917	143.958	4
Csrnp1	13.9685	49.2083	62.987	17.6856	0	28.7699	143.849	4
Mbd1	49.3604	32.1702	62.2091	0	0	28.7479	143.74	3
Gk	26.7791	25.2539	32.7732	30.2731	28.0128	28.6184	143.092	5
Tlr2	0	46.6309	52.3195	24.4068	19.7021	28.6119	143.059	4
Gbp7	0	49.3432	69.7148	23.9977	0	28.6111	143.056	3
Cyp7b1	0	0	38.2528	64.3155	40.4591	28.6055	143.027	3
Lcp2	0	20.8037	44.4286	34.3572	43.1249	28.5429	142.714	4
Mcm5	0	0	9.61981	58.6387	74.3201	28.5157	142.579	3
Gpr171	0	29.4809	33.5567	20.6092	58.8112	28.4916	142.458	4
Ckap2	0	0	0	54.9418	87.4969	28.4877	142.439	2
Gm5483	0	34.3874	41.0291	66.9401	0	28.4713	142.357	3
Itgb6	15.2063	32.8587	29.6651	32.6031	31.7302	28.4127	142.063	5
Cenpf	0	0	0	51.1182	90.8526	28.3942	141.971	2
Cdca5	0	-16.3232	0	66.8561	91.2925	28.3651	141.825	3
Ncapg	0	-16.4519	0	61.8764	96.3857	28.362	141.81	3
Rrm2	0	-11.3921	0	63.9262	89.1033	28.3275	141.637	3
Gm1966	0	37.3208	59.1314	20.4954	24.6558	28.3207	141.603	4
Melk	0	0	0	58.7417	82.6779	28.2839	141.42	2
Kif22	0	0	0	50.2764	90.9569	28.2467	141.233	2
Pstpip1	0	0	54.1255	39.1812	47.9139	28.2441	141.221	3
9330175E14Rik	0	32.0178	61.5686	26.9761	20.377	28.1879	140.939	4
Helz2	10.8714	48.5799	62.2808	18.9388	0	28.1342	140.671	4
Samd9l	0	43.4538	71.7457	25.1801	0	28.0759	140.38	3
Ly86	0	21.5399	34.9772	45.3171	38.4318	28.0532	140.266	4
Pkn3	0	3.2352	51.7534	52.2267	32.9436	28.0318	140.159	4
Hist1h2ak	11.8198	0	0	42.7815	85.4095	28.0022	140.011	3
Plek	14.1088	53.1495	33.0516	21.1812	18.1741	27.933	139.665	5
Serpina3m	0	20.5176	66.3329	52.4384	0	27.8578	139.289	3
Asf1b	0	0	0	55.3766	83.622	27.7997	138.999	2
Spc25	0	0	0	53.6372	85.2433	27.7761	138.881	2
Themis2	0	29.735	57.3265	31.7745	19.8682	27.7408	138.704	4
Cst7	0	13.8519	36.5675	24.3827	63.818	27.724	138.62	4
Plec	8.0962	38.6207	57.4947	20.6486	13.601	27.6922	138.461	5
Nt5c3	0	40.7183	67.7469	21.3984	8.59218	27.6912	138.456	4
A_52_P318073	0	0	0	45.8298	92.3993	27.6458	138.229	2
Vcam1	0	27.1124	51.0549	42.4763	17.3765	27.604	138.02	4
Noct	0	32.7311	54.9977	33.4062	16.8211	27.5912	137.956	4
Knl1	0	0	0	49.4379	88.4536	27.5783	137.891	2
Mastl	0	4.64253	0	53.421	79.3181	27.4763	137.382	3
Tubb6	0	26.492	30.2463	46.0096	34.1706	27.3837	136.919	4
Ly6i	0	20.2649	61.3894	35.6723	19.3463	27.3346	136.673	4
Myd88	0	38.675	53.4459	27.338	17.1428	27.3203	136.602	4
Evi2a	0	26.0072	49.304	33.4413	27.65	27.2805	136.403	4
F3	14.9413	25.4619	60.9023	35.0192	0	27.2649	136.325	4
BC117090	-16.2802	34.1063	41.8037	76.6469	0	27.2553	136.277	4
Gpr35	0	21.0613	49.0986	39.6262	26.1832	27.1938	135.969	4
C1qb	0	0	29.8191	51.7018	53.8691	27.078	135.39	3
Pimreg	0	0	0	48.9686	86.1876	27.0312	135.156	2
Ccnb2	0	0	0	45.7531	89.2776	27.0061	135.031	2
Lrr1	0	0	0	50.0661	84.697	26.9526	134.763	2
Trem1	0	40.0464	56.8879	37.6562	0	26.9181	134.59	3
Ptprc	9.99872	37.5519	21.6646	21.9901	43.3213	26.9053	134.527	5
Mmp13	0	49.7605	29.9825	25.4012	29.0434	26.8375	134.187	4
Ifitm6	0	37.8853	65.6714	30.5283	0	26.817	134.085	3
Chek1	0	0	17.3232	51.4546	65.2868	26.8129	134.065	3
Tmem106a	-18.9686	22.5869	56.295	48.3576	25.694	26.793	133.965	5
Hmmr	0	0	0	45.072	88.6792	26.7502	133.751	2
A_52_P764477	45.7438	33.7986	35.9813	0	17.8603	26.6768	133.384	4
Has2	0	47.7054	25.6589	0	59.9461	26.6621	133.31	3
Mxd3	0	0	0	47.8964	85.4022	26.6597	133.299	2
Gins1	0	0	20.6236	50.0359	62.5019	26.6323	133.161	3
5430427O19Rik	0	26.171	42.0263	34.8038	30.1547	26.6312	133.156	4
Fignl1	0	-9.70114	0	59.9809	82.6866	26.5933	132.966	3
C2	0	18.8953	56.1354	37.8257	20.0706	26.5854	132.927	4
Tnfrsf9	0	14.0329	44.007	36.5987	38.269	26.5815	132.908	4
Nmral1	0	19.5052	38.8546	41.0872	33.3278	26.5549	132.775	4
Kif18b	0	0	0	48.0488	84.5756	26.5249	132.624	2
Gla	0	8.26959	51.0595	40.033	33.0401	26.4805	132.402	4
Brca1	0	3.71975	0	52.6869	75.995	26.4803	132.402	3
Gins2	0	0	9.85456	52.8726	69.4024	26.4259	132.129	3
Parp11	0	21.6875	63.7623	27.3964	19.1532	26.3999	131.999	4
Stil	0	0	0	50.3448	81.6031	26.3896	131.948	2
Nusap1	0	0	0	47.5956	84.3492	26.389	131.945	2
Cdca2	0	0	0	46.113	85.5356	26.3297	131.649	2
Tifa	0	40.632	51.1564	24.2116	15.5506	26.3101	131.551	4
Nampt	0	41.2682	62.6779	26.979	0	26.185	130.925	3
Wnk3	31.112	40.1623	56.3896	0	3.25641	26.1841	130.92	4
Smc2	8.95518	8.4012	0	44.6721	68.6589	26.1375	130.687	4
Il10ra	11.4179	25.7036	41.3387	26.0935	25.9102	26.0928	130.464	5
Tlr3	0	54.5308	57.6798	17.9203	0	26.0262	130.131	3
Hist1h2ai	0	0	0	43.0385	86.8068	25.969	129.845	2
Hist1h1d	11.359	-8.63964	8.74008	34.9259	83.4544	25.968	129.84	5
Bcl2a1b	0	31.0297	28.6389	32.3567	37.7954	25.9642	129.821	4
Adm	16.2459	44.1367	69.3925	0	0	25.955	129.775	3
Oas1d	0	17.4023	56.3073	29.8042	26.2587	25.9545	129.772	4
Il1a	27.8874	53.4973	48.2037	0	0	25.9177	129.588	3
Junb	28.7367	48.1075	37.2597	15.4469	0	25.9102	129.551	4
Mki67	0	-15.8422	0	55.3706	89.6867	25.843	129.215	3
Esco2	0	0	0	47.1077	82.0742	25.8364	129.182	2
Fanci	0	0	0	50.3353	78.6134	25.7897	128.949	2
Ube2c	0	0	0	47.0671	81.8425	25.7819	128.91	2
Batf	0	29.0237	27.6224	27.0324	45.1833	25.7724	128.862	4
Samsn1	8.95518	31.4083	40.1441	26.3176	21.9536	25.7558	128.779	5
Gtse1	0	0	0	46.5052	82.2706	25.7552	128.776	2
Bcat1	0	0	20.1448	34.1282	74.4211	25.7388	128.694	3
Gpr176	0	0	19.8363	48.4956	60.2634	25.719	128.595	3
Ifitm3	0	31.1567	53.6649	43.6843	0	25.7012	128.506	3
Rab20	13.4456	38.1363	50.8039	25.8805	0	25.6533	128.266	4
Litaf	0	28.7241	48.1529	29.7921	21.5827	25.6504	128.252	4
BC100530	0	20.0198	43.2286	64.7419	0	25.5981	127.99	3
Ctps	0	42.738	44.7014	40.4632	0	25.5805	127.903	3
Pld4	26.8697	0	39.3201	35.7048	25.7885	25.5366	127.683	4
Exo1	0	-10.3697	0	56.8188	81.0671	25.5032	127.516	3
Spdl1	0	0	19.8547	42.2824	65.2714	25.4817	127.408	3
Slamf9	-15.1021	-1.0916	49.2965	46.6013	47.3634	25.4135	127.067	5
Zfp36	32.6482	52.803	41.3861	0	0	25.3674	126.837	3
Parpbp	0	0	0	42.1309	84.5618	25.3385	126.693	2
Cenpk	0	-10.1359	0	57.1455	79.5477	25.3115	126.557	3
Dio2	0	23.4851	56.5661	46.3939	0	25.289	126.445	3
Kif15	0	6.75849	0	40.5482	79.0857	25.2785	126.392	3
Asprv1	30.5455	23.8233	35.6185	36.3713	0	25.2717	126.359	4
Arsi	0	28.0067	46.2237	29.8729	22.2127	25.2632	126.316	4
Ccr2	0	25.5433	16.0478	41.8668	42.804	25.2524	126.262	4
Trip13	0	0	0	46.1339	80.0663	25.24	126.2	2
Iqgap3	0	0	0	54.3868	71.7116	25.2197	126.098	2
Cenpm	0	0	0	45.7998	80.0103	25.162	125.81	2
Dtl	0	-18.4506	0	61.1196	83.0603	25.1459	125.729	3
Cenps	0	0	0	53.393	72.2649	25.1316	125.658	2
Muc4	0	24.5245	41.8798	42.0121	17.1012	25.1035	125.518	4
Sgo2a	0	-12.4928	0	56.2858	81.6734	25.0933	125.466	3
Rad51ap1	0	0	-0.70726	47.2409	78.9076	25.0882	125.441	3
Cd69	0	34.5324	64.6293	0	26.1658	25.0655	125.327	3
Clspn	0	0	0	47.8839	77.3762	25.052	125.26	2
A_51_P178411	0	0	36.7129	55.2518	33.2127	25.0355	125.177	3
Snx10	0	30.7539	51.0509	22.9472	20.3638	25.0231	125.116	4
Knstrn	0	0	0	42.5459	82.5486	25.0189	125.095	2
Grn	0	33.8189	41.795	26.7049	22.7435	25.0125	125.062	4
Tap2	0	28.1389	56.2013	20.7734	19.8842	24.9996	124.998	4
Dhfr	0	0	41.7993	41.8193	41.2817	24.98	124.9	3
Insl6	0	15.6766	40.8833	17.8334	50.5056	24.9798	124.899	4
H2-Q2	12.5598	13.5419	41.9825	37.3895	19.4243	24.9796	124.898	5
Csf1	-1.7409	55.5174	55.0689	15.9899	0	24.967	124.835	4
E2f8	0	0	0	47.3418	77.3659	24.9415	124.708	2
Pim1	14.2389	45.7014	49.6604	15.0407	0	24.9283	124.641	4
Hist1h2ab	0	-22.3633	0	59.106	87.6069	24.8699	124.35	3
Dlgap5	0	0	0	44.0934	80.2495	24.8686	124.343	2
Ms4a14	0	0	15.6285	45.624	62.9504	24.8406	124.203	3
B430306N03Rik	12.4788	34.5693	54.305	22.6932	0	24.8092	124.046	4
Etv6	0	36.629	45.96	21.4106	20.0367	24.8073	124.036	4
Ckap2l	0	0	0	41.6322	82.3471	24.7959	123.979	2
Racgap1	0	0	0	42.4464	81.4792	24.7851	123.926	2
Neil3	0	-9.87914	0	49.3735	84.3294	24.7648	123.824	3
545342	0	33.0798	52.8105	19.859	18.0403	24.7579	123.79	4
Vav1	0	0	40.0321	37.8586	45.8934	24.7568	123.784	3
Bcl2a1c	0	21.236	37.8249	35.8535	28.8172	24.7463	123.732	4
Kif11	0	0	0	39.0202	84.6963	24.7433	123.717	2
Slc2a6	0	29.1296	68.4609	25.6396	0	24.646	123.23	3
E2f7	0	0	0	51.0987	72.1129	24.6423	123.212	2
Retnla	16.4184	0	0	57.3249	49.4639	24.6414	123.207	3
Abtb2	0	33.2486	50.2815	20.9859	18.6166	24.6266	123.133	4
Clec4a2	-4.5166	1.67349	29.8905	54.7088	41.3569	24.6226	123.113	5
Psrc1	0	0	0	48.4565	74.2746	24.5462	122.731	2
Ccl9	0	0	39.2266	61.5728	21.8816	24.5362	122.681	3
Spats2l	0	35.7914	59.587	27.1989	0	24.5155	122.577	3
Birc3	29.7385	51.1685	41.3903	0	0	24.4595	122.297	3
H2-Q10	0.292069	0	44.0439	47.3784	30.3234	24.4075	122.038	4
C1qa	-15.8621	0	17.7347	55.5849	64.4745	24.3864	121.932	4
A_52_P1173559	0	28.6606	51.014	22.1844	19.9946	24.3707	121.854	4
Mis18bp1	0	0	0	42.6823	78.8345	24.3033	121.517	2
Slc26a4	0	0	26.1231	45.2663	49.9663	24.2711	121.356	3
Kif2c	0	0	0	38.9084	82.4128	24.2642	121.321	2
Ncapg2	0	-1.2372	0	49.4946	72.642	24.1799	120.899	3
H2-M2	0	9.46859	41.7675	44.5793	25.039	24.1709	120.854	4
Tmem173	0	11.5103	34.3284	26.0916	48.8536	24.1568	120.784	4
Slfn5	0	45.5368	56.1909	19.0112	0	24.1478	120.739	3
Depdc1a	0	0	0	34.8484	85.7544	24.1206	120.603	2
Med7	0	15.43	50.3831	18.4455	36.2852	24.1088	120.544	4
Fpr2	0	43.2277	54.2936	22.8221	0	24.0687	120.343	3
Crybg1	10.0377	28.438	44.6726	14.6218	22.5128	24.0566	120.283	5
Tacc3	0	0	0	41.5627	78.6766	24.0479	120.239	2
Trem3	9.51815	37.9999	43.7227	28.9294	0	24.034	120.17	4
Gdf3	0	0	0	57.7727	62.3549	24.0255	120.128	2
Kifc1	0	0	0	42.2709	77.7074	23.9957	119.978	2
Ncf4	0	18.5413	33.9699	33.7878	33.663	23.9924	119.962	4
Rad54b	0	0	0	44.6978	75.0833	23.9562	119.781	2
Slc11a1	0	0	38.3594	45.1907	36.1058	23.9312	119.656	3
Serpina3j	10.0835	0	51.3315	58.0985	0	23.9027	119.514	3
Ccl19	0	33.8164	48.4603	17.5939	19.6245	23.899	119.495	4
Ska3	0	0	0	39.3267	79.9398	23.8533	119.266	2
Gzmk	0	0	0	27.1204	92.027	23.8295	119.147	2
Bid	0	19.7893	43.137	31.737	24.4241	23.8175	119.087	4
Spc24	0	-11.0039	0	52.297	77.6344	23.7855	118.928	3
Cenpw	0	0	0	44.0868	74.7495	23.7673	118.836	2
Cks2	0	0	0	46.1482	72.4394	23.7175	118.588	2
Ect2	0	-18.3517	0	57.4144	79.4358	23.6997	118.499	3
Cdc20	0	-9.62088	0	43.9488	84.102	23.686	118.43	3
Il4i1	0	28.6051	38.6448	25.2901	25.6902	23.6461	118.23	4
Cenpp	0	-9.47126	0	48.1175	79.4492	23.6191	118.095	3
Igf1	0	0	21.5112	54.046	42.498	23.611	118.055	3
AI662270	0	14.6113	27.6486	29.4945	46.2915	23.6092	118.046	4
Sfn	0	19.4661	29.3008	44.5098	24.4792	23.5512	117.756	4
Fcgr3	10.4947	10.4356	20.4016	44.3696	32.0503	23.5503	117.752	5
Dscc1	0	-7.4799	0	49.2844	75.8016	23.5212	117.606	3
Ifi35	0	37.9802	56.7642	22.5461	0	23.4581	117.29	3
Rab8b	0	21.3953	37.9891	25.0992	32.7879	23.4543	117.271	4
Ankrd1	0	25.7929	47.1791	44.0479	0	23.404	117.02	3
Hist1h1a	0	0	0	40.0623	76.9469	23.4018	117.009	2
Cd180	0	1.25103	45.378	42.419	27.7133	23.3523	116.761	4
C330027C09Rik	0	0	0	44.1586	72.6004	23.3518	116.759	2
Sap30	0	21.4951	41.2856	38.076	15.7922	23.3298	116.649	4
Vmp1	25.4384	20.6716	28.8823	26.0331	15.5977	23.3246	116.623	5
Runx3	0	0	27.2269	29.8153	59.473	23.3031	116.515	3
Nmi	0	28.0006	57.0876	18.8713	12.4746	23.2868	116.434	4
Ttc39b	-14.8552	17.7664	43.6385	27.9439	41.683	23.2353	116.176	5
Mt1	-10.0835	41.2969	56.685	28.1237	0	23.2044	116.022	4
Aida	0	41.2072	53.133	21.6276	0	23.1936	115.968	3
Mmp14	0	0	31.7755	42.7699	41.3463	23.1783	115.892	3
Tfpi2	0	19.8691	22.7471	41.0609	32.2101	23.1774	115.887	4
Fam83d	0	0	0	40.8011	75.0397	23.1682	115.841	2
Foxm1	0	0	0	38.4516	77.0354	23.0974	115.487	2
Relb	0	42.2851	44.6938	15.1866	13.3105	23.0952	115.476	4
Cxcr3	0	0	0	22.5993	92.7821	23.0763	115.381	2
Sh3bp2	0	23.4755	40.2291	29.3169	21.8135	22.967	114.835	4
Dnase1l3	0	0	62.0462	0	52.7572	22.9607	114.803	2
Cks1b	0	0	0	45.8772	68.9027	22.956	114.78	2
Mafb	0	0	31.5946	41.6766	41.4663	22.9475	114.737	3
Adgre1	0	0	18.3724	53.7541	42.5273	22.9308	114.654	3
Trim34a	0	39.8768	52.2228	22.4735	0	22.9146	114.573	3
Trem2	-15.7649	0	0	60.8622	69.2642	22.8723	114.361	3
Selplg	14.5887	18.5724	23.1995	14.5487	43.3472	22.8513	114.257	5
Ccl20	0	0	50.0856	33.5805	30.4768	22.8286	114.143	3
Hist1h2ao	0	-12.6657	0	44.9653	81.6789	22.7957	113.979	3
Retnlb	0	0	51.9388	61.8455	0	22.7568	113.784	2
Nrg1	22.5663	20.9986	31.8713	38.2009	0	22.7274	113.637	4
Lgmn	0	0	30.4389	48.2	34.8987	22.7075	113.538	3
Kif23	0	-7.41384	0	48.1162	72.8053	22.7015	113.508	3
Fn1	37.0773	0.532757	0	33.3788	42.4897	22.6957	113.479	4
Sbno2	0	32.9945	43.2599	25.8388	11.3081	22.6803	113.401	4
Kif20b	0	-4.93887	0	45.8011	72.4245	22.6573	113.287	3
Stfa2l1	-15.4033	30.6508	34.2875	63.4582	0	22.5987	112.993	4
Lox	0	13.5463	25.9065	39.6589	33.7602	22.5744	112.872	4
Ripk3	0	0	29.5841	36.6849	46.4304	22.5399	112.699	3
A530064D06Rik	0	31.1523	55.8028	25.7383	0	22.5387	112.693	3
Kif14	0	0	0	35.6019	77.0898	22.5383	112.692	2
ENSMUST00000077110	-16.0099	24.0346	34.1321	70.5124	0	22.5338	112.669	4
Kif4	0	0	0	37.0095	75.5383	22.5096	112.548	2
Aspm	0	0	0	29.7378	82.7611	22.4998	112.499	2
Tnfaip2	0	42.4055	51.3937	18.5777	0	22.4754	112.377	3
Gramd3	0	23.0637	27.0144	13.7169	48.5684	22.4727	112.363	4
Stfa2	-15.342	23.3151	37.7677	66.562	0	22.4606	112.303	4
N4bp1	18.9686	33.5523	40.0024	13.5211	6.25174	22.4592	112.296	5
Ccdc86	0	29.6163	38.3196	24.5217	19.8126	22.454	112.27	4
Itga4	26.7112	17.5691	12.5419	5.33398	49.9748	22.4262	112.131	5
Oip5	0	0	0	41.9671	70.1595	22.4253	112.127	2
Bcl2l15	0	0	38.6931	45.1475	28.0032	22.3688	111.844	3
A_52_P25932	0	0	0	38.1049	73.6957	22.3601	111.801	2
Cenpi	0	0	0	42.1787	69.5842	22.3526	111.763	2
Sema4d	0	12.2528	31.4199	25.8974	42.1154	22.3371	111.685	4
Plk4	0	18.6541	0	32.8282	60.1707	22.3306	111.653	3
Anln	0	3.88527	0	45.0571	62.4282	22.2741	111.371	3
Lilra6	13.8432	0	43.566	36.1189	17.6439	22.2344	111.172	4
Cybb	-16.3488	40.3532	31.8065	30.4386	24.9064	22.2312	111.156	5
A_52_P577992	0	25.5989	45.9731	39.5725	0	22.2289	111.144	3
Traip	0	0	0	39.0665	71.8663	22.1866	110.933	2
H2-Bl	0	0	39.1034	43.9265	27.8573	22.1774	110.887	3
Plau	30.5207	0	21.4646	32.6644	26.0708	22.1441	110.721	4
Lacc1	0	16.2831	38.1458	30.2575	26.0324	22.1438	110.719	4
Nod2	0	35.4539	52.4253	22.7189	0	22.1196	110.598	3
Fthl17a	0	57.6177	52.9639	0	0	22.1163	110.582	2
Ccl11	0	37.5227	45.1474	27.881	0	22.1102	110.551	3
Gzmd	0	12.5295	27.4735	15.9872	53.854	21.9688	109.844	4
Edem1	0	16.6801	30.4953	30.4998	32.0521	21.9455	109.727	4
Pik3ap1	0	27.7332	42.9195	22.6956	16.357	21.9411	109.705	4
Depdc1b	0	0	0	29.3045	80.2574	21.9124	109.562	2
Ctss	0	3.94264	35.7778	39.5587	30.2691	21.9097	109.548	4
Cd53	0	24.2781	38.5659	24.6817	21.7278	21.8507	109.253	4
Gdf15	0	0	48.2649	44.4797	16.4952	21.8479	109.24	3
Hells	0	0	0	42.6655	66.4466	21.8224	109.112	2
Tyms-ps	0	0	0	43.4011	65.552	21.7906	108.953	2
Ercc6l	0	0	0	40.538	68.2687	21.7613	108.807	2
Ddias	0	0	0	41.8186	66.8546	21.7346	108.673	2
Gm5150	0	28.8089	32.104	47.5	0	21.6826	108.413	3
Mcoln2	0	39.0685	45.2095	23.9128	0	21.6381	108.191	3
A_51_P158315	11.359	55.7444	41.0551	0	0	21.6317	108.159	3
Kntc1	0	-10.8474	0	43.7445	75.1368	21.6068	108.034	3
Bak1	0	9.24924	40.9142	26.9886	30.7792	21.5863	107.931	4
Trim21	0	41.1164	51.8926	14.8988	0	21.5816	107.908	3
Cdt1	0	0	9.46562	41.3504	56.9655	21.5563	107.782	3
Tapbp	0	30.256	48.9439	14.1351	14.3195	21.5309	107.654	4
Gas2l3	0	0	7.25139	36.2098	64.1792	21.5281	107.64	3
Slc7a5	0	12.9973	36.8675	28.4798	29.1892	21.5068	107.534	4
Nfkbiz	24.4828	42.8809	26.0211	14.111	0	21.4992	107.496	4
Lypd8	0	0	63.8243	43.6687	0	21.4986	107.493	2
Kifc5b	0	-10.9626	0	42.0501	76.3093	21.4794	107.397	3
Irf5	0	0	55.6971	32.4655	19.1299	21.4585	107.292	3
Psmb9	0	17.8906	42.2213	21.2218	25.9295	21.4526	107.263	4
Chaf1b	0	0	0	39.2286	67.9764	21.441	107.205	2
Il13ra1	0	32.5785	41.7781	32.7934	0	21.43	107.15	3
Mad2l1	0	-5.51953	0	43.9476	68.7106	21.4277	107.139	3
Cldn2	0	15.3921	52.21	39.4478	0	21.41	107.05	3
Snx20	0	23.8423	37.905	17.5449	27.622	21.3828	106.914	4
A_52_P474528	31.5378	37.8109	37.5647	0	0	21.3827	106.913	3
Ccnf	0	0	0	33.6061	73.3015	21.3815	106.908	2
Ankle1	0	0	0	36.2779	70.6206	21.3797	106.899	2
Atp8b4	0	13.5701	17.8248	23.1221	52.3107	21.3655	106.828	4
Hcls1	12.8525	0	31.6537	27.8702	34.3152	21.3383	106.692	4
H2-M3	0	16.1573	45.0728	26.6305	18.6774	21.3076	106.538	4
Evi2b	0	28.6851	28.9564	20.4678	28.3723	21.2963	106.482	4
Creg2	0	0	22.291	41.1325	42.9968	21.2841	106.42	3
A_52_P973470	0	42.8071	49.4858	14.0949	0	21.2776	106.388	3
P2ry13	9.13532	22.7956	38.7553	20.9265	14.6445	21.2514	106.257	5
Gjb5	0	0	26.8333	46.6056	32.7483	21.2375	106.187	3
Psmb10	0	25.732	47.7594	17.2513	15.2758	21.2037	106.018	4
Sele	0	26.6863	52.5474	26.6378	0	21.1743	105.872	3
Irf1	0	43.4496	49.7781	0	12.6101	21.1676	105.838	3
Uba7	0	20.7768	55.1871	20.4661	9.30844	21.1477	105.739	4
Sprr1a	0	0	37.6704	68.0058	0	21.1353	105.676	2
Tlr1	0	0	30.9998	36.0297	38.4805	21.102	105.51	3
Gzmc	0	0	27.2032	36.7364	41.3344	21.0548	105.274	3
Tor1aip1	0	39.4122	51.0492	14.7786	0	21.048	105.24	3
Slc25a22	0	34.3561	55.6433	15.1796	0	21.0358	105.179	3
Zmynd15	13.5398	16.0675	32.6301	18.5788	24.2157	21.0064	105.032	5
A_52_P368690	0	30.9291	38.4409	0	35.5719	20.9884	104.942	3
Ifitm7	0	25.1478	38.3382	41.2781	0	20.9528	104.764	3
Cd80	0	34.1359	42.0134	28.6091	0	20.9517	104.758	3
Gbp2b	0	35.2878	69.3431	0	0	20.9262	104.631	2
A_52_P182118	0	11.8278	42.2453	30.5478	19.8601	20.8962	104.481	4
Ptpn22	0	0	22.4579	21.9948	59.7764	20.8458	104.229	3
F10	0	0	52.9639	33.1391	18.1137	20.8433	104.217	3
Gm5431	0	23.365	57.6382	23.1601	0	20.8327	104.163	3
Il11	0	0	33.936	50.1643	19.965	20.813	104.065	3
Cxcr2	14.6716	33.9397	24.8632	30.5366	0	20.8022	104.011	4
Cyfip2	0	16.5472	19.9817	8.57894	58.7451	20.7706	103.853	4
Ly6c1	0	0	54.2581	34.1265	15.4382	20.7646	103.823	3
Cdc25c	0	0	0	33.765	69.9254	20.7381	103.69	2
Casp1	0	21.0548	39.5711	20.692	22.3645	20.7365	103.682	4
Cd300a	0	0	41.7951	44.4072	17.398	20.7201	103.6	3
Hpx	0	12.7444	49.9534	40.8132	0	20.7022	103.511	3
Gpnmb	-11.8835	0	27.2117	40.5148	47.6339	20.6954	103.477	4
Jpt2	0	11.4819	26.5756	38.3546	27.0061	20.6836	103.418	4
Cdc45	0	0	0	37.646	65.7178	20.6728	103.364	2
Oas1e	0	19.7533	43.5655	19.4336	20.5811	20.6667	103.333	4
Serpina3i	0	25.4672	32.5987	27.2987	17.6559	20.6041	103.021	4
Cemip	0	3.87905	25.8957	20.9004	51.8595	20.5069	102.535	4
Tlr7	0	0	48.2067	35.1192	19.1468	20.4945	102.473	3
Sapcd2	0	0	0	30.8353	71.5053	20.4681	102.341	2
Pask	0	0	0	41.1762	60.93	20.4212	102.106	2
Ube2t	0	-9.65515	0	43.4894	68.2153	20.4099	102.05	3
Glrx	0	11.396	37.6469	23.1487	29.8126	20.4008	102.004	4
Gda	0	23.8229	46.4541	31.6908	0	20.3936	101.968	3
Ube2l6	0	31.9661	50.6238	19.2495	0	20.3679	101.839	3
Oas1g	0	19.3259	45.1543	37.2264	0	20.3413	101.707	3
Mms22l	0	1.15975	0	39.8961	60.6391	20.339	101.695	3
Casp8	15.8948	21.9321	32.1829	15.5547	16.077	20.3283	101.642	5
Ror2	14.2389	57.7409	29.4128	0	0	20.2785	101.393	3
Pole	-11.359	-12.6702	0	50.0065	75.369	20.2693	101.346	4
Phgr1	0	0	0	43.5493	57.7778	20.2654	101.327	2
Pnpt1	0	30.6796	50.1685	20.35	0	20.2396	101.198	3
Sp110	-31.0236	33.9438	53.098	21.4313	23.7274	20.2354	101.177	5
Malt1	37.6044	32.4763	15.0354	0	16.0415	20.2315	101.158	4
Sh3pxd2b	0	13.5684	26.6244	35.4799	25.4387	20.2223	101.111	4
A_52_P981179	0	34.9165	48.7464	17.3889	0	20.2104	101.052	3
Trpm2	0	26.0501	18.7185	26.8939	29.3338	20.1992	100.996	4
C1qc	-14.4792	0	21.6492	43.1586	50.6387	20.1934	100.967	4
Col5a2	0	0	0	45.4479	55.507	20.191	100.955	2
Ctsw	10.4947	0	12.7711	0	77.4763	20.1484	100.742	3
Naip2	0	13.9557	37.3613	33.5745	15.7376	20.1258	100.629	4
Gen1	0	0	0	32.8007	67.7674	20.1136	100.568	2
Ptges	0	23.1819	46.1768	31.192	0	20.1102	100.551	3
Ccl1	0	0	0	27.442	73.0546	20.0993	100.497	2
Troap	0	0	0	24.1879	76.2957	20.0967	100.484	2
Cenpn	0	0	0	37.9155	62.5308	20.0893	100.446	2
Aldh1a3	0	49.1672	19.9291	31.3138	0	20.082	100.41	3
Fap	0	36.0443	53.6113	10.6909	0	20.0693	100.346	3
Il1b	16.595	41.5897	42.116	0	0	20.0601	100.301	3
2700099C18Rik	0	0	0	30.5288	69.7189	20.0495	100.248	2
Hck	0	22.7041	36.4263	24.1219	16.923	20.0351	100.175	4
Col3a1	0	-4.27394	14.5034	46.5013	43.4307	20.0323	100.161	4
Haspin	0	0	0	31.6841	68.4098	20.0188	100.094	2
Tyms	0	-11.0663	0	43.4896	67.5843	20.0015	100.008	3
Espl1	0	0	0	32.8751	67.0254	19.9801	99.9005	2
Ncapd2	0	-7.09208	0	37.5598	69.2071	19.935	99.6748	3
Dclk1	0	24.4938	8.09449	30.8262	36.1933	19.9215	99.6077	4
Orm2	0	0	48.2424	51.3349	0	19.9155	99.5773	2
Rfc5	0	0	17.7963	32.8345	48.7581	19.8778	99.3889	3
Bub1	0	-10.8022	0	36.6235	73.5288	19.87	99.3501	3
Sdad1	0	12.1504	22.0982	37.731	27.3703	19.87	99.3499	4
Fen1	0	0	11.2093	33.6184	54.3787	19.8413	99.2064	3
Nfkb2	0	35.9648	40.6507	22.3872	0	19.8006	99.0028	3
Fos	16.6307	41.2653	40.9091	0	0	19.761	98.8051	3
4932415M13Rik	0	0	40.3262	36.7841	21.5083	19.7237	98.6186	3
Ttk	0	0	0	27.7651	70.7889	19.7108	98.5541	2
BC055324	0	0	0	39.1592	59.2374	19.6793	98.3966	2
Tlr6	0	0	35.6974	35.9717	26.6137	19.6566	98.2828	3
Dcp2	0	26.2066	42.228	16.4598	13.3354	19.6459	98.2297	4
Ddx4	0	29.0279	69.1037	0	0	19.6263	98.1316	2
Maff	0	36.2527	45.8448	16.0033	0	19.6202	98.1008	3
Aldh1b1	-9.51815	30.8131	53.5311	23.2182	0	19.6088	98.0442	4
Eme1	0	0	0	31.2147	66.5497	19.5529	97.7644	2
Pole2	0	0	0	42.6915	54.9468	19.5276	97.6382	2
Enc1	0	26.637	45.0949	25.7632	0	19.499	97.4951	3
Nav3	0	17.2742	47.6125	32.5888	0	19.4951	97.4754	3
Ifna12	0	35.5287	61.9119	0	0	19.4881	97.4405	2
Ifna2	0	33.3854	63.9319	0	0	19.4635	97.3173	2
Gm8995	0	31.6775	40.5436	0	25.0836	19.4609	97.3047	3
Trim69	0	23.9376	42.4036	30.8852	0	19.4453	97.2263	3
Pclaf	0	0	0	26.8575	70.334	19.4383	97.1915	2
Mrgpra2b	1.56209	35.9545	35.1247	24.5314	0	19.4345	97.1726	4
Ifi202b	0	51.839	45.3007	0	0	19.4279	97.1396	2
Cdc6	0	-2.94501	0	37.8132	62.2433	19.4223	97.1115	3
Ccdc88b	0	13.7411	29.5674	14.6793	39.0268	19.4029	97.0146	4
Uck2	0	5.3605	14.5232	29.4867	47.4704	19.3681	96.8407	4
Bub1b	0	0	0	30.4013	66.4268	19.3656	96.8281	2
Hpse	0	14.4355	50.3739	32.0041	0	19.3627	96.8134	3
Cyth4	0	7.96403	24.0007	27.9556	36.8359	19.3512	96.7562	4
Hcar2	16.0767	34.7861	45.7281	0	0	19.3182	96.5909	3
AK082805	0	30.2645	44.972	21.2566	0	19.2986	96.493	3
Ticrr	0	0	0	32.5219	63.813	19.267	96.3349	2
Col2a1	0	13.6707	11.6804	36.5556	34.4013	19.2616	96.308	4
Plekho2	0	16.0376	41.7029	23.8899	14.6028	19.2466	96.2332	4
Cd8b1	10.9021	0	0	0	85.3086	19.2421	96.2107	2
Gem	0	53.0081	43.1748	0	0	19.2366	96.1829	2
2610318N02Rik	0	0	22.3713	21.8937	51.8362	19.2202	96.1012	3
Mgat4a	0	12.1131	31.0728	29.5252	23.3701	19.2162	96.0812	4
Ascc3	11.8108	29.5524	42.4362	12.2189	0	19.2037	96.0183	4
Cpxm1	13.5517	0	0	39.2855	43.0247	19.1724	95.8619	3
Serpinb2	0	44.2125	26.2323	25.4026	0	19.1695	95.8475	3
Asap3	0	27.5942	42.3393	15.7632	10.0574	19.1508	95.7541	4
Egr2	0	31.6558	34.0882	29.9455	0	19.1379	95.6894	3
Cd40	0	33.6902	47.0485	0	14.9407	19.1359	95.6795	3
Bean1	0	0	50.2928	45.385	0	19.1356	95.6778	2
Ly6a	0	20.7315	48.4572	26.4246	0	19.1227	95.6133	3
Zfp593	0	20.6463	26.1756	29.3654	19.2663	19.0907	95.4535	4
Lrrc4	0	25.8424	46.8182	0	22.7764	19.0874	95.437	3
Tcrb-J	13.6114	0	0	-4.47443	86.2059	19.0686	95.3429	3
Cd300c2	-0.84308	0	24.1267	40.047	31.9278	19.0517	95.2584	4
Gpr141	0	21.6899	47.2639	26.2713	0	19.045	95.2251	3
Lap3	0	12.1414	34.2682	31.6891	17.0755	19.0348	95.1742	4
Pglyrp2	0	14.5791	14.5414	0	65.9388	19.0119	95.0593	3
Eln	0	0	0	32.6588	62.2358	18.9789	94.8945	2
Fam49b	-0.526503	16.7305	25.0959	28.5984	24.9115	18.962	94.8098	5
Rac2	12.5598	0	10.8858	16.1735	55.1672	18.9572	94.7862	4
Chmp4b	0	34.2622	46.4323	14.0042	0	18.9397	94.6987	3
Stx11	0	38.4729	35.7802	11.2971	9.14055	18.9382	94.6908	4
Chtf18	0	-13.8216	0	43.7297	64.7551	18.9326	94.6632	3
Rbl1	0	15.5911	33.6433	16.6109	28.7704	18.9231	94.6157	4
Znf41-ps	14.8839	2.17161	19.1516	30.8483	27.5483	18.9207	94.6037	5
Calca	-15.0139	17.9841	55.734	35.733	0	18.8874	94.4372	4
Piwil4	0	16.048	36.8767	34.3476	7.06265	18.867	94.3349	4
Htt	20.2724	10.5313	19.3276	24.9831	19.2148	18.8659	94.3293	5
Cd68	0	0	36.5729	32.0613	25.0482	18.7365	93.6823	3
Ada	0	8.36968	25.6956	29.5815	30.0228	18.7339	93.6696	4
Tbx21	0	0	27.1129	0	66.5411	18.7308	93.654	2
Tuba1c	0	0	19.3105	36.6193	37.6703	18.72	93.6001	3
Asb13	7.60952	25.398	53.0383	7.50182	0	18.7095	93.5476	4
Hbegf	0	0	24.6041	48.552	20.3484	18.7009	93.5045	3
Pik3r5	8.57727	17.3906	20.6092	17.3875	29.5174	18.6964	93.482	5
Rad54l	0	0	0	32.9145	60.5452	18.6919	93.4597	2
Fscn1	0	8.39823	29.8103	28.3009	26.8794	18.6778	93.389	4
Gdap10	7.0989	37.132	48.896	0	0	18.6254	93.1269	3
Nsl1	0	-14.816	0	35.0551	72.6336	18.5745	92.8726	3
Ly6f	0	0	43.2439	49.2911	0	18.507	92.535	2
1200016E24Rik	16.2802	37.9262	38.3017	0	0	18.5016	92.5081	3
Tmem37	0	0	33.4301	33.1151	25.7113	18.4513	92.2565	3
Tgm2	15.0579	11.3073	49.8714	15.7535	0	18.398	91.9902	4
Plat	0	11.2665	51.7881	28.9037	0	18.3916	91.9582	3
Clmp	12.0079	0	0	34.1672	45.6602	18.3671	91.8353	3
Ifnab	0	33.791	57.9774	0	0	18.3537	91.7684	2
Mcm3	0	0	0	37.3316	54.3614	18.3386	91.693	2
Il18rap	0	18.1791	21.4357	18.0211	34.0501	18.3372	91.686	4
Il10	0	0	42.8982	23.3631	25.3771	18.3277	91.6383	3
Tcirg1	0	23.8659	45.4569	22.2612	0	18.3168	91.5841	3
Gfpt2	0	28.9719	41.6468	20.7241	0	18.2686	91.3428	3
Orm1	0	0	38.8603	52.2638	0	18.2248	91.1242	2
Ggct	0	17.2277	38.028	19.2915	16.4862	18.2067	91.0334	4
Csf3r	15.7488	21.2187	24.77	29.1122	0	18.1699	90.8497	4
A_52_P36261	0	37.2241	53.6196	0	0	18.1687	90.8437	2
Il2ra	0	0	21.4232	19.1444	50.2461	18.1627	90.8137	3
Smpd3	0	9.16015	44.0728	37.5454	0	18.1557	90.7783	3
Dapp1	0	22.3327	28.3087	20.3778	19.7376	18.1514	90.7568	4
Ly9	0	0	21.6475	25.0141	44.0677	18.1459	90.7293	3
H2-D1	16.2459	0	30.3144	28.6781	15.479	18.1435	90.7174	4
Rnf149	0	14.5887	27.665	25.3977	23.0648	18.1432	90.7162	4
Klra16	9.51815	0	22.497	36.4839	22.0414	18.1081	90.5405	4
Rnf114	0	32.092	44.1815	14.1129	0	18.0773	90.3864	3
Slc25a25	0	37.036	36.2183	17.0559	0	18.062	90.3102	3
Gng12	0	12.9693	35.1311	26.6559	15.5411	18.0595	90.2974	4
Mcm2	0	0	0	33.9304	56.0728	18.0007	90.0033	2
Rasa4	0	21.8831	48.8579	19.2148	0	17.9912	89.9558	3
Papd7	0	34.1654	38.9863	16.7766	0	17.9857	89.9284	3
Hist2h2ac	9.99872	0	0	18.2459	61.6567	17.9803	89.9013	3
Ttc39c	0	21.077	26.2024	19.7949	22.6669	17.9483	89.7413	4
Dbf4	0	0	0	30.0782	59.5281	17.9213	89.6063	2
Egr1	0	47.2187	42.3702	0	0	17.9178	89.5889	2
Cd177	0	17.5957	30.6003	41.2929	0	17.8978	89.4889	3
Sell	11.4179	30.0256	47.9479	0	0	17.8783	89.3914	3
Gm12185	0	31.4519	57.6254	0	0	17.8154	89.0772	2
Fbxo5	0	0	0	26.841	62.1772	17.8036	89.0182	2
Nts	0	22.0636	33.5407	33.3603	0	17.7929	88.9647	3
Apol10b	0	29.6005	59.2415	0	0	17.7684	88.842	2
Ptafr	0	15.0928	48.6305	25.1023	0	17.7651	88.8256	3
Tnfsf14	13.8681	15.4063	13.4444	19.4587	26.5873	17.753	88.7648	5
Arhgap8	0	28.7855	45.7645	14.1044	0	17.7309	88.6544	3
2810474O19Rik	39.0389	26.4306	23.0983	0	0	17.7136	88.5678	3
Zwilch	0	-8.47811	0	34.3077	62.7172	17.7093	88.5467	3
Apobec3	0	15.7282	32.0734	18.7054	22.0342	17.7082	88.5412	4
Cenpa	0	0	-11.6274	27.1231	72.9411	17.6874	88.4369	3
Arhgap11a	0	0	0	27.3618	61.0658	17.6855	88.4277	2
Parp3	0	19.8118	33.1576	21.8312	13.5871	17.6776	88.3878	4
Leprotl1	13.193	8.23441	19.1787	15.6336	32.1463	17.6772	88.3859	5
Cd28	0	21.9598	0	0	66.3135	17.6547	88.2733	2
BC030867	0	0	0	33.4386	54.6254	17.6128	88.064	2
Lat2	0	0	24.7717	34.5453	28.6939	17.6022	88.0109	3
Rrbp1	-26.1876	14.9058	46.2867	37.9296	15.056	17.5981	87.9905	5
Ung	0	0	0	36.0556	51.8478	17.5807	87.9035	2
Nlgn2	0	28.6863	35.9587	23.1721	0	17.5634	87.8171	3
H2-K2	0	0	33.8464	35.0507	18.8381	17.547	87.7352	3
Rsbn1l	0	20.0721	30.5418	13.3937	23.6982	17.5411	87.7057	4
Trim12a	0	19.2227	40.3479	16.5336	11.2873	17.4783	87.3916	4
Chaf1a	0	-6.98129	0	35.2942	59.0665	17.4759	87.3794	3
Tmsb10	12.2317	8.48881	29.7273	16.7278	20.1911	17.4733	87.3667	5
Ccne2	0	0	0	27.6679	59.6931	17.4722	87.361	2
Angptl4	0	0	51.5339	35.8213	0	17.471	87.3552	2
Cd48	0	0	13.024	21.9495	52.33	17.4607	87.3034	3
Fancd2	0	0	0	29.1039	58.1216	17.4451	87.2254	2
Zufsp	0	36.487	50.7203	0	0	17.4415	87.2073	2
Slc16a6	0	0	20.0347	25.1606	41.905	17.4201	87.1003	3
Acp2	0	0	35.2421	28.0548	23.7777	17.4149	87.0747	3
Nxpe5	0	0	0	32.969	53.9036	17.3745	86.8726	2
Fgr	0	18.4856	26.0418	27.2858	15.0135	17.3653	86.8266	4
Rnd1	15.5273	34.3911	36.8754	0	0	17.3588	86.7938	3
Sla	0	15.459	18.6338	22.5151	30.1502	17.3516	86.7581	4
Ccrl2	0	39.5577	47.1441	0	0	17.3404	86.7019	2
4933416E14Rik	0	0	0	28.724	57.9351	17.3318	86.6591	2
Wars	0	20.5424	53.758	12.3574	0	17.3316	86.6579	3
Tnfrsf18	0	0	17.678	12.9245	55.9627	17.313	86.5652	3
H2afx	0	4.36164	0	24.9715	57.195	17.3056	86.5281	3
Mybl2	0	0	0	27.5842	58.9233	17.3015	86.5075	2
Cd8a	0	0	0	0	86.4393	17.2879	86.4393	1
Lnpep	9.51815	28.2804	28.6132	8.67359	11.2363	17.2643	86.3217	5
H2-Q5	0	0	37.1897	28.0954	21.0226	17.2615	86.3077	3
Klk1	0	0	55.1701	31.1309	0	17.2602	86.301	2
AK046587	0	37.805	33.1892	15.287	0	17.2562	86.2812	3
Csf2rb	0	22.7933	25.603	22.6188	15.246	17.2522	86.261	4
Prr11	0	0	0	24.8107	61.4388	17.2499	86.2495	2
Osmr	0	33.6421	32.7469	19.7581	0	17.2294	86.1471	3
Ndc80	-12.4586	0	0	28.7839	69.776	17.2202	86.1012	3
Dppa3	0	0	0	40.2885	45.7996	17.2176	86.0881	2
A_51_P144143	0	26.6357	25.9293	19.8313	13.6875	17.2168	86.0838	4
Pold3	0	8.90639	26.0021	25.8422	25.2937	17.2089	86.0444	4
Serpina3c	0	13.0447	47.6408	25.2077	0	17.1786	85.8932	3
Trbv31	0	0	0	0	85.8781	17.1756	85.8781	1
Coro2a	0	16.6722	29.0064	20.5801	19.5232	17.1564	85.7819	4
Hmgb2	0	0	0	20.2227	65.5317	17.1509	85.7543	2
Mlec	0	0	15.7103	35.3305	34.704	17.149	85.7448	3
Slco4a1	0	0	40.1951	28.3564	17.0702	17.1243	85.6217	3
Klrc3	0	0	19.473	0	66.1135	17.1173	85.5865	2
Panx1	0	0	17.2036	19.0006	49.2905	17.0989	85.4947	3
Lama1	0	0	0	39.335	46.1048	17.088	85.4398	2
Psme2	0	21.2546	32.6677	17.0731	14.4317	17.0854	85.4271	4
Alpl	0	0	46.5342	38.8041	0	17.0676	85.3382	2
Emilin2	0	30.4156	20.4905	34.4026	0	17.0618	85.3088	3
Snrpa	11.4179	8.75529	14.9988	22.6943	27.4269	17.0586	85.2932	5
Slc31a2	14.8552	17.1422	42.6126	10.6501	0	17.052	85.2602	4
Diaph3	0	0	0	30.1957	55.0307	17.0453	85.2264	2
Aftph	0	37.9032	47.3192	0	0	17.0445	85.2224	2
H2-Q7	0	0	35.1753	34.1444	15.8466	17.0333	85.1664	3
Hist1h3a	0	0	0	20.0872	64.8278	16.983	84.915	2
Il15ra	9.56524	32.1419	43.0868	0	0	16.9588	84.7939	3
Pcgf5	0	33.5044	43.7322	7.53042	0	16.9534	84.767	3
9930111J21Rik2	0	24.7667	35.2297	24.7672	0	16.9527	84.7636	3
Casp3	0	7.32349	23.29	24.8925	29.253	16.9518	84.7591	4
S100a4	0	0	0	21.0538	63.2925	16.8693	84.3463	2
Mxd1	0	30.2026	54.0549	0	0	16.8515	84.2576	2
Ptgs2	0	42.2772	21.9162	19.9781	0	16.8343	84.1715	3
Nsd2	-8.0962	0	7.79062	31.8815	52.5389	16.823	84.1148	4
March5	0	29.1744	41.6858	13.2377	0	16.8196	84.0979	3
Pidd1	0	0	0	33.2073	50.8635	16.8142	84.0708	2
Serpinb9	0	21.3067	46.6883	16.0417	0	16.8073	84.0367	3
Asb4	0	21.6096	41.2058	21.0648	0	16.776	83.8802	3
Sult6b1	0	0	31.6484	32.7427	19.4439	16.767	83.835	3
Ifna4	0	28.972	54.7169	0	0	16.7378	83.6889	2
Wdhd1	0	-0.283447	0	26.7608	57.1936	16.7342	83.6709	3
Bzw1	12.9932	14.9667	16.6555	17.5429	21.427	16.7171	83.5853	5
Tnfrsf11a	0	12.6432	22.9463	25.8108	22.1817	16.7164	83.582	4
Ccdc25	0	16.8	32.3183	20.125	14.2942	16.7075	83.5375	4
Rps9	0	0	27.3962	34.3446	21.7956	16.7073	83.5364	3
Atp10a	0	19.1359	40.3745	14.5027	9.48732	16.7001	83.5004	4
Ece2	0	22.9873	38.971	21.2652	0	16.6447	83.2235	3
Lockd	0	-14.4529	-10.128	29.0532	78.5532	16.6051	83.0255	4
Tnip1	0	28.0629	40.2816	14.6053	0	16.59	82.9498	3
Anapc15	0	0	0	35.1608	47.7608	16.5843	82.9216	2
Steap1	-14.083	16.7887	26.3235	33.5498	20.2904	16.5739	82.8695	5
Abhd8	0	18.4804	31.3906	10.5508	22.3032	16.545	82.7249	4
Batf3	0	22.9498	15.0028	16.6166	28.146	16.5431	82.7153	4
Incenp	0	-14.5222	0	32.4913	64.7171	16.5372	82.6862	3
Klra17	11.4179	13.0644	33.2554	24.757	0	16.4989	82.4946	4
Sh2d1a	0	0	0	0	82.4624	16.4925	82.4624	1
Fam46a	0	31.2198	51.064	0	0	16.4568	82.2838	2
Zc3h12a	13.4456	28.6126	23.4129	16.7094	0	16.4361	82.1805	4
Baz1a	10.8714	32.0462	18.5707	0	20.4145	16.3805	81.9027	4
Chrna7	0	0	40.2988	41.3901	0	16.3378	81.6889	2
Lman1	0	0	21.2575	35.1219	25.249	16.3257	81.6284	3
Ptpro	0	29.176	30.6555	21.7839	0	16.3231	81.6154	3
Rfc4	0	0	0	33.2803	48.2467	16.3054	81.5269	2
Ncoa7	0	33.9503	43.5546	3.97558	0	16.2961	81.4805	3
Arc	0	34.2712	47.0444	0	0	16.2631	81.3156	2
Ube2d3	25.9244	20.1505	18.7281	7.71094	8.78982	16.2608	81.3038	5
Rnf31	13.6114	28.4834	39.1933	0	0	16.2576	81.2881	3
Laptm5	15.2662	0	11.7705	19.8044	34.4336	16.2549	81.2747	4
Xdh	-16.5772	34.4393	63.3668	0	0	16.2458	81.2289	3
Bora	0	4.181	0	21.9854	54.9492	16.2231	81.1156	3
1500009L16Rik	0	0	10.6373	21.7408	48.4827	16.1722	80.8608	3
Tube1	0	0	0	30.7091	50.1144	16.1647	80.8235	2
Klhl25	0	15.0866	21.0879	20.8167	23.7319	16.1446	80.7231	4
AK089297	0	0	30.5087	25.752	24.4466	16.1415	80.7073	3
Zcchc2	-9.51815	37.0278	38.2454	14.9228	0	16.1356	80.6778	4
Tcra	0	0	0	0	80.4346	16.0869	80.4346	1
Cd244	0	0	28.3548	33.6016	18.4525	16.0818	80.4089	3
Crtam	0	0	0	19.7804	60.4858	16.0532	80.2662	2
Sass6	0	8.33981	26.2895	22.8039	22.7485	16.0363	80.1817	4
Hmox1	0	0	37.2262	24.3181	18.6368	16.0362	80.1811	3
Zfas1	0	14.3376	31.7512	19.8707	14.1537	16.0226	80.1132	4
Lmnb1	0	0	0	18.2908	61.7708	16.0123	80.0617	2
Gca	0	17.5745	40.8251	21.6583	0	16.0116	80.0579	3
Nktr	13.8432	18.5075	22.5159	10.6761	14.4879	16.0061	80.0307	5
D16Ertd472e	0	27.3742	25.0143	8.91746	18.5931	15.9798	79.8991	4
Ly6e	0	16.9131	36.6871	26.1994	0	15.9599	79.7995	3
Tank	0	25.9734	28.5679	13.3605	11.8763	15.9556	79.7781	4
Ppp2r5c	11.1863	7.10495	0.36708	22.5437	38.5147	15.9433	79.7167	5
Ezh2	0	0	0	23.7817	55.8447	15.9253	79.6264	2
Cd84	0	0	22.8794	27.4494	29.0849	15.8827	79.4137	3
Tdrd7	0	24.4251	36.9578	17.9929	0	15.8751	79.3757	3
Hap1	13.5994	19.1622	46.5346	0	0	15.8592	79.2962	3
Gba	9.13532	0	18.4991	29.9124	21.7041	15.8502	79.2509	4
Tgif1	0	25.6734	24.1928	19.5641	9.69335	15.8247	79.1237	4
Slc29a3	0	0.134683	20.2301	28.0197	30.6154	15.8	78.9998	4
Tbc1d1	0	15.3723	32.2727	16.2664	15.0724	15.7968	78.9838	4
Gfi1	0	0	17.0462	0	61.9357	15.7964	78.9819	2
Ncaph	0	0	0	24.2403	54.4538	15.7388	78.6942	2
Pdss1	0	15.2519	28.8832	16.67	17.6525	15.6915	78.4575	4
Nup50	0	10.5618	21.257	22.7417	23.8313	15.6784	78.3918	4
Kcne4	0	16.6733	28.0493	33.6025	0	15.665	78.3251	3
Kpna3	0	10.4521	22.2579	21.8311	23.7668	15.6616	78.3079	4
A_52_P57582	0	9.38953	33.9409	34.8724	0	15.6406	78.2028	3
Cotl1	11.4179	0	0	15.52	51.2014	15.6279	78.1393	3
Ppp1r14d	0	11.8616	32.1183	20.4614	13.6138	15.611	78.0551	4
Il15	0	33.1372	44.8687	0	0	15.6012	78.0058	2
Lat	0	0	0	0	78.0037	15.6007	78.0037	1
Spi1	0	0	32.5191	27.6253	17.63	15.5549	77.7745	3
Dmbt1	0	0	31.2734	46.4977	0	15.5542	77.7712	2
Lhfpl2	0	15.282	15.0736	24.0594	23.2523	15.5335	77.6674	4
Mcm6	0	0	0	31.6092	46.0072	15.5233	77.6163	2
Nlrc3	0	0	14.9227	9.83916	52.8149	15.5153	77.5767	3
Arg1	0	0	0	43.8227	33.4851	15.4616	77.3078	2
Cd3d	0	0	0	0	77.2595	15.4519	77.2595	1
H2-Q9	0	24.2181	26.8011	26.1026	0	15.4244	77.1218	3
A430093F15Rik	0	0	0	0	77.087	15.4174	77.087	1
Arid5b	23.3501	35.4467	12.7014	4.32403	1.17733	15.3999	76.9996	5
Ckap4	0	0	7.60927	41.3406	27.9941	15.3888	76.9439	3
Lgals3	0	0	28.7999	34.671	13.464	15.387	76.9349	3
Ddx39	0	0	22.1594	18.726	36.0224	15.3816	76.9078	3
Stard5	0	31.6631	30.9834	13.8387	0.415035	15.38	76.9002	4
Tmc5	0	20.9842	27.2595	28.6351	0	15.3757	76.8787	3
ENSMUSG00000066002	0	0	0	15.1847	61.6849	15.3739	76.8696	2
Spic	0	0	51.1903	25.6182	0	15.3617	76.8085	2
Cd276	0	0	17.7791	26.042	32.903	15.3448	76.7242	3
Ptpn6	13.9685	11.7524	18.2227	16.7438	16.0134	15.3402	76.7008	5
Fam3b	0	0	37.8385	17.0989	21.7324	15.334	76.6699	3
Procr	0	0	29.1611	33.9233	13.4913	15.3151	76.5756	3
Ifitm2	26.6363	12.4851	17.3295	20.1017	0	15.3105	76.5526	4
Hist1h2aa	0	0	0	16.2161	60.2982	15.3029	76.5143	2
Csf2rb2	0	0	29.4637	25.2951	21.7122	15.2942	76.471	3
Was	0	0	13.4325	24.9454	38.084	15.2924	76.4619	3
Coro1a	25.9288	4.70978	-3.08968	3.98044	44.8925	15.2844	76.4219	5
Ripk1	0	25.4217	27.9678	13.0059	9.9786	15.2748	76.3739	4
Gm20559	0	24.233	34.513	17.6023	0	15.2696	76.3482	3
Smpdl3b	0	24.3139	38.8801	13.0098	0	15.2408	76.2038	3
Ambp	0	22.3213	25.0884	28.7691	0	15.2358	76.1788	3
Cxcr6	0	0	0	0	75.9548	15.191	75.9548	1
Csf2	16.4184	59.4669	0	0	0	15.1771	75.8853	2
A_52_P135873	41.2736	17.3327	17.2407	0	0	15.1694	75.847	3
Mmp19	0	0	36.4156	39.3526	0	15.1536	75.7682	2
Cstf2	0	18.7519	14.801	13.7897	28.2373	15.116	75.5798	4
Suv39h2	0	16.0786	12.1208	18.9051	28.4053	15.102	75.5098	4
Ifna1	0	32.9157	42.4652	0	0	15.0762	75.3809	2
Psme1	0	11.0033	37.8789	14.9048	11.5339	15.0642	75.321	4
Adora2a	0	14.3262	30.3048	0	30.628	15.0518	75.259	3
Gsr	11.4179	27.2928	18.7243	17.7957	0	15.0461	75.2307	4
Rnf225	0	17.1182	58.0682	0	0	15.0373	75.1864	2
Cd6	0	0	0	0	75.0803	15.0161	75.0803	1
Ikbke	0	0	33.4997	19.2248	22.3236	15.0096	75.0481	3
Mm.369503	14.7136	30.5516	29.7784	0	0	15.0087	75.0436	3
Jak2	0	30.4825	30.6762	0	13.8728	15.0063	75.0314	3
Mm.380833	0	0	11.1064	26.2837	37.6326	15.0045	75.0227	3
Fxyd5	9.13532	0	11.2265	25.2777	29.3557	14.999	74.9952	4
Coa5	0	0	23.5553	25.4802	25.9314	14.9934	74.9669	3
Def6	21.7076	0	0	9.60974	43.3971	14.9429	74.7145	3
Gosr2	0	0	28.1485	29.2224	17.3383	14.9418	74.7092	3
AJ249821	0	0	0	0	74.4962	14.8992	74.4962	1
Nuak2	0	18.5158	42.6145	13.3602	0	14.8981	74.4905	3
Ulbp1	0	0	0	24.5392	49.9115	14.8901	74.4507	2
Cd3g	0	0	0	0	74.4389	14.8878	74.4389	1
A_52_P5263	12.2317	23.1934	38.9425	0	0	14.8735	74.3675	3
Sema4c	16.3315	27.0219	30.8564	0	0	14.842	74.2099	3
Lck	0	0	0	0	74.004	14.8008	74.004	1
Havcr2	-13.9559	-9.53774	32.0476	30.5015	34.9395	14.799	73.995	5
Naa25	0	3.84808	49.6712	20.4401	0	14.7919	73.9594	3
Ap2b1	0	10.4513	16.2969	25.0486	22.1344	14.7862	73.9312	4
Cflar	0	18.8411	42.3655	4.32707	8.38205	14.7831	73.9157	4
Gm6377	0	13.1265	33.1064	27.6519	0	14.777	73.8849	3
Unc93b1	8.57727	0	27.5977	22.1561	15.5207	14.7703	73.8517	4
Nasp	-11.0582	0	9.49516	27.8519	47.3943	14.7366	73.6832	4
Tinagl1	24.4898	0	49.1764	0	0	14.7332	73.6662	2
Tedc1	0	0	0	16.7529	56.8085	14.7123	73.5614	2
Ffar2	0	17.5369	19.9848	15.0215	21.0133	14.7113	73.5565	4
H2-T23	0	0	31.7714	27.2262	14.5344	14.7064	73.5321	3
2210407C18Rik	0	21.6127	51.8613	0	0	14.6948	73.474	2
Bcl11b	14.3713	0	0	0	59.071	14.6885	73.4423	2
Cd5	0	0	0	0	73.405	14.681	73.405	1
Rhcg	0	13.0933	60.2989	0	0	14.6784	73.3922	2
Susd6	0	22.5261	22.6695	18.6695	9.49109	14.6712	73.3562	4
Myo1f	1.51063	0	22.1236	17.0339	32.5586	14.6454	73.2268	4
Fgd3	0	11.0541	15.9065	18.5978	27.6646	14.6446	73.223	4
Gpr31b	0	0	49.2649	23.9307	0	14.6391	73.1956	2
Sik3	0	27.143	16.6951	16.0319	13.2779	14.6296	73.1479	4
Fosl2	0	37.3609	21.9143	13.8145	0	14.618	73.0898	3
Fabp7	0	0	28.0943	44.9842	0	14.6157	73.0786	2
Smg7	0	20.2919	29.1183	12.1034	11.5019	14.6031	73.0155	4
Hspa1a	0	26.2559	46.7188	0	0	14.5949	72.9747	2
Dok1	13.193	8.21832	25.434	12.2648	13.7659	14.5752	72.876	5
St3gal1	0	26.9311	30.3497	15.5435	0	14.5649	72.8243	3
Psapl1	0	0	36.6122	36.1731	0	14.5571	72.7853	2
Kif5c	0	21.8372	37.4115	13.3901	0	14.5278	72.6388	3
Cd109	0	10.6277	0	24.1328	37.7659	14.5053	72.5265	3
Thy1	0	0	0	0	72.5131	14.5026	72.5131	1
Lgals1	0	0	0	25.0415	47.3525	14.4788	72.394	2
Mvp	11.4433	15.6562	32.3387	12.9555	0	14.4787	72.3937	4
Itga5	0	12.8167	28.8333	30.68	0	14.466	72.33	3
Tcf19	-11.359	-14.9148	0	37.5131	61.0823	14.4643	72.3215	4
Sppl2a	0	29.0233	43.2737	0	0	14.4594	72.297	2
Cenpl	0	0	0	24.3362	47.8904	14.4453	72.2266	2
Il2rg	0	16.9857	29.6052	0	25.6047	14.4391	72.1955	3
Iqgap2	0	26.0796	20.1414	0	25.9405	14.4323	72.1614	3
A_52_P334259	0	25.0933	47.0464	0	0	14.4279	72.1397	2
Tapbpl	0	18.8767	40.276	0	12.9788	14.4263	72.1315	3
Smox	13.5994	24.3047	34.2013	0	0	14.4211	72.1054	3
Ubash3a	0	0	0	0	72.0931	14.4186	72.0931	1
Unc93a	0	0	54.8335	16.929	0	14.3525	71.7625	2
A_52_P533673	0	0	0	28.5642	43.1667	14.3462	71.7309	2
Aen	10.8714	23.1888	20.0346	17.6053	0	14.34	71.7001	4
Rrm1	0	-8.01367	0	27.9361	51.7209	14.3286	71.6432	3
Klrd1	28.1003	0	0	0	43.4887	14.3178	71.589	2
Lrp8	0	24.7498	22.1307	0	24.6798	14.3121	71.5603	3
Ssh1	0	43.2246	19.1219	9.17985	0	14.3053	71.5263	3
Itgb7	28.8924	0	0	0	42.6144	14.3014	71.5068	2
Tnfsf9	0	26.3893	21.1947	23.8827	0	14.2934	71.4668	3
Mcm7	10.61	0	0	19.6207	41.225	14.2911	71.4557	3
Pilrb2	13.193	18.2979	17.7666	22.1699	0	14.2855	71.4273	4
Ass1	0	0	49.8803	0	21.5006	14.2762	71.3809	2
Tubb5	0	0	0	38.0867	33.2922	14.2758	71.3789	2
Sema7a	0	0	29.6514	41.7262	0	14.2755	71.3776	2
C1rb	14.2389	0	25.546	31.4595	0	14.2489	71.2444	3
ENSMUSG00000076490	0	0	0	0.939862	70.2893	14.2458	71.2292	2
Themis	0	0	0	0	71.1972	14.2394	71.1972	1
Cd14	0	25.6577	24.6008	20.9183	0	14.2354	71.1768	3
Ms4a8a	0	4.52499	41.7293	24.6971	0	14.1903	70.9514	3
Eldr	0	0	0	19.3448	51.5413	14.1772	70.8861	2
Soat2	0	14.9778	25.3759	0	30.3374	14.1382	70.6911	3
Auh	-10.61	-1.89273	14.8178	37.955	30.3064	14.1153	70.5764	5
Sdf2l1	0	0	20.9347	23.7107	25.8864	14.1063	70.5317	3
Ptpn7	0	0	0	14.684	55.8144	14.0997	70.4984	2
Prim1	0	-12.1639	0	29.131	53.4927	14.092	70.4598	3
Sh2d5	0	15.3509	25.4673	29.5253	0	14.0687	70.3434	3
Cyp4f18	0	16.7183	21.6789	31.9345	0	14.0664	70.3318	3
Adap1	0	0	25.053	21.7306	23.5395	14.0646	70.323	3
Eif1a	0	20.584	28.8749	20.8483	0	14.0614	70.3072	3
Gpr15	0	17.6481	21.7812	0	30.8359	14.053	70.2652	3
Fbn1	0	0	6.40363	30.8537	32.9156	14.0346	70.1729	3
432823	0	27.7345	42.3767	0	0	14.0222	70.1112	2
Zc3h12d	0	0	18.7673	13.8136	37.3968	13.9955	69.9776	3
Glod5	0	0	0	35.9806	33.9185	13.9798	69.8991	2
Icam1	0	27.7469	23.8597	18.2772	0	13.9768	69.8839	3
Clic4	0	28.5631	41.2479	0	0	13.9622	69.8111	2
A_52_P351116	0	0	0	34.541	35.2614	13.9605	69.8024	2
Brinp1	0	0	0	39.248	30.534	13.9564	69.782	2
Hat1	0	6.0836	16.8162	21.9214	24.9288	13.95	69.75	4
Jak3	28.2413	0	13.4502	11.4941	16.5415	13.9454	69.7271	4
Skor1	0	29.6732	40.0243	0	0	13.9395	69.6975	2
Arg2	0	16.3434	21.6333	17.0714	14.6278	13.9352	69.6759	4
Slc17a6	0	44.6386	24.9803	0	0	13.9238	69.6189	2
Lgals8	0	19.4886	40.0778	10.0423	0	13.9217	69.6087	3
Fam228b	0	-10.7124	0	0	80.3166	13.9208	69.6042	2
Ube2l3	9.51815	0	18.1588	18.4018	23.5235	13.9204	69.6022	4
LOC544818	0	24.7527	44.8039	0	0	13.9113	69.5565	2
Nubp1	0	0	16.7784	22.2482	30.44	13.8933	69.4666	3
Tnfaip8l1	0	0	0	20.271	49.1468	13.8836	69.4178	2
Slc7a1	18.9686	12.0223	24.5727	13.8436	0	13.8814	69.4072	4
Pdpn	0	16.1515	16.8888	22.8439	13.4771	13.8723	69.3613	4
Kng1	0	0	0	47.1213	21.79	13.7823	68.9113	2
Pgf	0	8.45343	29.2752	31.1698	0	13.7797	68.8984	3
Camk4	0	0	0	0	68.716	13.7432	68.716	1
Pmf1	9.13532	0	0	19.5379	40.0103	13.7367	68.6835	3
434448	0	22.2596	46.4061	0	0	13.7331	68.6656	2
Bst1	0	0	33.4358	23.6914	11.4801	13.7215	68.6073	3
Fndc3a	0	35.1573	33.4415	0	0	13.7198	68.5988	2
Arl4c	0	17.4484	0	17.7085	33.4035	13.7121	68.5604	3
Pola1	0	0	0	25.4748	43.0355	13.7021	68.5103	2
Nckap1l	12.2317	0	8.33469	17.9713	29.9588	13.6993	68.4965	4
H2-Q1	0	-9.00448	28.6374	31.8136	16.6788	13.6251	68.1253	4
Arhgdib	30.9712	0	0	0	37.1375	13.6217	68.1086	2
Aldh18a1	0	0	21.7982	20.5131	25.7842	13.6191	68.0955	3
Klhdc8a	0	0	33.163	34.9153	0	13.6157	68.0783	2
Tigar	0	20.7335	13.9868	18.2032	15.1332	13.6114	68.0568	4
Icos	-14.5611	0	0	0	82.6176	13.6113	68.0564	2
Cdc42se1	0	14.7794	19.2128	13.1263	20.8746	13.5986	67.9932	4
Eomes	0	0	17.3893	0	50.5625	13.5903	67.9517	2
Trim59	0	0	0	15.3495	52.5805	13.586	67.9301	2
Trav16d-dv11	0	0	0	0	67.9232	13.5846	67.9232	1
Shisa5	0	20.4522	31.3471	16.101	0	13.5801	67.9004	3
Cebpb	12.5598	23.1385	20.9015	11.3001	0	13.58	67.9	4
Arrb2	0	0	9.62823	23.3459	34.8094	13.5567	67.7836	3
Plaur	-11.1863	24.6093	29.1177	25.1337	0	13.5349	67.6745	4
Ninj2	0	32.8417	19.0845	15.6272	0	13.5107	67.5534	3
Mmp25	0	17.4182	31.5764	0	18.5198	13.5029	67.5144	3
Hmga1	0	0	31.8249	22.4259	13.168	13.4838	67.4188	3
Ccnyl1	0	13.8027	27.3684	26.2292	0	13.4801	67.4003	3
Poc1a	0	0	0	24.7469	42.6017	13.4697	67.3486	2
Gpr88	0	11.7699	13.4906	27.8699	14.1569	13.4575	67.2873	4
Arhgef39	0	-6.33703	0	19.181	54.3177	13.4323	67.1617	3
Arl5c	0	21.5051	23.6531	0	21.9864	13.4289	67.1446	3
Ddx21	0	11.209	19.327	17.6134	18.8859	13.4071	67.0353	4
Eif4e2	0	8.84768	17.1427	15.2527	25.7659	13.4018	67.0091	4
Serpinb8	0	0	15.1658	30.947	20.8698	13.3965	66.9826	3
Dsn1	0	0	0	18.599	48.378	13.3954	66.977	2
Sdcbp2	0	0	31.1893	16.4076	19.3668	13.3927	66.9637	3
Lyve1	14.7276	0	36.6496	15.5426	0	13.384	66.9199	3
Kpna2	0	0	0	23.2745	43.6362	13.3821	66.9107	2
Cstb	-24.3398	0	36.0716	33.0501	22.1086	13.3781	66.8905	4
Hivep3	13.318	16.3831	11.3442	16.4436	9.35425	13.3686	66.8432	5
Tacstd2	0	0	43.3289	23.4973	0	13.3653	66.8263	2
Pvr	0	16.5868	30.3186	19.9009	0	13.3613	66.8063	3
Arrdc4	17.9703	27.2144	18.2911	3.32314	0	13.3598	66.7989	4
Rcc2	14.6299	0	11.0045	18.419	22.7164	13.354	66.7698	4
LOC676708	0	0	29.4343	37.2258	0	13.332	66.6601	2
Il21r	0	11.7205	23.505	0	31.2945	13.304	66.52	3
Aars	30.6224	0	23.5383	12.3452	0	13.3012	66.5059	3
Gng2	0	0	0	13.8811	52.5954	13.2953	66.4766	2
Zgrf1	0	0	0	24.6417	41.6261	13.2536	66.2678	2
Tyrobp	14.8982	0	17.1718	20.8447	13.3527	13.2535	66.2674	4
Lpcat2	0	12.8235	12.8847	17.7131	22.8368	13.2516	66.2581	4
Cmtr1	0	24.1444	32.3745	9.66241	0	13.2363	66.1814	3
Jph3	0	26.0339	40.0766	0	0	13.2221	66.1105	2
Fam111a	0	0	13.7206	20.0371	32.3387	13.2193	66.0964	3
E2f3	0	0.0543388	11.2543	21.5722	33.2062	13.2174	66.087	4
Gzma	0	0	27.1698	0	38.878	13.2096	66.0478	2
Prim2	0	0	0	28.2941	37.6757	13.194	65.9698	2
Mm.327218	0	0	0	18.506	47.3872	13.1786	65.8931	2
Lamc2	14.452	0	9.72141	19.7607	21.9329	13.1734	65.8671	4
Dnmt3l	0	0	14.574	30.6241	20.6112	13.1618	65.8092	3
Trib1	0	28.3246	24.3734	13.0983	0	13.1593	65.7963	3
Il17ra	25.0621	0	17.6924	12.8638	10.148	13.1532	65.7662	4
Amigo3	0	9.67191	42.8208	13.132	0	13.1249	65.6247	3
Rad18	0	0	0	24.2647	41.3435	13.1216	65.6082	2
Pilra	0	15.6482	11.6256	24.4748	13.8299	13.1157	65.5785	4
Acp5	0	0	15.7982	21.8085	27.8833	13.098	65.4899	3
Nup43	0	0	9.99552	29.6132	25.7819	13.0781	65.3907	3
Adamts6	0	26.4275	29.9587	0	8.99788	13.0768	65.3842	3
Ergic1	0	0	16.5567	29.3353	19.4905	13.0765	65.3825	3
Ltbp1	0	25.9122	30.4597	8.95119	0	13.0646	65.3231	3
Kif18a	0	1.26362	0	16.9097	47.1368	13.062	65.3101	3
Ndc1	0	0	0	26.9391	38.3566	13.0591	65.2957	2
Gmppb	0	12.0537	40.0579	13.1449	0	13.0513	65.2565	3
Nnmt	0	0	13.9295	37.3851	13.9117	13.0453	65.2264	3
Fst	0	0	24.1393	0	40.9956	13.027	65.1349	2
D430020J02Rik	0	0	0	24.1899	40.9094	13.0198	65.0992	2
A_52_P565015	0	23.5502	41.539	0	0	13.0178	65.0892	2
Saa4	0	0	18.7029	46.3846	0	13.0175	65.0874	2
Acsbg1	0	0	0	0	64.9878	12.9976	64.9878	1
Ak2	16.0432	0	8.44782	17.6746	22.5971	12.9525	64.7627	4
Yrdc	0	35.7297	17.4155	11.5858	0	12.9462	64.731	3
Fbxw17	0	21.3457	41.8894	0	1.30266	12.9076	64.5378	3
Dtx4	0	9.19844	13.3128	27.4388	14.5364	12.8973	64.4864	4
Fermt3	0	0	21.0664	15.1925	28.2183	12.8954	64.4772	3
Kcnn4	0	0	0	0	64.4498	12.89	64.4498	1
Fam107b	8.0962	5.63206	0	13.457	37.1526	12.8676	64.3379	4
Grap2	0	0	16.4342	0	47.886	12.864	64.3201	2
V00829	0	0	41.48	22.8056	0	12.8571	64.2856	2
P2ry6	8.95518	0	0	29.1285	26.1809	12.8529	64.2646	3
Sla2	0	0	0	0	64.2612	12.8522	64.2612	1
Rhbdf2	0	19.4463	23.2333	13.1828	8.26665	12.8258	64.1291	4
Nfkbia	14.6299	25.3549	24.0173	0	0	12.8004	64.0021	3
Glipr1	10.9021	6.52602	0	14.8738	31.6953	12.7995	63.9973	4
Cd52	0	0	23.2584	0	40.6255	12.7768	63.884	2
Inpp1	0	22.3398	32.2155	0	9.27111	12.7653	63.8265	3
Gadd45b	0	39.7835	24.0273	0	0	12.7622	63.8108	2
Ptpn2	0	16.0786	21.111	16.1976	10.3849	12.7544	63.7721	4
Zbtb32	0	0	13.0206	0	50.7089	12.7459	63.7295	2
Creb5	0	15.2912	32.0621	16.3389	0	12.7385	63.6923	3
A_52_P315423	0	20.0063	43.5246	0	0	12.7062	63.5309	2
Ctsz	0	0	24.6782	21.0493	17.6673	12.679	63.3948	3
Rfc3	0	0	10.7654	18.91	33.7173	12.6785	63.3927	3
Tnfsf8	0	0	35.6082	27.7272	0	12.6671	63.3354	2
Zdhhc24	0	-7.68949	15.008	33.1976	22.8134	12.6659	63.3294	4
Slpi	15.0579	0	25.1326	23.1254	0	12.6632	63.3159	3
Psmd14	0	0	20.7571	26.9803	15.5715	12.6618	63.3088	3
5230400M03Rik	0	30.1814	33.0739	0	0	12.6511	63.2553	2
Morc3	0	27.3609	35.8132	0	0	12.6348	63.1742	2
Lrmp	24.3261	0	0	0	38.819	12.629	63.1451	2
Dok2	0	0	0	16.5041	46.6081	12.6224	63.1122	2
Stat4	0	0	12.4824	0	50.5295	12.6024	63.0119	2
Parvg	12.5598	0	0	11.8112	38.4185	12.5579	62.7896	3
Osm	0	34.8096	27.9018	0	0	12.5423	62.7114	2
Prf1	0	0	36.4475	0	26.2197	12.5334	62.6672	2
Map3k8	0	21.909	26.2683	14.3781	0	12.5111	62.5553	3
Cysltr2	0	0	35.7507	0	26.6938	12.4889	62.4445	2
Zap70	0	0	0	0	62.4189	12.4838	62.4189	1
Xlr4b	0	16.5685	0	0	45.8467	12.483	62.4152	2
Plk3	0	7.76927	26.2263	14.6888	13.6999	12.4768	62.3842	4
Neurl3	0	34.67	27.6985	0	0	12.4737	62.3684	2
ENSMUSG00000071289	0	0	0	23.1333	39.1407	12.4548	62.274	2
Gcnt1	0	0	7.81931	28.2672	26.1526	12.4478	62.2391	3
Lsm11	0	0	0	22.3829	39.7434	12.4253	62.1263	2
Larp1	0	27.9768	24.2052	9.93433	0	12.4233	62.1164	3
A_52_P465669	0	23.24	38.8388	0	0	12.4158	62.0789	2
Rap2b	0	0	12.4464	23.0537	26.5699	12.414	62.07	3
Efhd2	0	0	24.445	18.08	19.5234	12.4097	62.0484	3
Nipa2	7.0989	8.44146	14.4542	16.5485	15.5031	12.4092	62.0461	5
Itgb2	9.13532	0	12.1956	14.6224	26.0349	12.3976	61.9882	4
Fam241a	0	26.2332	35.7225	0	0	12.3911	61.9557	2
Cebpd	0	27.0701	34.8783	0	0	12.3897	61.9483	2
Majin	0	17.8796	44.0666	0	0	12.3892	61.9462	2
Dpy19l1	0	10.5247	14.3253	14.3326	22.7389	12.3843	61.9214	4
Pram1	14.425	11.5741	20.2952	15.5903	0	12.3769	61.8846	4
Mmp3	0	0	30.1376	31.7297	0	12.3735	61.8673	2
Tmem140	0	20.126	31.5186	10.1823	0	12.3654	61.8269	3
Ncf2	11.8198	12.845	17.6159	19.4759	0	12.3513	61.7567	4
H2-D4	0	0	31.1232	30.5596	0	12.3366	61.6828	2
Dnm3os	0	8.84642	19.6555	33.1505	0	12.3305	61.6524	3
Gng2-ps1	0	0	0	11.3077	50.2465	12.3109	61.5543	2
Peli1	24.9801	21.4467	15.0921	0	0	12.3038	61.5189	3
Ddit3	0	0	37.8546	23.6104	0	12.293	61.465	2
Tnfaip8l2	10.4947	0	16.1675	15.3021	19.3718	12.2672	61.3362	4
Scarb2	7.0989	0	19.0618	23.9395	11.189	12.2578	61.2892	4
Amn	0	20.6332	40.6459	0	0	12.2558	61.2791	2
Tubb2a	0	0	10.4568	32.2903	18.4874	12.2469	61.2345	3
Ssr3	0	16.004	14.9104	17.1569	13.1575	12.2458	61.2288	4
Azi2	0	23.5038	37.7001	0	0	12.2408	61.2039	2
Mafk	0	22.3483	38.7912	0	0	12.2279	61.1395	2
Smc1b	0	7.29536	35.1804	18.5912	0	12.2134	61.067	3
Atp8b1	0	20.1454	18.8964	22.0136	0	12.2111	61.0555	3
Atp1a3	24.6831	0	12.8698	23.4977	0	12.2101	61.0506	3
Fxyd4	0	0	0	16.8077	44.2186	12.2053	61.0263	2
Hpgds	0	0	0	27.1425	33.804	12.1893	60.9464	2
Nus1	-8.0962	9.156	24.2893	19.8117	15.7399	12.1801	60.9007	5
Cox18	0	16.7755	31.6654	12.4177	0	12.1717	60.8586	3
Klk1b3	0	7.31564	37.7113	15.8159	0	12.1686	60.8428	3
Ccna1	0	0	0	0	60.8297	12.1659	60.8297	1
Trim30b	0	25.6189	35.1152	0	0	12.1468	60.7341	2
Ptrh1	0	0	13.8474	26.4621	20.2574	12.1134	60.5669	3
Gna13	9.51815	19.264	31.7771	0	0	12.1119	60.5593	3
P2ry14	0	10.7462	36.7856	12.9944	0	12.1052	60.5262	3
Tnfrsf4	0	0	12.8458	0	47.6669	12.1025	60.5127	2
Mtpn	0	8.37413	13.8253	21.8485	16.4231	12.0942	60.4711	4
Lig1	0	0	0	21.5565	38.8751	12.0863	60.4315	2
Cck	0	0	0	0	60.2756	12.0551	60.2756	1
Hmgcr	0	10.9193	20.4066	12.3136	16.5151	12.0309	60.1545	4
Ppfia4	1.6432	0	0	22.3058	36.1953	12.0289	60.1444	3
Gnb4	0	27.5033	32.5534	0	0	12.0113	60.0567	2
Krt85	0	0	31.5877	28.458	0	12.0091	60.0457	2
Syce2	-8.95518	-8.53274	0	29.7733	47.554	11.9679	59.8394	4
Mm.375686	0	0	25.7704	0	34.0491	11.9639	59.8195	2
Tubb4a	0	0	0	32.0364	27.6572	11.9387	59.6936	2
Enpp4	0	22.1488	37.4486	0	0	11.9195	59.5974	2
Ctsk	-11.8835	0	0	42.0585	29.4173	11.9184	59.5922	3
Cd247	0	0	0	0	59.5845	11.9169	59.5845	1
Nrip3	0	0	32.1589	27.3942	0	11.9106	59.553	2
Cmtm7	0	0	0	23.1188	36.4102	11.9058	59.529	2
Skap1	0	0	0	0	59.4892	11.8978	59.4892	1
Rundc3b	0	13.2973	18.5509	0	27.5237	11.8744	59.3719	3
Rab32	0	0	25.3978	18.1189	15.7674	11.8568	59.2841	3
Cd226	0	3.9781	0	-2.46401	57.7604	11.8549	59.2745	3
Lgi2	0	25.6091	7.1325	12.8401	13.685	11.8533	59.2667	4
Erap1	0	3.75622	21.1464	19.5479	14.8064	11.8514	59.2569	4
Plscr2	0	28.1626	31.0163	0	0	11.8358	59.1789	2
Abracl	0	0	8.19865	16.0981	34.7142	11.8022	59.011	3
Riok3	9.99872	10.9232	16.6285	13.1311	8.31616	11.7995	58.9977	5
Atad2	0	-16.2837	0	27.2294	48.0251	11.7941	58.9707	3
Nudt5	0	0	13.4672	21.4465	24.0182	11.7864	58.9319	3
Eif2s1	10.1766	0	13.5486	17.4343	17.7325	11.7784	58.8921	4
Phgdh	14.4792	0	0	0	44.3713	11.7701	58.8504	2
Cabp4	0	0	40.3735	18.4733	0	11.7694	58.8468	2
Ankfy1	0	20.9936	25.2403	12.5239	0	11.7516	58.7579	3
Emilin1	12.126	0	18.3564	28.2099	0	11.7384	58.6922	3
Ptk2b	0	14.4989	22.1447	0	21.9934	11.7274	58.637	3
Naa20	0	15.2399	24.2942	13.0754	5.94211	11.7103	58.5517	4
Usp25	0	24.702	33.7983	0	0	11.7	58.5002	2
Pkmyt1	0	0	0	17.9977	40.4951	11.6985	58.4927	2
Noc4l	0	9.8301	25.5066	9.64348	13.4819	11.6924	58.462	4
Ifrd1	0	17.2186	28.3303	12.8218	0	11.6742	58.3708	3
Eif4a1	0	14.6004	12.9441	17.4876	13.3362	11.6737	58.3683	4
Prss46	0	0	26.4996	31.8422	0	11.6684	58.3418	2
Col5a1	0	0	0	21.7286	36.6022	11.6661	58.3307	2
Agap2	0	0	0	0	58.2968	11.6594	58.2968	1
C3	-14.083	-2.66921	22.6005	34.4307	17.9954	11.6549	58.2744	5
Rcc1	0	0	0	13.288	44.9468	11.647	58.2348	2
Golph3	0	19.6616	25.5272	13.0452	0	11.6468	58.2341	3
Adam8	-10.61	11.4835	29.5519	27.7773	0	11.6405	58.2026	4
Mcemp1	11.8198	0	18.4213	16.9887	10.9721	11.6404	58.2019	4
Gm8579	0	0	30.7829	27.4188	0	11.6403	58.2017	2
Sit1	0	0	0	0	58.0945	11.6189	58.0945	1
Fes	10.4947	8.1785	15.8898	23.5289	0	11.6184	58.0918	4
Lrrc8c	38.3157	0	0	10.1332	9.54985	11.5998	57.9988	3
Lrg1	0	0	22.5685	17.6962	17.7268	11.5983	57.9915	3
Grem1	0	0	0	0	57.9376	11.5875	57.9376	1
Ifnl3	0	0	57.5913	0	0	11.5183	57.5913	1
Col4a2	27.9129	0	17.3005	12.247	0	11.4921	57.4604	3
Trim14	0	22.6087	27.0177	0	7.72911	11.4711	57.3555	3
Slc16a10	0	0	22.0112	18.7543	16.54	11.4611	57.3055	3
Mre11a	0	0	10.1144	20.5444	26.6438	11.4605	57.3026	3
Hif1a	0	21.6902	23.0482	12.5635	0	11.4604	57.3018	3
Pira6	0	0	30.881	26.2801	0	11.4322	57.1611	2
Gimap7	0	0	0	0	57.1357	11.4271	57.1357	1
Crmp1	0	0	0	0	57.1052	11.421	57.1052	1
Rin1	0	0	27.2015	29.8749	0	11.4153	57.0764	2
Klrc2	0	0	0	0	57.056	11.4112	57.056	1
Pkib	0	24.5553	18.7076	13.7738	0	11.4073	57.0367	3
Ccno	0	0	0	31.5819	25.4303	11.4024	57.0122	2
Arel1	0	19.9269	37.0705	0	0	11.3995	56.9974	2
Gsdmd	0	17.35	39.6276	0	0	11.3955	56.9776	2
E2f1	0	-6.93038	0	24.537	39.3262	11.3866	56.9328	3
Apaf1	0	20.031	22.7008	0	14.0837	11.3631	56.8154	3
Mirt1	32.2388	24.5605	0	0	0	11.3598	56.7992	2
Clec4a1	0	0	25.7883	30.8284	0	11.3233	56.6167	2
Lcp1	9.99872	9.63404	0	0	36.9785	11.3222	56.6112	3
Capn6	0	0	0	23.7067	32.8527	11.3119	56.5594	2
Itgal	28.6693	0	0	0	27.8831	11.3105	56.5524	2
H2afy	7.60952	8.82318	14.6913	12.431	12.9607	11.3032	56.5158	5
Fam208b	4.80169	32.0736	19.639	0	0	11.3029	56.5143	3
Ubfd1	0	0	13.8031	26.6076	16.0667	11.2955	56.4773	3
Vrk2	0	11.8564	14.6747	14.1883	15.7524	11.2943	56.4717	4
Manf	14.2521	0	26.832	15.3201	0	11.2808	56.4042	3
Igkv14-111	0	0	0	0	56.3198	11.264	56.3198	1
A_52_P339422	12.9932	20.3111	23.0064	0	0	11.2621	56.3107	3
Slc25a43	0	0	20.8142	22.565	12.844	11.2447	56.2233	3
Vcpkmt	0	0	0	26.8114	29.4074	11.2438	56.2189	2
Phf19	0	-12.9369	0	20.3667	48.7682	11.2396	56.1981	3
Apbb1ip	0	0	8.36189	17.6069	30.1945	11.2327	56.1633	3
Metrnl	0	0	25.5729	30.562	0	11.227	56.1349	2
Pkm	11.8198	0	10.8364	19.321	14.1575	11.2269	56.1347	4
Hist3h2a	-8.95518	-7.82418	0	12.2528	60.6132	11.2173	56.0866	4
Arhgap9	0	0	0	18.3101	37.7728	11.2166	56.0828	2
Adamts9	13.3641	-3.56589	25.074	21.1465	0	11.2037	56.0187	4
Slamf6	0	0	10.1508	-4.70236	50.5492	11.1995	55.9976	3
Stat3	0	31.3878	24.5657	0	0	11.1907	55.9535	2
Clcn5	0	-5.87287	6.94187	26.8816	27.9878	11.1877	55.9384	4
Sytl3	0	0	19.5523	0	36.3648	11.1834	55.9171	2
Cd2bp2	8.57251	0	9.10635	13.1654	25.0707	11.183	55.915	4
Ccdc18	0	0	0	15.2532	40.6355	11.1777	55.8887	2
Plin2	0	0	32.7173	23.1348	0	11.1704	55.8521	2
Ctsc	0	0	15.0436	17.6053	23.0814	11.1461	55.7303	3
Cfp	0	0	0	27.3682	28.3417	11.142	55.7099	2
Adamts2	-13.9685	0	6.37976	22.9106	40.3816	11.1407	55.7035	4
Klhl6	0	0	10.7932	13.0565	31.7753	11.125	55.625	3
Mctp2	0	19.6965	15.4862	0	20.3905	11.1146	55.5731	3
Padi2	0	0	0	11.0879	44.4769	11.113	55.5649	2
Mab21l3	15.9273	20.4863	19.0997	0	0	11.1027	55.5133	3
Gm5589	0	23.4021	32.1039	0	0	11.1012	55.506	2
Epha2	0	19.604	22.3802	13.4743	0	11.0917	55.4585	3
Whamm	11.6769	17.5442	26.2312	0	0	11.0905	55.4523	3
Ppp1r18	0	0	17.2225	17.2797	20.9194	11.0843	55.4215	3
Gngt2	0	0	32.0422	23.3443	0	11.0773	55.3865	2
Trim16	0	0	15.9342	30.9009	8.54888	11.0768	55.384	3
Wdfy1	-2.41589	3.67249	31.7239	14.3025	8.05688	11.068	55.3399	5
Slc6a14	17.301	15.7021	22.2775	0	0	11.0561	55.2806	3
Cd47	0	31.0045	34.7021	0.106348	-10.5396	11.0547	55.2733	4
Atad5	0	0	0	17.9514	37.2118	11.0326	55.1632	2
Efcab11	0	0	0	14.4805	40.6477	11.0256	55.1282	2
Jpt1	0	0	14.2631	13.7302	26.9795	10.9946	54.9728	3
Pdlim7	0	9.33396	18.8754	26.7533	0	10.9925	54.9627	3
Smap2	11.1863	0	12.0635	8.74654	22.8593	10.9711	54.8556	4
Fam219a	14.8552	0	18.7199	21.1667	0	10.9484	54.7418	3
Ccr1	0	12.4364	0	42.2877	0	10.9448	54.7241	2
Dera	0	0	0	16.6093	38.1121	10.9443	54.7214	2
Ipcef1	0	4.01883	0	0	50.6869	10.9411	54.7057	2
Dut	-10.4947	-6.27843	0	18.9422	52.4362	10.9211	54.6053	4
Speer4d	0	1.82546	36.3143	16.4554	0	10.919	54.5951	3
Vstm4	27.7991	0	11.2449	15.4894	0	10.9067	54.5334	3
Cd3e	0	0	0	0	54.5102	10.902	54.5102	1
Trbv1	0	0	0	0	54.4876	10.8975	54.4876	1
Ncf1	0	0	15.6387	16.9243	21.8868	10.89	54.4498	3
Ykt6	-10.1054	0	17.2723	22.8217	24.447	10.8871	54.4355	4
Cd160	0	0	0	0	54.4221	10.8844	54.4221	1
Apof	0	12.6655	41.7523	0	0	10.8836	54.4178	2
Galns	24.6286	0	0	13.4807	16.2827	10.8784	54.392	3
Cfl1	9.13532	5.33048	0	15.9935	23.9259	10.877	54.3851	4
Igf2bp2	-10.61	0	39.542	25.4043	0	10.8672	54.3362	3
Snrpd1	0	0	8.99392	21.8361	23.4903	10.8641	54.3204	3
Spsb1	0	11.2163	26.6643	16.3486	0	10.8458	54.2292	3
Adamts3	0	17.5145	18.6978	17.9423	0	10.8309	54.1546	3
Chsy3	10.61	11.2656	0	32.2607	0	10.8273	54.1363	3
Ctsb	0	0	16.0546	25.2601	12.7215	10.8072	54.0362	3
Tle3	0	17.6805	17.4033	9.00149	9.92985	10.803	54.0152	4
Morc1	0	15.5326	38.4579	0	0	10.7981	53.9906	2
Mov10	0	23.7449	30.2285	0	0	10.7947	53.9734	2
Sdc4	0	17.4476	20.8026	15.6927	0	10.7886	53.943	3
Phf6	0	5.77162	11.8455	15.8436	20.4501	10.7822	53.9109	4
Lhx6	0	12.9242	15.0695	25.8946	0	10.7777	53.8883	3
Col4a1	0	0	23.3564	21.0236	9.43231	10.7625	53.8123	3
Qsox1	16.0432	0	22.9845	14.7737	0	10.7603	53.8015	3
Pcna	0	0	0	17.4796	36.2687	10.7497	53.7483	2
Blm	0	0	0	18.6274	35.1035	10.7462	53.7309	2
Hdlbp	11.4179	0	11.9347	18.0163	12.2704	10.7279	53.6393	4
Prrx2	0	0	0	19.329	34.3083	10.7274	53.6372	2
Clec7a	0	0	0	18.5151	35.0887	10.7208	53.6038	2
Dll1	-16.0099	22.043	33.7977	13.7548	0	10.7171	53.5856	4
Cish	0	40.6855	12.8777	0	0	10.7126	53.5632	2
Itk	0	10.9472	-5.70785	-7.77536	56.063	10.7054	53.527	4
Krt8	0	0	20.0776	33.4381	0	10.7031	53.5157	2
Rrp12	0	9.94693	12.6093	17.0456	13.8732	10.695	53.4751	4
4921507G05Rik	-15.5117	0	0	36.5282	32.4513	10.6936	53.4678	3
Ankrd37	-15.9273	-1.06018	0	34.583	35.8662	10.6923	53.4617	4
Ddx24	0	21.6123	22.499	9.18693	0	10.6596	53.2982	3
Nol12	0	0	14.4827	21.7162	17.0777	10.6553	53.2767	3
Slc7a11	7.60952	0	28.4078	17.2288	0	10.6492	53.2461	3
Nek6	0	-1.91857	15.8773	21.1249	18.0776	10.6323	53.1613	4
Sphk1	10.9021	0	38.0955	4.11566	0	10.6226	53.1132	3
Pus1	0	13.2745	17.2377	14.5106	8.06431	10.6174	53.0871	4
Ppm1h	0	0	20.9996	12.623	19.4386	10.6122	53.0612	3
Tbc1d10c	13.8931	0	0	0	39.085	10.5956	52.978	2
Ptbp3	0	10.2188	16.6593	6.39801	19.6351	10.5822	52.9112	4
Polq	0	0	0	0	52.9064	10.5813	52.9064	1
Psmd7	28.9756	0	14.0065	9.91532	0	10.5795	52.8974	3
Recql4	0	0	0	13.2104	39.6764	10.5774	52.8868	2
Trim12c	0	21.7677	31.0789	0	0	10.5693	52.8465	2
1110038B12Rik	0	0	0	25.8684	26.9768	10.569	52.8451	2
A_52_P245911	0	23.9824	28.7731	0	0	10.5511	52.7555	2
Qpctl	0	0	15.869	19.3666	17.4998	10.5471	52.7354	3
Gtsf1	0	0	19.8712	32.8636	0	10.547	52.7348	2
Ccdc50	7.0989	7.67655	14.0782	9.93564	13.9432	10.5465	52.7325	5
Entpd7	0	0	0	20.9352	31.7659	10.5402	52.7011	2
Fam207a	0	0	13.2487	18.3925	21.0451	10.5372	52.6862	3
Ampd3	0	23.1442	29.4901	0	0	10.5268	52.6342	2
Cars	0	10.3888	28.3728	13.8456	0	10.5214	52.6072	3
Acer3	0	10.6032	22.0811	19.8876	0	10.5144	52.572	3
Sash3	12.2317	0	0	0	40.339	10.5141	52.5707	2
Dbnl	12.8633	9.27326	23.2421	0	7.1261	10.5009	52.5047	4
Tcf23	0	0	37.0354	15.4318	0	10.4934	52.4672	2
Dctpp1	0	0	0	14.1534	38.2992	10.4905	52.4526	2
Irf2	3.31252	26.3931	22.6951	0	0	10.4802	52.4008	3
Dctd	0	0	0	23.4677	28.9317	10.4799	52.3994	2
Eif1ad	0	0	15.4286	18.4992	18.4705	10.4797	52.3983	3
Ccnd2	0	31.4288	20.8915	0	0	10.464	52.3202	2
Btbd17	0	21.0138	31.1834	0	0	10.4394	52.1972	2
Nras	8.57727	1.74159	13.9485	16.5066	11.3497	10.4247	52.1236	5
Mmp10	0	0	0	0	52.0903	10.4181	52.0903	1
Rab37	0	0	0	0	52.0574	10.4115	52.0574	1
A_52_P406216	0	3.21106	21.1366	11.2514	16.3929	10.3984	51.9919	4
Dclre1c	0	12.942	20.8148	9.12127	9.08392	10.3924	51.962	4
Olfr56	0	20.8259	31.0824	0	0	10.3817	51.9083	2
Gpr162	0	0	23.661	0	28.2367	10.3795	51.8977	2
Runx2	0	0	0	7.32232	44.5601	10.3765	51.8824	2
Trim15	0	16.7928	35.0175	0	0	10.3621	51.8103	2
Cd27	0	0	0	0	51.7798	10.356	51.7798	1
Ptpn1	0	19.8152	16.722	8.75037	6.4731	10.3521	51.7607	4
H2afj	10.9021	0	-7.9733	1.67884	47.0364	10.3288	51.6441	4
Prkcq	0	10.6815	0	0	40.9337	10.323	51.6152	2
Alg8	0	0	0	21.1985	30.4094	10.3216	51.6079	2
Calr	0	0	18.4451	17.8905	15.2438	10.3159	51.5793	3
Ripk2	0	30.9378	20.6362	0	0	10.3148	51.574	2
Hspb1	33.9009	0	17.6592	0	0	10.312	51.56	2
Stk19	27.4185	8.28305	15.8558	0	0	10.3115	51.5574	3
2310043M15Rik	0	21.5653	29.966	0	0	10.3063	51.5313	2
Pfkfb3	0	16.8071	34.7095	0	0	10.3033	51.5166	2
Mapk6	0	16.9691	14.7814	10.6156	9.15028	10.3033	51.5163	4
Dse	0	17.8191	12.506	11.0065	10.1166	10.2896	51.4482	4
Mthfr	0	6.89221	44.5485	0	0	10.2881	51.4407	2
Nudcd1	0	8.91496	12.6331	18.7221	11.161	10.2862	51.4312	4
Fcho1	0	0	0	0	51.3826	10.2765	51.3826	1
Gpr55	0	0	0	0	51.3262	10.2652	51.3262	1
F13a1	0	20.3936	16.4094	14.4769	0	10.256	51.2799	3
Snx18	0	11.036	20.4698	10.3831	9.38522	10.2548	51.2742	4
5730559C18Rik	0	0	10.8065	24.0909	16.3494	10.2494	51.2468	3
Clip4	0	12.0011	19.8212	19.3893	0	10.2423	51.2116	3
Ctla4	0	0	0	0	51.1486	10.2297	51.1486	1
Xrcc3	0	0	0	17.5852	33.5621	10.2294	51.1472	2
Rpf2	0	0	13.9634	21.1278	15.9997	10.2182	51.0909	3
Cenpu	0	0	0	16.8556	34.2172	10.2146	51.0728	2
Spn	0	0	0	0	51.0605	10.2121	51.0605	1
Itgav	0	13.836	6.36979	19.2071	11.6052	10.2036	51.0181	4
Abcb1b	0	14.0363	16.1359	9.46085	11.2705	10.1807	50.9036	4
Oas1c	-10.8714	17.1191	22.7589	12.039	9.8456	10.1782	50.8912	5
Nek2	0	9.32471	0	0	41.5575	10.1764	50.8822	2
Cd300ld	0	0	13.0344	37.773	0	10.1615	50.8073	2
Stap1	30.5321	0	0	5.29712	14.9392	10.1537	50.7685	3
Zcwpw1	0	0	12.1127	17.4869	21.1474	10.1494	50.747	3
Rhoc	0	0	32.2185	18.5145	0	10.1466	50.7331	2
Cd96	0	0	0	0	50.6999	10.14	50.6999	1
Galnt10	0	0	0	18.89	31.7401	10.126	50.63	2
Lin9	0	-3.25957	0	18.3988	35.4608	10.12	50.6	3
Tbk1	0	26.3171	24.2769	0	0	10.1188	50.594	2
Klra7	0	0	16.2011	21.4275	12.9114	10.108	50.54	3
Col22a1	0	0	0	31.9845	18.5386	10.1046	50.5232	2
Rnf4	25.7303	-11.0739	15.9964	6.98406	12.8217	10.0917	50.4586	5
Dnajc5	0	0	16.4457	17.1039	16.8802	10.086	50.4298	3
Rasgef1b	0	31.21	19.1872	0	0	10.0794	50.3972	2
Gm11427	0	15.3475	16.1302	0	18.9015	10.0759	50.3793	3
Nefh	0	0	0	0	50.3524	10.0705	50.3524	1
E230029C05Rik	0	0	14.298	19.7993	16.2256	10.0646	50.3229	3
Dek	37.1697	0	0	0	13.0756	10.0491	50.2453	2
Tmem252	-16.3662	24.0349	0	22.5291	20.0471	10.049	50.2449	4
Rnf121	0	0	19.1861	18.5493	12.4528	10.0377	50.1883	3
Lasp1	13.5495	-1.90178	12.7027	14.2967	11.5143	10.0323	50.1613	5
Nfkbib	10.8714	14.5698	24.6576	0	0	10.0198	50.0988	3
Nup155	16.4184	20.1547	0	0	13.519	10.0184	50.0921	3
Gm5662	-16.595	22.4673	25.9413	18.2784	0	10.0184	50.0921	4
Cdca7	0	0	0	12.1751	37.9112	10.0173	50.0863	2
Impa2	0	-10.4131	0	16.5842	43.9075	10.0157	50.0786	3
Irak3	0	17.337	24.5	8.23846	0	10.0151	50.0755	3
Capza2	0	18.4174	21.1716	10.4658	0	10.011	50.0549	3
Tomm70a	0	8.39991	15.2646	14.7678	11.5981	10.0061	50.0304	4
Cdc7	0	-14.7869	0	20.7758	43.9845	9.99467	49.9733	3
Camk2d	0	18.5025	24.6085	6.82685	0	9.98757	49.9379	3
Hcst	0	0	0	0	49.9163	9.98326	49.9163	1
A_52_P520161	19.0363	0	0	14.5539	16.2823	9.9745	49.8725	3
Dusp28	-8.0962	15.6376	42.2586	0	0	9.95998	49.7999	3
Apon	0	14.2271	35.5341	0	0	9.95223	49.7612	2
Rhoh	14.7982	0	0	0	34.9388	9.94741	49.7371	2
Ppm1j	0	0	0	15.9926	33.6991	9.93834	49.6917	2
Ccng1	8.0962	-1.51764	1.14685	16.4047	25.5516	9.93634	49.6817	5
Gpr68	0	0	0	0	49.6695	9.9339	49.6695	1
Tnfrsf14	0	2.09693	21.6899	0	25.873	9.93197	49.6598	3
Hk2	0	24.3965	25.2483	0	0	9.92896	49.6448	2
Tespa1	0	13.8987	0	0	35.7003	9.91979	49.5989	2
Mdk	0	10.3989	23.3127	0	15.8585	9.91401	49.5701	3
Dnajb11	11.359	0	18.9462	10.6921	8.55374	9.91023	49.5511	4
Rai14	15.342	11.6497	15.782	6.77682	0	9.91011	49.5505	4
Gm5069	15.0139	0	0	13.1872	21.3271	9.90565	49.5282	3
Aldh1l2	-8.0962	5.13228	0	25.1178	27.3463	9.90005	49.5002	4
Gm4759	0	12.235	0	0	37.2291	9.89282	49.4641	2
Wdr19	0	24.0429	25.4128	0	0	9.89116	49.4558	2
Prss16	0	0	0	0	49.4466	9.88933	49.4466	1
Clec4b1	-14.4792	0	8.23893	29.718	25.9576	9.88707	49.4354	4
Pqlc2	0	0	18.149	16.3287	14.9285	9.88123	49.4062	3
Rmdn3	0	12.9314	27.4266	9.00408	0	9.87243	49.3621	3
Tmem54	0	0	0	25.2778	24.0664	9.86883	49.3441	2
Col1a1	-13.8432	-26.8989	0	32.8502	57.1961	9.86086	49.3043	4
Csf3	0	19.4063	29.8257	0	0	9.84641	49.2321	2
Tsr1	0	11.7952	14.456	14.5205	8.30961	9.81626	49.0813	4
Tmem167	0	0	10.2208	18.5447	20.2528	9.80366	49.0183	3
Mex3a	0	0	0	15.2871	33.7192	9.80126	49.0063	2
Ikzf3	13.8931	0	0	0	35.0562	9.78984	48.9492	2
Mcur1	0	9.38029	15.2052	14.6177	9.73168	9.78697	48.9348	4
Rinl	0	0	0	0	48.8638	9.77275	48.8638	1
Srxn1	0	0	20.0519	24.9027	3.80396	9.75172	48.7586	3
3100002H09Rik	0	11.765	36.9673	0	0	9.74647	48.7323	2
Gm9975	0	29.0111	19.7023	0	0	9.74268	48.7134	2
Fanca	-15.1021	0	37.5196	0	26.2782	9.73913	48.6956	3
AK034974	0	18.4601	30.2062	0	0	9.73327	48.6664	2
Pira1	0	0	26.7646	21.8506	0	9.72304	48.6152	2
A2m	0	0	0	0	48.577	9.71539	48.577	1
Plekhg4	0	0	0	20.197	28.3559	9.71059	48.553	2
Gpr33	0	23.017	25.4736	0	0	9.69812	48.4906	2
B4galnt1	24.2201	0	0	0	24.2645	9.69692	48.4846	2
Pold1	9.13532	0	0	14.0473	25.3014	9.69679	48.484	3
Stk39	0	0	18.2228	11.8057	18.4205	9.6898	48.449	3
Ubl4a	0	0	0	25.0183	23.4072	9.68511	48.4255	2
Tbrg1	0	10.008	27.8235	10.5605	0	9.6784	48.392	3
Rcsd1	48.3737	0	0	0	0	9.67475	48.3737	1
Pmaip1	14.4792	14.6994	19.1761	0	0	9.67092	48.3546	3
Aadac	0	0	0	0	48.3195	9.6639	48.3195	1
Ino80c	0	0	15.9737	17.6003	14.7232	9.65944	48.2972	3
Srgn	10.0835	19.6011	18.5737	0	0	9.65168	48.2584	3
Ube2f	0	8.41959	15.5865	15.0968	9.13022	9.64663	48.2332	4
Rsl1	0	21.4802	16.471	10.226	0	9.63544	48.1772	3
Raet1a	0	0	0	28.9495	19.2122	9.63233	48.1617	2
Loxl2	-13.318	0	7.77832	25.2299	28.4493	9.62792	48.1396	4
Lsm2	0	0	0	18.7666	29.3691	9.62714	48.1357	2
Crlf2	0	0	19.4781	16.7721	11.8774	9.62551	48.1276	3
Ptprcap	0	0	0	0	48.0782	9.61564	48.0782	1
Spcs3	0	10.996	9.47584	11.5776	16.0106	9.612	48.06	4
Prg4	0	13.6553	0	34.3865	0	9.60837	48.0418	2
LOC381508	0	24.5814	23.4475	0	0	9.60579	48.0289	2
A_51_P402908	0	13.5518	13.6081	20.857	0	9.60337	48.0168	3
Fas	0	36.1823	11.8254	0	0	9.60154	48.0077	2
Dpep2	0	0	15.8612	32.1019	0	9.59263	47.9631	2
Plb1	0	0	0	21.2718	26.6438	9.5831	47.9155	2
Klk1b27	0	0	26.7105	21.1843	0	9.57896	47.8948	2
Casp12	8.0962	12.7301	27.0239	0	0	9.57005	47.8502	3
Pno1	0	0	11.4499	20.7313	15.6544	9.56711	47.8356	3
Zcchc6	0	28.2393	24.7491	-5.20443	0	9.55679	47.7839	3
Tuba8	0	15.3845	32.396	0	0	9.55611	47.7806	2
Ptp4a1	13.6114	21.9724	12.1537	0	0	9.5475	47.7375	3
Lta	0	0	14.1349	0	33.5521	9.5374	47.687	2
Uchl3	10.8714	0	9.56725	13.7399	13.4753	9.53077	47.6538	4
Pla2g4a	0	10.6171	12.9889	24.0304	0	9.52726	47.6363	3
Fam78a	0	0	0	0	47.6343	9.52686	47.6343	1
Irf8	0	0	23.05	13.3033	11.2806	9.52679	47.6339	3
Mcl1	0	12.8898	22.7689	11.841	0	9.49995	47.4998	3
A_52_P95150	0	13.3632	34.0858	0	0	9.48979	47.449	2
Slc10a6	0	22.5484	24.8416	0	0	9.47801	47.3901	2
Rnf135	0	14.6725	32.7014	0	0	9.4748	47.374	2
Susd3	0	0	0	21.3227	25.9866	9.46185	47.3092	2
Hist4h4	14.7841	0	0	0	32.4969	9.45618	47.2809	2
Wsb1	13.193	15.7116	18.3507	0	0	9.45106	47.2553	3
Trim26	9.56524	12.7184	24.922	0	0	9.44113	47.2057	3
Tcp10b	0	25.1156	22.0783	0	0	9.43877	47.1938	2
Zfp429	0	28.8936	18.2806	0	0	9.43485	47.1742	2
Tspo	0	0	31.9834	15.1774	0	9.43217	47.1608	2
Nfkbid	7.60952	19.2574	20.2493	0	0	9.42324	47.1162	3
Tox	0	0	0	0	47.0239	9.40477	47.0239	1
Slc23a3	0	0	14.1251	32.8964	0	9.40431	47.0215	2
Ildr2	0	0	0	30.9105	16.0812	9.39835	46.9918	2
Cenpq	0	0	0	13.409	33.5808	9.39795	46.9898	2
Lrrc59	-12.9932	0	25.6654	21.9829	12.3283	9.39669	46.9835	4
Alox5ap	10.9021	0	13.7039	22.335	0	9.3882	46.941	3
Trmt61a	0	11.1635	17.203	18.5486	0	9.38301	46.915	3
Nrcam	-13.8432	0	-26.9318	26.363	61.2434	9.36628	46.8314	4
Rgs14	10.0835	0	17.3626	0	19.3806	9.36534	46.8267	3
Rasal3	0	0	0	0	46.8039	9.36078	46.8039	1
Cxadr	0	31.6181	17.1449	0	-1.96325	9.35996	46.7998	3
A_52_P432937	0	0	0	20.4806	26.3168	9.35948	46.7974	2
Arhgap30	0	0	21.2479	0	25.486	9.34678	46.7339	2
Mcm4	0	-6.83751	0	15.6074	37.9159	9.33715	46.6857	3
1700017B05Rik	0	0	15.0732	12.4112	19.1983	9.33655	46.6827	3
Sat1	0	11.4644	21.8797	13.2654	0	9.32189	46.6095	3
AK018014	0	0	0	0	46.602	9.32041	46.602	1
1700034G24Rik	0	46.5539	0	0	0	9.31077	46.5539	1
Cyba	0	0	15.3601	11.4054	19.7302	9.29914	46.4957	3
Wdr76	0	0	0	17.6883	28.8025	9.29816	46.4908	2
H60a	0	9.76931	20.5106	16.1853	0	9.29303	46.4652	3
Rbm43	0	21.2763	25.1419	0	0	9.28363	46.4181	2
Cln8	0	0	17.7908	20.4097	8.21016	9.28215	46.4107	3
Pde10a	0	8.56016	18.3421	19.4933	0	9.27913	46.3957	3
Klk1b5	-44.9305	13.6289	49.0319	28.6582	0	9.2777	46.3885	4
ENSMUST00000088886	0	0	12.593	14.9798	18.7054	9.25565	46.2783	3
Rwdd4a	-10.4947	4.3545	9.07307	18.335	24.9639	9.24635	46.2317	5
Cyr61	0	23.5659	22.6395	0	0	9.24106	46.2053	2
Dnmt1	0	0	0	11.4784	34.7196	9.2396	46.198	2
Ugcg	0	24.2347	11.4695	0	10.3504	9.21092	46.0546	3
Nop58	0	0	13.3832	19.1769	13.4022	9.19246	45.9623	3
Myo5a	0	0	0	15.2269	30.7288	9.19113	45.9557	2
Dock2	0	0	12.8994	0	33.0423	9.18834	45.9417	2
Pprc1	0	13.2208	15.9137	16.7183	0	9.17056	45.8528	3
Ripor2	14.3713	24.3053	0	-9.7618	16.9335	9.16966	45.8483	4
Rnf139	13.9559	14.5349	17.2554	0	0	9.14923	45.7462	3
Ptges3l	0	0	0	24.3871	21.2932	9.13605	45.6803	2
Leo1	0	0	14.0302	14.5888	17.0089	9.12557	45.6278	3
Oxsr1	11.6769	14.9868	18.9433	0	0	9.12139	45.607	3
Stk38l	0	8.26057	25.0217	12.2983	0	9.11612	45.5806	3
Klrb1f	0	9.27709	18.7566	0	17.537	9.11413	45.5707	3
Pilrb1	0	0	21.2929	24.2525	0	9.10908	45.5454	2
Sdk1	0	0	0	21.0004	24.5173	9.10354	45.5177	2
Eef1e1	0	0	14.3261	19.9271	11.2108	9.09278	45.4639	3
Umps	0	0	0	22.0933	23.3555	9.08976	45.4488	2
Edar	0	31.7794	13.6673	0	0	9.08934	45.4467	2
Rasl2-9	0	0	0	18.7208	26.7002	9.0842	45.421	2
ENSMUSG00000068346	0	0	0	18.8464	26.5394	9.07716	45.3858	2
Cpne2	0	0	11.1066	14.8406	19.4385	9.07714	45.3857	3
Stk26	8.57251	6.76868	0	0	30.0401	9.07625	45.3813	3
Fam105a	0	0	0	20.6027	24.7572	9.07198	45.3599	2
Podnl1	10.9021	0	0	0	34.4321	9.06683	45.3341	2
Ebi3	0	0	23.1272	22.2055	0	9.06654	45.3327	2
Cd7	0	0	0	0	45.1887	9.03774	45.1887	1
Sirpa	0	0	12.9621	15.3112	16.8708	9.02882	45.1441	3
Klk1b4	0	0	31.494	13.6326	0	9.02533	45.1266	2
Optn	0	16.5508	28.5746	0	0	9.02508	45.1254	2
Supt3	0	0	0	6.31814	38.7849	9.0206	45.103	2
Arl11	0	0	11.7829	16.7537	16.5364	9.01461	45.073	3
Gjb4	0	0	0	44.9533	0	8.99066	44.9533	1
Tfdp1	0	0	0	13.1661	31.773	8.98782	44.9391	2
Utp6	0	5.70584	11.8134	13.8607	13.5239	8.98076	44.9038	4
Pik3cg	0	0	0	11.7539	33.1294	8.97667	44.8833	2
March1	0	0	26.0869	18.7817	0	8.97372	44.8686	2
Prkcd	13.8681	14.3471	16.6066	0	0	8.96436	44.8218	3
A_52_P555089	0	0	0	18.542	26.1299	8.93438	44.6719	2
Eppk1	0	20.2935	24.284	0	0	8.9155	44.5775	2
Rab3il1	0	-10.2751	-7.4439	26.78	35.4614	8.90447	44.5224	4
AK029272	0	14.5754	24.4726	5.47053	0	8.9037	44.5185	3
Fntb	0	0	0	21.1378	23.3533	8.89822	44.4911	2
Adamts12	0	0	0	21.3819	23.0828	8.89294	44.4647	2
Fpr1	-3.14326	23.6903	23.9116	0	0	8.89172	44.4586	3
Mdm4	34.2579	-1.42144	11.5864	0	0	8.88456	44.4228	3
Rassf2	8.0962	0	13.9822	8.40563	13.9268	8.88217	44.4108	4
Tnpo1	0	5.77953	7.9885	12.3819	18.2012	8.87024	44.3512	4
Kcnab2	0	0	0	0	44.3216	8.86433	44.3216	1
Katna1	0	19.1674	25.1167	0	0	8.85682	44.2841	2
Spock2	25.8646	-2.04515	-10.552	0	30.9049	8.83446	44.1723	4
AK048779	0	22.4157	21.7516	0	0	8.83347	44.1673	2
Speer5-ps1	8.57727	14.2851	21.2631	0	0	8.8251	44.1255	3
Fmnl2	0	14.4112	29.7019	0	0	8.82261	44.113	2
Ttf2	0	0	0	16.9939	26.9614	8.79107	43.9553	2
Ncoa3	0	0	18.6952	15.6312	9.62057	8.7894	43.947	3
9530076L18	0	14.4158	29.4773	0	0	8.77862	43.8931	2
Klra23	0	0	19.4567	24.4197	0	8.7753	43.8765	2
A730049H05Rik	0	16.2657	27.599	0	0	8.77295	43.8647	2
Steap2	0	6.46071	17.4782	19.9235	0	8.77249	43.8624	3
Coa7	0	0	8.94214	18.7589	16.1399	8.76818	43.8409	3
Cgref1	0	0	0	16.9723	26.8374	8.76194	43.8097	2
Dnajc2	0	0	9.14222	13.1509	21.4351	8.74564	43.7282	3
Pcdh7	0	4.3162	7.01719	14.3332	18.0365	8.74063	43.7031	4
Thbs2	0	0	0	0	43.6745	8.73491	43.6745	1
Klf6	0	22.445	21.2086	0	0	8.73074	43.6537	2
Slco3a1	0	17.4461	26.1936	0	0	8.72795	43.6397	2
Psmc5	0	0	11.4147	24.7197	7.50465	8.72782	43.6391	3
Pfn1	0	0	0	12.5725	31.0652	8.72754	43.6377	2
Tlk2	0	19.0449	24.4941	0	0	8.70779	43.5389	2
Matr3	43.5144	0	0	0	0	8.70287	43.5144	1
Ndufab1	0	0	0	19.0689	24.4449	8.70276	43.5138	2
Gas7	0	0	8.3295	20.6736	14.482	8.69703	43.4851	3
Kazn	0	8.3452	16.2677	16.3835	2.48491	8.69626	43.4813	4
Col1a2	0	0	0	18.8818	24.5992	8.6962	43.481	2
Eya4	8.57727	0	0	15.3097	19.5339	8.68416	43.4208	3
Coch	0	0	43.4179	0	0	8.68358	43.4179	1
Sdc3	-20.4366	7.93094	35.8771	20.0371	0	8.68172	43.4086	4
Tarm1	0	14.2521	29.1504	0	0	8.6805	43.4025	2
2200002D01Rik	0	0	11.9762	31.4227	0	8.67977	43.3988	2
Ikzf1	14.1088	6.04672	0	0	23.2381	8.67871	43.3935	3
Topbp1	0	3.92714	0	12.283	27.1632	8.67467	43.3733	3
A_52_P229210	0	0	0	19.1064	24.2624	8.67376	43.3688	2
Slc38a1	28.8609	5.63983	-6.35683	-0.393152	15.5799	8.66612	43.3306	5
Ddx11	0	0	0	17.8777	25.407	8.65694	43.2847	2
Rab8a	0	0	12.2764	15.5854	15.4071	8.65378	43.2689	3
Ube2n	0	0	12.0243	19.7079	11.5056	8.64756	43.2378	3
Grk2	11.8108	0	0	9.10877	22.3138	8.64668	43.2334	3
Cpsf2	-7.0989	9.14155	17.3418	11.0401	12.7017	8.62524	43.1262	5
Erfe	0	0	17.5704	25.5026	0	8.61459	43.073	2
Gtpbp2	7.0989	11.2479	24.7118	0	0	8.61173	43.0587	3
Tmem131	0	27.7407	15.236	0	0	8.59534	42.9767	2
Pik3cd	0	10.4196	0	0	32.5165	8.58721	42.936	2
Pbdc1	0	0	12.0665	16.0267	14.8294	8.58453	42.9227	3
Eno1	0	0	0	18.9321	23.9397	8.57437	42.8718	2
Szrd1	0	0	12.6065	19.6633	10.5716	8.56826	42.8413	3
Ggt1	0	0	0	0	42.8174	8.56348	42.8174	1
Zdhhc13	0	21.8942	0	13.1549	7.70339	8.55051	42.7525	3
Tbc1d31	0	4.5012	0	12.6096	25.5706	8.53629	42.6814	3
Psma4	0	0	13.5963	15.9432	13.084	8.5247	42.6235	3
Ankle2	0	9.37506	19.9761	13.2675	0	8.52372	42.6186	3
Cfap53	0	22.0641	20.5462	0	0	8.52206	42.6103	2
Tmem67	0	20.3759	22.2343	0	0	8.52205	42.6102	2
Pycr1	0	0	0	21.195	21.3647	8.51194	42.5597	2
Pde2a	0	0	42.5507	0	0	8.51014	42.5507	1
Speer6-ps1	0	0	0	0	42.3726	8.47453	42.3726	1
Gemin6	0	0	0	20.4638	21.8952	8.47181	42.359	2
BC037034	15.4341	0	0	10.1482	16.7433	8.46512	42.3256	3
Gosr1	0	5.47748	15.4603	9.81949	11.5682	8.4651	42.3255	4
Fstl1	0	2.69048	8.39549	12.9709	18.2502	8.4614	42.307	4
C1ra	-26.6608	0	23.5483	33.2257	12.1924	8.46114	42.3057	4
Zwint	24.7263	0	0	17.5279	0	8.45085	42.2543	2
Gm20117	0	21.8831	20.3381	0	0	8.44424	42.2212	2
Dnmt3a	0	0	12.1469	6.26298	23.8103	8.44403	42.2201	3
Chek2	0	0	0	13.4272	28.7629	8.43802	42.1901	2
Esd	0	0	15.8926	15.9217	10.3668	8.43624	42.1812	3
Pmepa1	0	9.44761	17.1406	15.5428	0	8.4262	42.131	3
Il1f9	0	23.5208	18.593	0	0	8.42277	42.1138	2
Cd44	0	11.678	10.1282	10.5203	9.73295	8.41189	42.0595	4
C4b	0	0	15.1242	26.8513	0	8.39509	41.9755	2
Slain1	0	25.4079	0	0	16.5485	8.39127	41.9564	2
Nrm	0	0	0	10.0075	31.9408	8.38967	41.9483	2
AA986860	0	23.6055	18.3316	0	0	8.38743	41.9371	2
Tpmt	0	0	0	16.5817	25.3403	8.38439	41.922	2
Fam71b	0	0	0	0	41.7836	8.35672	41.7836	1
Ahcy	0	0	0	12.6428	29.1085	8.35025	41.7512	2
Gm41810	0	11.5492	30.0356	0	0	8.31696	41.5848	2
Ffar4	0	19.6838	21.8959	0	0	8.31595	41.5797	2
Mtbp	7.0989	0	0	13.6464	20.7183	8.29272	41.4636	3
Padi4	0	27.5609	0	13.8366	0	8.27951	41.3975	2
Smg1	9.56524	20.4239	11.4036	0	0	8.27854	41.3927	3
Vasp	10.4947	13.1554	0	0	17.7422	8.27846	41.3923	3
Prkcb	16.0099	0	0	0	25.3109	8.26417	41.3209	2
Prkaa1	0	0	12.3778	18.5552	10.3863	8.26388	41.3194	3
Gckr	0	11.5466	29.7638	0	0	8.26209	41.3104	2
Tcof1	0	13.2957	14.9427	0	13.0493	8.25754	41.2877	3
Arhgap15	13.1661	0	0	0	28.1167	8.25656	41.2828	2
Tmco4	0	0	16.6882	8.08733	16.4738	8.24987	41.2494	3
Btg1	30.2936	10.9378	0	0	0	8.24628	41.2314	2
Kdelr3	0	0	0	15.8798	25.3218	8.24031	41.2016	2
Map4k1	14.9268	0	0	0	26.2682	8.239	41.195	2
Exoc3l4	29.3491	0	0	0	11.8342	8.23667	41.1834	2
Prpf38a	0	6.04282	12.9735	16.7035	5.45665	8.23528	41.1764	4
Cers6	-9.13532	7.96416	26.6395	15.6989	0	8.23344	41.1672	4
Galnt7	0	0	8.83092	11.2475	21.0848	8.23264	41.1632	3
A_52_P716675	0	0	0	17.685	23.477	8.2324	41.162	2
A630081D01Rik	0	0	9.8707	0	31.2726	8.22867	41.1433	2
44080	0	0	0	0	41.0735	8.2147	41.0735	1
Rras2	0	8.9126	16.5722	15.5822	0	8.21341	41.0671	3
A_51_P302550	0	0	10.3176	11.34	19.387	8.2089	41.0445	3
Gars	0	0	20.5398	10.0031	10.4921	8.20699	41.035	3
Vps33a	0	14.6506	19.1197	7.19344	0	8.19275	40.9637	3
Trib3	13.4456	0.0213038	27.4381	0	0	8.18101	40.9051	3
Psd4	0	0	18.0179	0	22.8774	8.17905	40.8953	2
Mphosph10	20.7591	10.0616	0	10.0552	0	8.17517	40.8758	3
Lax1	0	0	0	0	40.864	8.17279	40.864	1
Col18a1	-11.8108	0	11.27	26.0162	15.3515	8.16538	40.8269	4
A_52_P395508	0	0	0	17.4917	23.3216	8.16267	40.8133	2
Sar1a	0	0	14.231	15.6121	10.9494	8.1585	40.7925	3
Gimap3	0	0	0	0	40.792	8.15841	40.792	1
A_52_P748461	12.8633	27.9236	0	0	0	8.15737	40.7868	2
Gm6498	13.6114	0	0	10.6863	16.4738	8.15431	40.7715	3
44075	0	0	0	0	40.7399	8.14798	40.7399	1
Reg3g	-16.595	12.0539	0	45.2635	0	8.14449	40.7225	3
Armc7	0	0	9.08259	0	31.6397	8.14445	40.7223	2
Gm10128	0	17.3439	23.3758	0	0	8.14395	40.7198	2
A_52_P657123	-12.2317	0	0	19.9913	32.9597	8.14387	40.7193	3
Brca2	-10.8714	-11.9202	0	20.5654	42.8546	8.12568	40.6284	4
Smchd1	0	12.7629	16.9055	0	10.8724	8.10814	40.5407	3
Il4ra	9.13532	13.8747	17.5162	0	0	8.10525	40.5263	3
Rhou	0	22.8468	17.6704	0	0	8.10344	40.5172	2
Dda1	7.60952	0	16.5558	16.345	0	8.10206	40.5103	3
Syk	27.7611	12.7375	0	0	0	8.09973	40.4986	2
Pitpnm2	0	-3.55769	20.1607	22.8577	1.02332	8.0968	40.484	4
Etf1	0	14.3117	15.4052	10.7336	0	8.09011	40.4506	3
Taf1d	-10.61	8.91296	6.15683	14.9603	20.9995	8.0839	40.4195	5
Rars	0	6.28403	14.4782	10.9147	8.72076	8.07954	40.3977	4
Nsg1	40.392	0	0	0	0	8.07841	40.392	1
Grwd1	0	0	11.9094	18.1311	10.3379	8.07568	40.3784	3
Plod1	13.193	0	12.1838	14.9858	0	8.07251	40.3626	3
2010110K18Rik	0	0	0	0	40.3076	8.06152	40.3076	1
Ccdc167	0	11.1082	0	12.7917	16.3892	8.0578	40.289	3
A_52_P119721	0	40.2831	0	0	0	8.05662	40.2831	1
Nans	0	0	0	14.1954	26.078	8.05468	40.2734	2
Snx5	0	0	0	21.5121	18.7268	8.04779	40.239	2
Upp1	0	11.6407	28.592	0	0	8.04654	40.2327	2
Sgms2	0	13.6332	13.3953	13.1248	0	8.03067	40.1533	3
Grina	0	13.5902	26.4883	0	0	8.01569	40.0785	2
Capg	0	0	14.2193	12.9418	12.9107	8.01436	40.0718	3
F830004M19Rik	0	16.4569	23.5999	0	0	8.01136	40.0568	2
Zranb3	0	-9.82147	0	18.1358	31.7187	8.0066	40.033	3
Skp2	0	0	0	12.826	27.1925	8.00371	40.0186	2
A_52_P285722	0	0	0	0	39.963	7.99261	39.963	1
Mcam	29.9952	0	9.96134	0	0	7.99131	39.9566	2
Acin1	31.5908	8.34479	0	0	0	7.98712	39.9356	2
Akt3	0	0	27.4386	12.494	0	7.98653	39.9326	2
Uchl4	0	0	0	22.066	17.8612	7.98544	39.9272	2
Pign	0	-5.16599	14.9519	19.2662	10.8634	7.98309	39.9154	4
Ifi30	0	0	0	10.8805	29.0133	7.97876	39.8938	2
Coro7	0	0	0	16.3896	23.4799	7.9739	39.8695	2
Trav5-4	0	0	0	0	39.8578	7.97155	39.8578	1
Lipe	0	12.0714	23.8326	3.9246	0	7.96572	39.8286	3
Tnip3	0	10.0484	29.7434	0	0	7.95836	39.7918	2
Sgpl1	0	8.34882	13.9669	8.08989	9.35781	7.95267	39.7634	4
Cited4	0	14.7225	25.0352	0	0	7.95154	39.7577	2
ENSMUST00000078613	0	0	0	18.196	21.5361	7.94643	39.7322	2
Thoc6	0	0	12.1758	15.5103	12.0426	7.94574	39.7287	3
Speer4b	0	13.9846	25.7186	0	0	7.94064	39.7032	2
Crem	-24.693	25.0328	31.1164	8.1885	0	7.92894	39.6447	4
Sox9	0	0	20.2273	19.3988	0	7.92522	39.6261	2
Mrs2	0	0	8.95859	17.4122	13.1845	7.91106	39.5553	3
Dnajc15	0	0	0	0	39.4623	7.89246	39.4623	1
Zfp296	0	17.724	21.7274	0	0	7.89029	39.4515	2
Tex261	39.4317	0	0	0	0	7.88633	39.4317	1
AK042092	0	0	18.1818	21.246	0	7.88556	39.4278	2
Dr1	0	11.8749	16.5449	0	11.002	7.88435	39.4217	3
Rpl7l1	0	0	12.2618	17.6547	9.50523	7.88434	39.4217	3
Bcl2l1	10.0377	0	29.3751	0	0	7.88256	39.4128	2
Orc1	0	0	0	0	39.39	7.878	39.39	1
Pdyn	0	0	0	0	39.3822	7.87643	39.3822	1
Nfam1	0	10.7252	12.5623	16.0394	0	7.86538	39.3269	3
Ackr3	0	0	11.0869	28.2192	0	7.86122	39.3061	2
Rgs19	0	0	0	19.0188	20.2817	7.8601	39.3005	2
Tmem209	0	6.04956	19.2986	13.947	0	7.85902	39.2951	3
Ube2v1	0	0	19.6271	19.6142	0	7.84827	39.2413	2
Znrf2	0	16.4832	0	0	22.7047	7.83757	39.1879	2
Adap2	0	12.0457	27.1365	0	0	7.83644	39.1822	2
Il21	0	0	0	0	39.1765	7.83531	39.1765	1
670106	0	0	0	16.3545	22.7929	7.82947	39.1474	2
Nfxl1	-9.13532	16.6833	18.6997	12.8977	0	7.82909	39.1455	4
Afp	0	0	16.5416	22.5752	0	7.82336	39.1168	2
Ly6c2	0	0	25.2661	13.8417	0	7.82155	39.1078	2
Mtmr9	0	0	7.59668	17.0803	14.356	7.80658	39.0329	3
Rasl10b	0	0	26.1842	12.8481	0	7.80646	39.0323	2
ENSMUSG00000059095	0	0	0	16.7651	22.2615	7.80532	39.0266	2
Ccdc80	0	0	0	21.5322	17.4808	7.8026	39.013	2
Nhp2	0	0	0	16.8698	22.0925	7.79246	38.9623	2
Uba1	28.422	-5.05046	15.5711	0	0	7.78852	38.9426	3
Polh	0	0	0	9.93602	28.9593	7.77907	38.8954	2
Slbp	0	0	0	9.78339	29.1024	7.77716	38.8858	2
Msn	15.4187	10.8916	12.5105	0	0	7.76417	38.8209	3
Ccdc93	0	-4.78779	14.4281	13.4263	15.6638	7.74608	38.7304	4
LOC675467	0	18.492	20.1851	0	0	7.73542	38.6771	2
Gtpbp8	0	0	3.10543	21.9752	13.5757	7.73125	38.6563	3
Pxk	0	17.2055	21.4459	0	0	7.73029	38.6515	2
Gmfb	0	0	4.59854	13.0445	20.9798	7.72458	38.6229	3
Kif21b	14.5611	0	0	0	24.0407	7.72037	38.6018	2
Exosc8	0	0	0	11.9547	26.6462	7.72017	38.6009	2
Birc2	0	17.4353	21.096	0	0	7.70625	38.5313	2
Plcl2	0	0	16.7269	0	21.7672	7.69883	38.4942	2
Ero1l	0	15.5733	0	14.1652	8.74038	7.69576	38.4788	3
Gimap5	0	0	0	3.13497	35.3109	7.68918	38.4459	2
ENSMUSG00000076846	0	0	0	0	38.4428	7.68856	38.4428	1
Tnfsf10	0	13.258	25.1528	0	0	7.68214	38.4107	2
Foxd2os	0	0	0	0	38.3922	7.67845	38.3922	1
Hexb	0	-5.00331	0	19.0903	24.2808	7.67356	38.3678	3
Rhog	12.8525	0	14.9886	10.5009	0	7.6684	38.342	3
6030422H21Rik	0	0	38.3215	0	0	7.6643	38.3215	1
Arl14ep	0	0	18.3214	9.81521	10.1356	7.65444	38.2722	3
Slc7a6	0	0	14.0802	12.3905	11.7337	7.64089	38.2045	3
Cysltr1	0	0.681679	10.1532	23.701	3.6485	7.63687	38.1844	4
Emp3	0	0	0	14.8567	23.3201	7.63535	38.1767	2
1700122O11Rik	0	0	0	0	38.1135	7.6227	38.1135	1
Mrpl42	12.2317	0	0	15.4557	10.4226	7.622	38.11	3
Ptgir	-1.13243	11.0465	28.0801	0	0	7.59883	37.9941	3
Adat2	0	0	0	20.0266	17.9342	7.59215	37.9608	2
Asns	0	0	24.91	13.0432	0	7.59063	37.9532	2
Deup1	0	0	0	19.0008	18.9208	7.58432	37.9216	2
Ncr1	14.8982	0	23.0173	0	0	7.58312	37.9156	2
Ttll12	0	0	0	20.7639	17.1452	7.58181	37.909	2
A_52_P553799	0	0	0	16.8472	21.0556	7.58055	37.9027	2
Hist1h4f	14.2389	0	0	0	23.6493	7.57764	37.8882	2
A230050P20Rik	0	13.8923	23.9805	0	0	7.57455	37.8728	2
Psma5	0	0	15.7808	12.793	9.24644	7.56403	37.8202	3
Ifi44l	0	37.7192	0	0	0	7.54384	37.7192	1
Keap1	0	15.0841	22.5947	0	0	7.53576	37.6788	2
Bgn	28.7722	0	0	8.90495	0	7.53543	37.6772	2
C4a	0	0	11.8248	25.8296	0	7.53089	37.6545	2
Unc13a	0	0	0	0	37.5985	7.5197	37.5985	1
Trmt6	0	0	8.79867	12.1528	16.6071	7.51171	37.5586	3
Chac2	0	0	10.1879	17.7557	9.60719	7.51016	37.5508	3
Fosb	0	19.3522	18.1831	0	0	7.50706	37.5353	2
Cct3	11.0582	0	9.64294	11.5954	5.23	7.50531	37.5265	4
Lpar1	-15.5117	12.9162	23.0354	17.0585	0	7.49968	37.4984	4
Ell2	0	13.8731	15.2077	8.3915	0	7.49446	37.4723	3
Zfp536	0	0	37.4568	0	0	7.49136	37.4568	1
Tstd3	0	0	0	16.1618	21.185	7.46936	37.3468	2
P2ry12	0	12.0529	12.1046	13.0835	0	7.44821	37.2411	3
Rab10	0	-5.48838	18.4883	13.4903	10.7467	7.44738	37.2369	4
Nutf2	20.9243	0	0	5.24219	10.9935	7.432	37.16	3
Sidt1	0	0	0	0	37.1464	7.42927	37.1464	1
Calm3	0	0	-6.76902	15.5266	28.3824	7.42802	37.1401	3
Rnaseh2b	0	0.826339	0	8.0583	28.2467	7.42626	37.1313	3
Axl	0	0	27.652	9.47485	0	7.42538	37.1269	2
Pmm2	0	0	11.7257	14.4724	10.9267	7.42496	37.1248	3
Lrrc40	0	9.82122	0	15.2875	11.9472	7.41118	37.0559	3
Psmc3ip	0	0	0	20.2182	16.8344	7.41053	37.0527	2
631366	3.99692	0	0	13.7885	19.24	7.40508	37.0254	3
A_52_P492189	0	0	20.2946	16.7169	0	7.4023	37.0115	2
Slc35f6	0	0	13.7097	13.8713	9.42578	7.40135	37.0068	3
A_52_P669510	0	0	13.7062	23.2886	0	7.39896	36.9948	2
Gale	0	0	0	20.8832	16.0467	7.38598	36.9299	2
Gpr107	0	0	9.73102	17.3048	9.85794	7.37874	36.8937	3
Sdsl	0	0	0	21.4751	15.3994	7.3749	36.8745	2
Tes	0	8.67909	0	10.5908	17.5912	7.37221	36.8611	3
Tmem176a	10.0835	0	0	19.3898	7.38386	7.37144	36.8572	3
A830091E24	13.8931	0	0	0	22.9621	7.37103	36.8552	2
Anxa7	10.6447	14.1343	12.0623	0	0	7.36826	36.8413	3
Tuba3a	0	13.1087	23.7203	0	0	7.3658	36.829	2
ENSMUSG00000060243	0	0	0	14.9063	21.9076	7.3628	36.814	2
Kremen2	0	0	0	0	36.7598	7.35196	36.7598	1
ENSMUSG00000076824	0	0	0	0	36.7437	7.34875	36.7437	1
A_52_P325797	0	0	12.1467	12.4037	12.1851	7.34711	36.7356	3
Pdia6	13.0922	0	11.1178	12.5123	0	7.34447	36.7224	3
Spop	36.721	0	0	0	0	7.3442	36.721	1
Vars	0	9.63429	15.155	11.8955	0	7.33695	36.6848	3
Cdkn2d	0	10.8408	7.68522	0	18.1321	7.33162	36.6581	3
Cyp1b1	0	0	17.2886	19.3346	0	7.32464	36.6232	2
Pnpla5	0	16.0809	20.5238	0	0	7.32095	36.6048	2
Cda	0	0	0	20.6064	15.9936	7.31998	36.5999	2
Eif6	0	3.60098	19.0041	13.9939	0	7.3198	36.599	3
Hk1	26.3356	-7.3989	8.62215	9.03183	0	7.31813	36.5907	4
A_52_P221024	0	0	0	17.2499	19.3324	7.31646	36.5823	2
Snrpa1	0	0	0	20.6626	15.878	7.30813	36.5407	2
Rangap1	-7.60952	0	0	19.0013	25.1041	7.29917	36.4959	3
Dnph1	0	0	0	19.7923	16.6979	7.29803	36.4902	2
Cpne3	7.60952	15.091	13.7878	0	0	7.29768	36.4884	3
Hist1h2bk	14.4792	0	0	0	21.9442	7.28468	36.4234	2
Gm8096	0	0	0	0	36.408	7.2816	36.408	1
Krt18	0	0	15.1371	21.1782	0	7.26305	36.3153	2
Serping1	0	0	18.1752	18.1229	0	7.25962	36.2981	2
Eif2s3x	13.318	1.19372	0	9.473	12.2925	7.25544	36.2772	4
Bysl	3.67481	-0.35397	0	21.8081	11.0799	7.24176	36.2088	4
[truncated: 8,566 more rows]

## Sheet: select temporal profiles
Gene Symbol	Mean 0.5 dpi	Mean 1 dpi	Mean 2 dpi	Mean 4 dpi	Mean 7 dpi	AVE	SUM	# of time points
Cxcl9	0	55.9085	88.5596	75.3079	73.1753	58.5903	292.951	4
Cxcl10	0	73.0065	89.2984	88.8899	72.9406	64.8271	324.135	4
Cxcl11	0	52.5291	88.5944	74.5349	67.0157	56.5348	282.674	4
Cxcr3	0	0	0	22.5993	92.7821	23.0763	115.381	2
Ccr5	0	31.491	72.2528	76.7529	68.7485	49.8491	249.245	4
Ccl5	0	22.1906	62.3479	33.4362	48.9591	33.3867	166.934	4
Gene Symbol	Mean 0.5 dpi	Mean 1 dpi	Mean 2 dpi	Mean 4 dpi	Mean 7 dpi	AVE	SUM	# of time points
Ifna12	0	35.5287	61.9119	0	0	19.4881	97.4405	2
Ifna1	0	32.9157	42.4652	0	0	15.0762	75.3809	2
Ifnb1	0	51.2913	86.8286	70.988	0	41.8216	209.108	3
Ifng	0	35.0082	71.5394	44.5317	70.391	44.2941	221.47	4
Gene Symbol	Mean 0.5 dpi	Mean 1 dpi	Mean 2 dpi	Mean 4 dpi	Mean 7 dpi	AVE	SUM	# of time points
Stat1	15.2063	64.0882	83.0167	59.2106	48.411	53.9866	269.933	5
Stat2	0	50.1923	73.5601	52.2878	20.7457	39.3572	196.786	4
Stat3	0	31.3878	24.5657	0	0	11.1907	55.9535	2
Stat4	0	0	12.4824	0	50.5295	12.6024	63.0119	2
Stat5b	0	0.562913	0	-7.66998	5.33125	-0.355163	-1.77582	3
Gene Symbol	Mean 0.5 dpi	Mean 1 dpi	Mean 2 dpi	Mean 4 dpi	Mean 7 dpi	AVE	SUM	# of time points
Bex1	0	0	-43.276	-53.4958	-65.7294	-32.5002	-162.501	3
Bex2	-16.0767	-40.6074	-57.6566	-60.0659	-77.55	-50.3913	-251.957	5
Bex3	0	0	0	0	10.3565	2.07131	10.3565	1
Bex4	0	-25.4948	-36.4977	-58.3351	-53.0761	-34.6807	-173.404	4
Gene Symbol	Mean 0.5 dpi	Mean 1 dpi	Mean 2 dpi	Mean 4 dpi	Mean 7 dpi	AVE	SUM	# of time points
Ppara	0	0	0	-8.11507	-15.9673	-4.81648	-24.0824	2
Pparg	0	-5.53673	0	0	0	-1.10735	-5.53673	1
Ppargc1a	0	0	0	-8.05201	-17.19	-5.0484	-25.242	2
Ppargc1b	0	-1.09258	0	0	0	-0.218515	-1.09258	1
Gene Symbol	Mean 0.5 dpi	Mean 1 dpi	Mean 2 dpi	Mean 4 dpi	Mean 7 dpi	AVE	SUM	# of time points
Ccl4	15.9112	51.5381	84.2989	70.2549	66.3421	57.669	288.345	5
Oasl1	12.8525	67.7268	92.9503	79.8056	59.595	62.5861	312.93	5
Oas2	13.8432	56.0739	92.0901	76.6392	52.1303	58.1553	290.777	5
Stat1	15.2063	64.0882	83.0167	59.2106	48.411	53.9866	269.933	5
Gene Symbol	Mean 0.5 dpi	Mean 1 dpi	Mean 2 dpi	Mean 4 dpi	Mean 7 dpi	AVE	SUM	# of time points
Gprasp1	0	-23.3172	-38.0877	-28.7133	-30.0008	-24.0238	-120.119	4
Gprasp2	-12.2317	-13.927	-42.4967	-48.3326	-50.1432	-33.4262	-167.131	5

## Sheet: gene score distribution
AVE
64.8271
64.7213
63.0492
62.602
62.5861
62.3826
62.3764
60.7591
60.368
60.0579
59.9056
59.8172
59.609
59.279
59.2619
59.223
58.5903
58.1567
58.1553
57.9394
57.7918
57.669
57.4919
56.8816
56.5348
55.7456
55.3935
55.1432
54.8295
54.5668
54.5137
54.5115
54.51
54.2396
54.1877
54.147
53.9866
53.9638
53.8268
53.0551
52.8218
52.7603
52.6907
52.1187
52.0137
51.9566
51.8244
51.5602
51.4372
51.2808
51.208
51.1248
50.7005
50.6708
50.5258
50.2748
50.1594
50.0598
49.9294
49.8769
49.863
49.8491
49.8452
49.8425
49.6808
49.5648
49.3249
49.0031
48.8939
48.6957
48.0803
48.0652
48.0575
47.7278
47.5968
47.5709
47.2943
46.8772
46.6723
46.6489
46.5717
46.5143
46.2537
46.2169
46.2131
46.0223
45.9729
45.848
45.6467
45.5533
45.313
45.2883
45.2337
45.1521
45.1418
45.14
45.0431
44.8023
44.3153
44.2941
44.1701
44.0428
43.9799
43.8907
43.841
43.7176
43.6142
43.3448
43.279
43.2731
43.0592
42.6483
42.3002
41.8478
41.8216
41.5507
41.5441
41.4096
41.3691
41.2168
40.995
40.9911
40.8287
40.7864
40.7734
40.7192
40.5632
40.511
40.3861
40.2682
40.1792
40.0445
39.7944
39.6826
39.6193
39.6131
39.5428
39.5366
39.4281
39.3977
39.3572
39.3078
39.2674
39.1865
39.1716
39.0502
39.0251
39.0137
38.9804
38.8313
38.83
38.7803
38.7083
38.5948
38.5043
38.0677
37.9987
37.9672
37.9579
37.7829
37.7618
37.7608
37.5578
37.4688
37.3333
37.3234
37.2681
37.1625
37.1408
36.7213
36.6022
36.5805
36.4115
36.2632
36.1586
36.0513
35.8684
35.6629
35.5374
35.4629
35.3548
35.269
35.2557
35.2165
35.0942
35.0349
34.8255
34.7282
34.7199
34.4973
34.4941
34.4422
34.4387
34.4033
34.3727
34.3673
34.3531
34.3307
34.3114
34.2737
34.216
34.198
34.1766
34.133
34.0989
34.0799
34.0705
33.9584
33.9487
33.9026
33.7468
33.597
33.5671
33.5639
33.4961
33.4065
33.3867
33.375
33.2772
33.139
33.114
33.0883
33.0802
33.0622
33.0186
33.0167
32.9763
32.9615
32.8582
32.8363
32.7546
32.7448
32.6749
32.6483
32.6094
32.5385
32.441
32.4407
32.4299
32.4213
32.3831
32.3827
32.3783
32.243
32.2379
32.1168
32.1105
32.089
32.0691
32.0625
32.0623
31.9976
31.8901
31.8345
31.7939
31.7265
31.6172
31.5735
31.4993
31.4804
31.4779
31.41
31.3969
31.2343
31.2181
31.1668
31.166
31.1516
31.1241
31.1169
31.1008
31.0664
31.0058
30.9802
30.9731
30.9111
30.9084
30.8406
30.7699
30.742
30.713
30.6762
30.655
30.6457
30.6146
30.5998
30.5754
30.4565
30.4481
30.3347
30.3105
30.282
30.2343
30.2249
30.1786
30.1288
30.1027
30.0082
29.9568
29.9443
29.9096
29.8977
29.8828
29.847
29.8439
29.8303
29.8254
29.8136
29.7839
29.7728
29.7649
29.7268
29.6908
29.6227
29.6078
29.5187
29.4494
29.4485
29.4472
29.4273
29.3248
29.2861
29.2453
29.1769
29.1749
29.1653
29.1639
29.0304
28.9535
28.9317
28.9212
28.9097
28.8952
28.8585
28.8242
28.8115
28.7918
28.7917
28.7699
28.7479
28.6184
28.6119
28.6111
28.6055
28.5429
28.5157
28.4916
28.4877
28.4713
28.4127
28.3942
28.3651
28.362
28.3275
28.3207
28.2839
28.2467
28.2441
28.1879
28.1342
28.0759
28.0532
28.0318
28.0022
27.933
27.8578
27.7997
27.7761
27.7408
27.724
27.6922
27.6912
27.6458
27.604
27.5912
27.5783
27.4763
27.3837
27.3346
27.3203
27.2805
27.2649
27.2553
27.1938
27.078
27.0312
27.0061
26.9526
26.9181
26.9053
26.8375
26.817
26.8129
26.793
26.7502
26.6768
26.6621
26.6597
26.6323
26.6312
26.5933
26.5854
26.5815
26.5549
26.5249
26.4805
26.4803
26.4259
26.3999
26.3896
26.389
26.3297
26.3101
26.185
26.1841
26.1375
26.0928
26.0262
25.969
25.968
25.9642
25.955
25.9545
25.9177
25.9102
25.843
25.8364
25.7897
25.7819
25.7724
25.7558
25.7552
25.7388
25.719
25.7012
25.6533
25.6504
25.5981
25.5805
25.5366
25.5032
25.4817
25.4135
25.3674
25.3385
25.3115
25.289
25.2785
25.2717
25.2632
25.2524
25.24
25.2197
25.162
25.1459
25.1316
25.1035
25.0933
25.0882
25.0655
25.052
25.0355
25.0231
25.0189
25.0125
24.9996
24.98
24.9798
24.9796
24.967
24.9415
24.9283
24.8699
24.8686
24.8406
24.8092
24.8073
24.7959
24.7851
24.7648
24.7579
24.7568
24.7463
24.7433
24.646
24.6423
24.6414
24.6266
24.6226
24.5462
24.5362
24.5155
24.4595
24.4075
24.3864
24.3707
24.3033
24.2711
24.2642
24.1799
24.1709
24.1568
24.1478
24.1206
24.1088
24.0687
24.0566
24.0479
24.034
24.0255
23.9957
23.9924
23.9562
23.9312
23.9027
23.899
23.8533
23.8295
23.8175
23.7855
23.7673
23.7175
23.6997
23.686
23.6461
23.6191
23.611
23.6092
23.5512
23.5503
23.5212
23.4581
23.4543
23.404
23.4018
23.3523
23.3518
23.3298
23.3246
23.3031
23.2868
23.2353
23.2044
23.1936
23.1783
23.1774
23.1682
23.0974
23.0952
23.0763
22.967
22.9607
22.956
22.9475
22.9308
22.9146
22.8723
22.8513
22.8286
22.7957
22.7568
22.7274
22.7075
22.7015
22.6957
22.6803
22.6573
22.5987
22.5744
22.5399
22.5387
22.5383
22.5338
22.5096
22.4998
22.4754
22.4727
22.4606
22.4592
22.454
22.4262
22.4253
22.3688
22.3601
22.3526
22.3371
22.3306
22.2741
22.2344
22.2312
22.2289
22.1866
22.1774
22.1441
22.1438
22.1196
22.1163
22.1102
21.9688
21.9455
21.9411
21.9124
21.9097
21.8507
21.8479
21.8224
21.7906
21.7613
21.7346
21.6826
21.6381
21.6317
21.6068
21.5863
21.5816
21.5563
21.5309
21.5281
21.5068
21.4992
21.4986
21.4794
21.4585
21.4526
21.441
21.43
21.4277
21.41
21.3828
21.3827
21.3815
21.3797
21.3655
21.3383
21.3076
21.2963
21.2841
21.2776
21.2514
21.2375
21.2037
21.1743
21.1676
21.1477
21.1353
21.102
21.0548
21.048
21.0358
21.0064
20.9884
20.9528
20.9517
20.9262
20.8962
20.8458
20.8433
20.8327
20.813
20.8022
20.7706
20.7646
20.7381
20.7365
20.7201
20.7022
20.6954
20.6836
20.6728
20.6667
20.6041
20.5069
20.4945
20.4681
20.4212
20.4099
20.4008
20.3936
20.3679
20.3413
20.339
20.3283
20.2785
20.2693
20.2654
20.2396
20.2354
20.2315
20.2223
20.2104
20.1992
20.1934
20.191
20.1484
20.1258
20.1136
20.1102
20.0993
20.0967
20.0893
20.082
20.0693
20.0601
20.0495
20.0351
20.0323
20.0188
20.0015
19.9801
19.935
19.9215
19.9155
19.8778
19.87
19.87
19.8413
19.8006
19.761
19.7237
19.7108
19.6793
19.6566
19.6459
19.6263
19.6202
19.6088
19.5529
19.5276
19.499
19.4951
19.4881
19.4635
19.4609
19.4453
19.4383
19.4345
19.4279
19.4223
19.4029
19.3681
19.3656
19.3627
19.3512
19.3182
19.2986
19.267
19.2616
19.2466
19.2421
19.2366
19.2202
19.2162
19.2037
19.1724
19.1695
19.1508
19.1379
19.1359
19.1356
19.1227
19.0907
19.0874
19.0686
19.0517
19.045
19.0348
19.0119
18.9789
18.962
18.9572
18.9397
18.9382
18.9326
18.9231
18.9207
18.8874
18.867
18.8659
18.7365
18.7339
18.7308
18.72
18.7095
18.7009
18.6964
18.6919
18.6778
18.6254
18.5745
18.507
18.5016
18.4513
18.398
18.3916
18.3671
18.3537
18.3386
18.3372
18.3277
18.3168
18.2686
18.2248
18.2067
18.1699
18.1687
18.1627
18.1557
18.1514
18.1459
18.1435
18.1432
18.1081
18.0773
18.062
18.0595
18.0007
17.9912
17.9857
17.9803
17.9483
17.9213
17.9178
17.8978
17.8783
17.8154
17.8036
17.7929
17.7684
17.7651
17.753
17.7309
17.7136
17.7093
17.7082
17.6874
17.6855
17.6776
17.6772
17.6547
17.6128
17.6022
17.5981
17.5807
17.5634
17.547
17.5411
17.4783
17.4759
17.4733
17.4722
17.471
17.4607
17.4451
17.4415
17.4201
17.4149
17.3745
17.3653
17.3588
17.3516
17.3404
17.3318
17.3316
17.313
17.3056
17.3015
17.2879
17.2643
17.2615
17.2602
17.2562
17.2522
17.2499
17.2294
17.2202
17.2176
17.2168
17.2089
17.1786
17.1756
17.1564
17.1509
17.149
17.1243
17.1173
17.0989
17.088
17.0854
17.0676
17.0618
17.0586
17.052
17.0453
17.0445
17.0333
16.983
16.9588
16.9534
16.9527
16.9518
16.8693
16.8515
16.8343
16.823
16.8196
16.8142
16.8073
16.776
16.767
16.7378
16.7342
16.7171
16.7164
16.7075
16.7073
16.7001
16.6447
16.6051
16.59
16.5843
16.5739
16.545
16.5431
16.5372
16.4989
16.4925
16.4568
16.4361
16.3805
16.3378
16.3257
16.3231
16.3054
16.2961
16.2631
16.2608
16.2576
16.2549
16.2458
16.2231
16.1722
16.1647
16.1446
16.1415
16.1356
16.0869
16.0818
16.0532
16.0363
16.0362
16.0226
16.0123
16.0116
16.0061
15.9798
15.9599
15.9556
15.9433
15.9253
15.8827
15.8751
15.8592
15.8502
15.8247
15.8
15.7968
15.7964
15.7388
15.6915
15.6784
15.665
15.6616
15.6406
15.6279
15.611
15.6012
15.6007
15.5549
15.5542
15.5335
15.5233
15.5153
15.4616
15.4519
15.4244
15.4174
15.3999
15.3888
15.387
15.3816
15.38
15.3757
15.3739
15.3617
15.3448
15.3402
15.334
15.3151
15.3105
15.3029
15.2942
15.2924
15.2844
15.2748
15.2696
15.2408
15.2358
15.191
15.1771
15.1694
15.1536
15.116
15.102
15.0762
15.0642
15.0518
15.0461
15.0373
15.0161
15.0096
15.0087
15.0063
15.0045
14.999
14.9934
14.9429
14.9418
14.8992
14.8981
14.8901
14.8878
14.8735
14.842
14.8008
14.799
14.7919
14.7862
14.7831
14.777
14.7703
14.7366
14.7332
14.7123
14.7113
14.7064
14.6948
14.6885
14.681
14.6784
14.6712
14.6454
14.6446
14.6391
14.6296
14.618
14.6157
14.6031
14.5949
14.5752
14.5649
14.5571
14.5278
14.5053
14.5026
14.4788
14.4787
14.466
14.4643
14.4594
14.4453
14.4391
14.4323
14.4279
14.4263
14.4211
14.4186
14.3525
14.3462
14.34
14.3286
14.3178
14.3121
14.3053
14.3014
14.2934
14.2911
14.2855
14.2762
14.2758
14.2755
14.2489
14.2458
14.2394
14.2354
14.1903
14.1772
14.1382
14.1153
14.1063
14.0997
14.092
14.0687
14.0664
14.0646
14.0614
14.053
14.0346
14.0222
13.9955
13.9798
13.9768
13.9622
13.9605
13.9564
13.95
13.9454
13.9395
13.9352
13.9238
13.9217
13.9208
13.9204
13.9113
13.8933
13.8836
13.8814
13.8723
13.7823
13.7797
13.7432
13.7367
13.7331
13.7215
13.7198
13.7121
13.7021
13.6993
13.6251
13.6217
13.6191
13.6157
13.6114
13.6113
13.5986
13.5903
13.586
13.5846
13.5801
13.58
13.5567
13.5349
13.5107
13.5029
13.4838
13.4801
13.4697
13.4575
13.4323
13.4289
13.4071
13.4018
13.3965
13.3954
13.3927
13.384
13.3821
13.3781
13.3686
13.3653
13.3613
13.3598
13.354
13.332
13.304
13.3012
13.2953
13.2536
13.2535
13.2516
13.2363
13.2221
13.2193
13.2174
13.2096
13.194
13.1786
13.1734
13.1618
13.1593
13.1532
13.1249
13.1216
13.1157
13.098
13.0781
13.0768
13.0765
13.0646
13.062
13.0591
13.0513
13.0453
13.027
13.0198
13.0178
13.0175
12.9976
12.9525
12.9462
12.9076
12.8973
12.8954
12.89
12.8676
12.864
12.8571
12.8529
12.8522
12.8258
12.8004
12.7995
12.7768
12.7653
12.7622
12.7544
12.7459
12.7385
12.7062
12.679
12.6785
12.6671
12.6659
12.6632
12.6618
12.6511
12.6348
12.629
12.6224
12.6024
12.5579
12.5423
12.5334
12.5111
12.4889
12.4838
12.483
12.4768
12.4737
12.4548
12.4478
12.4253
12.4233
12.4158
12.414
12.4097
12.4092
12.3976
12.3911
12.3897
12.3892
12.3843
12.3769
12.3735
12.3654
12.3513
12.3366
12.3305
12.3109
12.3038
12.293
12.2672
12.2578
12.2558
12.2469
12.2458
12.2408
12.2279
12.2134
12.2111
12.2101
12.2053
12.1893
12.1801
12.1717
12.1686
12.1659
12.1468
12.1134
12.1119
12.1052
12.1025
12.0942
12.0863
12.0551
12.0309
12.0289
12.0113
12.0091
11.9679
11.9639
11.9387
11.9195
11.9184
11.9169
11.9106
11.9058
11.8978
11.8744
11.8568
11.8549
11.8533
11.8514
11.8358
11.8022
11.7995
11.7941
11.7864
11.7784
11.7701
11.7694
11.7516
11.7384
11.7274
11.7103
11.7
11.6985
11.6924
11.6742
11.6737
11.6684
11.6661
11.6594
11.6549
11.647
11.6468
11.6405
11.6404
11.6403
11.6189
11.6184
11.5998
11.5983
11.5875
11.5183
11.4921
11.4711
11.4611
11.4605
11.4604
11.4322
11.4271
11.421
11.4153
11.4112
11.4073
11.4024
11.3995
11.3955
11.3866
11.3631
11.3598
11.3233
11.3222
11.3119
11.3105
11.3032
11.3029
11.2955
11.2943
11.2808
11.264
11.2621
11.2447
11.2438
11.2396
11.2327
11.227
11.2269
11.2173
11.2166
11.2037
11.1995
11.1907
11.1877
11.1834
11.183
11.1777
11.1704
11.1461
11.142
11.1407
11.125
11.1146
11.113
11.1027
11.1012
11.0917
11.0905
11.0843
11.0773
11.0768
11.068
11.0561
11.0547
11.0326
11.0256
10.9946
10.9925
10.9711
10.9484
10.9448
10.9443
10.9411
10.9211
10.919
10.9067
10.902
10.8975
10.89
10.8871
10.8844
10.8836
10.8784
10.877
10.8672
10.8641
10.8458
10.8309
10.8273
10.8072
10.803
10.7981
10.7947
10.7886
10.7822
10.7777
10.7625
10.7603
10.7497
10.7462
10.7279
10.7274
10.7208
10.7171
10.7126
10.7054
10.7031
10.695
10.6936
10.6923
10.6596
10.6553
10.6492
10.6323
10.6226
10.6174
10.6122
10.5956
10.5822
10.5813
10.5795
10.5774
10.5693
10.569
10.5511
10.5471
10.547
10.5465
10.5402
10.5372
10.5268
10.5214
10.5144
10.5141
10.5009
10.4934
10.4905
10.4802
10.4799
10.4797
10.464
10.4394
10.4247
10.4181
10.4115
10.3984
10.3924
10.3817
10.3795
10.3765
10.3621
10.356
10.3521
10.3288
10.323
10.3216
10.3159
10.3148
10.312
10.3115
10.3063
10.3033
10.3033
10.2896
10.2881
10.2862
10.2765
10.2652
10.256
10.2548
10.2494
10.2423
10.2297
10.2294
10.2182
10.2146
10.2121
10.2036
10.1807
10.1782
10.1764
10.1615
10.1537
10.1494
10.1466
10.14
10.126
10.12
10.1188
10.108
10.1046
10.0917
10.086
10.0794
10.0759
10.0705
10.0646
10.0491
10.049
10.0377
10.0323
10.0198
10.0184
10.0184
10.0173
10.0157
10.0151
10.011
10.0061
9.99467
9.98757
9.98326
9.9745
9.95998
9.95223
9.94741
9.93834
9.93634
9.9339
9.93197
9.92896
9.91979
9.91401
9.91023
9.91011
9.90565
9.90005
9.89282
9.89116
9.88933
9.88707
9.88123
9.87243
9.86883
9.86086
9.84641
9.81626
9.80366
9.80126
9.78984
9.78697
9.77275
9.75172
9.74647
9.74268
9.73913
9.73327
9.72304
9.71539
9.71059
9.69812
9.69692
9.69679
9.6898
9.68511
9.6784
9.67475
9.67092
9.6639
9.65944
9.65168
9.64663
9.63544
9.63233
9.62792
9.62714
9.62551
9.61564
9.612
9.60837
9.60579
9.60337
9.60154
9.59263
9.5831
9.57896
9.57005
9.56711
9.55679
9.55611
9.5475
9.5374
9.53077
9.52726
9.52686
9.52679
9.49995
9.48979
9.47801
9.4748
9.46185
9.45618
9.45106
9.44113
9.43877
9.43485
9.43217
9.42324
9.40477
9.40431
9.39835
9.39795
9.39669
9.3882
9.38301
9.36628
9.36534
9.36078
9.35996
9.35948
9.34678
9.33715
9.33655
9.32189
9.32041
9.31077
9.29914
9.29816
9.29303
9.28363
9.28215
9.27913
9.2777
9.25565
9.24635
9.24106
9.2396
9.21092
9.19246
9.19113
9.18834
9.17056
9.16966
9.14923
9.13605
9.12557
9.12139
9.11612
9.11413
9.10908
9.10354
9.09278
9.08976
9.08934
9.0842
9.07716
9.07714
9.07625
9.07198
9.06683
9.06654
9.03774
9.02882
9.02533
9.02508
9.0206
9.01461
8.99066
8.98782
8.98076
8.97667
8.97372
8.96436
8.93438
8.9155
8.90447
8.9037
8.89822
8.89294
8.89172
8.88456
8.88217
8.87024
8.86433
8.85682
8.83446
8.83347
8.8251
8.82261
8.79107
8.7894
8.77862
8.7753
8.77295
8.77249
8.76818
8.76194
8.74564
8.74063
8.73491
8.73074
8.72795
8.72782
8.72754
8.70779
8.70287
8.70276
8.69703
8.69626
8.6962
8.68416
8.68358
8.68172
8.6805
8.67977
8.67871
8.67467
8.67376
8.66612
8.65694
8.65378
8.64756
8.64668
8.62524
8.61459
8.61173
8.59534
8.58721
8.58453
8.57437
8.56826
8.56348
8.55051
8.53629
8.5247
8.52372
8.52206
8.52205
8.51194
8.51014
8.47453
8.47181
8.46512
8.4651
8.4614
8.46114
8.45085
8.44424
8.44403
8.43802
8.43624
8.4262
8.42277
8.41189
8.39509
8.39127
8.38967
8.38743
8.38439
8.35672
8.35025
8.31696
8.31595
8.29272
8.27951
8.27854
8.27846
8.26417
8.26388
8.26209
8.25754
8.25656
8.24987
8.24628
8.24031
8.239
8.23667
8.23528
8.23344
8.23264
8.2324
8.22867
8.2147
8.21341
8.2089
8.20699
8.19275
8.18101
8.17905
8.17517
8.17279
8.16538
8.16267
8.1585
8.15841
8.15737
8.15431
8.14798
8.14449
8.14445
8.14395
8.14387
8.12568
8.10814
8.10525
8.10344
8.10206
8.09973
8.0968
8.09011
8.0839
8.07954
8.07841
8.07568
8.07251
8.06152
8.0578
8.05662
8.05468
8.04779
8.04654
8.03067
8.01569
8.01436
8.01136
8.0066
8.00371
7.99261
7.99131
7.98712
7.98653
7.98544
7.98309
7.97876
7.9739
7.97155
7.96572
7.95836
7.95267
7.95154
7.94643
7.94574
7.94064
7.92894
7.92522
7.91106
7.89246
7.89029
7.88633
7.88556
7.88435
7.88434
7.88256
7.878
7.87643
7.86538
7.86122
7.8601
7.85902
7.84827
7.83757
7.83644
7.83531
7.82947
7.82909
7.82336
7.82155
7.80658
7.80646
7.80532
7.8026
7.79246
7.78852
7.77907
7.77716
7.76417
7.74608
7.73542
7.73125
7.73029
7.72458
7.72037
7.72017
7.70625
7.69883
7.69576
7.68918
7.68856
7.68214
7.67845
7.67356
7.6684
7.6643
7.65444
7.64089
7.63687
7.63535
7.6227
7.622
7.59883
7.59215
7.59063
7.58432
7.58312
7.58181
7.58055
7.57764
7.57455
7.56403
7.54384
7.53576
7.53543
7.53089
7.5197
7.51171
7.51016
7.50706
7.50531
7.49968
7.49446
7.49136
7.46936
7.44821
7.44738
7.432
7.42927
7.42802
7.42626
7.42538
7.42496
7.41118
7.41053
7.40508
7.4023
7.40135
7.39896
7.38598
7.37874
7.3749
7.37221
7.37144
7.37103
7.36826
7.3658
7.3628
7.35196
7.34875
7.34711
7.34447
7.3442
7.33695
7.33162
7.32464
7.32095
7.31998
7.3198
7.31813
7.31646
7.30813
7.29917
7.29803
7.29768
7.28468
7.2816
7.26305
7.25962
7.25544
7.24176
7.2327
[truncated: 8,565 more rows]
