# Supplementary material for: Crowdsourcing temporal transcriptomic coronavirus host infection data: Resources, guide, and novel insights
Source: Biol Methods Protoc. 2023 Nov 14;8(1):bpad033. doi: 10.1093/biomethods/bpad033 (PMC10723038; doi:10.1093/biomethods/bpad033)
Supplement: bpad033_Supplementary_Data [file bpad033_supplementary_data.zip › Supplemental Table 3 - Cxcl10 Studies and Biosets in BSCE.xlsx]

## Sheet: Supplemental Table 3 - Cxcl10 S
Supplemental Table 3. Cxcl10 Studies and Biosets. BSCE produced 6,059 Curated Studies containing 19,358 Biosets where Cxcl10 dysregulation was observed in a wide range of biological designs.
Rank ordered correlations to individual studies
Study name	Public id	Institution	Species	Score	Bioset name	Data Type	platform	p-value	sample count	activity type	activity value
Study_1:L1000 CMAP - Motor neuron MNEU.E cells treated with small molecule perturbagens	GSE70138		Homo sapiens	99.5599	Motor neuron MNEU cells treated 24hr with 3.33uM TPCA-1 _vs_ 24hr DMSO	RNA expression	Custom Human	0.0838	3	fold change	-1.443
Study_1:L1000 CMAP - Motor neuron MNEU.E cells treated with small molecule perturbagens	GSE70138		Homo sapiens	96.043	Motor neuron MNEU cells treated 24hr with 0.37uM WZ-7043 _vs_ 24hr DMSO	RNA expression	Custom Human	0.2834	3	fold change	-1.47887
Study_1:L1000 CMAP - Motor neuron MNEU.E cells treated with small molecule perturbagens	GSE70138		Homo sapiens	95.0354	Motor neuron MNEU cells treated 24hr with 3.33uM motesanib _vs_ 24hr DMSO	RNA expression	Custom Human	0.0457	3	fold change	-1.38901
Study_1:L1000 CMAP - Motor neuron MNEU.E cells treated with small molecule perturbagens	GSE70138		Homo sapiens	94.5072	Motor neuron MNEU cells treated 24hr with 0.37uM FR-180204 _vs_ 24hr DMSO	RNA expression	Custom Human	0.1574	3	fold change	1.22801
Study_1:L1000 CMAP - Motor neuron MNEU.E cells treated with small molecule perturbagens	GSE70138		Homo sapiens	93.7242	Motor neuron MNEU cells treated 24hr with 1.11uM tivozanib _vs_ 24hr DMSO	RNA expression	Custom Human	0.1275	3	fold change	1.32479
Study_1:L1000 CMAP - Motor neuron MNEU.E cells treated with small molecule perturbagens	GSE70138		Homo sapiens	93.4667	Motor neuron MNEU cells treated 24hr with 0.37uM PF-04217903 _vs_ 24hr DMSO	RNA expression	Custom Human	0.0594	3	fold change	1.32246
Study_1:L1000 CMAP - Motor neuron MNEU.E cells treated with small molecule perturbagens	GSE70138		Homo sapiens	94.2454	Motor neuron MNEU cells treated 24hr with 0.12uM AST-1306 _vs_ 24hr DMSO	RNA expression	Custom Human	0.1243	3	fold change	-1.24608
Study_1:L1000 CMAP - Motor neuron MNEU.E cells treated with small molecule perturbagens	GSE70138		Homo sapiens	93.3393	Motor neuron MNEU cells treated 24hr with 0.37uM BIX-02189 _vs_ 24hr DMSO	RNA expression	Custom Human	0.1587	3	fold change	-1.35656
Study_1:L1000 CMAP - Motor neuron MNEU.E cells treated with small molecule perturbagens	GSE70138		Homo sapiens	93.3393	Motor neuron MNEU cells treated 24hr with 10.0uM OSI-930 _vs_ 24hr DMSO	RNA expression	Custom Human	0.0129	3	fold change	-1.30182
Study_1:L1000 CMAP - Motor neuron MNEU.E cells treated with small molecule perturbagens	GSE70138		Homo sapiens	93.2749	Motor neuron MNEU cells treated 24hr with 0.37uM KIN001-244 _vs_ 24hr DMSO	RNA expression	Custom Human	0.1641	3	fold change	1.41559
Study_1:L1000 CMAP - Motor neuron MNEU.E cells treated with small molecule perturbagens	GSE70138		Homo sapiens	93.3393	Motor neuron MNEU cells treated 24hr with 3.33uM SB-525334 _vs_ 24hr DMSO	RNA expression	Custom Human	0.071	3	fold change	-1.26608
Study_1:L1000 CMAP - Motor neuron MNEU.E cells treated with small molecule perturbagens	GSE70138		Homo sapiens	91.4545	Motor neuron MNEU cells treated 24hr with 0.37uM TPCA-1 _vs_ 24hr DMSO	RNA expression	Custom Human	0.3175	3	fold change	-1.34083
Study_1:L1000 CMAP - Motor neuron MNEU.E cells treated with small molecule perturbagens	GSE70138		Homo sapiens	91.6405	Motor neuron MNEU cells treated 24hr with 1.11uM vandetanib _vs_ 24hr DMSO	RNA expression	Custom Human	0.2762	3	fold change	1.24363
Study_1:L1000 CMAP - Motor neuron MNEU.E cells treated with small molecule perturbagens	GSE70138		Homo sapiens	92.0742	Motor neuron MNEU cells treated 24hr with 0.37uM PD-0325901 _vs_ 24hr DMSO	RNA expression	Custom Human	0.0583	3	fold change	-1.23322
Study_1:L1000 CMAP - Motor neuron MNEU.E cells treated with small molecule perturbagens	GSE70138		Homo sapiens	91.3325	Motor neuron MNEU cells treated 24hr with 0.04uM amuvatinib _vs_ 24hr DMSO	RNA expression	Custom Human	0.0421	3	fold change	1.29587
Study_1:L1000 CMAP - Motor neuron MNEU.E cells treated with small molecule perturbagens	GSE70138		Homo sapiens	90.9653	Motor neuron MNEU cells treated 24hr with 0.37uM WZ-4002 _vs_ 24hr DMSO	RNA expression	Custom Human	0.2438	3	fold change	-1.25211
Study_1:L1000 CMAP - Motor neuron MNEU.E cells treated with small molecule perturbagens	GSE70138		Homo sapiens	90.4814	Motor neuron MNEU cells treated 24hr with 0.37uM BMS-777607 _vs_ 24hr DMSO	RNA expression	Custom Human	0.2784	3	fold change	-1.259
Study_1:L1000 CMAP - Motor neuron MNEU.E cells treated with small molecule perturbagens	GSE70138		Homo sapiens	90.8447	Motor neuron MNEU cells treated 24hr with 10.0uM vandetanib _vs_ 24hr DMSO	RNA expression	Custom Human	0.1396	3	fold change	-1.30567
Study_1:L1000 CMAP - Motor neuron MNEU.E cells treated with small molecule perturbagens	GSE70138		Homo sapiens	90.542	Motor neuron MNEU cells treated 24hr with 0.12uM BIX-02189 _vs_ 24hr DMSO	RNA expression	Custom Human	0.1338	3	fold change	-1.26966
Study_1:L1000 CMAP - Motor neuron MNEU.E cells treated with small molecule perturbagens	GSE70138		Homo sapiens	90.9041	Motor neuron MNEU cells treated 24hr with 0.04uM SAR-245409 _vs_ 24hr DMSO	RNA expression	Custom Human	0.343	3	fold change	-1.27195
Study_1:L1000 CMAP - Motor neuron MNEU.E cells treated with small molecule perturbagens	GSE70138		Homo sapiens	89.9426	Motor neuron MNEU cells treated 24hr with 10.0uM BMS-509744 _vs_ 24hr DMSO	RNA expression	Custom Human	0.2464	3	fold change	-1.18837
Study_1:L1000 CMAP - Motor neuron MNEU.E cells treated with small molecule perturbagens	GSE70138		Homo sapiens	90.3016	Motor neuron MNEU cells treated 24hr with 1.11uM ALW-II-49-7 _vs_ 24hr DMSO	RNA expression	Custom Human	0.1219	3	fold change	-1.23971
Study_1:L1000 CMAP - Motor neuron MNEU.E cells treated with small molecule perturbagens	GSE70138		Homo sapiens	89.5271	Motor neuron MNEU cells treated 24hr with 1.11uM AZD-4547 _vs_ 24hr DMSO	RNA expression	Custom Human	0.3787	3	fold change	-1.17114
Study_1:L1000 CMAP - Motor neuron MNEU.E cells treated with small molecule perturbagens	GSE70138		Homo sapiens	90.1209	Motor neuron MNEU cells treated 24hr with 3.33uM osimertinib _vs_ 24hr DMSO	RNA expression	Custom Human	0.3873	3	fold change	-1.27089
Study_1:L1000 CMAP - Motor neuron MNEU.E cells treated with small molecule perturbagens	GSE70138		Homo sapiens	90.3604	Motor neuron MNEU cells treated 24hr with 0.37uM HG-9-91-01 _vs_ 24hr DMSO	RNA expression	Custom Human	0.0343	3	fold change	1.21053
Study_1:L1000 CMAP - Motor neuron MNEU.E cells treated with small molecule perturbagens	GSE70138		Homo sapiens	89.4694	Motor neuron MNEU cells treated 24hr with 1.11uM KIN001-244 _vs_ 24hr DMSO	RNA expression	Custom Human	0.225	3	fold change	-1.20905
Study_1:L1000 CMAP - Motor neuron MNEU.E cells treated with small molecule perturbagens	GSE70138		Homo sapiens	89.8828	Motor neuron MNEU cells treated 24hr with 10.0uM AT7867 _vs_ 24hr DMSO	RNA expression	Custom Human	0.339	3	fold change	-1.30729
Study_1:L1000 CMAP - Motor neuron MNEU.E cells treated with small molecule perturbagens	GSE70138		Homo sapiens	89.823	Motor neuron MNEU cells treated 24hr with 0.04uM NVP-BGJ398 _vs_ 24hr DMSO	RNA expression	Custom Human	0.0866	2	fold change	-1.36576
Study_1:L1000 CMAP - Motor neuron MNEU.E cells treated with small molecule perturbagens	GSE70138		Homo sapiens	90.3016	Motor neuron MNEU cells treated 24hr with 10.0uM KIN001-244 _vs_ 24hr DMSO	RNA expression	Custom Human	0.4278	3	fold change	-1.19905
Study_1:L1000 CMAP - Motor neuron MNEU.E cells treated with small molecule perturbagens	GSE70138		Homo sapiens	90.2413	Motor neuron MNEU cells treated 24hr with 1.11uM NVP-BGJ398 _vs_ 24hr DMSO	RNA expression	Custom Human	0.0757	3	fold change	-1.2553
Study_1:L1000 CMAP - Motor neuron MNEU.E cells treated with small molecule perturbagens	GSE70138		Homo sapiens	88.5363	Motor neuron MNEU cells treated 24hr with 10.0uM HG-14-10-04 _vs_ 24hr DMSO	RNA expression	Custom Human	0.0407	3	fold change	-1.32902
Study_1:L1000 CMAP - Motor neuron MNEU.E cells treated with small molecule perturbagens	GSE70138		Homo sapiens	89.4102	Motor neuron MNEU cells treated 24hr with 0.04uM vandetanib _vs_ 24hr DMSO	RNA expression	Custom Human	0.0772	3	fold change	-1.28473
Study_1:L1000 CMAP - Motor neuron MNEU.E cells treated with small molecule perturbagens	GSE70138		Homo sapiens	88.7674	Motor neuron MNEU cells treated 24hr with 0.37uM quizartinib _vs_ 24hr DMSO	RNA expression	Custom Human	0.4179	3	fold change	-1.2292
Study_1:L1000 CMAP - Motor neuron MNEU.E cells treated with small molecule perturbagens	GSE70138		Homo sapiens	87.7362	Motor neuron MNEU cells treated 24hr with 3.33uM tivozanib _vs_ 24hr DMSO	RNA expression	Custom Human	0.0418	3	fold change	1.18287
Study_1:L1000 CMAP - Motor neuron MNEU.E cells treated with small molecule perturbagens	GSE70138		Homo sapiens	87.4539	Motor neuron MNEU cells treated 24hr with 0.04uM BIX-02189 _vs_ 24hr DMSO	RNA expression	Custom Human	0.4097	3	fold change	1.18911
Study_1:L1000 CMAP - Motor neuron MNEU.E cells treated with small molecule perturbagens	GSE70138		Homo sapiens	87.5672	Motor neuron MNEU cells treated 24hr with 1.11uM tyrphostin-AG-1478 _vs_ 24hr DMSO	RNA expression	Custom Human	0.4352	3	fold change	-1.26631
Study_1:L1000 CMAP - Motor neuron MNEU.E cells treated with small molecule perturbagens	GSE70138		Homo sapiens	87.6793	Motor neuron MNEU cells treated 24hr with 0.12uM OSI-930 _vs_ 24hr DMSO	RNA expression	Custom Human	0.3157	3	fold change	1.53678
Study_1:L1000 CMAP - Motor neuron MNEU.E cells treated with small molecule perturbagens	GSE70138		Homo sapiens	87.9631	Motor neuron MNEU cells treated 24hr with 10.0uM TPCA-1 _vs_ 24hr DMSO	RNA expression	Custom Human	0.1964	3	fold change	-1.20795
Study_1:L1000 CMAP - Motor neuron MNEU.E cells treated with small molecule perturbagens	GSE70138		Homo sapiens	88.422	Motor neuron MNEU cells treated 24hr with 10.0uM tyrphostin-AG-1478 _vs_ 24hr DMSO	RNA expression	Custom Human	0.2012	3	fold change	-1.17271
Study_1:L1000 CMAP - Motor neuron MNEU.E cells treated with small molecule perturbagens	GSE70138		Homo sapiens	88.1912	Motor neuron MNEU cells treated 24hr with 10.0uM idelalisib _vs_ 24hr DMSO	RNA expression	Custom Human	0.134	3	fold change	1.54399
Study_1:L1000 CMAP - Motor neuron MNEU.E cells treated with small molecule perturbagens	GSE70138		Homo sapiens	87.7932	Motor neuron MNEU cells treated 24hr with 3.33uM GDC-0068 _vs_ 24hr DMSO	RNA expression	Custom Human	0.2116	3	fold change	1.17706
Study_1:L1000 CMAP - Motor neuron MNEU.E cells treated with small molecule perturbagens	GSE70138		Homo sapiens	88.2488	Motor neuron MNEU cells treated 24hr with 0.37uM ALW-II-49-7 _vs_ 24hr DMSO	RNA expression	Custom Human	0.1238	3	fold change	-1.2775
Study_1:L1000 CMAP - Motor neuron MNEU.E cells treated with small molecule perturbagens	GSE70138		Homo sapiens	87.0065	Motor neuron MNEU cells treated 24hr with 3.33uM ibrutinib _vs_ 24hr DMSO	RNA expression	Custom Human	0.235	3	fold change	-1.13546
Study_1:L1000 CMAP - Motor neuron MNEU.E cells treated with small molecule perturbagens	GSE70138		Homo sapiens	87.0625	Motor neuron MNEU cells treated 24hr with 0.04uM AST-1306 _vs_ 24hr DMSO	RNA expression	Custom Human	0.13	3	fold change	-1.1801
Study_1:L1000 CMAP - Motor neuron MNEU.E cells treated with small molecule perturbagens	GSE70138		Homo sapiens	86.4528	Motor neuron MNEU cells treated 24hr with 0.04uM dasatinib _vs_ 24hr DMSO	RNA expression	Custom Human	0.1058	3	fold change	-1.1967
Study_1:L1000 CMAP - Motor neuron MNEU.E cells treated with small molecule perturbagens	GSE70138		Homo sapiens	87.3423	Motor neuron MNEU cells treated 24hr with 10.0uM HG-9-91-01 _vs_ 24hr DMSO	RNA expression	Custom Human	0.2892	3	fold change	-1.22571
Study_1:L1000 CMAP - Motor neuron MNEU.E cells treated with small molecule perturbagens	GSE70138		Homo sapiens	86.9505	Motor neuron MNEU cells treated 24hr with 10.0uM XMD-885 _vs_ 24hr DMSO	RNA expression	Custom Human	0.2765	3	fold change	1.27144
Study_1:L1000 CMAP - Motor neuron MNEU.E cells treated with small molecule perturbagens	GSE70138		Homo sapiens	87.3423	Motor neuron MNEU cells treated 24hr with 3.33uM FR-180204 _vs_ 24hr DMSO	RNA expression	Custom Human	0.1741	3	fold change	-1.1541
Study_1:L1000 CMAP - Motor neuron MNEU.E cells treated with small molecule perturbagens	GSE70138		Homo sapiens	87.3988	Motor neuron MNEU cells treated 24hr with 3.33uM sunitinib _vs_ 24hr DMSO	RNA expression	Custom Human	0.5098	3	fold change	1.17487
Study_1:L1000 CMAP - Motor neuron MNEU.E cells treated with small molecule perturbagens	GSE70138		Homo sapiens	86.2887	Motor neuron MNEU cells treated 24hr with 10.0uM MLN-0128 _vs_ 24hr DMSO	RNA expression	Custom Human	0.2732	3	fold change	-1.19094
Study_1:L1000 CMAP - Motor neuron MNEU.E cells treated with small molecule perturbagens	GSE70138		Homo sapiens	86.2887	Motor neuron MNEU cells treated 24hr with 1.11uM dasatinib _vs_ 24hr DMSO	RNA expression	Custom Human	0.6732	3	fold change	1.19077
Study_1:L1000 CMAP - Motor neuron MNEU.E cells treated with small molecule perturbagens	GSE70138		Homo sapiens	85.9062	Motor neuron MNEU cells treated 24hr with 10.0uM FR-180204 _vs_ 24hr DMSO	RNA expression	Custom Human	0.1702	3	fold change	1.1978
Study_1:L1000 CMAP - Motor neuron MNEU.E cells treated with small molecule perturbagens	GSE70138		Homo sapiens	86.2337	Motor neuron MNEU cells treated 24hr with 0.37uM MLN-0128 _vs_ 24hr DMSO	RNA expression	Custom Human	0.5266	3	fold change	-1.1735
Study_1:L1000 CMAP - Motor neuron MNEU.E cells treated with small molecule perturbagens	GSE70138		Homo sapiens	84.9935	Motor neuron MNEU cells treated 24hr with 0.04uM tivantinib _vs_ 24hr DMSO	RNA expression	Custom Human	0.0721	3	fold change	-1.1531
Study_1:L1000 CMAP - Motor neuron MNEU.E cells treated with small molecule perturbagens	GSE70138		Homo sapiens	84.9935	Motor neuron MNEU cells treated 24hr with 0.37uM NVP-BGJ398 _vs_ 24hr DMSO	RNA expression	Custom Human	0.1693	3	fold change	-1.20947
Study_1:L1000 CMAP - Motor neuron MNEU.E cells treated with small molecule perturbagens	GSE70138		Homo sapiens	85.047	Motor neuron MNEU cells treated 24hr with 0.04uM XMD-885 _vs_ 24hr DMSO	RNA expression	Custom Human	0.412	3	fold change	-1.26968
Study_1:L1000 CMAP - Motor neuron MNEU.E cells treated with small molecule perturbagens	GSE70138		Homo sapiens	84.6769	Motor neuron MNEU cells treated 24hr with 0.12uM tivozanib _vs_ 24hr DMSO	RNA expression	Custom Human	0.4418	3	fold change	1.17124
Study_1:L1000 CMAP - Motor neuron MNEU.E cells treated with small molecule perturbagens	GSE70138		Homo sapiens	84.7285	Motor neuron MNEU cells treated 24hr with 0.37uM SB-216763 _vs_ 24hr DMSO	RNA expression	Custom Human	0.2503	3	fold change	1.21887
Study_1:L1000 CMAP - Motor neuron MNEU.E cells treated with small molecule perturbagens	GSE70138		Homo sapiens	83.4808	Motor neuron MNEU cells treated 24hr with 1.11uM PF-04217903 _vs_ 24hr DMSO	RNA expression	Custom Human	0.5394	3	fold change	-1.17111
Study_1:L1000 CMAP - Motor neuron MNEU.E cells treated with small molecule perturbagens	GSE70138		Homo sapiens	84.4138	Motor neuron MNEU cells treated 24hr with 0.12uM rebastinib _vs_ 24hr DMSO	RNA expression	Custom Human	0.1469	3	fold change	1.19038
Study_1:L1000 CMAP - Motor neuron MNEU.E cells treated with small molecule perturbagens	GSE70138		Homo sapiens	83.4808	Motor neuron MNEU cells treated 24hr with 0.37uM pazopanib _vs_ 24hr DMSO	RNA expression	Custom Human	0.1811	3	fold change	1.14496
Study_1:L1000 CMAP - Motor neuron MNEU.E cells treated with small molecule perturbagens	GSE70138		Homo sapiens	82.6173	Motor neuron MNEU cells treated 24hr with 0.12uM bosutinib _vs_ 24hr DMSO	RNA expression	Custom Human	0.724	3	fold change	-1.15321
Study_1:L1000 CMAP - Motor neuron MNEU.E cells treated with small molecule perturbagens	GSE70138		Homo sapiens	82.6679	Motor neuron MNEU cells treated 24hr with 0.37uM HG-14-10-04 _vs_ 24hr DMSO	RNA expression	Custom Human	0.3606	3	fold change	-1.14978
Study_1:L1000 CMAP - Motor neuron MNEU.E cells treated with small molecule perturbagens	GSE70138		Homo sapiens	82.7691	Motor neuron MNEU cells treated 24hr with 0.12uM sunitinib _vs_ 24hr DMSO	RNA expression	Custom Human	0.0967	3	fold change	-1.15287
Study_1:L1000 CMAP - Motor neuron MNEU.E cells treated with small molecule perturbagens	GSE70138		Homo sapiens	82.9201	Motor neuron MNEU cells treated 24hr with 1.11uM KIN001-270 _vs_ 24hr DMSO	RNA expression	Custom Human	0.0936	3	fold change	-1.15891
Study_1:L1000 CMAP - Motor neuron MNEU.E cells treated with small molecule perturbagens	GSE70138		Homo sapiens	81.674	Motor neuron MNEU cells treated 24hr with 0.04uM bosutinib _vs_ 24hr DMSO	RNA expression	Custom Human	0.1762	3	fold change	1.1497
Study_1:L1000 CMAP - Motor neuron MNEU.E cells treated with small molecule perturbagens	GSE70138		Homo sapiens	81.674	Motor neuron MNEU cells treated 24hr with 0.37uM ibrutinib _vs_ 24hr DMSO	RNA expression	Custom Human	0.1527	3	fold change	-1.1551
Study_1:L1000 CMAP - Motor neuron MNEU.E cells treated with small molecule perturbagens	GSE70138		Homo sapiens	82.0695	Motor neuron MNEU cells treated 24hr with 1.11uM GSK-1059615 _vs_ 24hr DMSO	RNA expression	Custom Human	0.0608	3	fold change	-1.25865
Study_1:L1000 CMAP - Motor neuron MNEU.E cells treated with small molecule perturbagens	GSE70138		Homo sapiens	81.8223	Motor neuron MNEU cells treated 24hr with 3.33uM PHA-767491 _vs_ 24hr DMSO	RNA expression	Custom Human	0.2071	3	fold change	-1.30497
Study_1:L1000 CMAP - Motor neuron MNEU.E cells treated with small molecule perturbagens	GSE70138		Homo sapiens	81.8223	Motor neuron MNEU cells treated 24hr with 3.33uM GSK-1059615 _vs_ 24hr DMSO	RNA expression	Custom Human	0.2426	3	fold change	-1.18308
Study_1:L1000 CMAP - Motor neuron MNEU.E cells treated with small molecule perturbagens	GSE70138		Homo sapiens	81.2836	Motor neuron MNEU cells treated 24hr with 10.0uM cabozantinib _vs_ 24hr DMSO	RNA expression	Custom Human	0.6043	3	fold change	-1.1607
Study_1:L1000 CMAP - Motor neuron MNEU.E cells treated with small molecule perturbagens	GSE70138		Homo sapiens	80.6088	Motor neuron MNEU cells treated 24hr with 10.0uM everolimus _vs_ 24hr DMSO	RNA expression	Custom Human	0.261	3	fold change	-1.17073
Study_1:L1000 CMAP - Motor neuron MNEU.E cells treated with small molecule perturbagens	GSE70138		Homo sapiens	79.7575	Motor neuron MNEU cells treated 24hr with 1.11uM AST-1306 _vs_ 24hr DMSO	RNA expression	Custom Human	0.4775	3	fold change	-1.15703
Study_1:L1000 CMAP - Motor neuron MNEU.E cells treated with small molecule perturbagens	GSE70138		Homo sapiens	80.3703	Motor neuron MNEU cells treated 24hr with 0.12uM KIN001-244 _vs_ 24hr DMSO	RNA expression	Custom Human	0.2116	3	fold change	1.18718
Study_1:L1000 CMAP - Motor neuron MNEU.E cells treated with small molecule perturbagens	GSE70138		Homo sapiens	80.0397	Motor neuron MNEU cells treated 24hr with 3.33uM SAR-245409 _vs_ 24hr DMSO	RNA expression	Custom Human	0.3223	3	fold change	1.15697
Study_1:L1000 CMAP - Motor neuron MNEU.E cells treated with small molecule perturbagens	GSE70138		Homo sapiens	79.6178	Motor neuron MNEU cells treated 24hr with 1.11uM masitinib _vs_ 24hr DMSO	RNA expression	Custom Human	0.2254	3	fold change	1.1468
Study_1:L1000 CMAP - Motor neuron MNEU.E cells treated with small molecule perturbagens	GSE70138		Homo sapiens	79.4786	Motor neuron MNEU cells treated 24hr with 0.04uM pazopanib _vs_ 24hr DMSO	RNA expression	Custom Human	0.3607	3	fold change	1.13827
Study_1:L1000 CMAP - Motor neuron MNEU.E cells treated with small molecule perturbagens	GSE70138		Homo sapiens	79.571	Motor neuron MNEU cells treated 24hr with 0.12uM BMS-509744 _vs_ 24hr DMSO	RNA expression	Custom Human	0.349	3	fold change	-1.13838
Study_1:L1000 CMAP - Motor neuron MNEU.E cells treated with small molecule perturbagens	GSE70138		Homo sapiens	79.7105	Motor neuron MNEU cells treated 24hr with 3.33uM HG-14-10-04 _vs_ 24hr DMSO	RNA expression	Custom Human	0.2893	3	fold change	-1.15681
Study_1:L1000 CMAP - Motor neuron MNEU.E cells treated with small molecule perturbagens	GSE70138		Homo sapiens	79.4319	Motor neuron MNEU cells treated 24hr with 0.37uM dacomitinib _vs_ 24hr DMSO	RNA expression	Custom Human	0.465	3	fold change	-1.15484
Study_1:L1000 CMAP - Motor neuron MNEU.E cells treated with small molecule perturbagens	GSE70138		Homo sapiens	78.5139	Motor neuron MNEU cells treated 24hr with 3.33uM dacomitinib _vs_ 24hr DMSO	RNA expression	Custom Human	0.418	3	fold change	1.16289
Study_1:L1000 CMAP - Motor neuron MNEU.E cells treated with small molecule perturbagens	GSE70138		Homo sapiens	78.7873	Motor neuron MNEU cells treated 24hr with 10.0uM amuvatinib _vs_ 24hr DMSO	RNA expression	Custom Human	0.526	3	fold change	1.19695
Study_1:L1000 CMAP - Motor neuron MNEU.E cells treated with small molecule perturbagens	GSE70138		Homo sapiens	79.3852	Motor neuron MNEU cells treated 24hr with 0.12uM WZ-7043 _vs_ 24hr DMSO	RNA expression	Custom Human	0.1127	3	fold change	1.13763
Study_1:L1000 CMAP - Motor neuron MNEU.E cells treated with small molecule perturbagens	GSE70138		Homo sapiens	79.0626	Motor neuron MNEU cells treated 24hr with 10.0uM KW-2449 _vs_ 24hr DMSO	RNA expression	Custom Human	0.3296	3	fold change	-1.14929
Study_1:L1000 CMAP - Motor neuron MNEU.E cells treated with small molecule perturbagens	GSE70138		Homo sapiens	77.9739	Motor neuron MNEU cells treated 24hr with 3.33uM tivantinib _vs_ 24hr DMSO	RNA expression	Custom Human	0.1834	3	fold change	1.14657
Study_1:L1000 CMAP - Motor neuron MNEU.E cells treated with small molecule perturbagens	GSE70138		Homo sapiens	77.7061	Motor neuron MNEU cells treated 24hr with 0.12uM HG-14-10-04 _vs_ 24hr DMSO	RNA expression	Custom Human	0.2628	3	fold change	-1.18668
Study_1:L1000 CMAP - Motor neuron MNEU.E cells treated with small molecule perturbagens	GSE70138		Homo sapiens	78.0189	Motor neuron MNEU cells treated 24hr with 10.0uM doramapimod _vs_ 24hr DMSO	RNA expression	Custom Human	0.6003	3	fold change	-1.12047
Study_1:L1000 CMAP - Motor neuron MNEU.E cells treated with small molecule perturbagens	GSE70138		Homo sapiens	77.3084	Motor neuron MNEU cells treated 24hr with 0.37uM tyrphostin-AG-1478 _vs_ 24hr DMSO	RNA expression	Custom Human	0.318	3	fold change	-1.14491
Study_1:L1000 CMAP - Motor neuron MNEU.E cells treated with small molecule perturbagens	GSE70138		Homo sapiens	77.0024	Motor neuron MNEU cells treated 24hr with 0.04uM FR-180204 _vs_ 24hr DMSO	RNA expression	Custom Human	0.5527	3	fold change	1.10633
Study_1:L1000 CMAP - Motor neuron MNEU.E cells treated with small molecule perturbagens	GSE70138		Homo sapiens	77.2642	Motor neuron MNEU cells treated 24hr with 10.0uM tivozanib _vs_ 24hr DMSO	RNA expression	Custom Human	0.122	3	fold change	1.19004
Study_1:L1000 CMAP - Motor neuron MNEU.E cells treated with small molecule perturbagens	GSE70138		Homo sapiens	75.6727	Motor neuron MNEU cells treated 24hr with 1.11uM sunitinib _vs_ 24hr DMSO	RNA expression	Custom Human	0.6191	3	fold change	-1.13319
Study_1:L1000 CMAP - Motor neuron MNEU.E cells treated with small molecule perturbagens	GSE70138		Homo sapiens	75.884	Motor neuron MNEU cells treated 24hr with 3.33uM masitinib _vs_ 24hr DMSO	RNA expression	Custom Human	0.5745	3	fold change	-1.14906
Study_1:L1000 CMAP - Motor neuron MNEU.E cells treated with small molecule perturbagens	GSE70138		Homo sapiens	76.0966	Motor neuron MNEU cells treated 24hr with 1.11uM XMD-885 _vs_ 24hr DMSO	RNA expression	Custom Human	0.2604	3	fold change	1.13119
Study_1:L1000 CMAP - Motor neuron MNEU.E cells treated with small molecule perturbagens	GSE70138		Homo sapiens	75.884	Motor neuron MNEU cells treated 24hr with 0.04uM idelalisib _vs_ 24hr DMSO	RNA expression	Custom Human	0.4362	3	fold change	-1.12194
Study_1:L1000 CMAP - Motor neuron MNEU.E cells treated with small molecule perturbagens	GSE70138		Homo sapiens	76.1824	Motor neuron MNEU cells treated 24hr with 0.12uM SAR-245409 _vs_ 24hr DMSO	RNA expression	Custom Human	0.3215	3	fold change	1.14238
Study_1:L1000 CMAP - Motor neuron MNEU.E cells treated with small molecule perturbagens	GSE70138		Homo sapiens	76.2253	Motor neuron MNEU cells treated 24hr with 3.33uM SGI-1776 _vs_ 24hr DMSO	RNA expression	Custom Human	0.411	3	fold change	1.10487
Study_1:L1000 CMAP - Motor neuron MNEU.E cells treated with small molecule perturbagens	GSE70138		Homo sapiens	75.1292	Motor neuron MNEU cells treated 24hr with 1.11uM PD-0325901 _vs_ 24hr DMSO	RNA expression	Custom Human	0.3544	3	fold change	-1.12804
Study_1:L1000 CMAP - Motor neuron MNEU.E cells treated with small molecule perturbagens	GSE70138		Homo sapiens	75.1292	Motor neuron MNEU cells treated 24hr with 3.33uM vandetanib _vs_ 24hr DMSO	RNA expression	Custom Human	0.5511	3	fold change	-1.13991
Study_1:L1000 CMAP - Motor neuron MNEU.E cells treated with small molecule perturbagens	GSE70138		Homo sapiens	74.9636	Motor neuron MNEU cells treated 24hr with 1.11uM amuvatinib _vs_ 24hr DMSO	RNA expression	Custom Human	0.1994	3	fold change	-1.10339
Study_1:L1000 CMAP - Motor neuron MNEU.E cells treated with small molecule perturbagens	GSE70138		Homo sapiens	74.6759	Motor neuron MNEU cells treated 24hr with 3.33uM PD-0325901 _vs_ 24hr DMSO	RNA expression	Custom Human	0.2901	3	fold change	-1.12902
Study_1:L1000 CMAP - Motor neuron MNEU.E cells treated with small molecule perturbagens	GSE70138		Homo sapiens	74.3483	Motor neuron MNEU cells treated 24hr with 0.04uM OTS-167 _vs_ 24hr DMSO	RNA expression	Custom Human	0.5242	2	fold change	1.35753
Study_1:L1000 CMAP - Motor neuron MNEU.E cells treated with small molecule perturbagens	GSE70138		Homo sapiens	72.8746	Motor neuron MNEU cells treated 24hr with 3.33uM KIN001-270 _vs_ 24hr DMSO	RNA expression	Custom Human	0.4387	3	fold change	-1.10425
Study_1:L1000 CMAP - Motor neuron MNEU.E cells treated with small molecule perturbagens	GSE70138		Homo sapiens	72.5626	Motor neuron MNEU cells treated 24hr with 1.11uM A-66 _vs_ 24hr DMSO	RNA expression	Custom Human	0.2368	3	fold change	-1.10491
Study_1:L1000 CMAP - Motor neuron MNEU.E cells treated with small molecule perturbagens	GSE70138		Homo sapiens	73.4258	Motor neuron MNEU cells treated 24hr with 0.37uM OTS-167 _vs_ 24hr DMSO	RNA expression	Custom Human	0.0033	3	fold change	-1.3386
Study_1:L1000 CMAP - Motor neuron MNEU.E cells treated with small molecule perturbagens	GSE70138		Homo sapiens	72.9129	Motor neuron MNEU cells treated 24hr with 3.33uM dasatinib _vs_ 24hr DMSO	RNA expression	Custom Human	0.2285	3	fold change	1.11963
Study_1:L1000 CMAP - Motor neuron MNEU.E cells treated with small molecule perturbagens	GSE70138		Homo sapiens	72.1397	Motor neuron MNEU cells treated 24hr with 10.0uM OTS-167 _vs_ 24hr DMSO	RNA expression	Custom Human	0.3067	2	fold change	1.36048
Study_1:L1000 CMAP - Motor neuron MNEU.E cells treated with small molecule perturbagens	GSE70138		Homo sapiens	72.2157	Motor neuron MNEU cells treated 24hr with 3.33uM XMD-885 _vs_ 24hr DMSO	RNA expression	Custom Human	0.1816	3	fold change	1.09492
Study_1:L1000 CMAP - Motor neuron MNEU.E cells treated with small molecule perturbagens	GSE70138		Homo sapiens	72.2543	Motor neuron MNEU cells treated 24hr with 0.12uM pazopanib _vs_ 24hr DMSO	RNA expression	Custom Human	0.5511	3	fold change	-1.10593
Study_1:L1000 CMAP - Motor neuron MNEU.E cells treated with small molecule perturbagens	GSE70138		Homo sapiens	71.3073	Motor neuron MNEU cells treated 24hr with 3.33uM tyrphostin-AG-1478 _vs_ 24hr DMSO	RNA expression	Custom Human	0.2163	3	fold change	1.13278
Study_1:L1000 CMAP - Motor neuron MNEU.E cells treated with small molecule perturbagens	GSE70138		Homo sapiens	70.2751	Motor neuron MNEU cells treated 24hr with 0.04uM TPCA-1 _vs_ 24hr DMSO	RNA expression	Custom Human	0.5843	3	fold change	-1.12957
Study_1:L1000 CMAP - Motor neuron MNEU.E cells treated with small molecule perturbagens	GSE70138		Homo sapiens	69.4136	Motor neuron MNEU cells treated 24hr with 1.11uM everolimus _vs_ 24hr DMSO	RNA expression	Custom Human	0.6727	2	fold change	-1.15156
Study_1:L1000 CMAP - Motor neuron MNEU.E cells treated with small molecule perturbagens	GSE70138		Homo sapiens	68.6078	Motor neuron MNEU cells treated 24hr with 0.04uM WZ-4002 _vs_ 24hr DMSO	RNA expression	Custom Human	0.416	3	fold change	-1.07837
Study_1:L1000 CMAP - Motor neuron MNEU.E cells treated with small molecule perturbagens	GSE70138		Homo sapiens	66.5265	Motor neuron MNEU cells treated 24hr with 0.04uM HG-14-10-04 _vs_ 24hr DMSO	RNA expression	Custom Human	0.732	3	fold change	-1.08047
Study_1:L1000 CMAP - Motor neuron MNEU.E cells treated with small molecule perturbagens	GSE70138		Homo sapiens	66.6898	Motor neuron MNEU cells treated 24hr with 1.11uM BS-181 _vs_ 24hr DMSO	RNA expression	Custom Human	0.4355	3	fold change	-1.08435
Study_1:L1000 CMAP - Motor neuron MNEU.E cells treated with small molecule perturbagens	GSE70138		Homo sapiens	67.0178	Motor neuron MNEU cells treated 24hr with 10.0uM sirolimus _vs_ 24hr DMSO	RNA expression	Custom Human	0.4001	3	fold change	-1.0937
Study_1:L1000 CMAP - Motor neuron MNEU.E cells treated with small molecule perturbagens	GSE70138		Homo sapiens	67.2169	Motor neuron MNEU cells treated 24hr with 0.04uM everolimus _vs_ 24hr DMSO	RNA expression	Custom Human	0.5118	3	fold change	1.15868
Study_1:L1000 CMAP - Motor neuron MNEU.E cells treated with small molecule perturbagens	GSE70138		Homo sapiens	66.5265	Motor neuron MNEU cells treated 24hr with 0.37uM KIN001-270 _vs_ 24hr DMSO	RNA expression	Custom Human	0.6078	3	fold change	-1.08625
Study_1:L1000 CMAP - Motor neuron MNEU.E cells treated with small molecule perturbagens	GSE70138		Homo sapiens	66.5265	Motor neuron MNEU cells treated 24hr with 0.12uM A-66 _vs_ 24hr DMSO	RNA expression	Custom Human	0.5301	3	fold change	1.1201
Study_1:L1000 CMAP - Motor neuron MNEU.E cells treated with small molecule perturbagens	GSE70138		Homo sapiens	67.2839	Motor neuron MNEU cells treated 24hr with 3.33uM HG-9-91-01 _vs_ 24hr DMSO	RNA expression	Custom Human	0.5906	3	fold change	1.09095
Study_1:L1000 CMAP - Motor neuron MNEU.E cells treated with small molecule perturbagens	GSE70138		Homo sapiens	65.722	Motor neuron MNEU cells treated 24hr with 0.37uM BMS-509744 _vs_ 24hr DMSO	RNA expression	Custom Human	0.2361	3	fold change	-1.10362
Study_1:L1000 CMAP - Motor neuron MNEU.E cells treated with small molecule perturbagens	GSE70138		Homo sapiens	65.6901	Motor neuron MNEU cells treated 24hr with 0.04uM GSK-3-inhibitor-II _vs_ 24hr DMSO	RNA expression	Custom Human	0.2539	3	fold change	1.07185
Study_1:L1000 CMAP - Motor neuron MNEU.E cells treated with small molecule perturbagens	GSE70138		Homo sapiens	65.3432	Motor neuron MNEU cells treated 24hr with 10.0uM PHA-767491 _vs_ 24hr DMSO	RNA expression	Custom Human	0.4149	2	fold change	1.28958
Study_1:L1000 CMAP - Motor neuron MNEU.E cells treated with small molecule perturbagens	GSE70138		Homo sapiens	64.8139	Motor neuron MNEU cells treated 24hr with 1.11uM bosutinib _vs_ 24hr DMSO	RNA expression	Custom Human	0.5272	3	fold change	-1.07986
Study_1:L1000 CMAP - Motor neuron MNEU.E cells treated with small molecule perturbagens	GSE70138		Homo sapiens	65.0931	Motor neuron MNEU cells treated 24hr with 0.37uM GSK-3-inhibitor-II _vs_ 24hr DMSO	RNA expression	Custom Human	0.4178	3	fold change	-1.09308
Study_1:L1000 CMAP - Motor neuron MNEU.E cells treated with small molecule perturbagens	GSE70138		Homo sapiens	64.9376	Motor neuron MNEU cells treated 24hr with 0.12uM NVP-TAE226 _vs_ 24hr DMSO	RNA expression	Custom Human	0.6902	3	fold change	-1.1187
Study_1:L1000 CMAP - Motor neuron MNEU.E cells treated with small molecule perturbagens	GSE70138		Homo sapiens	65.3117	Motor neuron MNEU cells treated 24hr with 3.33uM rebastinib _vs_ 24hr DMSO	RNA expression	Custom Human	0.4168	3	fold change	-1.10079
Study_1:L1000 CMAP - Motor neuron MNEU.E cells treated with small molecule perturbagens	GSE70138		Homo sapiens	63.5114	Motor neuron MNEU cells treated 24hr with 0.04uM BMS-777607 _vs_ 24hr DMSO	RNA expression	Custom Human	0.6044	3	fold change	-1.08192
Study_1:L1000 CMAP - Motor neuron MNEU.E cells treated with small molecule perturbagens	GSE70138		Homo sapiens	64.3534	Motor neuron MNEU cells treated 24hr with 3.33uM A-66 _vs_ 24hr DMSO	RNA expression	Custom Human	0.0129	3	fold change	1.09008
Study_1:L1000 CMAP - Motor neuron MNEU.E cells treated with small molecule perturbagens	GSE70138		Homo sapiens	63.3048	Motor neuron MNEU cells treated 24hr with 0.37uM KW-2449 _vs_ 24hr DMSO	RNA expression	Custom Human	0.5817	3	fold change	1.10291
Study_1:L1000 CMAP - Motor neuron MNEU.E cells treated with small molecule perturbagens	GSE70138		Homo sapiens	63.2751	Motor neuron MNEU cells treated 24hr with 0.12uM AT7867 _vs_ 24hr DMSO	RNA expression	Custom Human	0.6538	3	fold change	1.09823
Study_1:L1000 CMAP - Motor neuron MNEU.E cells treated with small molecule perturbagens	GSE70138		Homo sapiens	61.5559	Motor neuron MNEU cells treated 24hr with 0.04uM doramapimod _vs_ 24hr DMSO	RNA expression	Custom Human	0.4923	3	fold change	-1.08423
Study_1:L1000 CMAP - Motor neuron MNEU.E cells treated with small molecule perturbagens	GSE70138		Homo sapiens	61.9487	Motor neuron MNEU cells treated 24hr with 10.0uM AZD-4547 _vs_ 24hr DMSO	RNA expression	Custom Human	0.5884	3	fold change	-1.13129
Study_1:L1000 CMAP - Motor neuron MNEU.E cells treated with small molecule perturbagens	GSE70138		Homo sapiens	60.7851	Motor neuron MNEU cells treated 24hr with 0.37uM AST-1306 _vs_ 24hr DMSO	RNA expression	Custom Human	0.1554	2	fold change	-1.07464
Study_1:L1000 CMAP - Motor neuron MNEU.E cells treated with small molecule perturbagens	GSE70138		Homo sapiens	61.0583	Motor neuron MNEU cells treated 24hr with 10.0uM motesanib _vs_ 24hr DMSO	RNA expression	Custom Human	0.215	3	fold change	1.09306
Study_1:L1000 CMAP - Motor neuron MNEU.E cells treated with small molecule perturbagens	GSE70138		Homo sapiens	60.8665	Motor neuron MNEU cells treated 24hr with 0.37uM cabozantinib _vs_ 24hr DMSO	RNA expression	Custom Human	0.5125	3	fold change	1.11002
Study_1:L1000 CMAP - Motor neuron MNEU.E cells treated with small molecule perturbagens	GSE70138		Homo sapiens	60.6494	Motor neuron MNEU cells treated 24hr with 0.04uM PHA-767491 _vs_ 24hr DMSO	RNA expression	Custom Human	0.5826	3	fold change	1.06774
Study_1:L1000 CMAP - Motor neuron MNEU.E cells treated with small molecule perturbagens	GSE70138		Homo sapiens	59.7172	Motor neuron MNEU cells treated 24hr with 3.33uM idelalisib _vs_ 24hr DMSO	RNA expression	Custom Human	0.3638	3	fold change	1.1148
Study_1:L1000 CMAP - Motor neuron MNEU.E cells treated with small molecule perturbagens	GSE70138		Homo sapiens	59.901	Motor neuron MNEU cells treated 24hr with 0.12uM GSK-3-inhibitor-II _vs_ 24hr DMSO	RNA expression	Custom Human	0.4119	3	fold change	-1.07936
Study_1:L1000 CMAP - Motor neuron MNEU.E cells treated with small molecule perturbagens	GSE70138		Homo sapiens	58.9915	Motor neuron MNEU cells treated 24hr with 0.04uM sunitinib _vs_ 24hr DMSO	RNA expression	Custom Human	0.2604	3	fold change	-1.0763
Study_1:L1000 CMAP - Motor neuron MNEU.E cells treated with small molecule perturbagens	GSE70138		Homo sapiens	57.8864	Motor neuron MNEU cells treated 24hr with 0.37uM rebastinib _vs_ 24hr DMSO	RNA expression	Custom Human	0.6229	3	fold change	-1.09123
Study_1:L1000 CMAP - Motor neuron MNEU.E cells treated with small molecule perturbagens	GSE70138		Homo sapiens	57.3007	Motor neuron MNEU cells treated 24hr with 0.37uM tivozanib _vs_ 24hr DMSO	RNA expression	Custom Human	0.5246	3	fold change	-1.09239
Study_1:L1000 CMAP - Motor neuron MNEU.E cells treated with small molecule perturbagens	GSE70138		Homo sapiens	57.0841	Motor neuron MNEU cells treated 24hr with 0.12uM FR-180204 _vs_ 24hr DMSO	RNA expression	Custom Human	0.4804	3	fold change	1.07125
Study_1:L1000 CMAP - Motor neuron MNEU.E cells treated with small molecule perturbagens	GSE70138		Homo sapiens	55.8872	Motor neuron MNEU cells treated 24hr with 3.33uM NVP-BGJ398 _vs_ 24hr DMSO	RNA expression	Custom Human	0.5659	3	fold change	1.1197
Study_1:L1000 CMAP - Motor neuron MNEU.E cells treated with small molecule perturbagens	GSE70138		Homo sapiens	55.8872	Motor neuron MNEU cells treated 24hr with 0.37uM A-66 _vs_ 24hr DMSO	RNA expression	Custom Human	0.5047	3	fold change	-1.06993
Study_1:L1000 CMAP - Motor neuron MNEU.E cells treated with small molecule perturbagens	GSE70138		Homo sapiens	55.341	Motor neuron MNEU cells treated 24hr with 1.11uM SB-525334 _vs_ 24hr DMSO	RNA expression	Custom Human	0.7787	3	fold change	-1.05941
Study_1:L1000 CMAP - Motor neuron MNEU.E cells treated with small molecule perturbagens	GSE70138		Homo sapiens	55.2285	Motor neuron MNEU cells treated 24hr with 10.0uM AZ-628 _vs_ 24hr DMSO	RNA expression	Custom Human	0.0647	3	fold change	1.12276
Study_1:L1000 CMAP - Motor neuron MNEU.E cells treated with small molecule perturbagens	GSE70138		Homo sapiens	53.617	Motor neuron MNEU cells treated 24hr with 1.11uM BGT-226 _vs_ 24hr DMSO	RNA expression	Custom Human	0.375	3	fold change	-1.11573
Study_1:L1000 CMAP - Motor neuron MNEU.E cells treated with small molecule perturbagens	GSE70138		Homo sapiens	52.928	Motor neuron MNEU cells treated 24hr with 1.11uM quizartinib _vs_ 24hr DMSO	RNA expression	Custom Human	0.7076	3	fold change	1.06459
Study_1:L1000 CMAP - Motor neuron MNEU.E cells treated with small molecule perturbagens	GSE70138		Homo sapiens	52.6205	Motor neuron MNEU cells treated 24hr with 1.11uM doramapimod _vs_ 24hr DMSO	RNA expression	Custom Human	0.7663	3	fold change	1.05002
Study_1:L1000 CMAP - Motor neuron MNEU.E cells treated with small molecule perturbagens	GSE70138		Homo sapiens	51.7197	Motor neuron MNEU cells treated 24hr with 1.11uM GDC-0068 _vs_ 24hr DMSO	RNA expression	Custom Human	0.6801	3	fold change	1.07133
Study_1:L1000 CMAP - Motor neuron MNEU.E cells treated with small molecule perturbagens	GSE70138		Homo sapiens	50.6976	Motor neuron MNEU cells treated 24hr with 3.33uM AZD-4547 _vs_ 24hr DMSO	RNA expression	Custom Human	0.6588	3	fold change	1.05979
Study_1:L1000 CMAP - Motor neuron MNEU.E cells treated with small molecule perturbagens	GSE70138		Homo sapiens	50.9253	Motor neuron MNEU cells treated 24hr with 0.04uM motesanib _vs_ 24hr DMSO	RNA expression	Custom Human	0.7016	3	fold change	-1.07151
Study_1:L1000 CMAP - Motor neuron MNEU.E cells treated with small molecule perturbagens	GSE70138		Homo sapiens	51.0209	Motor neuron MNEU cells treated 24hr with 10.0uM ibrutinib _vs_ 24hr DMSO	RNA expression	Custom Human	0.5505	3	fold change	-1.06978
Study_1:L1000 CMAP - Motor neuron MNEU.E cells treated with small molecule perturbagens	GSE70138		Homo sapiens	49.8425	Motor neuron MNEU cells treated 24hr with 0.04uM KIN001-244 _vs_ 24hr DMSO	RNA expression	Custom Human	0.602	3	fold change	1.07847
Study_1:L1000 CMAP - Motor neuron MNEU.E cells treated with small molecule perturbagens	GSE70138		Homo sapiens	49.9525	Motor neuron MNEU cells treated 24hr with 3.33uM GSK-3-inhibitor-II _vs_ 24hr DMSO	RNA expression	Custom Human	0.543	3	fold change	1.06747
Study_1:L1000 CMAP - Motor neuron MNEU.E cells treated with small molecule perturbagens	GSE70138		Homo sapiens	47.9777	Motor neuron MNEU cells treated 24hr with 10.0uM sunitinib _vs_ 24hr DMSO	RNA expression	Custom Human	0.2874	3	fold change	-1.16222
Study_1:L1000 CMAP - Motor neuron MNEU.E cells treated with small molecule perturbagens	GSE70138		Homo sapiens	47.6249	Motor neuron MNEU cells treated 24hr with 10.0uM WZ-4002 _vs_ 24hr DMSO	RNA expression	Custom Human	0.7225	3	fold change	-1.06073
Study_1:L1000 CMAP - Motor neuron MNEU.E cells treated with small molecule perturbagens	GSE70138		Homo sapiens	47.1294	Motor neuron MNEU cells treated 24hr with 0.04uM BS-181 _vs_ 24hr DMSO	RNA expression	Custom Human	0.2854	3	fold change	1.05959
Study_1:L1000 CMAP - Motor neuron MNEU.E cells treated with small molecule perturbagens	GSE70138		Homo sapiens	46.7889	Motor neuron MNEU cells treated 24hr with 0.04uM KW-2449 _vs_ 24hr DMSO	RNA expression	Custom Human	0.7296	3	fold change	1.05185
Study_1:L1000 CMAP - Motor neuron MNEU.E cells treated with small molecule perturbagens	GSE70138		Homo sapiens	47.0641	Motor neuron MNEU cells treated 24hr with 0.12uM PD-0325901 _vs_ 24hr DMSO	RNA expression	Custom Human	0.6144	3	fold change	-1.05599
Study_1:L1000 CMAP - Motor neuron MNEU.E cells treated with small molecule perturbagens	GSE70138		Homo sapiens	45.9196	Motor neuron MNEU cells treated 24hr with 1.11uM dinaciclib _vs_ 24hr DMSO	RNA expression	Custom Human	0.6291	2	fold change	1.21498
Study_1:L1000 CMAP - Motor neuron MNEU.E cells treated with small molecule perturbagens	GSE70138		Homo sapiens	43.5233	Motor neuron MNEU cells treated 24hr with 1.11uM WZ-4002 _vs_ 24hr DMSO	RNA expression	Custom Human	0.6941	3	fold change	-1.05204
Study_1:L1000 CMAP - Motor neuron MNEU.E cells treated with small molecule perturbagens	GSE70138		Homo sapiens	44.4046	Motor neuron MNEU cells treated 24hr with 0.12uM PHA-767491 _vs_ 24hr DMSO	RNA expression	Custom Human	0.6996	3	fold change	1.05768
Study_1:L1000 CMAP - Motor neuron MNEU.E cells treated with small molecule perturbagens	GSE70138		Homo sapiens	43.3291	Motor neuron MNEU cells treated 24hr with 0.04uM tyrphostin-AG-1478 _vs_ 24hr DMSO	RNA expression	Custom Human	0.7168	3	fold change	1.06416
Study_1:L1000 CMAP - Motor neuron MNEU.E cells treated with small molecule perturbagens	GSE70138		Homo sapiens	43.3843	Motor neuron MNEU cells treated 24hr with 3.33uM dinaciclib _vs_ 24hr DMSO	RNA expression	Custom Human	0.0395	3	fold change	1.18226
Study_1:L1000 CMAP - Motor neuron MNEU.E cells treated with small molecule perturbagens	GSE70138		Homo sapiens	41.7202	Motor neuron MNEU cells treated 24hr with 10.0uM dinaciclib _vs_ 24hr DMSO	RNA expression	Custom Human	0.1316	3	fold change	1.17431
Study_1:L1000 CMAP - Motor neuron MNEU.E cells treated with small molecule perturbagens	GSE70138		Homo sapiens	42.1077	Motor neuron MNEU cells treated 24hr with 0.12uM MLN-0128 _vs_ 24hr DMSO	RNA expression	Custom Human	0.7334	3	fold change	-1.06124
Study_1:L1000 CMAP - Motor neuron MNEU.E cells treated with small molecule perturbagens	GSE70138		Homo sapiens	41.4907	Motor neuron MNEU cells treated 24hr with 0.12uM PF-04217903 _vs_ 24hr DMSO	RNA expression	Custom Human	0.748	3	fold change	-1.05325
Study_1:L1000 CMAP - Motor neuron MNEU.E cells treated with small molecule perturbagens	GSE70138		Homo sapiens	41.0894	Motor neuron MNEU cells treated 24hr with 10.0uM quizartinib _vs_ 24hr DMSO	RNA expression	Custom Human	0.4185	3	fold change	1.05823
Study_1:L1000 CMAP - Motor neuron MNEU.E cells treated with small molecule perturbagens	GSE70138		Homo sapiens	41.0894	Motor neuron MNEU cells treated 24hr with 0.12uM TPCA-1 _vs_ 24hr DMSO	RNA expression	Custom Human	0.4446	3	fold change	-1.07053
Study_1:L1000 CMAP - Motor neuron MNEU.E cells treated with small molecule perturbagens	GSE70138		Homo sapiens	39.931	Motor neuron MNEU cells treated 24hr with 10.0uM BMS-777607 _vs_ 24hr DMSO	RNA expression	Custom Human	0.4931	3	fold change	1.06154
Study_1:L1000 CMAP - Motor neuron MNEU.E cells treated with small molecule perturbagens	GSE70138		Homo sapiens	39.6165	Motor neuron MNEU cells treated 24hr with 3.33uM BMS-509744 _vs_ 24hr DMSO	RNA expression	Custom Human	0.6359	3	fold change	-1.05471
Study_1:L1000 CMAP - Motor neuron MNEU.E cells treated with small molecule perturbagens	GSE70138		Homo sapiens	39.5476	Motor neuron MNEU cells treated 24hr with 0.12uM OTS-167 _vs_ 24hr DMSO	RNA expression	Custom Human	0.0411	2	fold change	1.19356
Study_1:L1000 CMAP - Motor neuron MNEU.E cells treated with small molecule perturbagens	GSE70138		Homo sapiens	40.1787	Motor neuron MNEU cells treated 24hr with 0.04uM GDC-0068 _vs_ 24hr DMSO	RNA expression	Custom Human	0.6967	3	fold change	1.05462
Study_1:L1000 CMAP - Motor neuron MNEU.E cells treated with small molecule perturbagens	GSE70138		Homo sapiens	40.4057	Motor neuron MNEU cells treated 24hr with 0.04uM rebastinib _vs_ 24hr DMSO	RNA expression	Custom Human	0.3558	3	fold change	1.05674
Study_1:L1000 CMAP - Motor neuron MNEU.E cells treated with small molecule perturbagens	GSE70138		Homo sapiens	39.1942	Motor neuron MNEU cells treated 24hr with 0.04uM PF-04217903 _vs_ 24hr DMSO	RNA expression	Custom Human	0.6829	3	fold change	-1.04716
Study_1:L1000 CMAP - Motor neuron MNEU.E cells treated with small molecule perturbagens	GSE70138		Homo sapiens	38.3212	Motor neuron MNEU cells treated 24hr with 3.33uM MLN-0128 _vs_ 24hr DMSO	RNA expression	Custom Human	0.2453	3	fold change	-1.06163
Study_1:L1000 CMAP - Motor neuron MNEU.E cells treated with small molecule perturbagens	GSE70138		Homo sapiens	38.2564	Motor neuron MNEU cells treated 24hr with 0.37uM dasatinib _vs_ 24hr DMSO	RNA expression	Custom Human	0.8564	3	fold change	1.06856
Study_1:L1000 CMAP - Motor neuron MNEU.E cells treated with small molecule perturbagens	GSE70138		Homo sapiens	37.4762	Motor neuron MNEU cells treated 24hr with 10.0uM GSK-3-inhibitor-II _vs_ 24hr DMSO	RNA expression	Custom Human	0.6023	3	fold change	1.05081
Study_1:L1000 CMAP - Motor neuron MNEU.E cells treated with small molecule perturbagens	GSE70138		Homo sapiens	37.9573	Motor neuron MNEU cells treated 24hr with 0.37uM osimertinib _vs_ 24hr DMSO	RNA expression	Custom Human	0.7143	3	fold change	-1.04719
Study_1:L1000 CMAP - Motor neuron MNEU.E cells treated with small molecule perturbagens	GSE70138		Homo sapiens	36.6478	Motor neuron MNEU cells treated 24hr with 10.0uM dacomitinib _vs_ 24hr DMSO	RNA expression	Custom Human	0.6135	3	fold change	-1.06466
Study_1:L1000 CMAP - Motor neuron MNEU.E cells treated with small molecule perturbagens	GSE70138		Homo sapiens	37.1584	Motor neuron MNEU cells treated 24hr with 10.0uM SB-525334 _vs_ 24hr DMSO	RNA expression	Custom Human	0.8185	3	fold change	1.04799
Study_1:L1000 CMAP - Motor neuron MNEU.E cells treated with small molecule perturbagens	GSE70138		Homo sapiens	36.7766	Motor neuron MNEU cells treated 24hr with 0.37uM PHA-767491 _vs_ 24hr DMSO	RNA expression	Custom Human	0.6621	3	fold change	1.04664
Study_1:L1000 CMAP - Motor neuron MNEU.E cells treated with small molecule perturbagens	GSE70138		Homo sapiens	36.3148	Motor neuron MNEU cells treated 24hr with 1.11uM PHA-767491 _vs_ 24hr DMSO	RNA expression	Custom Human	0.7734	3	fold change	1.04167
Study_1:L1000 CMAP - Motor neuron MNEU.E cells treated with small molecule perturbagens	GSE70138		Homo sapiens	35.9213	Motor neuron MNEU cells treated 24hr with 0.04uM BGT-226 _vs_ 24hr DMSO	RNA expression	Custom Human	0.754	3	fold change	1.06419
Study_1:L1000 CMAP - Motor neuron MNEU.E cells treated with small molecule perturbagens	GSE70138		Homo sapiens	36.3245	Motor neuron MNEU cells treated 24hr with 10.0uM dasatinib _vs_ 24hr DMSO	RNA expression	Custom Human	0.4779	3	fold change	-1.0501
Study_1:L1000 CMAP - Motor neuron MNEU.E cells treated with small molecule perturbagens	GSE70138		Homo sapiens	35.6669	Motor neuron MNEU cells treated 24hr with 10.0uM GSK-1059615 _vs_ 24hr DMSO	RNA expression	Custom Human	0.1835	3	fold change	-1.05846
Study_1:L1000 CMAP - Motor neuron MNEU.E cells treated with small molecule perturbagens	GSE70138		Homo sapiens	36.4023	Motor neuron MNEU cells treated 24hr with 10.0uM A-66 _vs_ 24hr DMSO	RNA expression	Custom Human	0.116	3	fold change	-1.04571
Study_1:L1000 CMAP - Motor neuron MNEU.E cells treated with small molecule perturbagens	GSE70138		Homo sapiens	35.893	Motor neuron MNEU cells treated 24hr with 10.0uM masitinib _vs_ 24hr DMSO	RNA expression	Custom Human	0.45	3	fold change	1.06928
Study_1:L1000 CMAP - Motor neuron MNEU.E cells treated with small molecule perturbagens	GSE70138		Homo sapiens	34.6664	Motor neuron MNEU cells treated 24hr with 0.37uM AT7867 _vs_ 24hr DMSO	RNA expression	Custom Human	0.758	3	fold change	1.04339
Study_1:L1000 CMAP - Motor neuron MNEU.E cells treated with small molecule perturbagens	GSE70138		Homo sapiens	35.1959	Motor neuron MNEU cells treated 24hr with 0.04uM WZ-7043 _vs_ 24hr DMSO	RNA expression	Custom Human	0.6948	3	fold change	1.04301
Study_1:L1000 CMAP - Motor neuron MNEU.E cells treated with small molecule perturbagens	GSE70138		Homo sapiens	33.9225	Motor neuron MNEU cells treated 24hr with 3.33uM doramapimod _vs_ 24hr DMSO	RNA expression	Custom Human	0.7465	3	fold change	1.03813
Study_1:L1000 CMAP - Motor neuron MNEU.E cells treated with small molecule perturbagens	GSE70138		Homo sapiens	32.62	Motor neuron MNEU cells treated 24hr with 3.33uM CGP-60474 _vs_ 24hr DMSO	RNA expression	Custom Human	0.4092	3	fold change	1.15624
Study_1:L1000 CMAP - Motor neuron MNEU.E cells treated with small molecule perturbagens	GSE70138		Homo sapiens	32.9361	Motor neuron MNEU cells treated 24hr with 0.37uM NVP-TAE226 _vs_ 24hr DMSO	RNA expression	Custom Human	0.3321	3	fold change	1.06393
Study_1:L1000 CMAP - Motor neuron MNEU.E cells treated with small molecule perturbagens	GSE70138		Homo sapiens	32.4179	Motor neuron MNEU cells treated 24hr with 10.0uM KIN001-270 _vs_ 24hr DMSO	RNA expression	Custom Human	0.7002	3	fold change	1.04575
Study_1:L1000 CMAP - Motor neuron MNEU.E cells treated with small molecule perturbagens	GSE70138		Homo sapiens	30.8227	Motor neuron MNEU cells treated 24hr with 1.11uM tivantinib _vs_ 24hr DMSO	RNA expression	Custom Human	0.7281	3	fold change	-1.05985
Study_1:L1000 CMAP - Motor neuron MNEU.E cells treated with small molecule perturbagens	GSE70138		Homo sapiens	30.9843	Motor neuron MNEU cells treated 24hr with 0.37uM KIN001-266 _vs_ 24hr DMSO	RNA expression	Custom Human	0.6353	3	fold change	-1.03537
Study_1:L1000 CMAP - Motor neuron MNEU.E cells treated with small molecule perturbagens	GSE70138		Homo sapiens	29.5755	Motor neuron MNEU cells treated 24hr with 0.04uM A-66 _vs_ 24hr DMSO	RNA expression	Custom Human	0.6072	3	fold change	1.05455
Study_1:L1000 CMAP - Motor neuron MNEU.E cells treated with small molecule perturbagens	GSE70138		Homo sapiens	30.2199	Motor neuron MNEU cells treated 24hr with 1.11uM OSI-930 _vs_ 24hr DMSO	RNA expression	Custom Human	0.7746	3	fold change	1.04221
Study_1:L1000 CMAP - Motor neuron MNEU.E cells treated with small molecule perturbagens	GSE70138		Homo sapiens	29.2636	Motor neuron MNEU cells treated 24hr with 3.33uM KIN001-266 _vs_ 24hr DMSO	RNA expression	Custom Human	0.7053	3	fold change	1.03392
Study_1:L1000 CMAP - Motor neuron MNEU.E cells treated with small molecule perturbagens	GSE70138		Homo sapiens	29.0448	Motor neuron MNEU cells treated 24hr with 0.37uM everolimus _vs_ 24hr DMSO	RNA expression	Custom Human	0.5154	3	fold change	1.05296
Study_1:L1000 CMAP - Motor neuron MNEU.E cells treated with small molecule perturbagens	GSE70138		Homo sapiens	28.7256	Motor neuron MNEU cells treated 24hr with 0.12uM XMD-885 _vs_ 24hr DMSO	RNA expression	Custom Human	0.5787	3	fold change	1.05606
Study_1:L1000 CMAP - Motor neuron MNEU.E cells treated with small molecule perturbagens	GSE70138		Homo sapiens	27.7239	Motor neuron MNEU cells treated 24hr with 0.04uM AT7867 _vs_ 24hr DMSO	RNA expression	Custom Human	0.7242	3	fold change	-1.03484
Study_1:L1000 CMAP - Motor neuron MNEU.E cells treated with small molecule perturbagens	GSE70138		Homo sapiens	27.7465	Motor neuron MNEU cells treated 24hr with 3.33uM KW-2449 _vs_ 24hr DMSO	RNA expression	Custom Human	0.5674	3	fold change	-1.03509
Study_1:L1000 CMAP - Motor neuron MNEU.E cells treated with small molecule perturbagens	GSE70138		Homo sapiens	27.8545	Motor neuron MNEU cells treated 24hr with 10.0uM tanespimycin _vs_ 24hr DMSO	RNA expression	Custom Human	0.3686	3	fold change	1.04944
Study_1:L1000 CMAP - Motor neuron MNEU.E cells treated with small molecule perturbagens	GSE70138		Homo sapiens	27.8945	Motor neuron MNEU cells treated 24hr with 1.11uM KW-2449 _vs_ 24hr DMSO	RNA expression	Custom Human	0.5307	3	fold change	1.02986
Study_1:L1000 CMAP - Motor neuron MNEU.E cells treated with small molecule perturbagens	GSE70138		Homo sapiens	26.6322	Motor neuron MNEU cells treated 24hr with 0.37uM amuvatinib _vs_ 24hr DMSO	RNA expression	Custom Human	0.8124	3	fold change	-1.04604
Study_1:L1000 CMAP - Motor neuron MNEU.E cells treated with small molecule perturbagens	GSE70138		Homo sapiens	27.197	Motor neuron MNEU cells treated 24hr with 0.37uM vandetanib _vs_ 24hr DMSO	RNA expression	Custom Human	0.7679	3	fold change	1.04038
Study_1:L1000 CMAP - Motor neuron MNEU.E cells treated with small molecule perturbagens	GSE70138		Homo sapiens	26.9542	Motor neuron MNEU cells treated 24hr with 10.0uM WZ-7043 _vs_ 24hr DMSO	RNA expression	Custom Human	0.5178	3	fold change	-1.03344
Study_1:L1000 CMAP - Motor neuron MNEU.E cells treated with small molecule perturbagens	GSE70138		Homo sapiens	25.7982	Motor neuron MNEU cells treated 24hr with 1.11uM NVP-TAE226 _vs_ 24hr DMSO	RNA expression	Custom Human	0.5168	3	fold change	1.05579
Study_1:L1000 CMAP - Motor neuron MNEU.E cells treated with small molecule perturbagens	GSE70138		Homo sapiens	25.2426	Motor neuron MNEU cells treated 24hr with 0.37uM AZ-628 _vs_ 24hr DMSO	RNA expression	Custom Human	0.4607	3	fold change	-1.04583
Study_1:L1000 CMAP - Motor neuron MNEU.E cells treated with small molecule perturbagens	GSE70138		Homo sapiens	25.2848	Motor neuron MNEU cells treated 24hr with 0.12uM idelalisib _vs_ 24hr DMSO	RNA expression	Custom Human	0.7061	3	fold change	1.04043
Study_1:L1000 CMAP - Motor neuron MNEU.E cells treated with small molecule perturbagens	GSE70138		Homo sapiens	25.0564	Motor neuron MNEU cells treated 24hr with 0.12uM KIN001-270 _vs_ 24hr DMSO	RNA expression	Custom Human	0.8588	3	fold change	-1.04327
Study_1:L1000 CMAP - Motor neuron MNEU.E cells treated with small molecule perturbagens	GSE70138		Homo sapiens	25.3272	Motor neuron MNEU cells treated 24hr with 3.33uM amuvatinib _vs_ 24hr DMSO	RNA expression	Custom Human	0.7711	3	fold change	-1.03888
Study_1:L1000 CMAP - Motor neuron MNEU.E cells treated with small molecule perturbagens	GSE70138		Homo sapiens	25.3887	Motor neuron MNEU cells treated 24hr with 3.33uM pazopanib _vs_ 24hr DMSO	RNA expression	Custom Human	0.9165	3	fold change	-1.03451
Study_1:L1000 CMAP - Motor neuron MNEU.E cells treated with small molecule perturbagens	GSE70138		Homo sapiens	24.4612	Motor neuron MNEU cells treated 24hr with 0.12uM GSK-1059615 _vs_ 24hr DMSO	RNA expression	Custom Human	0.8764	3	fold change	1.03168
Study_1:L1000 CMAP - Motor neuron MNEU.E cells treated with small molecule perturbagens	GSE70138		Homo sapiens	23.8812	Motor neuron MNEU cells treated 24hr with 0.37uM BS-181 _vs_ 24hr DMSO	RNA expression	Custom Human	0.5652	3	fold change	1.0291
Study_1:L1000 CMAP - Motor neuron MNEU.E cells treated with small molecule perturbagens	GSE70138		Homo sapiens	22.7692	Motor neuron MNEU cells treated 24hr with 0.04uM masitinib _vs_ 24hr DMSO	RNA expression	Custom Human	0.5125	3	fold change	-1.06092
Study_1:L1000 CMAP - Motor neuron MNEU.E cells treated with small molecule perturbagens	GSE70138		Homo sapiens	23.3319	Motor neuron MNEU cells treated 24hr with 3.33uM PF-04217903 _vs_ 24hr DMSO	RNA expression	Custom Human	0.7739	3	fold change	1.02967
Study_1:L1000 CMAP - Motor neuron MNEU.E cells treated with small molecule perturbagens	GSE70138		Homo sapiens	22.7349	Motor neuron MNEU cells treated 24hr with 0.12uM tivantinib _vs_ 24hr DMSO	RNA expression	Custom Human	0.8401	3	fold change	1.02476
Study_1:L1000 CMAP - Motor neuron MNEU.E cells treated with small molecule perturbagens	GSE70138		Homo sapiens	22.3096	Motor neuron MNEU cells treated 24hr with 10.0uM SAR-245409 _vs_ 24hr DMSO	RNA expression	Custom Human	0.8319	3	fold change	1.05189
Study_1:L1000 CMAP - Motor neuron MNEU.E cells treated with small molecule perturbagens	GSE70138		Homo sapiens	21.9635	Motor neuron MNEU cells treated 24hr with 0.04uM quizartinib _vs_ 24hr DMSO	RNA expression	Custom Human	0.6521	3	fold change	1.03268
Study_1:L1000 CMAP - Motor neuron MNEU.E cells treated with small molecule perturbagens	GSE70138		Homo sapiens	20.7152	Motor neuron MNEU cells treated 24hr with 0.04uM osimertinib _vs_ 24hr DMSO	RNA expression	Custom Human	0.8909	3	fold change	-1.02262
Study_1:L1000 CMAP - Motor neuron MNEU.E cells treated with small molecule perturbagens	GSE70138		Homo sapiens	21.2394	Motor neuron MNEU cells treated 24hr with 0.12uM motesanib _vs_ 24hr DMSO	RNA expression	Custom Human	0.7635	3	fold change	-1.0356
Study_1:L1000 CMAP - Motor neuron MNEU.E cells treated with small molecule perturbagens	GSE70138		Homo sapiens	20.0995	Motor neuron MNEU cells treated 24hr with 0.12uM SB-525334 _vs_ 24hr DMSO	RNA expression	Custom Human	0.7938	3	fold change	-1.02755
Study_1:L1000 CMAP - Motor neuron MNEU.E cells treated with small molecule perturbagens	GSE70138		Homo sapiens	20.3279	Motor neuron MNEU cells treated 24hr with 0.12uM SGI-1776 _vs_ 24hr DMSO	RNA expression	Custom Human	0.8161	3	fold change	1.01392
Study_1:L1000 CMAP - Motor neuron MNEU.E cells treated with small molecule perturbagens	GSE70138		Homo sapiens	20.4042	Motor neuron MNEU cells treated 24hr with 0.04uM NVP-TAE226 _vs_ 24hr DMSO	RNA expression	Custom Human	0.8707	3	fold change	-1.02744
Study_1:L1000 CMAP - Motor neuron MNEU.E cells treated with small molecule perturbagens	GSE70138		Homo sapiens	18.9666	Motor neuron MNEU cells treated 24hr with 0.37uM bosutinib _vs_ 24hr DMSO	RNA expression	Custom Human	0.8107	3	fold change	-1.02033
Study_1:L1000 CMAP - Motor neuron MNEU.E cells treated with small molecule perturbagens	GSE70138		Homo sapiens	18.8823	Motor neuron MNEU cells treated 24hr with 10.0uM BIX-02189 _vs_ 24hr DMSO	RNA expression	Custom Human	0.8492	3	fold change	1.0266
Study_1:L1000 CMAP - Motor neuron MNEU.E cells treated with small molecule perturbagens	GSE70138		Homo sapiens	18.1488	Motor neuron MNEU cells treated 24hr with 0.37uM dinaciclib _vs_ 24hr DMSO	RNA expression	Custom Human	0.5749	2	fold change	1.08776
Study_1:L1000 CMAP - Motor neuron MNEU.E cells treated with small molecule perturbagens	GSE70138		Homo sapiens	17.0515	Motor neuron MNEU cells treated 24hr with 0.12uM CGP-60474 _vs_ 24hr DMSO	RNA expression	Custom Human	0.3356	3	fold change	-1.07094
Study_1:L1000 CMAP - Motor neuron MNEU.E cells treated with small molecule perturbagens	GSE70138		Homo sapiens	16.941	Motor neuron MNEU cells treated 24hr with 10.0uM BS-181 _vs_ 24hr DMSO	RNA expression	Custom Human	0.398	3	fold change	1.04524
Study_1:L1000 CMAP - Motor neuron MNEU.E cells treated with small molecule perturbagens	GSE70138		Homo sapiens	16.9621	Motor neuron MNEU cells treated 24hr with 10.0uM PF-04217903 _vs_ 24hr DMSO	RNA expression	Custom Human	0.8975	3	fold change	-1.01909
Study_1:L1000 CMAP - Motor neuron MNEU.E cells treated with small molecule perturbagens	GSE70138		Homo sapiens	16.6791	Motor neuron MNEU cells treated 24hr with 0.12uM KW-2449 _vs_ 24hr DMSO	RNA expression	Custom Human	0.9297	3	fold change	-1.01037
Study_1:L1000 CMAP - Motor neuron MNEU.E cells treated with small molecule perturbagens	GSE70138		Homo sapiens	16.6894	Motor neuron MNEU cells treated 24hr with 0.37uM GSK-1059615 _vs_ 24hr DMSO	RNA expression	Custom Human	0.8373	3	fold change	1.02322
Study_1:L1000 CMAP - Motor neuron MNEU.E cells treated with small molecule perturbagens	GSE70138		Homo sapiens	16.5653	Motor neuron MNEU cells treated 24hr with 10.0uM SGI-1776 _vs_ 24hr DMSO	RNA expression	Custom Human	0.9202	3	fold change	-1.01445
Study_1:L1000 CMAP - Motor neuron MNEU.E cells treated with small molecule perturbagens	GSE70138		Homo sapiens	17.4409	Motor neuron MNEU cells treated 24hr with 0.12uM amuvatinib _vs_ 24hr DMSO	RNA expression	Custom Human	0.9283	3	fold change	-1.017
Study_1:L1000 CMAP - Motor neuron MNEU.E cells treated with small molecule perturbagens	GSE70138		Homo sapiens	16.7366	Motor neuron MNEU cells treated 24hr with 0.04uM OSI-930 _vs_ 24hr DMSO	RNA expression	Custom Human	0.9118	3	fold change	1.02265
Study_1:L1000 CMAP - Motor neuron MNEU.E cells treated with small molecule perturbagens	GSE70138		Homo sapiens	15.7259	Motor neuron MNEU cells treated 24hr with 10.0uM NVP-BGJ398 _vs_ 24hr DMSO	RNA expression	Custom Human	0.7909	3	fold change	1.02506
Study_1:L1000 CMAP - Motor neuron MNEU.E cells treated with small molecule perturbagens	GSE70138		Homo sapiens	16.3128	Motor neuron MNEU cells treated 24hr with 1.11uM GSK-3-inhibitor-II _vs_ 24hr DMSO	RNA expression	Custom Human	0.6653	3	fold change	1.02086
Study_1:L1000 CMAP - Motor neuron MNEU.E cells treated with small molecule perturbagens	GSE70138		Homo sapiens	16.4729	Motor neuron MNEU cells treated 24hr with 0.04uM KIN001-270 _vs_ 24hr DMSO	RNA expression	Custom Human	0.9142	3	fold change	1.01194
Study_1:L1000 CMAP - Motor neuron MNEU.E cells treated with small molecule perturbagens	GSE70138		Homo sapiens	15.3565	Motor neuron MNEU cells treated 24hr with 0.12uM dinaciclib _vs_ 24hr DMSO	RNA expression	Custom Human	0.2453	2	fold change	1.06194
Study_1:L1000 CMAP - Motor neuron MNEU.E cells treated with small molecule perturbagens	GSE70138		Homo sapiens	14.9429	Motor neuron MNEU cells treated 24hr with 0.04uM MLN-0128 _vs_ 24hr DMSO	RNA expression	Custom Human	0.8299	3	fold change	1.01764
Study_1:L1000 CMAP - Motor neuron MNEU.E cells treated with small molecule perturbagens	GSE70138		Homo sapiens	14.6814	Motor neuron MNEU cells treated 24hr with 1.11uM HG-14-10-04 _vs_ 24hr DMSO	RNA expression	Custom Human	0.8842	3	fold change	-1.01626
Study_1:L1000 CMAP - Motor neuron MNEU.E cells treated with small molecule perturbagens	GSE70138		Homo sapiens	14.7788	Motor neuron MNEU cells treated 24hr with 0.12uM vandetanib _vs_ 24hr DMSO	RNA expression	Custom Human	0.9599	3	fold change	-1.00523
Study_1:L1000 CMAP - Motor neuron MNEU.E cells treated with small molecule perturbagens	GSE70138		Homo sapiens	13.6086	Motor neuron MNEU cells treated 24hr with 0.04uM dinaciclib _vs_ 24hr DMSO	RNA expression	Custom Human	0.3114	3	fold change	1.04575
Study_1:L1000 CMAP - Motor neuron MNEU.E cells treated with small molecule perturbagens	GSE70138		Homo sapiens	13.002	Motor neuron MNEU cells treated 24hr with 1.11uM rebastinib _vs_ 24hr DMSO	RNA expression	Custom Human	0.9646	3	fold change	-1.01145
Study_1:L1000 CMAP - Motor neuron MNEU.E cells treated with small molecule perturbagens	GSE70138		Homo sapiens	12.5693	Motor neuron MNEU cells treated 24hr with 0.12uM everolimus _vs_ 24hr DMSO	RNA expression	Custom Human	0.4827	3	fold change	1.0159
Study_1:L1000 CMAP - Motor neuron MNEU.E cells treated with small molecule perturbagens	GSE70138		Homo sapiens	13.4404	Motor neuron MNEU cells treated 24hr with 0.37uM XMD-885 _vs_ 24hr DMSO	RNA expression	Custom Human	0.9266	3	fold change	-1.01544
Study_1:L1000 CMAP - Motor neuron MNEU.E cells treated with small molecule perturbagens	GSE70138		Homo sapiens	12.6794	Motor neuron MNEU cells treated 24hr with 0.37uM CGP-60474 _vs_ 24hr DMSO	RNA expression	Custom Human	0.2274	2	fold change	1.03505
Study_1:L1000 CMAP - Motor neuron MNEU.E cells treated with small molecule perturbagens	GSE70138		Homo sapiens	13.0282	Motor neuron MNEU cells treated 24hr with 10.0uM CGP-60474 _vs_ 24hr DMSO	RNA expression	Custom Human	0.8875	2	fold change	1.02942
Study_1:L1000 CMAP - Motor neuron MNEU.E cells treated with small molecule perturbagens	GSE70138		Homo sapiens	12.7258	Motor neuron MNEU cells treated 24hr with 0.12uM WZ-4002 _vs_ 24hr DMSO	RNA expression	Custom Human	0.9365	3	fold change	1.0093
Study_1:L1000 CMAP - Motor neuron MNEU.E cells treated with small molecule perturbagens	GSE70138		Homo sapiens	12.4965	Motor neuron MNEU cells treated 24hr with 1.11uM pazopanib _vs_ 24hr DMSO	RNA expression	Custom Human	0.7808	3	fold change	1.00758
Study_1:L1000 CMAP - Motor neuron MNEU.E cells treated with small molecule perturbagens	GSE70138		Homo sapiens	12.4222	Motor neuron MNEU cells treated 24hr with 0.37uM doramapimod _vs_ 24hr DMSO	RNA expression	Custom Human	0.9337	3	fold change	1.00891
Study_1:L1000 CMAP - Motor neuron MNEU.E cells treated with small molecule perturbagens	GSE70138		Homo sapiens	11.7217	Motor neuron MNEU cells treated 24hr with 3.33uM AT7867 _vs_ 24hr DMSO	RNA expression	Custom Human	0.8971	3	fold change	1.00678
Study_1:L1000 CMAP - Motor neuron MNEU.E cells treated with small molecule perturbagens	GSE70138		Homo sapiens	12.3545	Motor neuron MNEU cells treated 24hr with 3.33uM BMS-777607 _vs_ 24hr DMSO	RNA expression	Custom Human	0.9857	3	fold change	-1.00503
Study_1:L1000 CMAP - Motor neuron MNEU.E cells treated with small molecule perturbagens	GSE70138		Homo sapiens	12.4007	Motor neuron MNEU cells treated 24hr with 0.37uM AZD-4547 _vs_ 24hr DMSO	RNA expression	Custom Human	0.9462	3	fold change	-1.00684
Study_1:L1000 CMAP - Motor neuron MNEU.E cells treated with small molecule perturbagens	GSE70138		Homo sapiens	11.7015	Motor neuron MNEU cells treated 24hr with 1.11uM idelalisib _vs_ 24hr DMSO	RNA expression	Custom Human	0.9532	3	fold change	1.01373
Study_1:L1000 CMAP - Motor neuron MNEU.E cells treated with small molecule perturbagens	GSE70138		Homo sapiens	11.9673	Motor neuron MNEU cells treated 24hr with 1.11uM OTS-167 _vs_ 24hr DMSO	RNA expression	Custom Human	0.8747	2	fold change	-1.02702
Study_1:L1000 CMAP - Motor neuron MNEU.E cells treated with small molecule perturbagens	GSE70138		Homo sapiens	12.1383	Motor neuron MNEU cells treated 24hr with 0.37uM SGI-1776 _vs_ 24hr DMSO	RNA expression	Custom Human	0.9701	3	fold change	1.00548
Study_1:L1000 CMAP - Motor neuron MNEU.E cells treated with small molecule perturbagens	GSE70138		Homo sapiens	12.4621	Motor neuron MNEU cells treated 24hr with 3.33uM everolimus _vs_ 24hr DMSO	RNA expression	Custom Human	0.8569	3	fold change	1.0083
Study_1:L1000 CMAP - Motor neuron MNEU.E cells treated with small molecule perturbagens	GSE70138		Homo sapiens	12.1274	Motor neuron MNEU cells treated 24hr with 10.0uM AST-1306 _vs_ 24hr DMSO	RNA expression	Custom Human	0.9461	3	fold change	1.00811
Study_1:L1000 CMAP - Motor neuron MNEU.E cells treated with small molecule perturbagens	GSE70138		Homo sapiens	11.4396	Motor neuron MNEU cells treated 24hr with 3.33uM OTS-167 _vs_ 24hr DMSO	RNA expression	Custom Human	0.8403	3	fold change	1.0246
Study_1:L1000 CMAP - Motor neuron MNEU.E cells treated with small molecule perturbagens	GSE70138		Homo sapiens	10.5476	Motor neuron MNEU cells treated 24hr with 0.37uM GDC-0068 _vs_ 24hr DMSO	RNA expression	Custom Human	0.9808	3	fold change	-1.00232
Study_1:L1000 CMAP - Motor neuron MNEU.E cells treated with small molecule perturbagens	GSE70138		Homo sapiens	9.96318	Motor neuron MNEU cells treated 24hr with 1.11uM osimertinib _vs_ 24hr DMSO	RNA expression	Custom Human	0.999	3	fold change	-1.00012
Study_1:L1000 CMAP - Motor neuron MNEU.E cells treated with small molecule perturbagens	GSE70138		Homo sapiens	10.0739	Motor neuron MNEU cells treated 24hr with 10.0uM PD-0325901 _vs_ 24hr DMSO	RNA expression	Custom Human	0.9979	3	fold change	-1.00055
Study_2:L1000 CMAP - Melanoma A375 cells with CRISPR-targeted gene knockouts	GSE70138		Homo sapiens	99.6333	Melanoma A375.311 cells 96hr with CRISPR-induced MAST4 knockout _vs_ 96hr untransduced	RNA expression	Custom Human	0.0583	3	fold change	1.17484
Study_2:L1000 CMAP - Melanoma A375 cells with CRISPR-targeted gene knockouts	GSE70138		Homo sapiens	97.0723	Melanoma A375.311 cells 96hr with CRISPR-induced HDAC1 knockout _vs_ 96hr untransduced	RNA expression	Custom Human	0.1537	3	fold change	1.18605
Study_2:L1000 CMAP - Melanoma A375 cells with CRISPR-targeted gene knockouts	GSE70138		Homo sapiens	94.9686	Melanoma A375.311 cells 96hr with CRISPR-induced AURKB knockout _vs_ 96hr untransduced	RNA expression	Custom Human	0.0402	3	fold change	1.23129
Study_2:L1000 CMAP - Melanoma A375 cells with CRISPR-targeted gene knockouts	GSE70138		Homo sapiens	95.2345	Melanoma A375.311 cells 96hr with CRISPR-induced HDAC1 knockout _vs_ 96hr LACZ	RNA expression	Custom Human	0.0816	3	fold change	1.21249
Study_2:L1000 CMAP - Melanoma A375 cells with CRISPR-targeted gene knockouts	GSE70138		Homo sapiens	94.4412	Melanoma A375.311 cells 96hr with CRISPR-induced MAPKAPK2 knockout _vs_ 96hr untransduced	RNA expression	Custom Human	0.0597	3	fold change	1.16336
Study_2:L1000 CMAP - Melanoma A375 cells with CRISPR-targeted gene knockouts	GSE70138		Homo sapiens	94.5734	Melanoma A375.311 cells 96hr with CRISPR-induced MAST4 knockout _vs_ 96hr LACZ	RNA expression	Custom Human	0.0152	3	fold change	1.20103
Study_2:L1000 CMAP - Melanoma A375 cells with CRISPR-targeted gene knockouts	GSE70138		Homo sapiens	94.0486	Melanoma A375.311 cells 96hr with CRISPR-induced AURKB knockout _vs_ 96hr LACZ	RNA expression	Custom Human	0.007	3	fold change	1.25874
Study_2:L1000 CMAP - Melanoma A375 cells with CRISPR-targeted gene knockouts	GSE70138		Homo sapiens	93.3393	Melanoma A375.311 cells 96hr with CRISPR-induced PTP4A1 knockout _vs_ 96hr untransduced	RNA expression	Custom Human	0.1663	3	fold change	1.15211
Study_2:L1000 CMAP - Melanoma A375 cells with CRISPR-targeted gene knockouts	GSE70138		Homo sapiens	93.0198	Melanoma A375.311 cells 96hr with CRISPR-induced AKT1 knockout _vs_ 96hr untransduced	RNA expression	Custom Human	0.0476	3	fold change	1.14331
Study_2:L1000 CMAP - Melanoma A375 cells with CRISPR-targeted gene knockouts	GSE70138		Homo sapiens	93.1463	Melanoma A375.311 cells 96hr with CRISPR-induced AKT2 knockout _vs_ 96hr LACZ	RNA expression	Custom Human	0.0343	3	fold change	1.167
Study_2:L1000 CMAP - Melanoma A375 cells with CRISPR-targeted gene knockouts	GSE70138		Homo sapiens	93.2105	Melanoma A375.311 cells 96hr with CRISPR-induced KRAS knockout _vs_ 96hr EGFP	RNA expression	Custom Human	0.1764	3	fold change	-1.10452
Study_2:L1000 CMAP - Melanoma A375 cells with CRISPR-targeted gene knockouts	GSE70138		Homo sapiens	91.8257	Melanoma A375.311 cells 96hr with CRISPR-induced PTP4A1 knockout _vs_ 96hr LACZ	RNA expression	Custom Human	0.0572	3	fold change	1.17779
Study_2:L1000 CMAP - Melanoma A375 cells with CRISPR-targeted gene knockouts	GSE70138		Homo sapiens	91.5784	Melanoma A375.311 cells 96hr with CRISPR-induced INSM2 knockout _vs_ 96hr LACZ	RNA expression	Custom Human	0.014	3	fold change	1.16674
Study_2:L1000 CMAP - Melanoma A375 cells with CRISPR-targeted gene knockouts	GSE70138		Homo sapiens	91.5784	Melanoma A375.311 cells 96hr with CRISPR-induced AKT1 knockout _vs_ 96hr LACZ	RNA expression	Custom Human	0.0407	3	fold change	1.1688
Study_2:L1000 CMAP - Melanoma A375 cells with CRISPR-targeted gene knockouts	GSE70138		Homo sapiens	92.3873	Melanoma A375.311 cells 96hr with CRISPR-induced AKT2 knockout _vs_ 96hr untransduced	RNA expression	Custom Human	0.0744	3	fold change	1.14155
Study_2:L1000 CMAP - Melanoma A375 cells with CRISPR-targeted gene knockouts	GSE70138		Homo sapiens	91.6405	Melanoma A375.311 cells 96hr with CRISPR-induced HDAC3 knockout _vs_ 96hr EGFP	RNA expression	Custom Human	0.0343	3	fold change	-1.13277
Study_2:L1000 CMAP - Melanoma A375 cells with CRISPR-targeted gene knockouts	GSE70138		Homo sapiens	92.3873	Melanoma A375.311 cells 96hr with CRISPR-induced MAPKAPK2 knockout _vs_ 96hr LACZ	RNA expression	Custom Human	0.007	3	fold change	1.1893
Study_2:L1000 CMAP - Melanoma A375 cells with CRISPR-targeted gene knockouts	GSE70138		Homo sapiens	89.9426	Melanoma A375.311 cells 96hr with CRISPR-induced INSM2 knockout _vs_ 96hr untransduced	RNA expression	Custom Human	0.0543	3	fold change	1.1413
Study_2:L1000 CMAP - Melanoma A375 cells with CRISPR-targeted gene knockouts	GSE70138		Homo sapiens	89.765	Melanoma A375.311 cells 96hr with CRISPR-induced SMAD4 knockout _vs_ 96hr untransduced	RNA expression	Custom Human	0.0941	3	fold change	1.1166
Study_2:L1000 CMAP - Melanoma A375 cells with CRISPR-targeted gene knockouts	GSE70138		Homo sapiens	89.7054	Melanoma A375.311 cells 96hr with CRISPR-induced CXCR4 knockout _vs_ 96hr EGFP	RNA expression	Custom Human	0.0773	3	fold change	-1.09288
Study_2:L1000 CMAP - Melanoma A375 cells with CRISPR-targeted gene knockouts	GSE70138		Homo sapiens	89.4694	Melanoma A375.311 cells 96hr with CRISPR-induced MAST4 knockout _vs_ 96hr LUCIFERASE	RNA expression	Custom Human	0.002	3	fold change	1.13267
Study_2:L1000 CMAP - Melanoma A375 cells with CRISPR-targeted gene knockouts	GSE70138		Homo sapiens	88.5363	Melanoma A375.311 cells 96hr with CRISPR-induced EGFR knockout _vs_ 96hr LACZ	RNA expression	Custom Human	0.0406	3	fold change	1.12885
Study_2:L1000 CMAP - Melanoma A375 cells with CRISPR-targeted gene knockouts	GSE70138		Homo sapiens	89.2921	Melanoma A375.311 cells 96hr with CRISPR-induced EGFR knockout _vs_ 96hr untransduced	RNA expression	Custom Human	0.1929	3	fold change	1.10424
Study_2:L1000 CMAP - Melanoma A375 cells with CRISPR-targeted gene knockouts	GSE70138		Homo sapiens	88.5944	Melanoma A375.311 cells 96hr with CRISPR-induced CTSK knockout _vs_ 96hr LACZ	RNA expression	Custom Human	0.0697	3	fold change	1.1309
Study_2:L1000 CMAP - Melanoma A375 cells with CRISPR-targeted gene knockouts	GSE70138		Homo sapiens	88.3065	Melanoma A375.311 cells 96hr with CRISPR-induced CDH1 knockout _vs_ 96hr LACZ	RNA expression	Custom Human	0.163	3	fold change	1.12817
Study_2:L1000 CMAP - Melanoma A375 cells with CRISPR-targeted gene knockouts	GSE70138		Homo sapiens	88.0778	Melanoma A375.311 cells 96hr with CRISPR-induced CDH1 knockout _vs_ 96hr untransduced	RNA expression	Custom Human	0.2921	3	fold change	1.10357
Study_2:L1000 CMAP - Melanoma A375 cells with CRISPR-targeted gene knockouts	GSE70138		Homo sapiens	87.8503	Melanoma A375.311 cells 96hr with CRISPR-induced AURKB knockout _vs_ 96hr LUCIFERASE	RNA expression	Custom Human	0.0346	3	fold change	1.18709
Study_2:L1000 CMAP - Melanoma A375 cells with CRISPR-targeted gene knockouts	GSE70138		Homo sapiens	87.9631	Melanoma A375.311 cells 96hr with CRISPR-induced HDAC1 knockout _vs_ 96hr LUCIFERASE	RNA expression	Custom Human	0.0475	3	fold change	1.14348
Study_2:L1000 CMAP - Melanoma A375 cells with CRISPR-targeted gene knockouts	GSE70138		Homo sapiens	87.8503	Melanoma A375.311 cells 96hr with CRISPR-induced BRAF knockout _vs_ 96hr LACZ	RNA expression	Custom Human	0.0027	3	fold change	1.17916
Study_2:L1000 CMAP - Melanoma A375 cells with CRISPR-targeted gene knockouts	GSE70138		Homo sapiens	87.8503	Melanoma A375.311 cells 96hr with CRISPR-induced MAPKAPK2 knockout _vs_ 96hr LUCIFERASE	RNA expression	Custom Human	0.0172	3	fold change	1.1216
Study_2:L1000 CMAP - Melanoma A375 cells with CRISPR-targeted gene knockouts	GSE70138		Homo sapiens	87.3988	Melanoma A375.311 cells 96hr with CRISPR-induced CIC knockout _vs_ 96hr LACZ	RNA expression	Custom Human	0.2115	3	fold change	1.11671
Study_2:L1000 CMAP - Melanoma A375 cells with CRISPR-targeted gene knockouts	GSE70138		Homo sapiens	87.3423	Melanoma A375.311 cells 96hr with CRISPR-induced HDAC1 knockout _vs_ 96hr EGFP	RNA expression	Custom Human	0.2589	3	fold change	1.09806
Study_2:L1000 CMAP - Melanoma A375 cells with CRISPR-targeted gene knockouts	GSE70138		Homo sapiens	86.9505	Melanoma A375.311 cells 96hr with CRISPR-induced BRAF knockout _vs_ 96hr untransduced	RNA expression	Custom Human	0.0159	3	fold change	1.15344
Study_2:L1000 CMAP - Melanoma A375 cells with CRISPR-targeted gene knockouts	GSE70138		Homo sapiens	86.9505	Melanoma A375.311 cells 96hr with CRISPR-induced CAMK1 knockout _vs_ 96hr LACZ	RNA expression	Custom Human	0.1871	3	fold change	1.15439
Study_2:L1000 CMAP - Melanoma A375 cells with CRISPR-targeted gene knockouts	GSE70138		Homo sapiens	86.2887	Melanoma A375.311 cells 96hr with CRISPR-induced CAMK1 knockout _vs_ 96hr untransduced	RNA expression	Custom Human	0.2884	3	fold change	1.12921
Study_2:L1000 CMAP - Melanoma A375 cells with CRISPR-targeted gene knockouts	GSE70138		Homo sapiens	86.1787	Melanoma A375.311 cells 96hr with CRISPR-induced MAST4 knockout _vs_ 96hr EGFP	RNA expression	Custom Human	0.0798	3	fold change	1.08767
Study_2:L1000 CMAP - Melanoma A375 cells with CRISPR-targeted gene knockouts	GSE70138		Homo sapiens	85.3679	Melanoma A375.311 cells 96hr with CRISPR-induced KIT knockout _vs_ 96hr LACZ	RNA expression	Custom Human	0.2867	3	fold change	1.11778
Study_2:L1000 CMAP - Melanoma A375 cells with CRISPR-targeted gene knockouts	GSE70138		Homo sapiens	85.314	Melanoma A375.311 cells 96hr with CRISPR-induced CTSK knockout _vs_ 96hr untransduced	RNA expression	Custom Human	0.2338	3	fold change	1.10624
Study_2:L1000 CMAP - Melanoma A375 cells with CRISPR-targeted gene knockouts	GSE70138		Homo sapiens	83.8406	Melanoma A375.311 cells 96hr with CRISPR-induced MTOR knockout _vs_ 96hr untransduced	RNA expression	Custom Human	0.2934	3	fold change	1.09506
Study_2:L1000 CMAP - Melanoma A375 cells with CRISPR-targeted gene knockouts	GSE70138		Homo sapiens	83.531	Melanoma A375.311 cells 96hr with CRISPR-induced AKT1 knockout _vs_ 96hr LUCIFERASE	RNA expression	Custom Human	0.078	3	fold change	1.10227
Study_2:L1000 CMAP - Melanoma A375 cells with CRISPR-targeted gene knockouts	GSE70138		Homo sapiens	83.8406	Melanoma A375.311 cells 96hr with CRISPR-induced CIC knockout _vs_ 96hr untransduced	RNA expression	Custom Human	0.4131	3	fold change	1.09236
Study_2:L1000 CMAP - Melanoma A375 cells with CRISPR-targeted gene knockouts	GSE70138		Homo sapiens	84.2034	Melanoma A375.311 cells 96hr with CRISPR-induced JUN knockout _vs_ 96hr LACZ	RNA expression	Custom Human	0.0876	3	fold change	1.10824
Study_2:L1000 CMAP - Melanoma A375 cells with CRISPR-targeted gene knockouts	GSE70138		Homo sapiens	83.531	Melanoma A375.311 cells 96hr with CRISPR-induced KIT knockout _vs_ 96hr untransduced	RNA expression	Custom Human	0.4794	3	fold change	1.0934
Study_2:L1000 CMAP - Melanoma A375 cells with CRISPR-targeted gene knockouts	GSE70138		Homo sapiens	83.1739	Melanoma A375.311 cells 96hr with CRISPR-induced AURKB knockout _vs_ 96hr EGFP	RNA expression	Custom Human	0.0276	3	fold change	1.13993
Study_2:L1000 CMAP - Melanoma A375 cells with CRISPR-targeted gene knockouts	GSE70138		Homo sapiens	82.268	Melanoma A375.311 cells 96hr with CRISPR-induced MTOR knockout _vs_ 96hr LACZ	RNA expression	Custom Human	0.1889	3	fold change	1.11947
Study_2:L1000 CMAP - Melanoma A375 cells with CRISPR-targeted gene knockouts	GSE70138		Homo sapiens	82.118	Melanoma A375.311 cells 96hr with CRISPR-induced RPS6 knockout _vs_ 96hr LACZ	RNA expression	Custom Human	0.0351	3	fold change	1.14223
Study_2:L1000 CMAP - Melanoma A375 cells with CRISPR-targeted gene knockouts	GSE70138		Homo sapiens	81.7728	Melanoma A375.311 cells 96hr with CRISPR-induced PFDN2 knockout _vs_ 96hr LACZ	RNA expression	Custom Human	0.073	3	fold change	1.11165
Study_2:L1000 CMAP - Melanoma A375 cells with CRISPR-targeted gene knockouts	GSE70138		Homo sapiens	81.0898	Melanoma A375.311 cells 96hr with CRISPR-induced ERBB3 knockout _vs_ 96hr LACZ	RNA expression	Custom Human	0.2812	3	fold change	1.1045
Study_2:L1000 CMAP - Melanoma A375 cells with CRISPR-targeted gene knockouts	GSE70138		Homo sapiens	80.514	Melanoma A375.311 cells 96hr with CRISPR-induced JUN knockout _vs_ 96hr untransduced	RNA expression	Custom Human	0.1572	3	fold change	1.08407
Study_2:L1000 CMAP - Melanoma A375 cells with CRISPR-targeted gene knockouts	GSE70138		Homo sapiens	80.514	Melanoma A375.311 cells 96hr with CRISPR-induced MAPKAPK2 knockout _vs_ 96hr EGFP	RNA expression	Custom Human	0.0586	3	fold change	1.07705
Study_2:L1000 CMAP - Melanoma A375 cells with CRISPR-targeted gene knockouts	GSE70138		Homo sapiens	81.1385	Melanoma A375.311 cells 96hr with CRISPR-induced PIK3CA knockout _vs_ 96hr EGFP	RNA expression	Custom Human	0.0789	3	fold change	-1.05985
Study_2:L1000 CMAP - Melanoma A375 cells with CRISPR-targeted gene knockouts	GSE70138		Homo sapiens	80.4182	Melanoma A375.311 cells 96hr with CRISPR-induced TINF2 knockout _vs_ 96hr LACZ	RNA expression	Custom Human	0.4714	3	fold change	1.09721
Study_2:L1000 CMAP - Melanoma A375 cells with CRISPR-targeted gene knockouts	GSE70138		Homo sapiens	79.8518	Melanoma A375.311 cells 96hr with CRISPR-induced PTP4A1 knockout _vs_ 96hr LUCIFERASE	RNA expression	Custom Human	0.1279	3	fold change	1.11075
Study_2:L1000 CMAP - Melanoma A375 cells with CRISPR-targeted gene knockouts	GSE70138		Homo sapiens	79.571	Melanoma A375.311 cells 96hr with CRISPR-induced HDAC3 knockout _vs_ 96hr LUCIFERASE	RNA expression	Custom Human	0.0397	3	fold change	-1.08777
Study_2:L1000 CMAP - Melanoma A375 cells with CRISPR-targeted gene knockouts	GSE70138		Homo sapiens	79.2468	Melanoma A375.311 cells 96hr with CRISPR-induced IGF2BP2 knockout _vs_ 96hr LACZ	RNA expression	Custom Human	0.0679	3	fold change	1.0988
Study_2:L1000 CMAP - Melanoma A375 cells with CRISPR-targeted gene knockouts	GSE70138		Homo sapiens	79.3386	Melanoma A375.311 cells 96hr with CRISPR-induced DIDO1 knockout _vs_ 96hr LACZ	RNA expression	Custom Human	0.1127	3	fold change	1.11982
Study_2:L1000 CMAP - Melanoma A375 cells with CRISPR-targeted gene knockouts	GSE70138		Homo sapiens	79.154	Melanoma A375.311 cells 96hr with CRISPR-induced IGF2BP2 knockout _vs_ 96hr untransduced	RNA expression	Custom Human	0.2341	3	fold change	1.07484
Study_2:L1000 CMAP - Melanoma A375 cells with CRISPR-targeted gene knockouts	GSE70138		Homo sapiens	78.2877	Melanoma A375.311 cells 96hr with CRISPR-induced MTTP knockout _vs_ 96hr EGFP	RNA expression	Custom Human	0.1391	3	fold change	-1.06893
Study_2:L1000 CMAP - Melanoma A375 cells with CRISPR-targeted gene knockouts	GSE70138		Homo sapiens	78.1983	Melanoma A375.311 cells 96hr with CRISPR-induced DIDO1 knockout _vs_ 96hr untransduced	RNA expression	Custom Human	0.0459	3	fold change	1.0954
Study_2:L1000 CMAP - Melanoma A375 cells with CRISPR-targeted gene knockouts	GSE70138		Homo sapiens	78.0628	Melanoma A375.311 cells 96hr with CRISPR-induced ERBB3 knockout _vs_ 96hr untransduced	RNA expression	Custom Human	0.4818	3	fold change	1.08041
Study_2:L1000 CMAP - Melanoma A375 cells with CRISPR-targeted gene knockouts	GSE70138		Homo sapiens	77.3084	Melanoma A375.311 cells 96hr with CRISPR-induced RPS6 knockout _vs_ 96hr untransduced	RNA expression	Custom Human	0.1013	3	fold change	1.11732
Study_2:L1000 CMAP - Melanoma A375 cells with CRISPR-targeted gene knockouts	GSE70138		Homo sapiens	77.3084	Melanoma A375.311 cells 96hr with CRISPR-induced ITGA11 knockout _vs_ 96hr LACZ	RNA expression	Custom Human	0.2458	3	fold change	1.08912
Study_2:L1000 CMAP - Melanoma A375 cells with CRISPR-targeted gene knockouts	GSE70138		Homo sapiens	75.5047	Melanoma A375.311 cells 96hr with CRISPR-induced CRKL knockout _vs_ 96hr LACZ	RNA expression	Custom Human	0.0654	3	fold change	1.09783
Study_2:L1000 CMAP - Melanoma A375 cells with CRISPR-targeted gene knockouts	GSE70138		Homo sapiens	73.9842	Melanoma A375.311 cells 96hr with CRISPR-induced NF1 knockout _vs_ 96hr LACZ	RNA expression	Custom Human	0.4457	3	fold change	1.09522
Study_2:L1000 CMAP - Melanoma A375 cells with CRISPR-targeted gene knockouts	GSE70138		Homo sapiens	74.1466	Melanoma A375.311 cells 96hr with CRISPR-induced PTP4A1 knockout _vs_ 96hr EGFP	RNA expression	Custom Human	0.2768	3	fold change	1.06663
Study_2:L1000 CMAP - Melanoma A375 cells with CRISPR-targeted gene knockouts	GSE70138		Homo sapiens	74.4302	Melanoma A375.311 cells 96hr with CRISPR-induced INSM2 knockout _vs_ 96hr LUCIFERASE	RNA expression	Custom Human	0.0233	3	fold change	1.10033
Study_2:L1000 CMAP - Melanoma A375 cells with CRISPR-targeted gene knockouts	GSE70138		Homo sapiens	74.3483	Melanoma A375.311 cells 96hr with CRISPR-induced ZEB1 knockout _vs_ 96hr LACZ	RNA expression	Custom Human	0.1756	3	fold change	1.09669
Study_2:L1000 CMAP - Melanoma A375 cells with CRISPR-targeted gene knockouts	GSE70138		Homo sapiens	72.4858	Melanoma A375.311 cells 96hr with CRISPR-induced ACLY knockout _vs_ 96hr LACZ	RNA expression	Custom Human	0.0857	3	fold change	1.10512
Study_2:L1000 CMAP - Melanoma A375 cells with CRISPR-targeted gene knockouts	GSE70138		Homo sapiens	72.6406	Melanoma A375.311 cells 96hr with CRISPR-induced KRAS knockout _vs_ 96hr LUCIFERASE	RNA expression	Custom Human	0.1699	3	fold change	-1.06064
Study_2:L1000 CMAP - Melanoma A375 cells with CRISPR-targeted gene knockouts	GSE70138		Homo sapiens	72.9129	Melanoma A375.311 cells 96hr with CRISPR-induced TINF2 knockout _vs_ 96hr untransduced	RNA expression	Custom Human	0.5922	3	fold change	1.07328
Study_2:L1000 CMAP - Melanoma A375 cells with CRISPR-targeted gene knockouts	GSE70138		Homo sapiens	71.7968	Melanoma A375.311 cells 96hr with CRISPR-induced TGFBR1 knockout _vs_ 96hr EGFP	RNA expression	Custom Human	0.143	3	fold change	-1.05979
Study_2:L1000 CMAP - Melanoma A375 cells with CRISPR-targeted gene knockouts	GSE70138		Homo sapiens	71.987	Melanoma A375.311 cells 96hr with CRISPR-induced NF1 knockout _vs_ 96hr untransduced	RNA expression	Custom Human	0.5986	3	fold change	1.07134
Study_2:L1000 CMAP - Melanoma A375 cells with CRISPR-targeted gene knockouts	GSE70138		Homo sapiens	70.8607	Melanoma A375.311 cells 96hr with CRISPR-induced AKT1 knockout _vs_ 96hr EGFP	RNA expression	Custom Human	0.2002	3	fold change	1.05848
Study_2:L1000 CMAP - Melanoma A375 cells with CRISPR-targeted gene knockouts	GSE70138		Homo sapiens	71.4194	Melanoma A375.311 cells 96hr with CRISPR-induced AKT2 knockout _vs_ 96hr EGFP	RNA expression	Custom Human	0.1751	3	fold change	1.05686
Study_2:L1000 CMAP - Melanoma A375 cells with CRISPR-targeted gene knockouts	GSE70138		Homo sapiens	70.9351	Melanoma A375.311 cells 96hr with CRISPR-induced SMAD4 knockout _vs_ 96hr LUCIFERASE	RNA expression	Custom Human	0.0317	3	fold change	1.07651
Study_2:L1000 CMAP - Melanoma A375 cells with CRISPR-targeted gene knockouts	GSE70138		Homo sapiens	69.77	Melanoma A375.311 cells 96hr with CRISPR-induced ITGA11 knockout _vs_ 96hr untransduced	RNA expression	Custom Human	0.4266	3	fold change	1.06537
Study_2:L1000 CMAP - Melanoma A375 cells with CRISPR-targeted gene knockouts	GSE70138		Homo sapiens	69.6272	Melanoma A375.311 cells 96hr with CRISPR-induced BRAF knockout _vs_ 96hr LUCIFERASE	RNA expression	Custom Human	0.0867	3	fold change	1.11204
Study_2:L1000 CMAP - Melanoma A375 cells with CRISPR-targeted gene knockouts	GSE70138		Homo sapiens	70.1302	Melanoma A375.311 cells 96hr with CRISPR-induced TP53 knockout _vs_ 96hr EGFP	RNA expression	Custom Human	0.0045	3	fold change	-1.05737
Study_2:L1000 CMAP - Melanoma A375 cells with CRISPR-targeted gene knockouts	GSE70138		Homo sapiens	68.9208	Melanoma A375.311 cells 96hr with CRISPR-induced CHMP2A knockout _vs_ 96hr LACZ	RNA expression	Custom Human	0.1526	3	fold change	1.09187
Study_2:L1000 CMAP - Melanoma A375 cells with CRISPR-targeted gene knockouts	GSE70138		Homo sapiens	68.7115	Melanoma A375.311 cells 96hr with CRISPR-induced ACLY knockout _vs_ 96hr untransduced	RNA expression	Custom Human	0.3106	3	fold change	1.08102
Study_2:L1000 CMAP - Melanoma A375 cells with CRISPR-targeted gene knockouts	GSE70138		Homo sapiens	68.8165	Melanoma A375.311 cells 96hr with CRISPR-induced AXL knockout _vs_ 96hr LACZ	RNA expression	Custom Human	0.0681	3	fold change	1.08711
Study_2:L1000 CMAP - Melanoma A375 cells with CRISPR-targeted gene knockouts	GSE70138		Homo sapiens	67.8546	Melanoma A375.311 cells 96hr with CRISPR-induced ZEB1 knockout _vs_ 96hr untransduced	RNA expression	Custom Human	0.4242	3	fold change	1.07277
Study_2:L1000 CMAP - Melanoma A375 cells with CRISPR-targeted gene knockouts	GSE70138		Homo sapiens	67.9219	Melanoma A375.311 cells 96hr with CRISPR-induced EGFR knockout _vs_ 96hr LUCIFERASE	RNA expression	Custom Human	0.194	3	fold change	1.0646
Study_2:L1000 CMAP - Melanoma A375 cells with CRISPR-targeted gene knockouts	GSE70138		Homo sapiens	67.6178	Melanoma A375.311 cells 96hr with CRISPR-induced ERG knockout _vs_ 96hr LACZ	RNA expression	Custom Human	0.328	3	fold change	1.08209
Study_2:L1000 CMAP - Melanoma A375 cells with CRISPR-targeted gene knockouts	GSE70138		Homo sapiens	67.5174	Melanoma A375.311 cells 96hr with CRISPR-induced CRKL knockout _vs_ 96hr untransduced	RNA expression	Custom Human	0.0178	3	fold change	1.07389
Study_2:L1000 CMAP - Melanoma A375 cells with CRISPR-targeted gene knockouts	GSE70138		Homo sapiens	68.2296	Melanoma A375.311 cells 96hr with CRISPR-induced CAMK1 knockout _vs_ 96hr LUCIFERASE	RNA expression	Custom Human	0.449	3	fold change	1.08868
Study_2:L1000 CMAP - Melanoma A375 cells with CRISPR-targeted gene knockouts	GSE70138		Homo sapiens	67.4172	Melanoma A375.311 cells 96hr with CRISPR-induced PPP2R2C knockout _vs_ 96hr LACZ	RNA expression	Custom Human	0.161	3	fold change	1.07117
Study_2:L1000 CMAP - Melanoma A375 cells with CRISPR-targeted gene knockouts	GSE70138		Homo sapiens	66.6569	Melanoma A375.311 cells 96hr with CRISPR-induced CDH1 knockout _vs_ 96hr LUCIFERASE	RNA expression	Custom Human	0.1474	3	fold change	1.06395
Study_2:L1000 CMAP - Melanoma A375 cells with CRISPR-targeted gene knockouts	GSE70138		Homo sapiens	66.5912	Melanoma A375.311 cells 96hr with CRISPR-induced MYC knockout _vs_ 96hr EGFP	RNA expression	Custom Human	0.4208	3	fold change	-1.06511
Study_2:L1000 CMAP - Melanoma A375 cells with CRISPR-targeted gene knockouts	GSE70138		Homo sapiens	66.1376	Melanoma A375.311 cells 96hr with CRISPR-induced FN1 knockout _vs_ 96hr EGFP	RNA expression	Custom Human	0.1775	3	fold change	-1.0457
Study_2:L1000 CMAP - Melanoma A375 cells with CRISPR-targeted gene knockouts	GSE70138		Homo sapiens	64.8441	Melanoma A375.311 cells 96hr with CRISPR-induced BCL2L1 knockout _vs_ 96hr EGFP	RNA expression	Custom Human	0.1504	3	fold change	-1.05543
Study_2:L1000 CMAP - Melanoma A375 cells with CRISPR-targeted gene knockouts	GSE70138		Homo sapiens	64.6897	Melanoma A375.311 cells 96hr with CRISPR-induced KIT knockout _vs_ 96hr LUCIFERASE	RNA expression	Custom Human	0.5055	3	fold change	1.05415
Study_2:L1000 CMAP - Melanoma A375 cells with CRISPR-targeted gene knockouts	GSE70138		Homo sapiens	63.7495	Melanoma A375.311 cells 96hr with CRISPR-induced CHMP2A knockout _vs_ 96hr untransduced	RNA expression	Custom Human	0.4211	3	fold change	1.06806
Study_2:L1000 CMAP - Melanoma A375 cells with CRISPR-targeted gene knockouts	GSE70138		Homo sapiens	64.2013	Melanoma A375.311 cells 96hr with CRISPR-induced SMAD3 knockout _vs_ 96hr LACZ	RNA expression	Custom Human	0.1088	3	fold change	1.07648
Study_2:L1000 CMAP - Melanoma A375 cells with CRISPR-targeted gene knockouts	GSE70138		Homo sapiens	64.384	Melanoma A375.311 cells 96hr with CRISPR-induced CTSK knockout _vs_ 96hr LUCIFERASE	RNA expression	Custom Human	0.2462	3	fold change	1.06653
Study_2:L1000 CMAP - Melanoma A375 cells with CRISPR-targeted gene knockouts	GSE70138		Homo sapiens	63.0986	Melanoma A375.311 cells 96hr with CRISPR-induced FASN knockout _vs_ 96hr EGFP	RNA expression	Custom Human	0.3655	3	fold change	-1.04931
Study_2:L1000 CMAP - Melanoma A375 cells with CRISPR-targeted gene knockouts	GSE70138		Homo sapiens	61.6113	Melanoma A375.311 cells 96hr with CRISPR-induced HDAC2 knockout _vs_ 96hr LACZ	RNA expression	Custom Human	0.2614	3	fold change	1.06262
Study_2:L1000 CMAP - Melanoma A375 cells with CRISPR-targeted gene knockouts	GSE70138		Homo sapiens	60.8665	Melanoma A375.311 cells 96hr with CRISPR-induced SMAD2 knockout _vs_ 96hr EGFP	RNA expression	Custom Human	0.2663	3	fold change	-1.05871
Study_2:L1000 CMAP - Melanoma A375 cells with CRISPR-targeted gene knockouts	GSE70138		Homo sapiens	60.6767	Melanoma A375.311 cells 96hr with CRISPR-induced AXL knockout _vs_ 96hr untransduced	RNA expression	Custom Human	0.0062	3	fold change	1.0634
Study_2:L1000 CMAP - Melanoma A375 cells with CRISPR-targeted gene knockouts	GSE70138		Homo sapiens	60.4873	Melanoma A375.311 cells 96hr with CRISPR-induced TLK2 knockout _vs_ 96hr EGFP	RNA expression	Custom Human	0.41	3	fold change	-1.05324
Study_2:L1000 CMAP - Melanoma A375 cells with CRISPR-targeted gene knockouts	GSE70138		Homo sapiens	60.2998	Melanoma A375.311 cells 96hr with CRISPR-induced ERG knockout _vs_ 96hr untransduced	RNA expression	Custom Human	0.5528	3	fold change	1.05849
Study_2:L1000 CMAP - Melanoma A375 cells with CRISPR-targeted gene knockouts	GSE70138		Homo sapiens	59.5337	Melanoma A375.311 cells 96hr with CRISPR-induced TGFBR2 knockout _vs_ 96hr LACZ	RNA expression	Custom Human	0.2789	3	fold change	1.06744
Study_2:L1000 CMAP - Melanoma A375 cells with CRISPR-targeted gene knockouts	GSE70138		Homo sapiens	59.6388	Melanoma A375.311 cells 96hr with CRISPR-induced KRT19 knockout _vs_ 96hr EGFP	RNA expression	Custom Human	0.4835	3	fold change	-1.05037
Study_2:L1000 CMAP - Melanoma A375 cells with CRISPR-targeted gene knockouts	GSE70138		Homo sapiens	58.6098	Melanoma A375.311 cells 96hr with CRISPR-induced INSM2 knockout _vs_ 96hr EGFP	RNA expression	Custom Human	0.1065	3	fold change	1.05662
Study_2:L1000 CMAP - Melanoma A375 cells with CRISPR-targeted gene knockouts	GSE70138		Homo sapiens	58.7876	Melanoma A375.311 cells 96hr with CRISPR-induced CIC knockout _vs_ 96hr LUCIFERASE	RNA expression	Custom Human	0.4841	3	fold change	1.05315
Study_2:L1000 CMAP - Melanoma A375 cells with CRISPR-targeted gene knockouts	GSE70138		Homo sapiens	58.0592	Melanoma A375.311 cells 96hr with CRISPR-induced PLXNA1 knockout _vs_ 96hr LACZ	RNA expression	Custom Human	0.1389	3	fold change	1.06246
Study_2:L1000 CMAP - Melanoma A375 cells with CRISPR-targeted gene knockouts	GSE70138		Homo sapiens	57.373	Melanoma A375.311 cells 96hr with CRISPR-induced PPP2R2C knockout _vs_ 96hr untransduced	RNA expression	Custom Human	0.51	3	fold change	1.04781
Study_2:L1000 CMAP - Melanoma A375 cells with CRISPR-targeted gene knockouts	GSE70138		Homo sapiens	56.8214	Melanoma A375.311 cells 96hr with CRISPR-induced MTOR knockout _vs_ 96hr LUCIFERASE	RNA expression	Custom Human	0.245	3	fold change	1.05575
Study_2:L1000 CMAP - Melanoma A375 cells with CRISPR-targeted gene knockouts	GSE70138		Homo sapiens	56.2575	Melanoma A375.311 cells 96hr with CRISPR-induced CXCR4 knockout _vs_ 96hr LUCIFERASE	RNA expression	Custom Human	0.1285	3	fold change	-1.04946
Study_2:L1000 CMAP - Melanoma A375 cells with CRISPR-targeted gene knockouts	GSE70138		Homo sapiens	53.617	Melanoma A375.311 cells 96hr with CRISPR-induced KEAP1 knockout _vs_ 96hr LACZ	RNA expression	Custom Human	0.0334	3	fold change	1.06424
Study_2:L1000 CMAP - Melanoma A375 cells with CRISPR-targeted gene knockouts	GSE70138		Homo sapiens	53.0105	Melanoma A375.311 cells 96hr with CRISPR-induced EXO1 knockout _vs_ 96hr LACZ	RNA expression	Custom Human	0.215	3	fold change	1.05974
Study_2:L1000 CMAP - Melanoma A375 cells with CRISPR-targeted gene knockouts	GSE70138		Homo sapiens	53.1141	Melanoma A375.311 cells 96hr with CRISPR-induced FN1 knockout _vs_ 96hr LACZ	RNA expression	Custom Human	0.1289	3	fold change	1.05596
Study_2:L1000 CMAP - Melanoma A375 cells with CRISPR-targeted gene knockouts	GSE70138		Homo sapiens	52.1164	Melanoma A375.311 cells 96hr with CRISPR-induced RPS6 knockout _vs_ 96hr LUCIFERASE	RNA expression	Custom Human	0.024	3	fold change	1.07721
Study_2:L1000 CMAP - Melanoma A375 cells with CRISPR-targeted gene knockouts	GSE70138		Homo sapiens	52.2766	Melanoma A375.311 cells 96hr with CRISPR-induced BRAF knockout _vs_ 96hr EGFP	RNA expression	Custom Human	0.002	3	fold change	1.06787
Study_2:L1000 CMAP - Melanoma A375 cells with CRISPR-targeted gene knockouts	GSE70138		Homo sapiens	51.3099	Melanoma A375.311 cells 96hr with CRISPR-induced SMAD3 knockout _vs_ 96hr untransduced	RNA expression	Custom Human	0.3672	3	fold change	1.05301
Study_2:L1000 CMAP - Melanoma A375 cells with CRISPR-targeted gene knockouts	GSE70138		Homo sapiens	50.9061	Melanoma A375.311 cells 96hr with CRISPR-induced FASN knockout _vs_ 96hr LACZ	RNA expression	Custom Human	0.4088	3	fold change	1.05233
Study_2:L1000 CMAP - Melanoma A375 cells with CRISPR-targeted gene knockouts	GSE70138		Homo sapiens	50.6596	Melanoma A375.311 cells 96hr with CRISPR-induced JUN knockout _vs_ 96hr LUCIFERASE	RNA expression	Custom Human	0.1939	3	fold change	1.04516
Study_2:L1000 CMAP - Melanoma A375 cells with CRISPR-targeted gene knockouts	GSE70138		Homo sapiens	49.1396	Melanoma A375.311 cells 96hr with CRISPR-induced EXO1 knockout _vs_ 96hr EGFP	RNA expression	Custom Human	0.3467	3	fold change	-1.04197
Study_2:L1000 CMAP - Melanoma A375 cells with CRISPR-targeted gene knockouts	GSE70138		Homo sapiens	45.8115	Melanoma A375.311 cells 96hr with CRISPR-induced PLXNA1 knockout _vs_ 96hr untransduced	RNA expression	Custom Human	0.4254	3	fold change	1.0393
Study_2:L1000 CMAP - Melanoma A375 cells with CRISPR-targeted gene knockouts	GSE70138		Homo sapiens	46.2792	Melanoma A375.311 cells 96hr with CRISPR-induced PPP2R2C knockout _vs_ 96hr EGFP	RNA expression	Custom Human	0.4785	3	fold change	-1.03085
Study_2:L1000 CMAP - Melanoma A375 cells with CRISPR-targeted gene knockouts	GSE70138		Homo sapiens	45.7494	Melanoma A375.311 cells 96hr with CRISPR-induced DIDO1 knockout _vs_ 96hr LUCIFERASE	RNA expression	Custom Human	0.3968	3	fold change	1.05608
Study_2:L1000 CMAP - Melanoma A375 cells with CRISPR-targeted gene knockouts	GSE70138		Homo sapiens	45.9508	Melanoma A375.311 cells 96hr with CRISPR-induced BCL2L1 knockout _vs_ 96hr LACZ	RNA expression	Custom Human	0.142	3	fold change	1.04622
Study_2:L1000 CMAP - Melanoma A375 cells with CRISPR-targeted gene knockouts	GSE70138		Homo sapiens	45.7804	Melanoma A375.311 cells 96hr with CRISPR-induced HDAC2 knockout _vs_ 96hr EGFP	RNA expression	Custom Human	0.454	3	fold change	-1.03914
Study_2:L1000 CMAP - Melanoma A375 cells with CRISPR-targeted gene knockouts	GSE70138		Homo sapiens	46.1378	Melanoma A375.311 cells 96hr with CRISPR-induced KRT19 knockout _vs_ 96hr LACZ	RNA expression	Custom Human	0.4738	3	fold change	1.05127
Study_2:L1000 CMAP - Melanoma A375 cells with CRISPR-targeted gene knockouts	GSE70138		Homo sapiens	45.8266	Melanoma A375.311 cells 96hr with CRISPR-induced CAMK1 knockout _vs_ 96hr EGFP	RNA expression	Custom Human	0.59	3	fold change	1.04543
Study_2:L1000 CMAP - Melanoma A375 cells with CRISPR-targeted gene knockouts	GSE70138		Homo sapiens	46.295	Melanoma A375.311 cells 96hr with CRISPR-induced PFDN2 knockout _vs_ 96hr LUCIFERASE	RNA expression	Custom Human	0.0045	3	fold change	1.04838
Study_2:L1000 CMAP - Melanoma A375 cells with CRISPR-targeted gene knockouts	GSE70138		Homo sapiens	44.9479	Melanoma A375.311 cells 96hr with CRISPR-induced HDAC2 knockout _vs_ 96hr untransduced	RNA expression	Custom Human	0.5808	3	fold change	1.03945
Study_2:L1000 CMAP - Melanoma A375 cells with CRISPR-targeted gene knockouts	GSE70138		Homo sapiens	45.3679	Melanoma A375.311 cells 96hr with CRISPR-induced TP53 knockout _vs_ 96hr LACZ	RNA expression	Custom Human	0.0189	3	fold change	1.04431
Study_2:L1000 CMAP - Melanoma A375 cells with CRISPR-targeted gene knockouts	GSE70138		Homo sapiens	43.6072	Melanoma A375.311 cells 96hr with CRISPR-induced SMAD4 knockout _vs_ 96hr EGFP	RNA expression	Custom Human	0.2098	3	fold change	1.03375
Study_2:L1000 CMAP - Melanoma A375 cells with CRISPR-targeted gene knockouts	GSE70138		Homo sapiens	43.917	Melanoma A375.311 cells 96hr with CRISPR-induced TLK2 knockout _vs_ 96hr LACZ	RNA expression	Custom Human	0.4223	3	fold change	1.0484
Study_2:L1000 CMAP - Melanoma A375 cells with CRISPR-targeted gene knockouts	GSE70138		Homo sapiens	42.5293	Melanoma A375.311 cells 96hr with CRISPR-induced TGFBR2 knockout _vs_ 96hr untransduced	RNA expression	Custom Human	0.4387	3	fold change	1.04416
Study_2:L1000 CMAP - Melanoma A375 cells with CRISPR-targeted gene knockouts	GSE70138		Homo sapiens	41.6434	Melanoma A375.311 cells 96hr with CRISPR-induced IGF2BP2 knockout _vs_ 96hr LUCIFERASE	RNA expression	Custom Human	0.0291	3	fold change	1.03626
Study_2:L1000 CMAP - Melanoma A375 cells with CRISPR-targeted gene knockouts	GSE70138		Homo sapiens	41.377	Melanoma A375.311 cells 96hr with CRISPR-induced KEAP1 knockout _vs_ 96hr EGFP	RNA expression	Custom Human	0.152	3	fold change	-1.03756
Study_2:L1000 CMAP - Melanoma A375 cells with CRISPR-targeted gene knockouts	GSE70138		Homo sapiens	41.214	Melanoma A375.311 cells 96hr with CRISPR-induced PIK3CA knockout _vs_ 96hr LACZ	RNA expression	Custom Human	0.1609	3	fold change	1.04186
Study_2:L1000 CMAP - Melanoma A375 cells with CRISPR-targeted gene knockouts	GSE70138		Homo sapiens	39.7324	Melanoma A375.311 cells 96hr with CRISPR-induced SMAD2 knockout _vs_ 96hr LACZ	RNA expression	Custom Human	0.3374	3	fold change	1.04298
Study_2:L1000 CMAP - Melanoma A375 cells with CRISPR-targeted gene knockouts	GSE70138		Homo sapiens	40.1194	Melanoma A375.311 cells 96hr with CRISPR-induced TGFBR1 knockout _vs_ 96hr LACZ	RNA expression	Custom Human	0.2075	3	fold change	1.04192
Study_2:L1000 CMAP - Melanoma A375 cells with CRISPR-targeted gene knockouts	GSE70138		Homo sapiens	39.9074	Melanoma A375.311 cells 96hr with CRISPR-induced KEAP1 knockout _vs_ 96hr untransduced	RNA expression	Custom Human	0.3965	3	fold change	1.04104
Study_2:L1000 CMAP - Melanoma A375 cells with CRISPR-targeted gene knockouts	GSE70138		Homo sapiens	38.5603	Melanoma A375.311 cells 96hr with CRISPR-induced EXO1 knockout _vs_ 96hr untransduced	RNA expression	Custom Human	0.5211	3	fold change	1.03663
Study_2:L1000 CMAP - Melanoma A375 cells with CRISPR-targeted gene knockouts	GSE70138		Homo sapiens	38.8467	Melanoma A375.311 cells 96hr with CRISPR-induced KIT knockout _vs_ 96hr EGFP	RNA expression	Custom Human	0.8911	3	fold change	1.01228
Study_2:L1000 CMAP - Melanoma A375 cells with CRISPR-targeted gene knockouts	GSE70138		Homo sapiens	37.6316	Melanoma A375.311 cells 96hr with CRISPR-induced FN1 knockout _vs_ 96hr untransduced	RNA expression	Custom Human	0.5092	3	fold change	1.03293
Study_2:L1000 CMAP - Melanoma A375 cells with CRISPR-targeted gene knockouts	GSE70138		Homo sapiens	36.7466	Melanoma A375.311 cells 96hr with CRISPR-induced ACLY knockout _vs_ 96hr LUCIFERASE	RNA expression	Custom Human	0.2323	3	fold change	1.04221
Study_2:L1000 CMAP - Melanoma A375 cells with CRISPR-targeted gene knockouts	GSE70138		Homo sapiens	36.7466	Melanoma A375.311 cells 96hr with CRISPR-induced TINF2 knockout _vs_ 96hr LUCIFERASE	RNA expression	Custom Human	0.6985	3	fold change	1.03475
Study_2:L1000 CMAP - Melanoma A375 cells with CRISPR-targeted gene knockouts	GSE70138		Homo sapiens	35.5735	Melanoma A375.311 cells 96hr with CRISPR-induced TGFBR2 knockout _vs_ 96hr EGFP	RNA expression	Custom Human	0.5091	3	fold change	-1.03446
Study_2:L1000 CMAP - Melanoma A375 cells with CRISPR-targeted gene knockouts	GSE70138		Homo sapiens	33.5873	Melanoma A375.311 cells 96hr with CRISPR-induced CHMP2A knockout _vs_ 96hr LUCIFERASE	RNA expression	Custom Human	0.4182	3	fold change	1.02972
Study_2:L1000 CMAP - Melanoma A375 cells with CRISPR-targeted gene knockouts	GSE70138		Homo sapiens	33.8802	Melanoma A375.311 cells 96hr with CRISPR-induced FASN knockout _vs_ 96hr untransduced	RNA expression	Custom Human	0.3885	3	fold change	1.02938
Study_2:L1000 CMAP - Melanoma A375 cells with CRISPR-targeted gene knockouts	GSE70138		Homo sapiens	33.2991	Melanoma A375.311 cells 96hr with CRISPR-induced MTTP knockout _vs_ 96hr LACZ	RNA expression	Custom Human	0.3392	3	fold change	1.03301
Study_2:L1000 CMAP - Melanoma A375 cells with CRISPR-targeted gene knockouts	GSE70138		Homo sapiens	32.7459	Melanoma A375.311 cells 96hr with CRISPR-induced NF1 knockout _vs_ 96hr LUCIFERASE	RNA expression	Custom Human	0.6701	3	fold change	1.03288
Study_2:L1000 CMAP - Melanoma A375 cells with CRISPR-targeted gene knockouts	GSE70138		Homo sapiens	31.5306	Melanoma A375.311 cells 96hr with CRISPR-induced CDH1 knockout _vs_ 96hr EGFP	RNA expression	Custom Human	0.7401	3	fold change	1.02169
Study_2:L1000 CMAP - Melanoma A375 cells with CRISPR-targeted gene knockouts	GSE70138		Homo sapiens	32.2562	Melanoma A375.311 cells 96hr with CRISPR-induced EGFR knockout _vs_ 96hr EGFP	RNA expression	Custom Human	0.5214	3	fold change	1.02231
Study_2:L1000 CMAP - Melanoma A375 cells with CRISPR-targeted gene knockouts	GSE70138		Homo sapiens	32.333	Melanoma A375.311 cells 96hr with CRISPR-induced MYC knockout _vs_ 96hr LACZ	RNA expression	Custom Human	0.6298	3	fold change	1.03672
Study_2:L1000 CMAP - Melanoma A375 cells with CRISPR-targeted gene knockouts	GSE70138		Homo sapiens	30.4433	Melanoma A375.311 cells 96hr with CRISPR-induced MTTP knockout _vs_ 96hr LUCIFERASE	RNA expression	Custom Human	0.0988	3	fold change	-1.02647
Study_2:L1000 CMAP - Melanoma A375 cells with CRISPR-targeted gene knockouts	GSE70138		Homo sapiens	29.505	Melanoma A375.311 cells 96hr with CRISPR-induced TLK2 knockout _vs_ 96hr untransduced	RNA expression	Custom Human	0.7588	3	fold change	1.02554
Study_2:L1000 CMAP - Melanoma A375 cells with CRISPR-targeted gene knockouts	GSE70138		Homo sapiens	29.314	Melanoma A375.311 cells 96hr with CRISPR-induced BCL2L1 knockout _vs_ 96hr untransduced	RNA expression	Custom Human	0.6666	3	fold change	1.02341
Study_2:L1000 CMAP - Melanoma A375 cells with CRISPR-targeted gene knockouts	GSE70138		Homo sapiens	29.1882	Melanoma A375.311 cells 96hr with CRISPR-induced KRT19 knockout _vs_ 96hr untransduced	RNA expression	Custom Human	0.7302	3	fold change	1.02835
Study_2:L1000 CMAP - Melanoma A375 cells with CRISPR-targeted gene knockouts	GSE70138		Homo sapiens	26.9703	Melanoma A375.311 cells 96hr with CRISPR-induced SMAD3 knockout _vs_ 96hr EGFP	RNA expression	Custom Human	0.4712	3	fold change	-1.02577
Study_2:L1000 CMAP - Melanoma A375 cells with CRISPR-targeted gene knockouts	GSE70138		Homo sapiens	26.8744	Melanoma A375.311 cells 96hr with CRISPR-induced PIK3CA knockout _vs_ 96hr untransduced	RNA expression	Custom Human	0.6324	3	fold change	1.01914
Study_2:L1000 CMAP - Melanoma A375 cells with CRISPR-targeted gene knockouts	GSE70138		Homo sapiens	26.2667	Melanoma A375.311 cells 96hr with CRISPR-induced RPS6 knockout _vs_ 96hr EGFP	RNA expression	Custom Human	0.3314	3	fold change	1.03442
Study_2:L1000 CMAP - Melanoma A375 cells with CRISPR-targeted gene knockouts	GSE70138		Homo sapiens	25.4267	Melanoma A375.311 cells 96hr with CRISPR-induced CHMP2A knockout _vs_ 96hr EGFP	RNA expression	Custom Human	0.8157	3	fold change	-1.01131
Study_2:L1000 CMAP - Melanoma A375 cells with CRISPR-targeted gene knockouts	GSE70138		Homo sapiens	25.2472	Melanoma A375.311 cells 96hr with CRISPR-induced TGFBR1 knockout _vs_ 96hr untransduced	RNA expression	Custom Human	0.7242	3	fold change	1.0192
Study_2:L1000 CMAP - Melanoma A375 cells with CRISPR-targeted gene knockouts	GSE70138		Homo sapiens	24.3561	Melanoma A375.311 cells 96hr with CRISPR-induced ITGA11 knockout _vs_ 96hr LUCIFERASE	RNA expression	Custom Human	0.3991	3	fold change	1.02713
Study_2:L1000 CMAP - Melanoma A375 cells with CRISPR-targeted gene knockouts	GSE70138		Homo sapiens	23.1373	Melanoma A375.311 cells 96hr with CRISPR-induced SMAD2 knockout _vs_ 96hr untransduced	RNA expression	Custom Human	0.7673	3	fold change	1.02024
Study_2:L1000 CMAP - Melanoma A375 cells with CRISPR-targeted gene knockouts	GSE70138		Homo sapiens	23.328	Melanoma A375.311 cells 96hr with CRISPR-induced JUN knockout _vs_ 96hr EGFP	RNA expression	Custom Human	0.9188	3	fold change	1.00364
Study_2:L1000 CMAP - Melanoma A375 cells with CRISPR-targeted gene knockouts	GSE70138		Homo sapiens	22.128	Melanoma A375.311 cells 96hr with CRISPR-induced NF1 knockout _vs_ 96hr EGFP	RNA expression	Custom Human	0.9397	3	fold change	-1.00822
Study_2:L1000 CMAP - Melanoma A375 cells with CRISPR-targeted gene knockouts	GSE70138		Homo sapiens	21.9635	Melanoma A375.311 cells 96hr with CRISPR-induced BCL2L1 knockout _vs_ 96hr LUCIFERASE	RNA expression	Custom Human	0.5628	3	fold change	-1.01351
Study_2:L1000 CMAP - Melanoma A375 cells with CRISPR-targeted gene knockouts	GSE70138		Homo sapiens	21.2828	Melanoma A375.311 cells 96hr with CRISPR-induced MYC knockout _vs_ 96hr untransduced	RNA expression	Custom Human	0.8602	3	fold change	1.01411
Study_2:L1000 CMAP - Melanoma A375 cells with CRISPR-targeted gene knockouts	GSE70138		Homo sapiens	20.4904	Melanoma A375.311 cells 96hr with CRISPR-induced TINF2 knockout _vs_ 96hr EGFP	RNA expression	Custom Human	0.9562	3	fold change	-1.00639
Study_2:L1000 CMAP - Melanoma A375 cells with CRISPR-targeted gene knockouts	GSE70138		Homo sapiens	19.9696	Melanoma A375.311 cells 96hr with CRISPR-induced ERG knockout _vs_ 96hr EGFP	RNA expression	Custom Human	0.778	3	fold change	-1.02045
Study_2:L1000 CMAP - Melanoma A375 cells with CRISPR-targeted gene knockouts	GSE70138		Homo sapiens	19.7233	Melanoma A375.311 cells 96hr with CRISPR-induced ERG knockout _vs_ 96hr LUCIFERASE	RNA expression	Custom Human	0.5869	3	fold change	1.0205
Study_2:L1000 CMAP - Melanoma A375 cells with CRISPR-targeted gene knockouts	GSE70138		Homo sapiens	19.8153	Melanoma A375.311 cells 96hr with CRISPR-induced TGFBR1 knockout _vs_ 96hr LUCIFERASE	RNA expression	Custom Human	0.7021	3	fold change	-1.0177
Study_2:L1000 CMAP - Melanoma A375 cells with CRISPR-targeted gene knockouts	GSE70138		Homo sapiens	19.0544	Melanoma A375.311 cells 96hr with CRISPR-induced MTOR knockout _vs_ 96hr EGFP	RNA expression	Custom Human	0.8314	3	fold change	1.01381
Study_2:L1000 CMAP - Melanoma A375 cells with CRISPR-targeted gene knockouts	GSE70138		Homo sapiens	19.1861	Melanoma A375.311 cells 96hr with CRISPR-induced PIK3CA knockout _vs_ 96hr LUCIFERASE	RNA expression	Custom Human	0.7374	3	fold change	-1.01775
Study_2:L1000 CMAP - Melanoma A375 cells with CRISPR-targeted gene knockouts	GSE70138		Homo sapiens	17.6952	Melanoma A375.311 cells 96hr with CRISPR-induced IGF2BP2 knockout _vs_ 96hr EGFP	RNA expression	Custom Human	0.8767	3	fold change	-1.00493
Study_2:L1000 CMAP - Melanoma A375 cells with CRISPR-targeted gene knockouts	GSE70138		Homo sapiens	18.3199	Melanoma A375.311 cells 96hr with CRISPR-induced SMAD2 knockout _vs_ 96hr LUCIFERASE	RNA expression	Custom Human	0.4243	3	fold change	-1.01666
Study_2:L1000 CMAP - Melanoma A375 cells with CRISPR-targeted gene knockouts	GSE70138		Homo sapiens	17.4208	Melanoma A375.311 cells 96hr with CRISPR-induced MTTP knockout _vs_ 96hr untransduced	RNA expression	Custom Human	0.8277	3	fold change	1.01048
Study_2:L1000 CMAP - Melanoma A375 cells with CRISPR-targeted gene knockouts	GSE70138		Homo sapiens	16.8884	Melanoma A375.311 cells 96hr with CRISPR-induced FN1 knockout _vs_ 96hr LUCIFERASE	RNA expression	Custom Human	0.9354	3	fold change	-1.00416
Study_2:L1000 CMAP - Melanoma A375 cells with CRISPR-targeted gene knockouts	GSE70138		Homo sapiens	16.7634	Melanoma A375.311 cells 96hr with CRISPR-induced CXCR4 knockout _vs_ 96hr LACZ	RNA expression	Custom Human	0.6813	3	fold change	1.01038
Study_2:L1000 CMAP - Melanoma A375 cells with CRISPR-targeted gene knockouts	GSE70138		Homo sapiens	15.6517	Melanoma A375.311 cells 96hr with CRISPR-induced FASN knockout _vs_ 96hr LUCIFERASE	RNA expression	Custom Human	0.9271	3	fold change	-1.00763
Study_2:L1000 CMAP - Melanoma A375 cells with CRISPR-targeted gene knockouts	GSE70138		Homo sapiens	16.4709	Melanoma A375.311 cells 96hr with CRISPR-induced TP53 knockout _vs_ 96hr LUCIFERASE	RNA expression	Custom Human	0.7046	3	fold change	-1.01537
Study_2:L1000 CMAP - Melanoma A375 cells with CRISPR-targeted gene knockouts	GSE70138		Homo sapiens	15.119	Melanoma A375.311 cells 96hr with CRISPR-induced SMAD3 knockout _vs_ 96hr LUCIFERASE	RNA expression	Custom Human	0.0783	3	fold change	1.01521
Study_2:L1000 CMAP - Melanoma A375 cells with CRISPR-targeted gene knockouts	GSE70138		Homo sapiens	12.9847	Melanoma A375.311 cells 96hr with CRISPR-induced PFDN2 knockout _vs_ 96hr EGFP	RNA expression	Custom Human	0.8554	3	fold change	1.00673
Study_2:L1000 CMAP - Melanoma A375 cells with CRISPR-targeted gene knockouts	GSE70138		Homo sapiens	11.3413	Melanoma A375.311 cells 96hr with CRISPR-induced HDAC2 knockout _vs_ 96hr LUCIFERASE	RNA expression	Custom Human	0.8479	3	fold change	1.00214
Study_2:L1000 CMAP - Melanoma A375 cells with CRISPR-targeted gene knockouts	GSE70138		Homo sapiens	10.4535	Melanoma A375.311 cells 96hr with CRISPR-induced ERBB3 knockout _vs_ 96hr EGFP	RNA expression	Custom Human	0.9974	3	fold change	1.00025
Study_3:SARS-CoV Round 3Bv2 - post-infection mouse lung Meta-signatures			Mus musculus	99.7427	SARS-CoV_1dpi mouse Lung 15 Bioset Meta-Signature_3Bv2	RNA expression	Custom Mouse	n/a		fold change	73.0065
Study_3:SARS-CoV Round 3Bv2 - post-infection mouse lung Meta-signatures			Mus musculus	99.7427	SARS-CoV_4dpi mouse Lung 19 Bioset Meta-Signature_3Bv2	RNA expression	Custom Mouse	n/a		fold change	88.8899
Study_3:SARS-CoV Round 3Bv2 - post-infection mouse lung Meta-signatures			Mus musculus	98.5396	SARS-CoV_2dpi mouse Lung 19 Bioset Meta-Signature_3Bv2	RNA expression	Custom Mouse	n/a		fold change	89.2984
Study_3:SARS-CoV Round 3Bv2 - post-infection mouse lung Meta-signatures			Mus musculus	91.5634	SARS-CoV_7dpi mouse Lung 15 Bioset Meta-Signature_3Bv2	RNA expression	Custom Mouse	n/a		fold change	72.9406
Study_4:Acute monocytic leukemia THP1 and epidermal keratinocytes stimulated with IL27	GSE143228		Homo sapiens	99.9181	Acute monocytic leukemia THP1 cells PMA-pretreated then 18hr with 100ng/ml IL27 _vs_ vehicle	RNA expression	Affymetrix GeneChip Human HG_U133 Plus 2.0	0.0001	3	fold change	390.6
Study_4:Acute monocytic leukemia THP1 and epidermal keratinocytes stimulated with IL27	GSE143228		Homo sapiens	99.4332	Epidermal keratinocytes 18hr with 100ng/ml IL27 _vs_ vehicle	RNA expression	Affymetrix GeneChip Human HG_U133 Plus 2.0	0.0012	3	fold change	25.9
Study_5:Lung tissue from various mice strain infected with SARS-Corona or influenza A virus	GSE52405		Mus musculus	99.8084	Lung tissue from PWK mice infected 4d with SARS-CoV MA15 virus _vs_ mock	RNA expression	Illumina iGenome UCSC mm10, May 23 2014, RefSeq	1e-99	3	fold change	228.966
Study_5:Lung tissue from various mice strain infected with SARS-Corona or influenza A virus	GSE52405		Mus musculus	99.8084	Lung tissue from C57BL6J mice infected 4d with SARS-CoV MA15 virus _vs_ mock	RNA expression	Illumina iGenome UCSC mm10, May 23 2014, RefSeq	1.3e-88	3	fold change	36.0541
Study_5:Lung tissue from various mice strain infected with SARS-Corona or influenza A virus	GSE52405		Mus musculus	99.8084	Lung tissue from CAST mice infected 2d with PR8 influenza A virus _vs_ mock	RNA expression	Illumina iGenome UCSC mm10, May 23 2014, RefSeq	4.2e-221	3	fold change	234.043
Study_5:Lung tissue from various mice strain infected with SARS-Corona or influenza A virus	GSE52405		Mus musculus	99.8084	Lung tissue from WSB mice infected 2d with SARS-CoV MA15 virus _vs_ mock	RNA expression	Illumina iGenome UCSC mm10, May 23 2014, RefSeq	4.2e-154	3	fold change	701.04
Study_5:Lung tissue from various mice strain infected with SARS-Corona or influenza A virus	GSE52405		Mus musculus	99.8084	Lung tissue from CAST mice infected 2d with SARS-CoV MA15 virus _vs_ mock	RNA expression	Illumina iGenome UCSC mm10, May 23 2014, RefSeq	2.1e-147	3	fold change	316.64
Study_5:Lung tissue from various mice strain infected with SARS-Corona or influenza A virus	GSE52405		Mus musculus	99.8084	Lung tissue from WSB mice infected 4d with PR8 influenza A virus _vs_ mock	RNA expression	Illumina iGenome UCSC mm10, May 23 2014, RefSeq	6.5e-106	3	fold change	492.873
Study_5:Lung tissue from various mice strain infected with SARS-Corona or influenza A virus	GSE52405		Mus musculus	99.8084	Lung tissue from CAST mice infected 4d with PR8 influenza A virus _vs_ mock	RNA expression	Illumina iGenome UCSC mm10, May 23 2014, RefSeq	3.7e-194	2	fold change	320.434
Study_5:Lung tissue from various mice strain infected with SARS-Corona or influenza A virus	GSE52405		Mus musculus	99.8084	Lung tissue from NOD mice infected 2d with PR8 influenza A virus _vs_ mock	RNA expression	Illumina iGenome UCSC mm10, May 23 2014, RefSeq	3.2e-85	3	fold change	211.984
Study_5:Lung tissue from various mice strain infected with SARS-Corona or influenza A virus	GSE52405		Mus musculus	99.8084	Lung tissue from AJ mice infected 2d with PR8 influenza A virus _vs_ mock	RNA expression	Illumina iGenome UCSC mm10, May 23 2014, RefSeq	5.8e-226	3	fold change	619.96
Study_5:Lung tissue from various mice strain infected with SARS-Corona or influenza A virus	GSE52405		Mus musculus	99.8084	Lung tissue from NZO mice infected 2d with SARS-CoV MA15 virus _vs_ mock	RNA expression	Illumina iGenome UCSC mm10, May 23 2014, RefSeq	1.4e-174	2	fold change	399.03
Study_5:Lung tissue from various mice strain infected with SARS-Corona or influenza A virus	GSE52405		Mus musculus	99.8084	Lung tissue from AJ mice infected 2d with SARS-CoV MA15 virus _vs_ mock	RNA expression	Illumina iGenome UCSC mm10, May 23 2014, RefSeq	3e-45	2	fold change	20.7592
Study_5:Lung tissue from various mice strain infected with SARS-Corona or influenza A virus	GSE52405		Mus musculus	99.8084	Lung tissue from AJ mice infected 4d with PR8 influenza A virus _vs_ mock	RNA expression	Illumina iGenome UCSC mm10, May 23 2014, RefSeq	2.8e-49	3	fold change	48.0717
Study_5:Lung tissue from various mice strain infected with SARS-Corona or influenza A virus	GSE52405		Mus musculus	99.6195	Lung tissue from AJ mice infected 4d with SARS-CoV MA15 virus _vs_ mock	RNA expression	Illumina iGenome UCSC mm10, May 23 2014, RefSeq	1.8e-103	3	fold change	186.003
Study_5:Lung tissue from various mice strain infected with SARS-Corona or influenza A virus	GSE52405		Mus musculus	99.6195	Lung tissue from PWK mice infected 2d with SARS-CoV MA15 virus _vs_ mock	RNA expression	Illumina iGenome UCSC mm10, May 23 2014, RefSeq	8.8e-214	3	fold change	251.769
Study_5:Lung tissue from various mice strain infected with SARS-Corona or influenza A virus	GSE52405		Mus musculus	99.2418	Lung tissue from NOD mice infected 4d with SARS-CoV MA15 virus _vs_ mock	RNA expression	Illumina iGenome UCSC mm10, May 23 2014, RefSeq	5.9e-64	3	fold change	30.2681
Study_5:Lung tissue from various mice strain infected with SARS-Corona or influenza A virus	GSE52405		Mus musculus	99.2418	Lung tissue from C57BL6J mice infected 2d with SARS-CoV MA15 virus _vs_ mock	RNA expression	Illumina iGenome UCSC mm10, May 23 2014, RefSeq	1.9e-83	3	fold change	137.487
Study_5:Lung tissue from various mice strain infected with SARS-Corona or influenza A virus	GSE52405		Mus musculus	99.4313	Lung tissue from C57BL6J mice infected 4d with PR8 influenza A virus _vs_ mock	RNA expression	Illumina iGenome UCSC mm10, May 23 2014, RefSeq	5e-18	3	fold change	18.1461
Study_5:Lung tissue from various mice strain infected with SARS-Corona or influenza A virus	GSE52405		Mus musculus	97.7632	Lung tissue from WSB mice infected 2d with PR8 influenza A virus _vs_ mock	RNA expression	Illumina iGenome UCSC mm10, May 23 2014, RefSeq	2.2e-25	3	fold change	17.777
Study_5:Lung tissue from various mice strain infected with SARS-Corona or influenza A virus	GSE52405		Mus musculus	98.3129	Lung tissue from WSB mice infected 4d with SARS-CoV MA15 virus _vs_ mock	RNA expression	Illumina iGenome UCSC mm10, May 23 2014, RefSeq	5.5e-41	3	fold change	37.7244
Study_5:Lung tissue from various mice strain infected with SARS-Corona or influenza A virus	GSE52405		Mus musculus	98.1296	Lung tissue from NZO mice infected 4d with SARS-CoV MA15 virus _vs_ mock	RNA expression	Illumina iGenome UCSC mm10, May 23 2014, RefSeq	1.2e-29	2	fold change	18.2939
Study_5:Lung tissue from various mice strain infected with SARS-Corona or influenza A virus	GSE52405		Mus musculus	97.4013	Lung tissue from 129S1 mice infected 2d with PR8 influenza A virus _vs_ mock	RNA expression	Illumina iGenome UCSC mm10, May 23 2014, RefSeq	8e-42	3	fold change	78.8941
Study_5:Lung tissue from various mice strain infected with SARS-Corona or influenza A virus	GSE52405		Mus musculus	96.328	Lung tissue from NOD mice infected 4d with PR8 influenza A virus _vs_ mock	RNA expression	Illumina iGenome UCSC mm10, May 23 2014, RefSeq	8.9e-25	3	fold change	35.4677
Study_5:Lung tissue from various mice strain infected with SARS-Corona or influenza A virus	GSE52405		Mus musculus	87.2068	Lung tissue from PWK mice infected 4d with PR8 influenza A virus _vs_ mock	RNA expression	Illumina iGenome UCSC mm10, May 23 2014, RefSeq	3.3e-07	3	fold change	4.34876
Study_5:Lung tissue from various mice strain infected with SARS-Corona or influenza A virus	GSE52405		Mus musculus	82.8048	Lung tissue from CAST mice infected 4d with SARS-CoV MA15 virus _vs_ mock	RNA expression	Illumina iGenome UCSC mm10, May 23 2014, RefSeq	5.6e-06	3	fold change	5.08689
Study_5:Lung tissue from various mice strain infected with SARS-Corona or influenza A virus	GSE52405		Mus musculus	79.0626	Lung tissue from NOD mice infected 2d with SARS-CoV MA15 virus _vs_ mock	RNA expression	Illumina iGenome UCSC mm10, May 23 2014, RefSeq	5.5e-07	3	fold change	4.94824
Study_5:Lung tissue from various mice strain infected with SARS-Corona or influenza A virus	GSE52405		Mus musculus	76.7507	Lung tissue from 129S1 mice infected 4d with PR8 influenza A virus _vs_ mock	RNA expression	Illumina iGenome UCSC mm10, May 23 2014, RefSeq	3e-07	3	fold change	7.72527
Study_5:Lung tissue from various mice strain infected with SARS-Corona or influenza A virus	GSE52405		Mus musculus	71.4245	Lung tissue from 129S1 mice infected 2d with SARS-CoV MA15 virus _vs_ mock	RNA expression	Illumina iGenome UCSC mm10, May 23 2014, RefSeq	3.7e-10	3	fold change	10.2776
Study_5:Lung tissue from various mice strain infected with SARS-Corona or influenza A virus	GSE52405		Mus musculus	51.6182	Lung tissue from 129S1 mice infected 4d with SARS-CoV MA15 virus _vs_ mock	RNA expression	Illumina iGenome UCSC mm10, May 23 2014, RefSeq	0.0019	3	fold change	2.38221
Study_6:Peripheral blood monocytes isolated from healthy donors and treated with IFNg	GSE142672		Homo sapiens	99.6751	Peripheral blood monocytes from healthy donors with 25ng/ml IFNg 24hr _vs_ untreated 24hr	RNA expression	Affymetrix GeneChip Human HG_U133 Plus 2.0	0.0258	4	fold change	69.6
Study_7:Monocytic leukemia THP1 wildtype or CRISPR/Cas9-induced TET2 knockout cells treated with IFNg	GSE132408		Homo sapiens	99.8124	Monocytic leukemia THP1 CRISPR-induced TET2 knockout cells 20hr with 100ng/ml IFNg _vs_ without	RNA expression	Illumina iGenome UCSC, hg19, March 6, 2013 RefSeq	1.7e-115	6	fold change	13.5669
Study_7:Monocytic leukemia THP1 wildtype or CRISPR/Cas9-induced TET2 knockout cells treated with IFNg	GSE132408		Homo sapiens	99.6254	Monocytic leukemia THP1 wildtype cells 20hr with 100ng/ml IFNg _vs_ without	RNA expression	Illumina iGenome UCSC, hg19, March 6, 2013 RefSeq	0	6	fold change	750.198
Study_7:Monocytic leukemia THP1 wildtype or CRISPR/Cas9-induced TET2 knockout cells treated with IFNg	GSE132408		Homo sapiens	91.7448	Monocytic leukemia THP1 cells without IFNg - CRISPR-induced TET2 knockout _vs_ wildtype	RNA expression	Illumina iGenome UCSC, hg19, March 6, 2013 RefSeq	5.5e-41	6	fold change	8.98697
Study_7:Monocytic leukemia THP1 wildtype or CRISPR/Cas9-induced TET2 knockout cells treated with IFNg	GSE132408		Homo sapiens	55.6019	Monocytic leukemia THP1 cells 20hr with 100ng/ml IFNg - CRISPR-induced TET2 knockout _vs_ wildtype	RNA expression	Illumina iGenome UCSC, hg19, March 6, 2013 RefSeq	3.7e-41	6	fold change	-4.2746
Study_8:SARS-CoV Round 3B - post-infection mouse lung Meta-signatures			Mus musculus	99.8064	SARS-CoV_1 day post-infection mouse Lung 15 Bioset Meta-signature	RNA expression	Custom Mouse	n/a		fold change	73.0084
Study_8:SARS-CoV Round 3B - post-infection mouse lung Meta-signatures			Mus musculus	99.7427	SARS-CoV_4 day post-infection mouse Lung 19 Bioset Meta-signature	RNA expression	Custom Mouse	n/a		fold change	88.892
Study_8:SARS-CoV Round 3B - post-infection mouse lung Meta-signatures			Mus musculus	98.6018	SARS-CoV_2 day post-infection mouse Lung 19 Bioset Meta-signature	RNA expression	Custom Mouse	n/a		fold change	89.2989
Study_8:SARS-CoV Round 3B - post-infection mouse lung Meta-signatures			Mus musculus	91.5097	SARS-CoV_7 day post-infection mouse Lung 15 Bioset Meta-signature	RNA expression	Custom Mouse	n/a		fold change	72.9419
Study_9:Overall Day Scores			Mus musculus	99.8064	4-Day Meta-Sig_5000	RNA expression	Custom Mouse	n/a		score	1787.13
Study_9:Overall Day Scores			Mus musculus	98.7888	1-Day Meta-Sig_5000	RNA expression	Custom Mouse	n/a		score	1095.13
Study_9:Overall Day Scores			Mus musculus	98.4756	2-Day Meta-Sig_5000	RNA expression	Custom Mouse	n/a		score	1696.68
Study_9:Overall Day Scores			Mus musculus	91.2942	7-Day Meta-Sig_5000	RNA expression	Custom Mouse	n/a		score	1094.13
Study_10:Fibroblast MRC-5 cells infected with cytomegalovirus strain AD169	GSE137065		Homo sapiens	99.4392	Fibroblast MRC-5 cells sampled at 48hr after 2hr infection - HCMV AD169 delta UL26 _vs_ HCMV AD169	RNA expression	Illumina iGenome UCSC, hg19, March 6, 2013 RefSeq	4e-95	3	fold change	279.706
Study_11:Peripheral blood mononuclear cells treated with HSP90 inhibitor Ganetespib	GSE113465		Homo sapiens	99.8124	Peripheral blood mononuclear cells 24hr with 500nM ganetespib _vs_ 0.01% DMSO	RNA expression	Illumina iGenome UCSC, hg19, March 6, 2013 RefSeq	1e-134	2	fold change	-60.4292
Study_12:SARS-CoV-1 and CoV-2 infections of H1299, Calu-3 and Caco-2 human cell lines	GSE14872		Homo sapiens	99.4392	Lung adenocarcinoma Calu-3 cell polyA RNA - 0.3MOI SARS-CoV-1 after 12hr _vs_ 12hr mock	RNA expression	Illumina iGenome UCSC, hg19, March 6, 2013 RefSeq	9.4e-112	2	fold change	83.1425
Study_12:SARS-CoV-1 and CoV-2 infections of H1299, Calu-3 and Caco-2 human cell lines	GSE14872		Homo sapiens	98.5222	Lung adenocarcinoma Calu-3 cell polyA RNA - 0.3MOI SARS-CoV-1 after 24hr _vs_ 24hr mock	RNA expression	Illumina iGenome UCSC, hg19, March 6, 2013 RefSeq	0	2	fold change	91.4864
Study_12:SARS-CoV-1 and CoV-2 infections of H1299, Calu-3 and Caco-2 human cell lines	GSE14872		Homo sapiens	98.8865	Lung adenocarcinoma Calu-3 cell polyA RNA - 0.3MOI SARS-CoV-2 after 24hr _vs_ 24hr mock	RNA expression	Illumina iGenome UCSC, hg19, March 6, 2013 RefSeq	0	2	fold change	372.553
Study_12:SARS-CoV-1 and CoV-2 infections of H1299, Calu-3 and Caco-2 human cell lines	GSE14872		Homo sapiens	98.8865	Lung adenocarcinoma Calu-3 cell total RNA - 0.3MOI SARS-CoV-1 after 24hr _vs_ 24hr mock	RNA expression	Illumina iGenome UCSC, hg19, March 6, 2013 RefSeq	3.1e-212	2	fold change	62.3415
Study_12:SARS-CoV-1 and CoV-2 infections of H1299, Calu-3 and Caco-2 human cell lines	GSE14872		Homo sapiens	99.0707	Lung adenocarcinoma Calu-3 cell total RNA - 0.3MOI SARS-CoV-2 after 24hr _vs_ 24hr mock	RNA expression	Illumina iGenome UCSC, hg19, March 6, 2013 RefSeq	0	2	fold change	267.38
Study_12:SARS-CoV-1 and CoV-2 infections of H1299, Calu-3 and Caco-2 human cell lines	GSE14872		Homo sapiens	82.905	Lung adenocarcinoma Calu-3 cell polyA RNA - 0.3MOI SARS-CoV-2 24hr - detached cells _vs_ attached	RNA expression	Illumina iGenome UCSC, hg19, March 6, 2013 RefSeq	5.3e-36	2	fold change	-2.79137
Study_13:SARS-CoV Round 2 - 0.5d to 28d postinfection lung Meta-signatures			Mus musculus	99.4866	SARS-CoV_all stage Lung 97 Bioset Meta-signature	RNA expression	Custom Mouse	n/a		fold change	56.4608
Study_13:SARS-CoV Round 2 - 0.5d to 28d postinfection lung Meta-signatures			Mus musculus	98.7264	SARS-CoV_early stage Lung 48 Bioset Meta-signature	RNA expression	Custom Mouse	n/a		fold change	58.1626
Study_13:SARS-CoV Round 2 - 0.5d to 28d postinfection lung Meta-signatures			Mus musculus	99.3581	SARS-CoV_mid stage Lung 42 Bioset Meta-signature	RNA expression	Custom Mouse	n/a		fold change	63.9261
Study_13:SARS-CoV Round 2 - 0.5d to 28d postinfection lung Meta-signatures			Mus musculus	45.3832	SARS-CoV_late stage Lung 7 Bioset Meta-signature	RNA expression	Custom Mouse	n/a		fold change	0
Study_14:SARS-CoV Round 1 - days1-4-7 postinfection lung Meta-signatures			Mus musculus	99.8702	SARS-CoV day7 postinfection lung meta-signature	RNA expression	Custom Mouse	n/a		fold change	99.4662
Study_14:SARS-CoV Round 1 - days1-4-7 postinfection lung Meta-signatures			Mus musculus	98.5396	SARS-CoV day1 postinfection lung meta-signature	RNA expression	Custom Mouse	n/a		fold change	76.8106
Study_14:SARS-CoV Round 1 - days1-4-7 postinfection lung Meta-signatures			Mus musculus	98.3516	SARS-CoV day4 postinfection lung meta-signature	RNA expression	Custom Mouse	n/a		fold change	66.339
Study_15:Airway epithelium Calu3 cells infected with H1N1 influenza A or pathogenic SARS-CoV viral strains	GSE47963		Homo sapiens	99.5679	Airway epithelium Calu3 cells at 2MOI with WT SARS-CoV virus - 72hr post-infection _vs_ 0hr	RNA expression	Agilent Human Whole Genome G4112A/G4112F	1.7e-09	11	fold change	4.26
Study_15:Airway epithelium Calu3 cells infected with H1N1 influenza A or pathogenic SARS-CoV viral strains	GSE47963		Homo sapiens	99.5679	Airway epithelium Calu3 cells 84hr post-infection at 2MOI with SARS-dORF6 virus _vs_ mock	RNA expression	Agilent Human Whole Genome G4112A/G4112F	3.2e-08	11	fold change	4.55
Study_15:Airway epithelium Calu3 cells infected with H1N1 influenza A or pathogenic SARS-CoV viral strains	GSE47963		Homo sapiens	99.7825	Airway epithelium Calu3 cells at 2MOI with SARS-BatSRBD virus - 84hr post-infection _vs_ 0hr	RNA expression	Agilent Human Whole Genome G4112A/G4112F	4.2e-08	10	fold change	3.29
Study_15:Airway epithelium Calu3 cells infected with H1N1 influenza A or pathogenic SARS-CoV viral strains	GSE47963		Homo sapiens	99.5679	Airway epithelium Calu3 cells 36hr post-infection at 2MOI with H1N1 influenza ACA04 virus _vs_ mock	RNA expression	Agilent Human Whole Genome G4112A/G4112F	3.3e-07	9	fold change	4.61
Study_15:Airway epithelium Calu3 cells infected with H1N1 influenza A or pathogenic SARS-CoV viral strains	GSE47963		Homo sapiens	99.5679	Airway epithelium Calu3 cells at 2MOI with WT SARS-CoV virus - 84hr post-infection _vs_ 0hr	RNA expression	Agilent Human Whole Genome G4112A/G4112F	1.6e-10	12	fold change	4.04
Study_15:Airway epithelium Calu3 cells infected with H1N1 influenza A or pathogenic SARS-CoV viral strains	GSE47963		Homo sapiens	99.5679	Airway epithelium Calu3 cells 84hr post-infection at 2MOI with WT SARS-CoV virus _vs_ mock	RNA expression	Agilent Human Whole Genome G4112A/G4112F	3.9e-08	12	fold change	3.78
Study_15:Airway epithelium Calu3 cells infected with H1N1 influenza A or pathogenic SARS-CoV viral strains	GSE47963		Homo sapiens	99.8901	Airway epithelium Calu3 cells at 2MOI with SARS-BatSRBD virus - 96hr post-infection _vs_ 0hr	RNA expression	Agilent Human Whole Genome G4112A/G4112F	8.1e-09	11	fold change	3.38
Study_15:Airway epithelium Calu3 cells infected with H1N1 influenza A or pathogenic SARS-CoV viral strains	GSE47963		Homo sapiens	99.8901	Airway epithelium Calu3 cells 36hr post-infection at 2MOI with SARS-BatSRBD virus _vs_ mock	RNA expression	Agilent Human Whole Genome G4112A/G4112F	4.6e-05	7	fold change	2.2
Study_15:Airway epithelium Calu3 cells infected with H1N1 influenza A or pathogenic SARS-CoV viral strains	GSE47963		Homo sapiens	99.5679	Airway epithelium Calu3 cells at 2MOI with WT SARS-CoV virus - 96hr post-infection _vs_ 0hr	RNA expression	Agilent Human Whole Genome G4112A/G4112F	3.8e-10	11	fold change	3.44
Study_15:Airway epithelium Calu3 cells infected with H1N1 influenza A or pathogenic SARS-CoV viral strains	GSE47963		Homo sapiens	99.6751	Airway epithelium Calu3 cells 96hr post-infection at 2MOI with SARS-BatSRBD virus _vs_ mock	RNA expression	Agilent Human Whole Genome G4112A/G4112F	2.1e-06	11	fold change	2.98
Study_15:Airway epithelium Calu3 cells infected with H1N1 influenza A or pathogenic SARS-CoV viral strains	GSE47963		Homo sapiens	99.7825	Airway epithelium Calu3 cells 36hr post-infection at 2MOI with SARS-dORF6 virus _vs_ mock	RNA expression	Agilent Human Whole Genome G4112A/G4112F	9.2e-05	7	fold change	1.95
Study_15:Airway epithelium Calu3 cells infected with H1N1 influenza A or pathogenic SARS-CoV viral strains	GSE47963		Homo sapiens	99.4609	Airway epithelium Calu3 cells 96hr post-infection at 2MOI with SARS-dORF6 virus _vs_ mock	RNA expression	Agilent Human Whole Genome G4112A/G4112F	5e-07	11	fold change	3.94
Study_15:Airway epithelium Calu3 cells infected with H1N1 influenza A or pathogenic SARS-CoV viral strains	GSE47963		Homo sapiens	99.5679	Airway epithelium Calu3 cells 96hr post-infection at 2MOI with WT SARS-CoV virus _vs_ mock	RNA expression	Agilent Human Whole Genome G4112A/G4112F	1.9e-06	11	fold change	3.01
Study_15:Airway epithelium Calu3 cells infected with H1N1 influenza A or pathogenic SARS-CoV viral strains	GSE47963		Homo sapiens	99.7825	Airway epithelium Calu3 cells at 2MOI with SARS-dORF6 virus - 36hr post-infection _vs_ 0hr	RNA expression	Agilent Human Whole Genome G4112A/G4112F	0.0056	7	fold change	2.45
Study_15:Airway epithelium Calu3 cells infected with H1N1 influenza A or pathogenic SARS-CoV viral strains	GSE47963		Homo sapiens	99.7825	Airway epithelium Calu3 cells at 2MOI with SARS-dORF6 virus - 48hr post-infection _vs_ 0hr	RNA expression	Agilent Human Whole Genome G4112A/G4112F	0.001	11	fold change	3.18
Study_15:Airway epithelium Calu3 cells infected with H1N1 influenza A or pathogenic SARS-CoV viral strains	GSE47963		Homo sapiens	99.7825	Airway epithelium Calu3 cells 48hr post-infection at 2MOI with SARS-BatSRBD virus _vs_ mock	RNA expression	Agilent Human Whole Genome G4112A/G4112F	0.0007	10	fold change	1.8
Study_15:Airway epithelium Calu3 cells infected with H1N1 influenza A or pathogenic SARS-CoV viral strains	GSE47963		Homo sapiens	99.7825	Airway epithelium Calu3 cells at 2MOI with SARS-dORF6 virus - 60hr post-infection _vs_ 0hr	RNA expression	Agilent Human Whole Genome G4112A/G4112F	0.0004	11	fold change	3.73
Study_15:Airway epithelium Calu3 cells infected with H1N1 influenza A or pathogenic SARS-CoV viral strains	GSE47963		Homo sapiens	99.6751	Airway epithelium Calu3 cells 12hr post-infection at 2MOI with H1N1 influenza ACA04 virus _vs_ mock	RNA expression	Agilent Human Whole Genome G4112A/G4112F	3.4e-07	10	fold change	4.34
Study_15:Airway epithelium Calu3 cells infected with H1N1 influenza A or pathogenic SARS-CoV viral strains	GSE47963		Homo sapiens	99.7825	Airway epithelium Calu3 cells at 2MOI with SARS-dORF6 virus - 72hr post-infection _vs_ 0hr	RNA expression	Agilent Human Whole Genome G4112A/G4112F	9.7e-05	11	fold change	4.87
Study_15:Airway epithelium Calu3 cells infected with H1N1 influenza A or pathogenic SARS-CoV viral strains	GSE47963		Homo sapiens	99.4609	Airway epithelium Calu3 cells 48hr post-infection at 2MOI with WT SARS-CoV virus _vs_ mock	RNA expression	Agilent Human Whole Genome G4112A/G4112F	0.0004	11	fold change	1.87
Study_15:Airway epithelium Calu3 cells infected with H1N1 influenza A or pathogenic SARS-CoV viral strains	GSE47963		Homo sapiens	99.7825	Airway epithelium Calu3 cells at 2MOI with SARS-dORF6 virus - 84hr post-infection _vs_ 0hr	RNA expression	Agilent Human Whole Genome G4112A/G4112F	0.0001	11	fold change	4.6
Study_15:Airway epithelium Calu3 cells infected with H1N1 influenza A or pathogenic SARS-CoV viral strains	GSE47963		Homo sapiens	99.4609	Airway epithelium Calu3 cells 60hr post-infection at 2MOI with SARS-BatSRBD virus _vs_ mock	RNA expression	Agilent Human Whole Genome G4112A/G4112F	1.1e-05	10	fold change	2.26
Study_15:Airway epithelium Calu3 cells infected with H1N1 influenza A or pathogenic SARS-CoV viral strains	GSE47963		Homo sapiens	99.4609	Airway epithelium Calu3 cells at 2MOI with H1N1 influenza ACA04 virus - 48hr post-infection _vs_ 0h	RNA expression	Agilent Human Whole Genome G4112A/G4112F	5.2e-08	11	fold change	3.59
Study_15:Airway epithelium Calu3 cells infected with H1N1 influenza A or pathogenic SARS-CoV viral strains	GSE47963		Homo sapiens	99.6751	Airway epithelium Calu3 cells at 2MOI with SARS-dORF6 virus - 96hr post-infection _vs_ 0hr	RNA expression	Agilent Human Whole Genome G4112A/G4112F	0.0002	11	fold change	4.26
Study_15:Airway epithelium Calu3 cells infected with H1N1 influenza A or pathogenic SARS-CoV viral strains	GSE47963		Homo sapiens	99.4609	Airway epithelium Calu3 cells 60hr post-infection at 2MOI with SARS-dORF6 virus _vs_ mock	RNA expression	Agilent Human Whole Genome G4112A/G4112F	5.5e-07	11	fold change	3.07
Study_15:Airway epithelium Calu3 cells infected with H1N1 influenza A or pathogenic SARS-CoV viral strains	GSE47963		Homo sapiens	99.5679	Airway epithelium Calu3 cells at 2MOI with H1N1 influenza ACA04 virus - 6hr post-infection _vs_ 0hr	RNA expression	Agilent Human Whole Genome G4112A/G4112F	2e-07	10	fold change	3
Study_15:Airway epithelium Calu3 cells infected with H1N1 influenza A or pathogenic SARS-CoV viral strains	GSE47963		Homo sapiens	99.6751	Airway epithelium Calu3 cells 60hr post-infection at 2MOI with WT SARS-CoV virus _vs_ mock	RNA expression	Agilent Human Whole Genome G4112A/G4112F	9.1e-07	12	fold change	2.81
Study_15:Airway epithelium Calu3 cells infected with H1N1 influenza A or pathogenic SARS-CoV viral strains	GSE47963		Homo sapiens	99.4609	Airway epithelium Calu3 cells 18hr post-infection at 2MOI with H1N1 influenza ACA04 virus _vs_ mock	RNA expression	Agilent Human Whole Genome G4112A/G4112F	9.3e-06	9	fold change	4.48
Study_15:Airway epithelium Calu3 cells infected with H1N1 influenza A or pathogenic SARS-CoV viral strains	GSE47963		Homo sapiens	99.6751	Airway epithelium Calu3 cells at 2MOI with WT SARS-CoV virus - 18hr post-infection _vs_ 0hr	RNA expression	Agilent Human Whole Genome G4112A/G4112F	8.2e-05	1	fold change	6.12
Study_15:Airway epithelium Calu3 cells infected with H1N1 influenza A or pathogenic SARS-CoV viral strains	GSE47963		Homo sapiens	99.7825	Airway epithelium Calu3 cells 6hr post-infection at 2MOI with H1N1 influenza ACA04 virus _vs_ mock	RNA expression	Agilent Human Whole Genome G4112A/G4112F	5.1e-08	10	fold change	3.32
Study_15:Airway epithelium Calu3 cells infected with H1N1 influenza A or pathogenic SARS-CoV viral strains	GSE47963		Homo sapiens	99.8901	Airway epithelium Calu3 cells at 2MOI with SARS-BatSRBD virus - 24hr post-infection _vs_ 0hr	RNA expression	Agilent Human Whole Genome G4112A/G4112F	1.9e-06	8	fold change	2.55
Study_15:Airway epithelium Calu3 cells infected with H1N1 influenza A or pathogenic SARS-CoV viral strains	GSE47963		Homo sapiens	99.4609	Airway epithelium Calu3 cells 18hr post-infection at 2MOI with WT SARS-CoV virus _vs_ mock	RNA expression	Agilent Human Whole Genome G4112A/G4112F	0.0074	1	fold change	4.4
Study_15:Airway epithelium Calu3 cells infected with H1N1 influenza A or pathogenic SARS-CoV viral strains	GSE47963		Homo sapiens	99.6751	Airway epithelium Calu3 cells 72hr post-infection at 2MOI with SARS-BatSRBD virus _vs_ mock	RNA expression	Agilent Human Whole Genome G4112A/G4112F	5e-06	11	fold change	2.63
Study_15:Airway epithelium Calu3 cells infected with H1N1 influenza A or pathogenic SARS-CoV viral strains	GSE47963		Homo sapiens	99.8901	Airway epithelium Calu3 cells at 2MOI with SARS-BatSRBD virus - 36hr post-infection _vs_ 0hr	RNA expression	Agilent Human Whole Genome G4112A/G4112F	6e-07	7	fold change	2.9
Study_15:Airway epithelium Calu3 cells infected with H1N1 influenza A or pathogenic SARS-CoV viral strains	GSE47963		Homo sapiens	99.8901	Airway epithelium Calu3 cells at 2MOI with SARS-BatSRBD virus - 48hr post-infection _vs_ 0hr	RNA expression	Agilent Human Whole Genome G4112A/G4112F	3.9e-08	10	fold change	2.98
Study_15:Airway epithelium Calu3 cells infected with H1N1 influenza A or pathogenic SARS-CoV viral strains	GSE47963		Homo sapiens	99.5679	Airway epithelium Calu3 cells 24hr post-infection at 2MOI with SARS-BatSRBD virus _vs_ mock	RNA expression	Agilent Human Whole Genome G4112A/G4112F	0.0089	8	fold change	1.38
Study_15:Airway epithelium Calu3 cells infected with H1N1 influenza A or pathogenic SARS-CoV viral strains	GSE47963		Homo sapiens	99.6751	Airway epithelium Calu3 cells at 2MOI with WT SARS-CoV virus - 48hr post-infection _vs_ 0hr	RNA expression	Agilent Human Whole Genome G4112A/G4112F	4.5e-09	11	fold change	3.11
Study_15:Airway epithelium Calu3 cells infected with H1N1 influenza A or pathogenic SARS-CoV viral strains	GSE47963		Homo sapiens	99.8901	Airway epithelium Calu3 cells at 2MOI with SARS-BatSRBD virus - 60hr post-infection _vs_ 0hr	RNA expression	Agilent Human Whole Genome G4112A/G4112F	5.7e-08	10	fold change	2.88
Study_15:Airway epithelium Calu3 cells infected with H1N1 influenza A or pathogenic SARS-CoV viral strains	GSE47963		Homo sapiens	99.6751	Airway epithelium Calu3 cells at 2MOI with WT SARS-CoV virus - 60hr post-infection _vs_ 0hr	RNA expression	Agilent Human Whole Genome G4112A/G4112F	2.1e-10	12	fold change	3.6
Study_15:Airway epithelium Calu3 cells infected with H1N1 influenza A or pathogenic SARS-CoV viral strains	GSE47963		Homo sapiens	99.6751	Airway epithelium Calu3 cells 84hr post-infection at 2MOI with SARS-BatSRBD virus _vs_ mock	RNA expression	Agilent Human Whole Genome G4112A/G4112F	3.8e-07	10	fold change	3.09
Study_15:Airway epithelium Calu3 cells infected with H1N1 influenza A or pathogenic SARS-CoV viral strains	GSE47963		Homo sapiens	99.8901	Airway epithelium Calu3 cells at 2MOI with SARS-BatSRBD virus - 72hr post-infection _vs_ 0hr	RNA expression	Agilent Human Whole Genome G4112A/G4112F	5.3e-08	11	fold change	3.51
Study_15:Airway epithelium Calu3 cells infected with H1N1 influenza A or pathogenic SARS-CoV viral strains	GSE47963		Homo sapiens	99.3522	Airway epithelium Calu3 cells at 2MOI with H1N1 influenza ACA04 virus - 36hr post-infection _vs_ 0h	RNA expression	Agilent Human Whole Genome G4112A/G4112F	2.8e-08	9	fold change	4.17
Study_15:Airway epithelium Calu3 cells infected with H1N1 influenza A or pathogenic SARS-CoV viral strains	GSE47963		Homo sapiens	99.3522	Airway epithelium Calu3 cells 72hr post-infection at 2MOI with SARS-dORF6 virus _vs_ mock	RNA expression	Agilent Human Whole Genome G4112A/G4112F	3.5e-07	11	fold change	3.84
Study_15:Airway epithelium Calu3 cells infected with H1N1 influenza A or pathogenic SARS-CoV viral strains	GSE47963		Homo sapiens	99.3522	Airway epithelium Calu3 cells 72hr post-infection at 2MOI with WT SARS-CoV virus _vs_ mock	RNA expression	Agilent Human Whole Genome G4112A/G4112F	1.1e-06	11	fold change	3.18
Study_15:Airway epithelium Calu3 cells infected with H1N1 influenza A or pathogenic SARS-CoV viral strains	GSE47963		Homo sapiens	99.3522	Airway epithelium Calu3 cells 48hr post-infection at 2MOI with H1N1 influenza ACA04 virus _vs_ mock	RNA expression	Agilent Human Whole Genome G4112A/G4112F	6.4e-06	11	fold change	3.18
Study_15:Airway epithelium Calu3 cells infected with H1N1 influenza A or pathogenic SARS-CoV viral strains	GSE47963		Homo sapiens	99.3522	Airway epithelium Calu3 cells at 2MOI with H1N1 influenza ACA04 virus - 12hr post-infection _vs_ 0h	RNA expression	Agilent Human Whole Genome G4112A/G4112F	5.1e-08	10	fold change	3.78
Study_15:Airway epithelium Calu3 cells infected with H1N1 influenza A or pathogenic SARS-CoV viral strains	GSE47963		Homo sapiens	99.2457	Airway epithelium Calu3 cells at 2MOI with H1N1 influenza ACA04 virus - 18hr post-infection _vs_ 0h	RNA expression	Agilent Human Whole Genome G4112A/G4112F	3.1e-08	9	fold change	4.24
Study_15:Airway epithelium Calu3 cells infected with H1N1 influenza A or pathogenic SARS-CoV viral strains	GSE47963		Homo sapiens	99.2457	Airway epithelium Calu3 cells 48hr post-infection at 2MOI with SARS-dORF6 virus _vs_ mock	RNA expression	Agilent Human Whole Genome G4112A/G4112F	0.0002	11	fold change	2.02
Study_15:Airway epithelium Calu3 cells infected with H1N1 influenza A or pathogenic SARS-CoV viral strains	GSE47963		Homo sapiens	99.3522	Airway epithelium Calu3 cells at 2MOI with H1N1 influenza ACA04 virus - 24hr post-infection _vs_ 0h	RNA expression	Agilent Human Whole Genome G4112A/G4112F	2.4e-08	10	fold change	4.39
Study_15:Airway epithelium Calu3 cells infected with H1N1 influenza A or pathogenic SARS-CoV viral strains	GSE47963		Homo sapiens	98.4	Airway epithelium Calu3 cells 24hr post-infection at 2MOI with H1N1 influenza ACA04 virus _vs_ mock	RNA expression	Agilent Human Whole Genome G4112A/G4112F	1.6e-10	10	fold change	3.46
Study_16:Skin from chronic and acute cutaneous lupus patients	GSE109248		Homo sapiens	99.7168	Skin from subacute cutaneous lupus patients _vs_ healthy	RNA expression	Illumina HumanHT-12 V4.0 expression beadchip	2.5e-10	12	fold change	1.56
Study_16:Skin from chronic and acute cutaneous lupus patients	GSE109248		Homo sapiens	99.8104	Skin from chronic cutaneous lupus patients _vs_ healthy	RNA expression	Illumina HumanHT-12 V4.0 expression beadchip	5.1e-10	6	fold change	1.63
Study_16:Skin from chronic and acute cutaneous lupus patients	GSE109248		Homo sapiens	99.8104	Skin from acute cutaneous lupus patients _vs_ healthy	RNA expression	Illumina HumanHT-12 V4.0 expression beadchip	5.7e-10	7	fold change	1.63
Study_16:Skin from chronic and acute cutaneous lupus patients	GSE109248		Homo sapiens	75.8208	Skin from psoriasis patients _vs_ healthy	RNA expression	Illumina HumanHT-12 V4.0 expression beadchip	0.0006	17	fold change	1.22
Study_17:Dermis and epidermis tissue of psoriasis patients under ustekinumab therapy	GSE103489		Homo sapiens	99.8124	Dermis of psoriasis patients ustekinumab treated - anti-CD3 antibody _vs_ isotype controls	RNA expression	Illumina iGenome UCSC, hg19, March 6, 2013 RefSeq	3.8e-35	3	fold change	27.8253
Study_17:Dermis and epidermis tissue of psoriasis patients under ustekinumab therapy	GSE103489		Homo sapiens	99.4392	Dermis of psoriasis patients untreated - anti-CD3 antibody _vs_ isotype controls	RNA expression	Illumina iGenome UCSC, hg19, March 6, 2013 RefSeq	8e-19	3	fold change	10.5804
Study_17:Dermis and epidermis tissue of psoriasis patients under ustekinumab therapy	GSE103489		Homo sapiens	99.6254	Epidermis of psoriasis patients untreated - anti-CD3 antibody _vs_ isotype controls	RNA expression	Illumina iGenome UCSC, hg19, March 6, 2013 RefSeq	2.8e-11	3	fold change	6.99133
Study_17:Dermis and epidermis tissue of psoriasis patients under ustekinumab therapy	GSE103489		Homo sapiens	94.1744	Epidermis of psoriasis patients ustekinumab treated - anti-CD3 antibody _vs_ isotype controls	RNA expression	Illumina iGenome UCSC, hg19, March 6, 2013 RefSeq	1.1e-05	3	fold change	2.88772
Study_18:Skin biopsies from psoriasis patients treated with adalimumab or methotrexate	GSE85034		Homo sapiens	99.7168	Psoriasis lesional skin of methotrexate regimen non-responders - wk16 _vs_ wk0	RNA expression	Illumina HumanHT-12 V4.0 expression beadchip	0.0195	11	fold change	-1.41
Study_18:Skin biopsies from psoriasis patients treated with adalimumab or methotrexate	GSE85034		Homo sapiens	95.5073	Psoriasis lesional skin of methotrexate regimen non-responders - wk4 _vs_ wk0	RNA expression	Illumina HumanHT-12 V4.0 expression beadchip	0.0145	11	fold change	-1.25
Study_18:Skin biopsies from psoriasis patients treated with adalimumab or methotrexate	GSE85034		Homo sapiens	95.3362	Psoriasis lesional skin at wk1 of methotrexate regimen non-responders _vs_ responders	RNA expression	Illumina HumanHT-12 V4.0 expression beadchip	0.0462	11	fold change	1.28
Study_18:Skin biopsies from psoriasis patients treated with adalimumab or methotrexate	GSE85034		Homo sapiens	92.8384	Psoriasis lesional skin of adalimumab regimen responders - wk1 _vs_ wk0	RNA expression	Illumina HumanHT-12 V4.0 expression beadchip	0.0358	10	fold change	-1.34
Study_18:Skin biopsies from psoriasis patients treated with adalimumab or methotrexate	GSE85034		Homo sapiens	89.6282	Psoriasis lesional skin of adalimumab regimen responders - wk2 _vs_ wk0	RNA expression	Illumina HumanHT-12 V4.0 expression beadchip	0.0269	10	fold change	-1.57
Study_18:Skin biopsies from psoriasis patients treated with adalimumab or methotrexate	GSE85034		Homo sapiens	82.1477	Psoriasis skin at wk0 of adalimumab regimen responders - lesional _vs_ non-lesional	RNA expression	Illumina HumanHT-12 V4.0 expression beadchip	0.0029	10	fold change	2.23
Study_18:Skin biopsies from psoriasis patients treated with adalimumab or methotrexate	GSE85034		Homo sapiens	81.9578	Psoriasis lesional skin of adalimumab regimen responders - wk4 _vs_ wk0	RNA expression	Illumina HumanHT-12 V4.0 expression beadchip	0.009	10	fold change	-1.76
Study_18:Skin biopsies from psoriasis patients treated with adalimumab or methotrexate	GSE85034		Homo sapiens	78.2767	Psoriasis lesional skin at wk0 of methotrexate regimen non-responders _vs_ responders	RNA expression	Illumina HumanHT-12 V4.0 expression beadchip	0.0415	11	fold change	1.33
Study_18:Skin biopsies from psoriasis patients treated with adalimumab or methotrexate	GSE85034		Homo sapiens	72.61	Psoriasis skin at wk0 of methotrexate regimen non-responders - lesional _vs_ non-lesional	RNA expression	Illumina HumanHT-12 V4.0 expression beadchip	0.0113	11	fold change	1.6
Study_18:Skin biopsies from psoriasis patients treated with adalimumab or methotrexate	GSE85034		Homo sapiens	59.4523	Psoriasis skin at wk0 of adalimumab regimen non-responders - lesional _vs_ non-lesional	RNA expression	Illumina HumanHT-12 V4.0 expression beadchip	0.0385	5	fold change	1.66
Study_18:Skin biopsies from psoriasis patients treated with adalimumab or methotrexate	GSE85034		Homo sapiens	35.792	Psoriasis skin at wk0 of methotrexate regimen responders - lesional _vs_ non-lesional	RNA expression	Illumina HumanHT-12 V4.0 expression beadchip	0.0498	3	fold change	1.38
Study_19:Plasmacytoid dendritic cells treated with TLR7 and TLR9 agonists in the presence or absence of RN486	GSE41825		Homo sapiens	99.8363	Plasmacytoid dendritic cells with BTK inhibitor RN486 + 3hr with ODN2216 _vs_ 3hr untreated	RNA expression	Affymetrix GeneChip Human HG_U133 Plus 2.0	0.0001	6	fold change	47.1
Study_19:Plasmacytoid dendritic cells treated with TLR7 and TLR9 agonists in the presence or absence of RN486	GSE41825		Homo sapiens	99.6751	Plasmacytoid dendritic cells without BTK inhibitor RN486 + 3hr with ODN2216 _vs_ 3hr untreated	RNA expression	Affymetrix GeneChip Human HG_U133 Plus 2.0	3.3e-09	8	fold change	280.4
Study_19:Plasmacytoid dendritic cells treated with TLR7 and TLR9 agonists in the presence or absence of RN486	GSE41825		Homo sapiens	99.0315	Plasmacytoid dendritic cells with BTK inhibitor RN486 + 3hr with gardiquimod _vs_ 3hr untreated	RNA expression	Affymetrix GeneChip Human HG_U133 Plus 2.0	3.2e-10	8	fold change	661
Study_19:Plasmacytoid dendritic cells treated with TLR7 and TLR9 agonists in the presence or absence of RN486	GSE41825		Homo sapiens	98.8728	Plasmacytoid dendritic cells without BTK inhibitor RN486 + 3hr with gardiquimod _vs_ 3hr untreated	RNA expression	Affymetrix GeneChip Human HG_U133 Plus 2.0	5.9e-10	8	fold change	599.9
Study_19:Plasmacytoid dendritic cells treated with TLR7 and TLR9 agonists in the presence or absence of RN486	GSE41825		Homo sapiens	95.1982	Plasmacytoid dendritic cells 3hr with ODN2216 - with BTK inhibitor RN486 _vs_ without	RNA expression	Affymetrix GeneChip Human HG_U133 Plus 2.0	0.0012	6	fold change	-5.48
Study_20:Decidua and placenta infected with either human cytomegalovirus or Zika virus	GSE81637		Homo sapiens	99.6254	Placental tissues 2 days-post-infection (dpi) - Zika virus (ZIKV) _vs_ mock	RNA expression	Illumina iGenome UCSC, hg19, March 6, 2013 RefSeq	1.6e-16	2	fold change	4.00881
Study_20:Decidua and placenta infected with either human cytomegalovirus or Zika virus	GSE81637		Homo sapiens	98.5222	Decidual tissues 2 days-post-infection (dpi) - human cytomegalovirus (HCMV) _vs_ mock	RNA expression	Illumina iGenome UCSC, hg19, March 6, 2013 RefSeq	9.3e-23	2	fold change	8.47699
Study_20:Decidua and placenta infected with either human cytomegalovirus or Zika virus	GSE81637		Homo sapiens	95.5238	Decidual tissues 2 days-post-infection (dpi) - Zika virus (ZIKV) _vs_ mock	RNA expression	Illumina iGenome UCSC, hg19, March 6, 2013 RefSeq	1.2e-06	2	fold change	2.31173
Study_21:Coronary artery endothelial cells with ACSL3 siRNA knockdown treated with TNF-alpha	GSE134489		Homo sapiens	99.6254	Coronary artery endothelial cells ACSL3 siRNA knockdown - 18hr 20ng per mL TNF-alpha _vs_ untreated	RNA expression	Illumina iGenome UCSC, hg19, March 6, 2013 RefSeq	7.2e-152	3	fold change	102.202
Study_21:Coronary artery endothelial cells with ACSL3 siRNA knockdown treated with TNF-alpha	GSE134489		Homo sapiens	97.2649	Coronary artery endothelial cells NT siRNA - 18hr 20ng per mL TNF-alpha _vs_ untreated	RNA expression	Illumina iGenome UCSC, hg19, March 6, 2013 RefSeq	4.2e-33	3	fold change	19.2966
Study_22:Monocytic THP1 wildtype or IRF9 knockout cells treated with IFN-beta	GSE128113		Homo sapiens	99.4392	Monocytic THP1 cells 2hr with 250IU/mL IFNb - IRF9 knockout _vs_ wildtype	RNA expression	Illumina iGenome UCSC, hg19, March 6, 2013 RefSeq	0	3	fold change	-143.621
Study_22:Monocytic THP1 wildtype or IRF9 knockout cells treated with IFN-beta	GSE128113		Homo sapiens	99.8124	Monocytic THP1 wildtype cells - 250IU/mL IFNb for 2hr _vs_ untreated	RNA expression	Illumina iGenome UCSC, hg19, March 6, 2013 RefSeq	0	3	fold change	256.94
Study_22:Monocytic THP1 wildtype or IRF9 knockout cells treated with IFN-beta	GSE128113		Homo sapiens	94.8443	Monocytic THP1 cells IRF9 knockouts - 250IU/mL IFNb for 2hr _vs_ untreated	RNA expression	Illumina iGenome UCSC, hg19, March 6, 2013 RefSeq	5.5e-10	3	fold change	3.36586
Study_23:Immortalized coronary artery endothelial cells treated with TNF-alpha	GSE126198		Homo sapiens	99.8124	Immortalized coronary artery endothelial cells 10ng per mL TNF-alpha - 24hr _vs_ 0hr	RNA expression	Illumina iGenome UCSC, hg19, March 6, 2013 RefSeq	0	2	fold change	935.407
Study_23:Immortalized coronary artery endothelial cells treated with TNF-alpha	GSE126198		Homo sapiens	99.8124	Coronary artery endothelial cells 10ng per mL TNF-alpha - 4hr _vs_ 0hr	RNA expression	Illumina iGenome UCSC, hg19, March 6, 2013 RefSeq	6.1e-223	2	fold change	485.086
Study_23:Immortalized coronary artery endothelial cells treated with TNF-alpha	GSE126198		Homo sapiens	98.34	Immortalized coronary artery endothelial cells 10ng per mL TNF-alpha - 4hr _vs_ 0hr	RNA expression	Illumina iGenome UCSC, hg19, March 6, 2013 RefSeq	1.3e-226	2	fold change	258.21
Study_23:Immortalized coronary artery endothelial cells treated with TNF-alpha	GSE126198		Homo sapiens	96.9105	Coronary artery endothelial cells 10ng per mL TNF-alpha - 24hr _vs_ 0hr	RNA expression	Illumina iGenome UCSC, hg19, March 6, 2013 RefSeq	4.9e-89	2	fold change	94.3942
Study_24:Primary mammary epithelial cells with EMT-inducer TGFb and with FBXO32 or CTBP1 siRNA knockdowns	GSE77408		Homo sapiens	99.8124	Primary mammary epithelial cells - 4d with 5ng/ml TGFb + CTBP1 siRNA _vs_ untreated + untransfected	RNA expression	Illumina iGenome UCSC, hg19, March 6, 2013 RefSeq	1.1e-165	2	fold change	1210.91
Study_24:Primary mammary epithelial cells with EMT-inducer TGFb and with FBXO32 or CTBP1 siRNA knockdowns	GSE77408		Homo sapiens	48.0852	Breast cancer MDA-MB-231 mesenchymal cells 4d with 5ng/ml TGFb - FBXO32 siRNA _vs_ control siRNA	RNA expression	Illumina iGenome UCSC, hg19, March 6, 2013 RefSeq	0.0002	2	fold change	2.32989
Study_24:Primary mammary epithelial cells with EMT-inducer TGFb and with FBXO32 or CTBP1 siRNA knockdowns	GSE77408		Homo sapiens	19.9929	Primary mammary epithelial cells 4d with 5ng/ml TGFb - CTBP1 siRNA _vs_ control siRNA	RNA expression	Illumina iGenome UCSC, hg19, March 6, 2013 RefSeq	0.0015	2	fold change	1.66419
Study_25:Prostate adenocarcinoma LNCaP cells with ESRP1 siRNA and ESRP2 siRNA	GSE129540		Homo sapiens	99.6254	Prostate adenocarcinoma LNCaP cells for 72hr with siRNA - ESRP1 + ESRP2 _vs_ non-targeting	RNA expression	Illumina iGenome UCSC, hg19, March 6, 2013 RefSeq	4.3e-291	3	fold change	218.285
Study_26:Pancreatic EndoC-betaH1 cells with or without cytokine cocktail treatment	GSE134122		Homo sapiens	99.8124	Pancreatic EndoC-betaH1 cells 24hr with IL1b + TNFa + IFNg + IL17 cytokines cocktail _vs_ without	RNA expression	Illumina iGenome UCSC, hg19, March 6, 2013 RefSeq	0	3	fold change	22298.3
Study_27:Rectal biopsies from pediatric patients with newly diagnosed Crohn's disease and ulcerative colitis	GSE117993		Homo sapiens	99.8124	Rectal biopsies from pediatric patients with ileal Crohn's disease _vs_ non-IBD pediatric controls	RNA expression	Illumina iGenome UCSC, hg19, March 6, 2013 RefSeq	3.2e-17	43	fold change	3.85338
Study_27:Rectal biopsies from pediatric patients with newly diagnosed Crohn's disease and ulcerative colitis	GSE117993		Homo sapiens	82.6487	Rectal biopsies from pediatric patients with ulcerative colitis _vs_ non-IBD pediatric controls	RNA expression	Illumina iGenome UCSC, hg19, March 6, 2013 RefSeq	2.2e-19	29	fold change	4.63318
Study_28:Leukemia THP-1 derived macrophages treated with FSL-1, liposaccharide and Pam3CSK4	GSE109084		Homo sapiens	99.8124	Leukemia THP-1 derived macrophages treated 8hr with 100ng per mL lipopolysaccharide _vs_ untreated	RNA expression	Illumina iGenome UCSC, hg19, March 6, 2013 RefSeq	2.6e-200	2	fold change	629.657
Study_28:Leukemia THP-1 derived macrophages treated with FSL-1, liposaccharide and Pam3CSK4	GSE109084		Homo sapiens	75.7277	Leukemia THP-1 derived macrophages treated 8hr with 100ng per mL FSL-1 _vs_ untreated	RNA expression	Illumina iGenome UCSC, hg19, March 6, 2013 RefSeq	1.5e-13	2	fold change	6.51198
Study_28:Leukemia THP-1 derived macrophages treated with FSL-1, liposaccharide and Pam3CSK4	GSE109084		Homo sapiens	71.7556	Leukemia THP-1 derived macrophages treated 8hr with 100ng per mL Pam3CSK4 _vs_ untreated	RNA expression	Illumina iGenome UCSC, hg19, March 6, 2013 RefSeq	7.6e-12	2	fold change	5.62209
Study_29:Nasal mucosa from patients with influenza A H1N1 pdm09 infection	GSE93731		Homo sapiens	99.8363	Nasal mucosa from untreated patients with influenza A H1N1 pdm09 - infected _vs_ cured	RNA expression	Affymetrix GeneChip Human HG_U133 Plus 2.0	7.8e-05	8	fold change	107.5
Study_30:Prostate basal epithelial cells after fractionated irradiation	GSE112686		Homo sapiens	99.6254	Prostate cells 24hr after 1Gy irradiation after 4wk - irradiated 5d/wk with 0.5Gy _vs_ not	RNA expression	Illumina iGenome UCSC, hg19, March 6, 2013 RefSeq	5.4e-24	3	fold change	-13.5742
Study_30:Prostate basal epithelial cells after fractionated irradiation	GSE112686		Homo sapiens	99.8124	Prostate cells 24hr after 1Gy irradiation after 4wk - irradiated 5d/wk with 1Gy _vs_ not	RNA expression	Illumina iGenome UCSC, hg19, March 6, 2013 RefSeq	3.2e-52	4	fold change	-19.3596
Study_31:Peripheral blood mononuclear cells treated with plasma extracellular vesicles of diabetic subjects	GSE105167		Homo sapiens	99.7168	PBMCs treated 24hr with euglycemic subjects extracellular vesicles _vs_ PBS	RNA expression	Illumina HumanHT-12 V4.0 expression beadchip	0.0369	4	fold change	3.87
Study_31:Peripheral blood mononuclear cells treated with plasma extracellular vesicles of diabetic subjects	GSE105167		Homo sapiens	26.1572	PBMCs treated 24hr with diabetic subjects extracellular vesicles _vs_ PBS	RNA expression	Illumina HumanHT-12 V4.0 expression beadchip	0.0135	4	fold change	1.36
Study_32:Liver biopsies from chronic hepatitis B patients treated with IFNA1	GSE66698		Homo sapiens	99.9181	Liver biopsies from chronic hepatitis B patients responded to 5MU IFNA1 24wk - after _vs_ before	RNA expression	Affymetrix GeneChip Human HG_U133 Plus 2.0	0.0038	7	fold change	-4.57
Study_33:Cerebral cortices of male and female mice infected with Toxoplasma gondii	GSE117504		Mus musculus	99.6195	Cerebral cortices of female mice infected 21d with Toxoplasma gondii _vs_ female 21d uninfected	RNA expression	Illumina iGenome UCSC mm10, May 23 2014, RefSeq	5.8e-163	3	fold change	950.19
Study_33:Cerebral cortices of male and female mice infected with Toxoplasma gondii	GSE117504		Mus musculus	91.4612	Cerebral cortices of female mice infected 90d with Toxoplasma gondii _vs_ female 90d uninfected	RNA expression	Illumina iGenome UCSC mm10, May 23 2014, RefSeq	1.9e-40	3	fold change	45.9212
Study_33:Cerebral cortices of male and female mice infected with Toxoplasma gondii	GSE117504		Mus musculus	80.15	Cerebral cortices of female mice infected 28d with Toxoplasma gondii _vs_ female 28d uninfected	RNA expression	Illumina iGenome UCSC mm10, May 23 2014, RefSeq	5e-26	3	fold change	47.217
Study_33:Cerebral cortices of male and female mice infected with Toxoplasma gondii	GSE117504		Mus musculus	48.8782	Cerebral cortices of male mice infected 180d with Toxoplasma gondii _vs_ male 180d uninfected	RNA expression	Illumina iGenome UCSC mm10, May 23 2014, RefSeq	0.0002	3	fold change	5.72311
Study_33:Cerebral cortices of male and female mice infected with Toxoplasma gondii	GSE117504		Mus musculus	37.6305	Cerebral cortices of female mice infected 180d with Toxoplasma gondii _vs_ female 180d uninfected	RNA expression	Illumina iGenome UCSC mm10, May 23 2014, RefSeq	0.0013	3	fold change	3.47423
Study_34:Skin biospies from atopic dermatitis patients treated with apremilast	GSE120899		Homo sapiens	99.8363	Skin of atopic dermatitis patients at lesional site at wk12 - 40mg apremilast _vs_ placebo	RNA expression	Affymetrix GeneChip Human HG_U133 Plus 2.0	0.0356	6	fold change	6.26
Study_34:Skin biospies from atopic dermatitis patients treated with apremilast	GSE120899		Homo sapiens	52.4131	Skin of matched atopic dermatitis patients with 40mg apremilast at wk0 - lesional _vs_ non-lesional	RNA expression	Affymetrix GeneChip Human HG_U133 Plus 2.0	0.0367	7	fold change	2.05
Study_35:Leukocytes from healthy donors treated with Pam2CSK4, Pam3CSK4, chitin and lipopolysaccharides	GSE103094		Homo sapiens	99.4372	Leukocytes from healthy donor-derived whole blood treated 3hr - lipopolysaccharides _vs_ untreated	RNA expression	Illumina HumanHT-12 V4.0 expression beadchip	0.007	3	fold change	174.4
Study_35:Leukocytes from healthy donors treated with Pam2CSK4, Pam3CSK4, chitin and lipopolysaccharides	GSE103094		Homo sapiens	96.723	Leukocytes from healthy donor-derived whole blood treated 3hr - chitin _vs_ untreated	RNA expression	Illumina HumanHT-12 V4.0 expression beadchip	0.0031	5	fold change	14.3
Study_35:Leukocytes from healthy donors treated with Pam2CSK4, Pam3CSK4, chitin and lipopolysaccharides	GSE103094		Homo sapiens	90.6997	Leukocytes from healthy donor-derived whole blood treated 3hr - Pam2CSK4 _vs_ untreated	RNA expression	Illumina HumanHT-12 V4.0 expression beadchip	0.0057	5	fold change	5.66
Study_35:Leukocytes from healthy donors treated with Pam2CSK4, Pam3CSK4, chitin and lipopolysaccharides	GSE103094		Homo sapiens	89.7795	Leukocytes from healthy donor-derived whole blood treated 3hr - Pam3CSK4 _vs_ untreated	RNA expression	Illumina HumanHT-12 V4.0 expression beadchip	0.014	5	fold change	4.32
Study_36:Liver cancer HEP 3B cells overexpressing SULF2 N419K and SULF2 wildtype	GSE88744		Homo sapiens	99.6234	Liver cancer HEP 3B cells overexpressing SULF2 N419K mutant _vs_ SULF2 wildtype	RNA expression	Illumina HumanHT-12 V4.0 expression beadchip	0.0292	2	fold change	-2.01
Study_37:Macrophages CD14+ HLA-DRhi or HLA-DRlo subsets from matched/unmatched placentas of healthy donors	GSE104224		Homo sapiens	99.4688	Macrophages CD14+ HLA-DRhi from placentas _vs_ natural killer CD56+ cells from peripheral blood	RNA expression	Affymetrix GeneChip Human Gene 1.0 ST Array [transcript (gene) version]	1.9e-06	5	fold change	303.5
Study_37:Macrophages CD14+ HLA-DRhi or HLA-DRlo subsets from matched/unmatched placentas of healthy donors	GSE104224		Homo sapiens	97.0214	Macrophages CD14+ HLA-DRlo from placentas _vs_ natural killer CD56+ cells from peripheral blood	RNA expression	Affymetrix GeneChip Human Gene 1.0 ST Array [transcript (gene) version]	0.0006	2	fold change	103.1
Study_37:Macrophages CD14+ HLA-DRhi or HLA-DRlo subsets from matched/unmatched placentas of healthy donors	GSE104224		Homo sapiens	79.6889	Macrophages CD14+ from placentas of donors - HLA-DRhi _vs_ HLA-DRlo	RNA expression	Affymetrix GeneChip Human Gene 1.0 ST Array [transcript (gene) version]	0.0051	5	fold change	2.95
Study_38:Acute monocytic leukemia THP-1 cells infected with herpes simplex virus -1 UL37 C819S mutant	GSE114966		Homo sapiens	99.8124	Acute monocytic leukemia THP-1 cells 4hr herpes simplex virus-1 UL37 C819S infected _vs_ mock	RNA expression	Illumina iGenome UCSC, hg19, March 6, 2013 RefSeq	0	2	fold change	4794.11
Study_38:Acute monocytic leukemia THP-1 cells infected with herpes simplex virus -1 UL37 C819S mutant	GSE114966		Homo sapiens	99.8124	Acute monocytic leukemia THP-1 cells 4hr herpes simplex virus-1 UL37 infected _vs_ mock	RNA expression	Illumina iGenome UCSC, hg19, March 6, 2013 RefSeq	8e-246	2	fold change	447.034
Study_39:Palatine tonsil B cells CD30+ CD20+ CD38+ or CD38- from germinal or non-germinal center	GSE83441		Homo sapiens	99.5124	Palatine tonsil B cells CD30+ CD20+ - germinal center CD38+ _vs_ non germinal center CD38-	RNA expression	Affymetrix GeneChip Human HG_U133 Plus 2.0	7.5e-05	5	fold change	-31.5
Study_40:Acute monoblastic leukemia MOLM-13 cells treated with potent TRIM24 inhibitors IACS-9571 and dTRIM24	GSE100572		Homo sapiens	99.4392	Acute monoblastic leukemia MOLM-13 cells 24hr with IACS-9571 (TRIM24 inhibitor) _vs_ DMSO	RNA expression	Illumina iGenome UCSC, hg19, March 6, 2013 RefSeq	8.4e-07	3	fold change	1.89061
Study_41:Ewing sarcoma cells with HOTAIR knockdown and mesenchymal stem cells with HOTAIR overexpression	GSE109483		Homo sapiens	99.6254	Mesenchymal stem cells with GFP + HOTAIR + EWS-FLI1 fusion overexpression _vs_ GFP + HOTAIR	RNA expression	Illumina iGenome UCSC, hg19, March 6, 2013 RefSeq	1.1e-165	4	fold change	198.251
Study_41:Ewing sarcoma cells with HOTAIR knockdown and mesenchymal stem cells with HOTAIR overexpression	GSE109483		Homo sapiens	91.5868	Ewing sarcoma A673 cells after 48hr of HOTAIR gene knockdown _vs_ control gapmer	RNA expression	Illumina iGenome UCSC, hg19, March 6, 2013 RefSeq	1.1e-09	4	fold change	-2.9721
Study_41:Ewing sarcoma cells with HOTAIR knockdown and mesenchymal stem cells with HOTAIR overexpression	GSE109483		Homo sapiens	27.0063	Ewing sarcoma SK-ES-1 cells after 48hr of HOTAIR gene knockdown _vs_ control gapmer	RNA expression	Illumina iGenome UCSC, hg19, March 6, 2013 RefSeq	0.0009	4	fold change	-1.6002
Study_42:Pharynx cancer Detroit 562 cells stimulated with five microbial agents	GSE91019		Homo sapiens	99.8124	Pharynx cancer Detroit 562 cells treated 110min with 10ug-ml Poly I-C _vs_ untreated	RNA expression	Illumina iGenome UCSC, hg19, March 6, 2013 RefSeq	9.1e-176	2	fold change	73.8805
Study_42:Pharynx cancer Detroit 562 cells stimulated with five microbial agents	GSE91019		Homo sapiens	83.0344	Pharynx cancer Detroit 562 cells treated 80min with 1ug-ml Pam2CSK4 _vs_ untreated	RNA expression	Illumina iGenome UCSC, hg19, March 6, 2013 RefSeq	4.2e-09	2	fold change	3.69849
Study_43:Neuroglioma H4 cells overexpressing MATR3-F115C mutant or MATR3 wildtype	GSE110492		Homo sapiens	99.6254	Neuroglioma H4 cells sorted 24hr after YFP overexpression _vs_ untransfected controls	RNA expression	Illumina iGenome UCSC, hg19, March 6, 2013 RefSeq	8e-202	3	fold change	879.354
Study_43:Neuroglioma H4 cells overexpressing MATR3-F115C mutant or MATR3 wildtype	GSE110492		Homo sapiens	76.4877	Neuroglioma H4 cells sorted 24hr after MATR3-F115C-YFP overexpression _vs_ YFP alone	RNA expression	Illumina iGenome UCSC, hg19, March 6, 2013 RefSeq	3.3e-05	3	fold change	1.83669
Study_43:Neuroglioma H4 cells overexpressing MATR3-F115C mutant or MATR3 wildtype	GSE110492		Homo sapiens	65.1008	Neuroglioma H4 cells sorted 24hr after MATR3-YFP overexpression _vs_ YFP alone	RNA expression	Illumina iGenome UCSC, hg19, March 6, 2013 RefSeq	0.0004	3	fold change	1.86681
Study_44:Ewing sarcoma RD-ES cells with Dox-inducible USP6 gene overexpression and IFNA treatment	GSE107307		Homo sapiens	99.8124	Ewing sarcoma RD-ES cells with Dox-inducible USP6 overexpression + 1000U/ml IFNA _vs_ no IFNA	RNA expression	Illumina iGenome UCSC, hg19, March 6, 2013 RefSeq	2.6e-234	2	fold change	54.4875
Study_44:Ewing sarcoma RD-ES cells with Dox-inducible USP6 gene overexpression and IFNA treatment	GSE107307		Homo sapiens	99.4392	Ewing sarcoma RD-ES cells with no IFNA + Dox-inducible USP6 overexpression _vs_ no Dox	RNA expression	Illumina iGenome UCSC, hg19, March 6, 2013 RefSeq	6.8e-45	2	fold change	9.62495
Study_44:Ewing sarcoma RD-ES cells with Dox-inducible USP6 gene overexpression and IFNA treatment	GSE107307		Homo sapiens	99.0707	Ewing sarcoma RD-ES cells with 1000U/ml IFNA + Dox-inducible USP6 overexpression _vs_ no Dox	RNA expression	Illumina iGenome UCSC, hg19, March 6, 2013 RefSeq	1.3e-169	2	fold change	28.5875
Study_44:Ewing sarcoma RD-ES cells with Dox-inducible USP6 gene overexpression and IFNA treatment	GSE107307		Homo sapiens	96.7361	Ewing sarcoma RD-ES cells without Dox-inducible USP6 overexpression + 1000U/ml IFNA _vs_ no IFNA	RNA expression	Illumina iGenome UCSC, hg19, March 6, 2013 RefSeq	3.1e-59	2	fold change	16.4534
Study_45:Liver, lung, spleen and blood gene expression in mice with fecal peritonitis	GSE23767		Mus musculus	99.9001	Liver from 8wk old female mice 6hr after intraperitoneal injection of human feces _vs_ sham	RNA expression	Illumina MouseWG-6 v2.0	0.0044	4	fold change	46.3
Study_45:Liver, lung, spleen and blood gene expression in mice with fecal peritonitis	GSE23767		Mus musculus	99.9001	Lung from 8wk old female mice 6hr after intraperitoneal injection of human feces _vs_ sham	RNA expression	Illumina MouseWG-6 v2.0	0.0002	4	fold change	93.6
Study_45:Liver, lung, spleen and blood gene expression in mice with fecal peritonitis	GSE23767		Mus musculus	99.4135	Spleen from 8wk old female mice 6hr after intraperitoneal injection of human feces _vs_ sham	RNA expression	Illumina MouseWG-6 v2.0	0.0007	4	fold change	13.5
Study_45:Liver, lung, spleen and blood gene expression in mice with fecal peritonitis	GSE23767		Mus musculus	97.1402	Blood from 8wk old female mice 6hr after intraperitoneal injection of human feces _vs_ sham	RNA expression	Illumina MouseWG-6 v2.0	0.0022	4	fold change	3.87
Study_45:Liver, lung, spleen and blood gene expression in mice with fecal peritonitis	GSE23767		Mus musculus	95.5913	Spleen from 8wk old female mice 24hr after intraperitoneal injection of human feces _vs_ sham	RNA expression	Illumina MouseWG-6 v2.0	0.0466	4	fold change	2.56
Study_46:Primary astrocytes of neonatal mice treated with IFNG and IFNA1	GSE67137		Mus musculus	99.6552	Primary astrocytes of neonatal mice treated 12hr with 10ng/mL IFNG _vs_ untreated controls	RNA expression	Illumina MouseRef-8 v2.0 expression beadchip	0.0019	2	fold change	65.6
Study_46:Primary astrocytes of neonatal mice treated with IFNG and IFNA1	GSE67137		Mus musculus	99.8263	Primary astrocytes of neonatal mice treated 12hr with 10ng/mL IFNA1 _vs_ untreated controls	RNA expression	Illumina MouseRef-8 v2.0 expression beadchip	0.0166	2	fold change	121.1
Study_47:Primary microglia from mice treated with lipopolysaccharide, IL4 and IFNG	GSE60903		Mus musculus	99.7049	Primary microglia from mice treated 16hr with 100ng/ml LPS and 20ng/ml IFNG _vs_ unstimulated	RNA expression	Illumina MouseWG-6 v2.0	0.0069	3	fold change	64.9
Study_48:Breast tumors naive of chemotherapy and radiation therapy	GSE10092		Homo sapiens	99.6254	Breast tissue - tumors of grade 2 _vs_ normal adjacent to tumors	RNA expression	Illumina iGenome UCSC, hg19, March 6, 2013 RefSeq	7.7e-11	16	fold change	5.52691
Study_48:Breast tumors naive of chemotherapy and radiation therapy	GSE10092		Homo sapiens	99.4392	Breast tissue - tumors of grade 3 _vs_ normal adjacent to tumors	RNA expression	Illumina iGenome UCSC, hg19, March 6, 2013 RefSeq	4e-18	17	fold change	8.417
Study_48:Breast tumors naive of chemotherapy and radiation therapy	GSE10092		Homo sapiens	91.5868	Breast tissue - tumors of grade 3 _vs_ normal controls	RNA expression	Illumina iGenome UCSC, hg19, March 6, 2013 RefSeq	0.0002	17	fold change	3.17863
Study_48:Breast tumors naive of chemotherapy and radiation therapy	GSE10092		Homo sapiens	75.5127	Breast tissue - tumors of grade 1 _vs_ normal adjacent to tumors	RNA expression	Illumina iGenome UCSC, hg19, March 6, 2013 RefSeq	2.1e-08	9	fold change	4.90143
Study_49:Glioblastoma stem cells infected with the Brazil and Dakar strains of Zika virus	GSE102924		Homo sapiens	99.4392	Glioblastoma stem cells infected 48hr with Zika virus Brazil and Dakar strains _vs_ uninfected	RNA expression	Illumina iGenome UCSC, hg19, March 6, 2013 RefSeq	3.4e-170	3	fold change	259.427
Study_50:Cervical cancer HeLa cells treated with interferon-beta and interferon-gamma	GSE103363		Homo sapiens	99.7327	Cervical cancer HeLa cells treated 10hr with 10ng/ml interferon-gamma _vs_ untreated controls	RNA expression	Affymetrix GeneChip Human Gene 1.0 ST Array [transcript (gene) version]	0.0001	3	fold change	130.4
Study_50:Cervical cancer HeLa cells treated with interferon-beta and interferon-gamma	GSE103363		Homo sapiens	87.8133	Cervical cancer HeLa cells treated 10hr with 100U/ml interferon-beta _vs_ untreated controls	RNA expression	Affymetrix GeneChip Human Gene 1.0 ST Array [transcript (gene) version]	0.0143	3	fold change	1.8
Study_51:Subcutaneous adipose biopsies of healthy subjects treated with lipopolysaccharides	GSE39117		Homo sapiens	99.9181	Subcutaneous adipose biopsies of healthy subjects treated with 3ng/kg LPS - 4hr after _vs_ before	RNA expression	Affymetrix GeneChip Human HG_U133 Plus 2.0	3.1e-08	14	fold change	47.4
Study_52:Simpson-Golabi-Behmel syndrome adipocytes cultured with LPS and anti-CD3/CD28 antibodies	GSE75710		Homo sapiens	99.6234	SGBS adipocytes 24hr in 25% v/v active media (with LPS + anti-CD3/CD28) _vs_ control media	RNA expression	Illumina HumanHT-12 V4.0 expression beadchip	0.0091	3	fold change	108.4
Study_52:Simpson-Golabi-Behmel syndrome adipocytes cultured with LPS and anti-CD3/CD28 antibodies	GSE75710		Homo sapiens	98.2434	SGBS adipocytes 48hr in 25% v/v active media (with LPS + anti-CD3/CD28) _vs_ control media	RNA expression	Illumina HumanHT-12 V4.0 expression beadchip	0.0239	3	fold change	34.7
Study_53:Liver cancer cells with oncogenically mutated (Q70/M91) or non-mutated (R70/L91) HCV clones	GSE64605		Homo sapiens	99.4372	Liver cancer HuH-7 cells grown in human serum - with HCV clone R70-L91 infection _vs_ without	RNA expression	Illumina HumanHT-12 V4.0 expression beadchip	0.0081	2	fold change	1.72e+216
Study_53:Liver cancer cells with oncogenically mutated (Q70/M91) or non-mutated (R70/L91) HCV clones	GSE64605		Homo sapiens	94.4037	Liver cancer HuH-7 cells grown in human serum - with HCV clone Q70-M91 infection _vs_ without	RNA expression	Illumina HumanHT-12 V4.0 expression beadchip	0.0122	2	fold change	5.42e+167
Study_54:Myeloid dendritic cells from cord or adult blood monocytes infected with cytomegalovirus	GSE101855		Homo sapiens	99.8363	Myeloid DC from cord blood monocytes of neonatal donors - CMV infected 6hr _vs_ mock infected 16hr	RNA expression	Affymetrix GeneChip Human HG_U133 Plus 2.0	0.0008	3	fold change	280.5
Study_54:Myeloid dendritic cells from cord or adult blood monocytes infected with cytomegalovirus	GSE101855		Homo sapiens	99.7546	Myeloid DC from cord blood monocytes of neonatal donors - CMV infected 16hr _vs_ mock infected 16hr	RNA expression	Affymetrix GeneChip Human HG_U133 Plus 2.0	0.0007	3	fold change	438.2
Study_54:Myeloid dendritic cells from cord or adult blood monocytes infected with cytomegalovirus	GSE101855		Homo sapiens	99.6751	Myeloid DC from blood monocytes of adult donors - CMV infected 16hr _vs_ mock infected 16hr	RNA expression	Affymetrix GeneChip Human HG_U133 Plus 2.0	0.0084	3	fold change	239.3
Study_54:Myeloid dendritic cells from cord or adult blood monocytes infected with cytomegalovirus	GSE101855		Homo sapiens	99.7546	Myeloid DC from blood monocytes of adult donors - CMV infected 6hr _vs_ mock infected 16hr	RNA expression	Affymetrix GeneChip Human HG_U133 Plus 2.0	0.0128	3	fold change	216.2
Study_54:Myeloid dendritic cells from cord or adult blood monocytes infected with cytomegalovirus	GSE101855		Homo sapiens	58.9769	Myeloid DC from monocytes of donors 6hr with CMV - adult blood _vs_ neonate cord blood	RNA expression	Affymetrix GeneChip Human HG_U133 Plus 2.0	0.0457	3	fold change	1.29
Study_55:Macrophages from monocytes treated with LPS and with or without CD11b agonist leukadherin-1 (LA1)	GSE76802		Homo sapiens	99.8104	Macrophages from monocytes treated 4hr with 50ng/ml LPS and 20uM LA1 _vs_ LPS only	RNA expression	Illumina HumanHT-12 V4.0 expression beadchip	1.5e-05	3	fold change	-28.7
Study_55:Macrophages from monocytes treated with LPS and with or without CD11b agonist leukadherin-1 (LA1)	GSE76802		Homo sapiens	99.9041	Macrophages from monocytes treated 4hr with 50ng/ml LPS _vs_ DMSO controls	RNA expression	Illumina HumanHT-12 V4.0 expression beadchip	2.3e-06	3	fold change	99
Study_55:Macrophages from monocytes treated with LPS and with or without CD11b agonist leukadherin-1 (LA1)	GSE76802		Homo sapiens	95.1656	Macrophages from monocytes treated 4hr with 50ng/ml LPS and 20uM LA1 _vs_ LA1 only	RNA expression	Illumina HumanHT-12 V4.0 expression beadchip	1.1e-06	3	fold change	4.64
Study_55:Macrophages from monocytes treated with LPS and with or without CD11b agonist leukadherin-1 (LA1)	GSE76802		Homo sapiens	62.0194	Macrophages from monocytes treated 4hr with 20uM LA1 _vs_ DMSO controls	RNA expression	Illumina HumanHT-12 V4.0 expression beadchip	0.0013	3	fold change	-1.35
Study_56:Breast cancer MDA-MB-468 cells with shRNA- or siRNA-mediated gene knockdown of ERN1 or ALPK1	GSE79630		Homo sapiens	99.4372	Breast adenocarcinoma MDA-MB-468 cells with ALPK1 siRNA _vs_ non-specific siRNA controls	RNA expression	Illumina HumanHT-12 V4.0 expression beadchip	0.0132	2	fold change	-6.36
Study_57:PBMCs of myelopathy/tropical spastic paraparesis patients treated with Fas agonist/antagonist mAbs	GSE82160		Homo sapiens	99.7327	PBMCs of HAM/TSP patients in vitro with mock Ab _vs_ ex vivo untreated	RNA expression	Affymetrix GeneChip Human Gene 1.0 ST Array [transcript (gene) version]	0.004	3	fold change	19.8
Study_58:Mammary epithelial MCF10A cells with LATS1/LATS2 shRNA knockdown overexpressing YAP, TAZ and ESR1	GSE80055		Homo sapiens	99.7327	Mammary epithelial MCF10A cells with LATS1 and LATS2 shRNA knockdown _vs_ NT shRNA	RNA expression	Affymetrix GeneChip Human Gene 1.0 ST Array [transcript (gene) version]	0.0001	3	fold change	14.7
Study_58:Mammary epithelial MCF10A cells with LATS1/LATS2 shRNA knockdown overexpressing YAP, TAZ and ESR1	GSE80055		Homo sapiens	98.9433	Mammary epithelial MCF10A cells with LATS1 shRNA knockdown _vs_ NT shRNA	RNA expression	Affymetrix GeneChip Human Gene 1.0 ST Array [transcript (gene) version]	0.0002	3	fold change	10.5
Study_58:Mammary epithelial MCF10A cells with LATS1/LATS2 shRNA knockdown overexpressing YAP, TAZ and ESR1	GSE80055		Homo sapiens	98.8123	Mammary epithelial MCF10A cells with NT shRNA - YAP TAZ overexpression _vs_ mock	RNA expression	Affymetrix GeneChip Human Gene 1.0 ST Array [transcript (gene) version]	0.0034	3	fold change	5.25
Study_58:Mammary epithelial MCF10A cells with LATS1/LATS2 shRNA knockdown overexpressing YAP, TAZ and ESR1	GSE80055		Homo sapiens	99.0727	Mammary epithelial MCF10A cells with NT shRNA - ESR1 overexpression _vs_ mock	RNA expression	Affymetrix GeneChip Human Gene 1.0 ST Array [transcript (gene) version]	0.0003	3	fold change	7.6
Study_58:Mammary epithelial MCF10A cells with LATS1/LATS2 shRNA knockdown overexpressing YAP, TAZ and ESR1	GSE80055		Homo sapiens	94.2152	Mammary epithelial MCF10A cells with NT shRNA - YAP TAZ ESR1 overexpression _vs_ YAP TAZ only	RNA expression	Affymetrix GeneChip Human Gene 1.0 ST Array [transcript (gene) version]	0.0041	3	fold change	3.47
Study_58:Mammary epithelial MCF10A cells with LATS1/LATS2 shRNA knockdown overexpressing YAP, TAZ and ESR1	GSE80055		Homo sapiens	81.244	Mammary epithelial MCF10A cells with NT shRNA - YAP TAZ ESR1 overexpression _vs_ ESR1 only	RNA expression	Affymetrix GeneChip Human Gene 1.0 ST Array [transcript (gene) version]	0.005	3	fold change	2.4
Study_59:AML THP-1 cells infected with Mycobacterium tuberculosis and treated with resveratrol	GSE78233		Homo sapiens	99.8104	AML THP-1 cells 24hr - infected with Mycobacterium tuberculosis _vs_ uninfected controls	RNA expression	Illumina HumanHT-12 V4.0 expression beadchip	9.7e-05	3	fold change	229.8
Study_60:Lungs from mice with non-injurious and injurious ventilation with normocapnia or hypercapnia	GSE86229		Mus musculus	99.7506	Lungs of mice with high stretch mechanical ventilation - hypercapnia _vs_ normocapnia	RNA expression	Affymetrix GeneChip Mouse Gene Array version [1.0 ST or 1.1 ST] [transcript (gene) version]	0.0446	10	fold change	-2.3
Study_60:Lungs from mice with non-injurious and injurious ventilation with normocapnia or hypercapnia	GSE86229		Mus musculus	94.5626	Lungs of mice with low stretch mechanical ventilation (normocapnia) _vs_ spontaneous breathing	RNA expression	Affymetrix GeneChip Mouse Gene Array version [1.0 ST or 1.1 ST] [transcript (gene) version]	0.0365	5	fold change	3.47
Study_60:Lungs from mice with non-injurious and injurious ventilation with normocapnia or hypercapnia	GSE86229		Mus musculus	94.7867	Lungs of mice with high stretch mechanical ventilation (normocapnia) _vs_ spontaneous breathing	RNA expression	Affymetrix GeneChip Mouse Gene Array version [1.0 ST or 1.1 ST] [transcript (gene) version]	0.0002	10	fold change	4.65
Study_60:Lungs from mice with non-injurious and injurious ventilation with normocapnia or hypercapnia	GSE86229		Mus musculus	68.0921	Lungs of mice with high stretch mechanical ventilation (hypercapnia) _vs_ spontaneous breathing	RNA expression	Affymetrix GeneChip Mouse Gene Array version [1.0 ST or 1.1 ST] [transcript (gene) version]	0.0359	10	fold change	2.02
Study_61:Bone marrow cells from mice injected with lipopolysaccharide	GSE55161		Mus musculus	99.5025	Bone marrow cells from C57BL-6N mice 8hr after injection with 50ug LPS _vs_ vehicle	RNA expression	Affymetrix GeneChip Mouse Gene Array version [1.0 ST or 1.1 ST] [transcript (gene) version]	0.0223	2	fold change	13.5
Study_62:Embryonic kidney 293T DICER-deficient cells with DROSHA knockout treated with poly I-C	GSE86610		Homo sapiens	99.6254	Embryonic kidney 293T NoDice cells with DROSHA knockout for 8hr - poly I-C _vs_ mock controls	RNA expression	Illumina iGenome UCSC, hg19, March 6, 2013 RefSeq	2.9e-99	2	fold change	49.0875
Study_62:Embryonic kidney 293T DICER-deficient cells with DROSHA knockout treated with poly I-C	GSE86610		Homo sapiens	98.5222	Embryonic kidney 293T NoDice cells for 8hr - poly I-C _vs_ mock controls	RNA expression	Illumina iGenome UCSC, hg19, March 6, 2013 RefSeq	1.4e-10	2	fold change	3.53479
Study_62:Embryonic kidney 293T DICER-deficient cells with DROSHA knockout treated with poly I-C	GSE86610		Homo sapiens	95.8662	Embryonic kidney 293T NoDice cells with poly I-C for 8hr - DROSHA knockout _vs_ DROSHA wildtype	RNA expression	Illumina iGenome UCSC, hg19, March 6, 2013 RefSeq	4.9e-40	2	fold change	10.3204
Study_63:Induced pluripotent stem cell-derived astrocytes and neural precursor cells stimulated with IL1B	GSE97619		Homo sapiens	99.8124	iPSC-derived neural precursor cells exposed to IL1B _vs_ untreated controls	RNA expression	Illumina iGenome UCSC, hg19, March 6, 2013 RefSeq	2.6e-35	4	fold change	7.62627
Study_63:Induced pluripotent stem cell-derived astrocytes and neural precursor cells stimulated with IL1B	GSE97619		Homo sapiens	92.0607	iPSC-derived astrocytes exposed to IL1B _vs_ untreated controls	RNA expression	Illumina iGenome UCSC, hg19, March 6, 2013 RefSeq	4.2e-19	6	fold change	10.8722
Study_63:Induced pluripotent stem cell-derived astrocytes and neural precursor cells stimulated with IL1B	GSE97619		Homo sapiens	69.4213	Primary fetal astrocytes from cerebellum exposed to IL1B _vs_ untreated controls	RNA expression	Illumina iGenome UCSC, hg19, March 6, 2013 RefSeq	8.1e-06	2	fold change	4.98975
Study_63:Induced pluripotent stem cell-derived astrocytes and neural precursor cells stimulated with IL1B	GSE97619		Homo sapiens	35.674	Astrocytes - iPSC-derived _vs_ primary fetal cerebellar	RNA expression	Illumina iGenome UCSC, hg19, March 6, 2013 RefSeq	0.0013	6	fold change	-5.17792
Study_63:Induced pluripotent stem cell-derived astrocytes and neural precursor cells stimulated with IL1B	GSE97619		Homo sapiens	7.20621	iPSC-derived cells exposed to IL1B - astrocytes _vs_ neural precursor	RNA expression	Illumina iGenome UCSC, hg19, March 6, 2013 RefSeq	0.0272	6	fold change	2.34366
Study_64:Prostate cancer PC-3 and DU145 cells with NUSAP1 shRNA knockdown and overexpression	GSE80963		Homo sapiens	99.6254	Prostate cancer PC-3 cells with NUSAP1 shRNA1 knockdown for 96hr _vs_ 72hr	RNA expression	Illumina iGenome UCSC, hg19, March 6, 2013 RefSeq	8.1e-32	3	fold change	8.15502
Study_64:Prostate cancer PC-3 and DU145 cells with NUSAP1 shRNA knockdown and overexpression	GSE80963		Homo sapiens	99.8124	Prostate cancer PC-3 cells 96hr with NUSAP1 shRNA2 knockdown _vs_ scrambled shRNA controls	RNA expression	Illumina iGenome UCSC, hg19, March 6, 2013 RefSeq	2.8e-62	3	fold change	76.8742
Study_64:Prostate cancer PC-3 and DU145 cells with NUSAP1 shRNA knockdown and overexpression	GSE80963		Homo sapiens	98.8865	Prostate cancer PC-3 cells with NUSAP1 shRNA2 knockdown for 96hr _vs_ 72hr	RNA expression	Illumina iGenome UCSC, hg19, March 6, 2013 RefSeq	6.6e-73	3	fold change	32.101
Study_64:Prostate cancer PC-3 and DU145 cells with NUSAP1 shRNA knockdown and overexpression	GSE80963		Homo sapiens	98.1585	Prostate cancer DU145 cells 72hr with NUSAP1 shRNA2 knockdown _vs_ scrambled shRNA controls	RNA expression	Illumina iGenome UCSC, hg19, March 6, 2013 RefSeq	9.8e-27	3	fold change	12.8977
Study_64:Prostate cancer PC-3 and DU145 cells with NUSAP1 shRNA knockdown and overexpression	GSE80963		Homo sapiens	96.9105	Prostate cancer DU145 cells 96hr with NUSAP1 shRNA2 knockdown _vs_ scrambled shRNA controls	RNA expression	Illumina iGenome UCSC, hg19, March 6, 2013 RefSeq	1.9e-43	3	fold change	53.6093
Study_64:Prostate cancer PC-3 and DU145 cells with NUSAP1 shRNA knockdown and overexpression	GSE80963		Homo sapiens	95.6938	Prostate cancer PC-3 cells 96hr with NUSAP1 shRNA1 knockdown _vs_ scrambled shRNA controls	RNA expression	Illumina iGenome UCSC, hg19, March 6, 2013 RefSeq	1.1e-37	3	fold change	38.798
Study_64:Prostate cancer PC-3 and DU145 cells with NUSAP1 shRNA knockdown and overexpression	GSE80963		Homo sapiens	58.5947	Prostate cancer DU145 cells with NUSAP1 shRNA2 knockdown for 96hr _vs_ 72hr	RNA expression	Illumina iGenome UCSC, hg19, March 6, 2013 RefSeq	2.9e-06	3	fold change	1.79378
Study_65:B-lymphoblastoid GM12878 cells with IRF2, IRF4, or BATF knockout	GSE93681		Homo sapiens	99.6254	B-lymphoblastoid GM12878 cells with BATF knockout _vs_ wildtype controls	RNA expression	Illumina iGenome UCSC, hg19, March 6, 2013 RefSeq	2.3e-12	3	fold change	2.85371
Study_66:Skin biospies from subjects after repeated diphenylcyclopropenone treatment	GSE71996		Homo sapiens	99.9181	Skin biopsies from treated site - diphenylcyclopropenone initial elicitation _vs_ vehicle controls	RNA expression	Affymetrix GeneChip Human HG_U133 Plus 2.0	0.0019	10	fold change	5.93
Study_66:Skin biospies from subjects after repeated diphenylcyclopropenone treatment	GSE71996		Homo sapiens	99.3522	Skin biopsies from diphenylcyclopropenone treated site - rechallenged 1X _vs_ initial elicitation	RNA expression	Affymetrix GeneChip Human HG_U133 Plus 2.0	0.0001	10	fold change	17.4
Study_66:Skin biospies from subjects after repeated diphenylcyclopropenone treatment	GSE71996		Homo sapiens	98.9531	Skin biopsies from diphenylcyclopropenone treated site - rechallenged 3X _vs_ initial elicitation	RNA expression	Affymetrix GeneChip Human HG_U133 Plus 2.0	0.0002	10	fold change	15.4
Study_66:Skin biospies from subjects after repeated diphenylcyclopropenone treatment	GSE71996		Homo sapiens	99.1926	Skin biopsies from diphenylcyclopropenone treated site - rechallenged 2X _vs_ initial elicitation	RNA expression	Affymetrix GeneChip Human HG_U133 Plus 2.0	0.007	10	fold change	9.36
Study_66:Skin biospies from subjects after repeated diphenylcyclopropenone treatment	GSE71996		Homo sapiens	94.5376	Skin biopsies from diphenylcyclopropenone treated site - rechallenged 4X _vs_ initial elicitation	RNA expression	Affymetrix GeneChip Human HG_U133 Plus 2.0	0.0012	10	fold change	8.43
Study_66:Skin biospies from subjects after repeated diphenylcyclopropenone treatment	GSE71996		Homo sapiens	85.6458	Skin biopsies from diphenylcyclopropenone treated site - rechallenged 5X _vs_ initial elicitation	RNA expression	Affymetrix GeneChip Human HG_U133 Plus 2.0	0.048	5	fold change	6.67
Study_67:Dendritic cells infected with wildtype Ebola virus or mutant VP24 and VP35 Ebola viruses	GSE96590		Homo sapiens	99.6254	Dendritic cells infected 8hr with mutant VP35 Ebola virus _vs_ wildtype Ebola virus	RNA expression	Illumina iGenome UCSC, hg19, March 6, 2013 RefSeq	2.4e-50	2	fold change	33.6634
Study_67:Dendritic cells infected with wildtype Ebola virus or mutant VP24 and VP35 Ebola viruses	GSE96590		Homo sapiens	99.8124	Dendritic cells infected 8hr with wildtype Ebola virus _vs_ mock infected	RNA expression	Illumina iGenome UCSC, hg19, March 6, 2013 RefSeq	1.9e-136	2	fold change	14.1035
Study_67:Dendritic cells infected with wildtype Ebola virus or mutant VP24 and VP35 Ebola viruses	GSE96590		Homo sapiens	99.8124	Dendritic cells infected 24hr with wildtype Ebola virus _vs_ mock infected	RNA expression	Illumina iGenome UCSC, hg19, March 6, 2013 RefSeq	2.1e-182	2	fold change	106.504
Study_67:Dendritic cells infected with wildtype Ebola virus or mutant VP24 and VP35 Ebola viruses	GSE96590		Homo sapiens	98.34	Dendritic cells infected 8hr with mutant VP24 VP35 Ebola viruses _vs_ mutant VP24 Ebola virus	RNA expression	Illumina iGenome UCSC, hg19, March 6, 2013 RefSeq	1.2e-30	2	fold change	18.4302
Study_67:Dendritic cells infected with wildtype Ebola virus or mutant VP24 and VP35 Ebola viruses	GSE96590		Homo sapiens	79.5672	Dendritic cells infected 8hr with mutant VP24 Ebola virus _vs_ wildtype Ebola virus	RNA expression	Illumina iGenome UCSC, hg19, March 6, 2013 RefSeq	7.4e-05	2	fold change	-1.70172
Study_67:Dendritic cells infected with wildtype Ebola virus or mutant VP24 and VP35 Ebola viruses	GSE96590		Homo sapiens	57.3967	Dendritic cells infected 24hr with mutant VP35 Ebola virus _vs_ wildtype Ebola virus	RNA expression	Illumina iGenome UCSC, hg19, March 6, 2013 RefSeq	7.9e-35	2	fold change	3.46954
Study_68:Whole blood of individuals before and after Plasmodium falciparum challenge	GSE50957		Homo sapiens	99.4392	Whole blood of individuals after Plasmodium falciparum challenge _vs_ before	RNA expression	Illumina iGenome UCSC, hg19, March 6, 2013 RefSeq	2.2e-76	5	fold change	67.7877
Study_69:Primary liver hepatocytes after infection with hepatitis B virus	GSE93153		Homo sapiens	99.6254	Liver hepatocytes 4hr after mock infection and poly I:C treatment _vs_ untreated controls	RNA expression	Illumina iGenome UCSC, hg19, March 6, 2013 RefSeq	1.1e-275	2	fold change	252.849
Study_69:Primary liver hepatocytes after infection with hepatitis B virus	GSE93153		Homo sapiens	99.6254	Liver hepatocytes 4hr after mock infection and IFN-alpha treatment _vs_ untreated controls	RNA expression	Illumina iGenome UCSC, hg19, March 6, 2013 RefSeq	2.6e-193	2	fold change	402.536
Study_69:Primary liver hepatocytes after infection with hepatitis B virus	GSE93153		Homo sapiens	99.0707	Liver hepatocytes 24hr after mock infection and poly I:C treatment _vs_ untreated controls	RNA expression	Illumina iGenome UCSC, hg19, March 6, 2013 RefSeq	6.4e-105	2	fold change	396.15
Study_69:Primary liver hepatocytes after infection with hepatitis B virus	GSE93153		Homo sapiens	98.703	Liver hepatocytes 8hr after mock infection and IFN-alpha treatment _vs_ untreated controls	RNA expression	Illumina iGenome UCSC, hg19, March 6, 2013 RefSeq	4.1e-129	2	fold change	157.928
Study_69:Primary liver hepatocytes after infection with hepatitis B virus	GSE93153		Homo sapiens	98.34	Liver hepatocytes 8hr after mock infection and poly I:C treatment _vs_ untreated controls	RNA expression	Illumina iGenome UCSC, hg19, March 6, 2013 RefSeq	2.9e-155	2	fold change	264.664
Study_69:Primary liver hepatocytes after infection with hepatitis B virus	GSE93153		Homo sapiens	95.3525	Liver hepatocytes 24hr after mock infection and IFN-alpha treatment _vs_ untreated controls	RNA expression	Illumina iGenome UCSC, hg19, March 6, 2013 RefSeq	1.3e-24	2	fold change	12.5541
Study_69:Primary liver hepatocytes after infection with hepatitis B virus	GSE93153		Homo sapiens	80.4065	Liver hepatocytes 2d after HBV infection _vs_ mock infection controls	RNA expression	Illumina iGenome UCSC, hg19, March 6, 2013 RefSeq	0.0018	2	fold change	-1.73874
Study_70:Small airway epithelial cells treated with hypertonic saline (HTS) and proinflammatory cytokines	GSE94518		Homo sapiens	99.8124	Small airway epithelial cells with TNF + IL1B + IFNG _vs_ untreated controls	RNA expression	Illumina iGenome UCSC, hg19, March 6, 2013 RefSeq	0	3	fold change	1451.93
Study_70:Small airway epithelial cells treated with hypertonic saline (HTS) and proinflammatory cytokines	GSE94518		Homo sapiens	99.6254	Small airway epithelial cells with hypertonic saline + TNF + IL1B + IFNG _vs_ hypertonic saline onl	RNA expression	Illumina iGenome UCSC, hg19, March 6, 2013 RefSeq	0	3	fold change	142.855
Study_71:Monocyte innate immune memory after lipopolysaccharide (LPS) and beta-glucan (BG) treatment	GSE85243		Homo sapiens	99.8124	Monocytes + 10ng/mL LPS 24hr + 5ng/mL BG 24hr + RPMI 4d to Mfs + 10ng/mL LPS 4hr _vs_ no LPS 4hr	RNA expression	Illumina iGenome UCSC, hg19, March 6, 2013 RefSeq	3.8e-85	2	fold change	601.046
Study_71:Monocyte innate immune memory after lipopolysaccharide (LPS) and beta-glucan (BG) treatment	GSE85243		Homo sapiens	99.2556	Monocytes + 10ng/mL LPS 24hr + 5ng/mL BG 24hr + RPMI 4d to Mfs + 10ng/mL LPS 4hr _vs_ RPMI 24hr	RNA expression	Illumina iGenome UCSC, hg19, March 6, 2013 RefSeq	1.4e-22	2	fold change	23.6776
Study_71:Monocyte innate immune memory after lipopolysaccharide (LPS) and beta-glucan (BG) treatment	GSE85243		Homo sapiens	94.8443	Monocytes + 5ng/mL BG 24hr + RPMI 2d _vs_ BG only	RNA expression	Illumina iGenome UCSC, hg19, March 6, 2013 RefSeq	2.9e-10	1	fold change	21.7006
Study_71:Monocyte innate immune memory after lipopolysaccharide (LPS) and beta-glucan (BG) treatment	GSE85243		Homo sapiens	84.4809	Monocytes + 5ng/mL BG 24hr + RPMI 5d to Mfs + 10ng/mL LPS 4hr _vs_ no LPS	RNA expression	Illumina iGenome UCSC, hg19, March 6, 2013 RefSeq	2.5e-12	2	fold change	22.3686
Study_71:Monocyte innate immune memory after lipopolysaccharide (LPS) and beta-glucan (BG) treatment	GSE85243		Homo sapiens	84.3469	Monocytes + 100ng/mL LPS 24hr _vs_ 1hr	RNA expression	Illumina iGenome UCSC, hg19, March 6, 2013 RefSeq	1.2e-10	2	fold change	-23.8542
Study_71:Monocyte innate immune memory after lipopolysaccharide (LPS) and beta-glucan (BG) treatment	GSE85243		Homo sapiens	78.8619	Monocytes + 5ng/mL BG 24hr _vs_ 1hr	RNA expression	Illumina iGenome UCSC, hg19, March 6, 2013 RefSeq	1.4e-09	2	fold change	-37.3305
Study_71:Monocyte innate immune memory after lipopolysaccharide (LPS) and beta-glucan (BG) treatment	GSE85243		Homo sapiens	63.8545	Monocytes + 5ng/mL BG 24hr + RPMI 5d to Mfs _vs_ BG only	RNA expression	Illumina iGenome UCSC, hg19, March 6, 2013 RefSeq	0.0002	2	fold change	4.28282
Study_71:Monocyte innate immune memory after lipopolysaccharide (LPS) and beta-glucan (BG) treatment	GSE85243		Homo sapiens	53.9712	Monocytes + 100ng/mL LPS 4hr _vs_ 1hr	RNA expression	Illumina iGenome UCSC, hg19, March 6, 2013 RefSeq	0.0002	3	fold change	4.52612
Study_71:Monocyte innate immune memory after lipopolysaccharide (LPS) and beta-glucan (BG) treatment	GSE85243		Homo sapiens	11.5117	Monocytes + RPMI 24hr _vs_ 0hr	RNA expression	Illumina iGenome UCSC, hg19, March 6, 2013 RefSeq	0.009	2	fold change	-2.37186
Study_72:B cell acute lymphoblastic leukemia blasts with MLL-AF4 rearrangement	GSE79450		Homo sapiens	99.7546	B-ALL blasts with MLL-AF4 rearrangement _vs_ precursor B cells CD19+ CD33- CD34+	RNA expression	Affymetrix GeneChip Human HG_U133 Plus 2.0	1.6e-09	6	fold change	-89.2
Study_73:Whole blood of subjects with ChAd63-KH leishmaniasis vaccination	GSE98212		Homo sapiens	99.8124	Whole blood of subjects 24hr after ChAd63-KH vaccine - high dose _vs_ low dose	RNA expression	Illumina iGenome UCSC, hg19, March 6, 2013 RefSeq	2.2e-29	15	fold change	11.3005
Study_73:Whole blood of subjects with ChAd63-KH leishmaniasis vaccination	GSE98212		Homo sapiens	99.0707	Whole blood of subjects given high dose ChAd63-KH vaccine - after 24hr _vs_ before	RNA expression	Illumina iGenome UCSC, hg19, March 6, 2013 RefSeq	1.4e-56	15	fold change	22.5388
Study_74:Breast cancer cell lines after siRNA knockdowns of putative master regulators of metastasis	GSE79586		Homo sapiens	99.8124	Adenocarcinoma of breast MDA-MB-231 cells 48hr after PRRX1 siRNA knockdown _vs_ scrambled	RNA expression	Illumina iGenome UCSC, hg19, March 6, 2013 RefSeq	2.6e-56	2	fold change	-18.0624
Study_74:Breast cancer cell lines after siRNA knockdowns of putative master regulators of metastasis	GSE79586		Homo sapiens	99.8124	Adenocarcinoma of breast MDA-MB-231 cells 48hr after RPL7 siRNA knockdown _vs_ scrambled	RNA expression	Illumina iGenome UCSC, hg19, March 6, 2013 RefSeq	1.7e-55	2	fold change	-17.628
Study_74:Breast cancer cell lines after siRNA knockdowns of putative master regulators of metastasis	GSE79586		Homo sapiens	99.4392	Adenocarcinoma of breast MDA-MB-231 cells 48hr after scrambled siRNA knockdown _vs_ mock	RNA expression	Illumina iGenome UCSC, hg19, March 6, 2013 RefSeq	9.8e-37	2	fold change	9.35215
Study_74:Breast cancer cell lines after siRNA knockdowns of putative master regulators of metastasis	GSE79586		Homo sapiens	99.8124	Adenocarcinoma of breast MDA-MB-231 cells 48hr after TRIM25 siRNA knockdown _vs_ scrambled	RNA expression	Illumina iGenome UCSC, hg19, March 6, 2013 RefSeq	1.7e-37	2	fold change	-11.6859
Study_74:Breast cancer cell lines after siRNA knockdowns of putative master regulators of metastasis	GSE79586		Homo sapiens	99.4392	Adenocarcinoma of breast MDA-MB-231 cells 48hr after TSHZ3 siRNA knockdown _vs_ scrambled	RNA expression	Illumina iGenome UCSC, hg19, March 6, 2013 RefSeq	1.1e-26	2	fold change	-7.97144
Study_74:Breast cancer cell lines after siRNA knockdowns of putative master regulators of metastasis	GSE79586		Homo sapiens	99.8124	Adenocarcinoma of breast MDA-MB-231 cells 48hr after BNC2 siRNA knockdown _vs_ scrambled	RNA expression	Illumina iGenome UCSC, hg19, March 6, 2013 RefSeq	1.7e-47	2	fold change	-12.8783
Study_74:Breast cancer cell lines after siRNA knockdowns of putative master regulators of metastasis	GSE79586		Homo sapiens	99.8124	Adenocarcinoma of breast MDA-MB-231 cells 48hr after YBX1 siRNA knockdown _vs_ scrambled	RNA expression	Illumina iGenome UCSC, hg19, March 6, 2013 RefSeq	5.6e-47	2	fold change	-14.0126
Study_74:Breast cancer cell lines after siRNA knockdowns of putative master regulators of metastasis	GSE79586		Homo sapiens	99.6254	Adenocarcinoma of breast MDA-MB-231 cells 48hr after ZNF581 siRNA knockdown _vs_ scrambled	RNA expression	Illumina iGenome UCSC, hg19, March 6, 2013 RefSeq	6.1e-41	2	fold change	-12.9545
Study_74:Breast cancer cell lines after siRNA knockdowns of putative master regulators of metastasis	GSE79586		Homo sapiens	99.4392	Infiltrating duct carcinoma of breast BT-549 cells 48hr after IRX6 siRNA knockdown _vs_ scrambled	RNA expression	Illumina iGenome UCSC, hg19, March 6, 2013 RefSeq	1.4e-135	2	fold change	-343.114
Study_74:Breast cancer cell lines after siRNA knockdowns of putative master regulators of metastasis	GSE79586		Homo sapiens	99.8124	Adenocarcinoma of breast MDA-MB-231 cells 48hr after CNBP siRNA knockdown _vs_ scrambled	RNA expression	Illumina iGenome UCSC, hg19, March 6, 2013 RefSeq	8e-47	2	fold change	-14.5519
Study_74:Breast cancer cell lines after siRNA knockdowns of putative master regulators of metastasis	GSE79586		Homo sapiens	99.4392	Adenocarcinoma of breast MDA-MB-231 cells 48hr after ZNF589 siRNA knockdown _vs_ scrambled	RNA expression	Illumina iGenome UCSC, hg19, March 6, 2013 RefSeq	2.6e-23	2	fold change	-6.78924
Study_74:Breast cancer cell lines after siRNA knockdowns of putative master regulators of metastasis	GSE79586		Homo sapiens	99.4392	Infiltrating duct carcinoma of breast BT-549 cells 48hr after PRRX1 siRNA knockdown _vs_ scrambled	RNA expression	Illumina iGenome UCSC, hg19, March 6, 2013 RefSeq	5.5e-124	2	fold change	-459.546
Study_74:Breast cancer cell lines after siRNA knockdowns of putative master regulators of metastasis	GSE79586		Homo sapiens	99.4392	Infiltrating duct carcinoma of breast BT-549 cells 48hr after RPL7 siRNA knockdown _vs_ scrambled	RNA expression	Illumina iGenome UCSC, hg19, March 6, 2013 RefSeq	1.4e-131	2	fold change	-451.941
Study_74:Breast cancer cell lines after siRNA knockdowns of putative master regulators of metastasis	GSE79586		Homo sapiens	99.4392	Adenocarcinoma of breast MDA-MB-231 cells 48hr after FOXD4L6 siRNA knockdown _vs_ scrambled	RNA expression	Illumina iGenome UCSC, hg19, March 6, 2013 RefSeq	7.1e-21	2	fold change	-7.26531
Study_74:Breast cancer cell lines after siRNA knockdowns of putative master regulators of metastasis	GSE79586		Homo sapiens	99.4392	Infiltrating duct carcinoma of breast BT-549 cells 48hr after scrambled siRNA knockdown _vs_ mock	RNA expression	Illumina iGenome UCSC, hg19, March 6, 2013 RefSeq	7.2e-194	2	fold change	176.91
Study_74:Breast cancer cell lines after siRNA knockdowns of putative master regulators of metastasis	GSE79586		Homo sapiens	99.8124	Adenocarcinoma of breast MDA-MB-231 cells 48hr after FOXQ1 siRNA knockdown _vs_ scrambled	RNA expression	Illumina iGenome UCSC, hg19, March 6, 2013 RefSeq	5.3e-42	2	fold change	-13.3028
Study_74:Breast cancer cell lines after siRNA knockdowns of putative master regulators of metastasis	GSE79586		Homo sapiens	99.4392	Infiltrating duct carcinoma of breast BT-549 cells 48hr after TSHZ3 siRNA knockdown _vs_ scrambled	RNA expression	Illumina iGenome UCSC, hg19, March 6, 2013 RefSeq	1.3e-204	2	fold change	-141.189
Study_74:Breast cancer cell lines after siRNA knockdowns of putative master regulators of metastasis	GSE79586		Homo sapiens	99.8124	Adenocarcinoma of breast MDA-MB-231 cells 48hr after HOXA11 siRNA knockdown _vs_ scrambled	RNA expression	Illumina iGenome UCSC, hg19, March 6, 2013 RefSeq	1.3e-46	2	fold change	-13.3689
Study_74:Breast cancer cell lines after siRNA knockdowns of putative master regulators of metastasis	GSE79586		Homo sapiens	99.4392	Infiltrating duct carcinoma of breast BT-549 cells 48hr after CTBP1 siRNA knockdown _vs_ scrambled	RNA expression	Illumina iGenome UCSC, hg19, March 6, 2013 RefSeq	7.4e-168	2	fold change	-197.822
Study_74:Breast cancer cell lines after siRNA knockdowns of putative master regulators of metastasis	GSE79586		Homo sapiens	99.8124	Adenocarcinoma of breast MDA-MB-231 cells 48hr after IRX6 siRNA knockdown _vs_ scrambled	RNA expression	Illumina iGenome UCSC, hg19, March 6, 2013 RefSeq	8.9e-53	2	fold change	-14.1619
Study_74:Breast cancer cell lines after siRNA knockdowns of putative master regulators of metastasis	GSE79586		Homo sapiens	99.4392	Infiltrating duct carcinoma of breast BT-549 cells 48hr after ZNF589 siRNA knockdown _vs_ scrambled	RNA expression	Illumina iGenome UCSC, hg19, March 6, 2013 RefSeq	9.7e-212	2	fold change	-149.418
Study_74:Breast cancer cell lines after siRNA knockdowns of putative master regulators of metastasis	GSE79586		Homo sapiens	98.703	Infiltrating duct carcinoma of breast BT-549 cells 48hr after BNC2 siRNA knockdown _vs_ scrambled	RNA expression	Illumina iGenome UCSC, hg19, March 6, 2013 RefSeq	9.4e-117	2	fold change	-554.75
Study_74:Breast cancer cell lines after siRNA knockdowns of putative master regulators of metastasis	GSE79586		Homo sapiens	99.2556	Infiltrating duct carcinoma of breast BT-549 cells 48hr after TRIM25 siRNA knockdown _vs_ scrambled	RNA expression	Illumina iGenome UCSC, hg19, March 6, 2013 RefSeq	1.1e-153	2	fold change	-261.601
Study_74:Breast cancer cell lines after siRNA knockdowns of putative master regulators of metastasis	GSE79586		Homo sapiens	99.0707	Infiltrating duct carcinoma of breast BT-549 cells 48hr after CNBP siRNA knockdown _vs_ scrambled	RNA expression	Illumina iGenome UCSC, hg19, March 6, 2013 RefSeq	1.5e-141	2	fold change	-349.343
Study_74:Breast cancer cell lines after siRNA knockdowns of putative master regulators of metastasis	GSE79586		Homo sapiens	99.0707	Infiltrating duct carcinoma of breast BT-549 cells 48hr after YBX1 siRNA knockdown _vs_ scrambled	RNA expression	Illumina iGenome UCSC, hg19, March 6, 2013 RefSeq	5.7e-185	2	fold change	-177.586
Study_74:Breast cancer cell lines after siRNA knockdowns of putative master regulators of metastasis	GSE79586		Homo sapiens	99.2556	Infiltrating duct carcinoma of breast BT-549 cells 48hr after FOXD4L6 siRNA knockdown _vs_ scramble	RNA expression	Illumina iGenome UCSC, hg19, March 6, 2013 RefSeq	9.4e-257	2	fold change	-64.2069
Study_74:Breast cancer cell lines after siRNA knockdowns of putative master regulators of metastasis	GSE79586		Homo sapiens	98.8865	Infiltrating duct carcinoma of breast T-47D cells 48hr after CBFA2T2 siRNA knockdown _vs_ scrambled	RNA expression	Illumina iGenome UCSC, hg19, March 6, 2013 RefSeq	2.6e-118	2	fold change	-744.019
Study_74:Breast cancer cell lines after siRNA knockdowns of putative master regulators of metastasis	GSE79586		Homo sapiens	99.2556	Infiltrating duct carcinoma of breast BT-549 cells 48hr after FOXQ1 siRNA knockdown _vs_ scrambled	RNA expression	Illumina iGenome UCSC, hg19, March 6, 2013 RefSeq	1.7e-161	2	fold change	-258.695
Study_74:Breast cancer cell lines after siRNA knockdowns of putative master regulators of metastasis	GSE79586		Homo sapiens	98.5222	Infiltrating duct carcinoma of breast T-47D cells 48hr after HOXA11 siRNA knockdown _vs_ scrambled	RNA expression	Illumina iGenome UCSC, hg19, March 6, 2013 RefSeq	1.1e-113	2	fold change	-727.743
Study_74:Breast cancer cell lines after siRNA knockdowns of putative master regulators of metastasis	GSE79586		Homo sapiens	99.0707	Infiltrating duct carcinoma of breast BT-549 cells 48hr after HOXA11 siRNA knockdown _vs_ scrambled	RNA expression	Illumina iGenome UCSC, hg19, March 6, 2013 RefSeq	2.7e-253	2	fold change	-71.3738
Study_74:Breast cancer cell lines after siRNA knockdowns of putative master regulators of metastasis	GSE79586		Homo sapiens	98.703	Infiltrating duct carcinoma of breast T-47D cells 48hr after PRRX1 siRNA knockdown _vs_ scrambled	RNA expression	Illumina iGenome UCSC, hg19, March 6, 2013 RefSeq	2.4e-113	2	fold change	-819.822
Study_74:Breast cancer cell lines after siRNA knockdowns of putative master regulators of metastasis	GSE79586		Homo sapiens	98.34	Infiltrating duct carcinoma of breast T-47D cells 48hr after CNBP siRNA knockdown _vs_ scrambled	RNA expression	Illumina iGenome UCSC, hg19, March 6, 2013 RefSeq	4.4e-108	2	fold change	-830.486
Study_74:Breast cancer cell lines after siRNA knockdowns of putative master regulators of metastasis	GSE79586		Homo sapiens	97.9797	Infiltrating duct carcinoma of breast T-47D cells 48hr after FOXD4L6 siRNA knockdown _vs_ scrambled	RNA expression	Illumina iGenome UCSC, hg19, March 6, 2013 RefSeq	1.3e-117	2	fold change	-717.053
Study_74:Breast cancer cell lines after siRNA knockdowns of putative master regulators of metastasis	GSE79586		Homo sapiens	97.62	Infiltrating duct carcinoma of breast T-47D cells 48hr after IRX6 siRNA knockdown _vs_ scrambled	RNA expression	Illumina iGenome UCSC, hg19, March 6, 2013 RefSeq	1.5e-103	2	fold change	-640.921
Study_74:Breast cancer cell lines after siRNA knockdowns of putative master regulators of metastasis	GSE79586		Homo sapiens	98.34	Infiltrating duct carcinoma of breast T-47D cells 48hr after NKX6 siRNA knockdown _vs_ scrambled	RNA expression	Illumina iGenome UCSC, hg19, March 6, 2013 RefSeq	4.8e-104	2	fold change	-755.489
Study_74:Breast cancer cell lines after siRNA knockdowns of putative master regulators of metastasis	GSE79586		Homo sapiens	97.4412	Adenocarcinoma of breast MDA-MB-231 cells 48hr after CTBP1 siRNA knockdown _vs_ scrambled	RNA expression	Illumina iGenome UCSC, hg19, March 6, 2013 RefSeq	2.3e-09	2	fold change	-3.50226
Study_74:Breast cancer cell lines after siRNA knockdowns of putative master regulators of metastasis	GSE79586		Homo sapiens	97.9797	Infiltrating duct carcinoma of breast T-47D cells 48hr after TRIM25 siRNA knockdown _vs_ scrambled	RNA expression	Illumina iGenome UCSC, hg19, March 6, 2013 RefSeq	7.7e-118	2	fold change	-668.008
Study_74:Breast cancer cell lines after siRNA knockdowns of putative master regulators of metastasis	GSE79586		Homo sapiens	98.34	Infiltrating duct carcinoma of breast T-47D cells 48hr after TSHZ3 siRNA knockdown _vs_ scrambled	RNA expression	Illumina iGenome UCSC, hg19, March 6, 2013 RefSeq	5.6e-103	2	fold change	-758.471
Study_74:Breast cancer cell lines after siRNA knockdowns of putative master regulators of metastasis	GSE79586		Homo sapiens	98.34	Infiltrating duct carcinoma of breast T-47D cells 48hr after ZMAT4 siRNA knockdown _vs_ scrambled	RNA expression	Illumina iGenome UCSC, hg19, March 6, 2013 RefSeq	1.7e-110	2	fold change	-642.412
Study_74:Breast cancer cell lines after siRNA knockdowns of putative master regulators of metastasis	GSE79586		Homo sapiens	97.62	Infiltrating duct carcinoma of breast T-47D cells 48hr after ZNF142 siRNA knockdown _vs_ scrambled	RNA expression	Illumina iGenome UCSC, hg19, March 6, 2013 RefSeq	6.1e-110	2	fold change	-640.246
Study_74:Breast cancer cell lines after siRNA knockdowns of putative master regulators of metastasis	GSE79586		Homo sapiens	97.62	Infiltrating duct carcinoma of breast T-47D cells 48hr after ZNF253 siRNA knockdown _vs_ scrambled	RNA expression	Illumina iGenome UCSC, hg19, March 6, 2013 RefSeq	7.7e-113	2	fold change	-621.571
Study_74:Breast cancer cell lines after siRNA knockdowns of putative master regulators of metastasis	GSE79586		Homo sapiens	98.34	Infiltrating duct carcinoma of breast T-47D cells 48hr after ZNF589 siRNA knockdown _vs_ scrambled	RNA expression	Illumina iGenome UCSC, hg19, March 6, 2013 RefSeq	2e-116	2	fold change	-742.859
Study_74:Breast cancer cell lines after siRNA knockdowns of putative master regulators of metastasis	GSE79586		Homo sapiens	91.7448	Adenocarcinoma of breast MCF7 cells 48hr after TSHZ3 siRNA knockdown _vs_ scrambled	RNA expression	Illumina iGenome UCSC, hg19, March 6, 2013 RefSeq	3.9e-28	2	fold change	-8.13266
Study_74:Breast cancer cell lines after siRNA knockdowns of putative master regulators of metastasis	GSE79586		Homo sapiens	91.2742	Adenocarcinoma of breast MCF7 cells 48hr after PRRX1 siRNA knockdown _vs_ scrambled	RNA expression	Illumina iGenome UCSC, hg19, March 6, 2013 RefSeq	2.2e-32	2	fold change	-10.1989
Study_74:Breast cancer cell lines after siRNA knockdowns of putative master regulators of metastasis	GSE79586		Homo sapiens	90.1941	Adenocarcinoma of breast MCF7 cells 48hr after HOXA11 siRNA knockdown _vs_ scrambled	RNA expression	Illumina iGenome UCSC, hg19, March 6, 2013 RefSeq	2.7e-33	2	fold change	-11.17
Study_74:Breast cancer cell lines after siRNA knockdowns of putative master regulators of metastasis	GSE79586		Homo sapiens	90.0414	Adenocarcinoma of breast MCF7 cells 48hr after PAX5 siRNA knockdown _vs_ scrambled	RNA expression	Illumina iGenome UCSC, hg19, March 6, 2013 RefSeq	7.5e-35	2	fold change	-16.7902
Study_74:Breast cancer cell lines after siRNA knockdowns of putative master regulators of metastasis	GSE79586		Homo sapiens	88.8415	Adenocarcinoma of breast MCF7 cells 48hr after NKX6 siRNA knockdown _vs_ scrambled	RNA expression	Illumina iGenome UCSC, hg19, March 6, 2013 RefSeq	9.7e-34	2	fold change	-13.9886
Study_74:Breast cancer cell lines after siRNA knockdowns of putative master regulators of metastasis	GSE79586		Homo sapiens	89.4374	Adenocarcinoma of breast MCF7 cells 48hr after CNBP siRNA knockdown _vs_ scrambled	RNA expression	Illumina iGenome UCSC, hg19, March 6, 2013 RefSeq	3e-33	2	fold change	-11.408
Study_74:Breast cancer cell lines after siRNA knockdowns of putative master regulators of metastasis	GSE79586		Homo sapiens	87.9631	Adenocarcinoma of breast MCF7 cells 48hr after ZNF142 siRNA knockdown _vs_ scrambled	RNA expression	Illumina iGenome UCSC, hg19, March 6, 2013 RefSeq	2.2e-30	2	fold change	-10.0145
Study_74:Breast cancer cell lines after siRNA knockdowns of putative master regulators of metastasis	GSE79586		Homo sapiens	87.5304	Adenocarcinoma of breast MCF7 cells 48hr after ZNF253 siRNA knockdown _vs_ scrambled	RNA expression	Illumina iGenome UCSC, hg19, March 6, 2013 RefSeq	5.6e-29	2	fold change	-11.3148
Study_74:Breast cancer cell lines after siRNA knockdowns of putative master regulators of metastasis	GSE79586		Homo sapiens	87.6747	Adenocarcinoma of breast MCF7 cells 48hr after ZNF589 siRNA knockdown _vs_ scrambled	RNA expression	Illumina iGenome UCSC, hg19, March 6, 2013 RefSeq	2.4e-29	2	fold change	-7.26941
Study_74:Breast cancer cell lines after siRNA knockdowns of putative master regulators of metastasis	GSE79586		Homo sapiens	87.2433	Adenocarcinoma of breast MCF7 cells 48hr after scrambled siRNA knockdown _vs_ mock	RNA expression	Illumina iGenome UCSC, hg19, March 6, 2013 RefSeq	3.3e-35	2	fold change	25.551
Study_74:Breast cancer cell lines after siRNA knockdowns of putative master regulators of metastasis	GSE79586		Homo sapiens	85.1557	Adenocarcinoma of breast MCF7 cells 48hr after CBFA2T2 siRNA knockdown _vs_ scrambled	RNA expression	Illumina iGenome UCSC, hg19, March 6, 2013 RefSeq	1.1e-21	2	fold change	-4.51278
Study_74:Breast cancer cell lines after siRNA knockdowns of putative master regulators of metastasis	GSE79586		Homo sapiens	84.2148	Adenocarcinoma of breast MCF7 cells 48hr after FOXD4L6 siRNA knockdown _vs_ scrambled	RNA expression	Illumina iGenome UCSC, hg19, March 6, 2013 RefSeq	1.8e-23	2	fold change	-4.91527
Study_74:Breast cancer cell lines after siRNA knockdowns of putative master regulators of metastasis	GSE79586		Homo sapiens	83.4237	Adenocarcinoma of breast MCF7 cells 48hr after ZMAT4 siRNA knockdown _vs_ scrambled	RNA expression	Illumina iGenome UCSC, hg19, March 6, 2013 RefSeq	2.4e-16	2	fold change	-7.69595
Study_74:Breast cancer cell lines after siRNA knockdowns of putative master regulators of metastasis	GSE79586		Homo sapiens	82.5205	Adenocarcinoma of breast MCF7 cells 48hr after TRIM25 siRNA knockdown _vs_ scrambled	RNA expression	Illumina iGenome UCSC, hg19, March 6, 2013 RefSeq	1.2e-23	2	fold change	-5.03179
Study_74:Breast cancer cell lines after siRNA knockdowns of putative master regulators of metastasis	GSE79586		Homo sapiens	74.2523	Adenocarcinoma of breast MCF7 cells 48hr after IRX6 siRNA knockdown _vs_ scrambled	RNA expression	Illumina iGenome UCSC, hg19, March 6, 2013 RefSeq	1.2e-09	2	fold change	-2.45729
Study_74:Breast cancer cell lines after siRNA knockdowns of putative master regulators of metastasis	GSE79586		Homo sapiens	65.5008	Infiltrating duct carcinoma of breast T-47D cells 48hr after PAX5 siRNA knockdown _vs_ scrambled	RNA expression	Illumina iGenome UCSC, hg19, March 6, 2013 RefSeq	1e-09	2	fold change	-15.1
Study_74:Breast cancer cell lines after siRNA knockdowns of putative master regulators of metastasis	GSE79586		Homo sapiens	64.5494	Infiltrating duct carcinoma of breast BT-549 cells 48hr after ZNF581 siRNA knockdown _vs_ scrambled	RNA expression	Illumina iGenome UCSC, hg19, March 6, 2013 RefSeq	1.1e-06	2	fold change	-5.5964
Study_74:Breast cancer cell lines after siRNA knockdowns of putative master regulators of metastasis	GSE79586		Homo sapiens	24.7855	Infiltrating duct carcinoma of breast T-47D cells 48hr after scrambled siRNA knockdown _vs_ mock	RNA expression	Illumina iGenome UCSC, hg19, March 6, 2013 RefSeq	0.0137	2	fold change	2.99165
Study_75:Colon cancer cells from the front or center of tumors	GSE65480		Homo sapiens	99.7327	Colon cancer cells from microdissected tumors - tumor front _vs_ tumor center	RNA expression	Affymetrix GeneChip Human Gene 1.0 ST Array [transcript (gene) version]	1e-05	19	fold change	4.2
Study_76:Microglia-like cells and neural progenitor cells from iPSCs grown in different culture media	GSE85839		Homo sapiens	99.6254	Fetal microglia in neural conditioned media _vs_ in minimal basal media	RNA expression	Illumina iGenome UCSC, hg19, March 6, 2013 RefSeq	5.6e-65	1	fold change	118.546
Study_76:Microglia-like cells and neural progenitor cells from iPSCs grown in different culture media	GSE85839		Homo sapiens	99.0707	Microglia-like cells with adrenomyeloneuropathy - in neural conditioned media _vs_ basal media	RNA expression	Illumina iGenome UCSC, hg19, March 6, 2013 RefSeq	4.3e-31	2	fold change	35.4868
Study_76:Microglia-like cells and neural progenitor cells from iPSCs grown in different culture media	GSE85839		Homo sapiens	87.8179	Cells from adrenomyeloneuropathy iPSCs in neural conditioned media - microglia-like _vs_ NPCs	RNA expression	Illumina iGenome UCSC, hg19, March 6, 2013 RefSeq	1.7e-36	2	fold change	1379.45
Study_76:Microglia-like cells and neural progenitor cells from iPSCs grown in different culture media	GSE85839		Homo sapiens	47.1085	Cells in minimal basal media - microglia-like from iPSCs _vs_ fetal microglia	RNA expression	Illumina iGenome UCSC, hg19, March 6, 2013 RefSeq	2.2e-05	1	fold change	9.36494
Study_77:Synovial fibroblasts of arthritis patients treated with TNF alone or in combination with IL17	GSE93720		Homo sapiens	99.9181	Synovial fibroblasts of osteoarthritis patients 20hr - 1ng/ml TNF_vs_ untreated	RNA expression	Affymetrix GeneChip Human HG_U133 Plus 2.0	0.0313	2	fold change	283.5
Study_78:Maternal and fetal interface associated tissues at preterm and term labor births	GSE73685		Homo sapiens	99.4688	Fundus of uterus tissue of pregnant women with pPROM births - labor _vs_ no labor	RNA expression	Affymetrix GeneChip Human Gene 1.0 ST Array [transcript (gene) version]	0.0475	2	fold change	-5.81
Study_79:Hepatocellular carcinoma Huh7.5.1 cells expressing miR-146a-5p mimic	GSE79340		Homo sapiens	99.5996	Hepatocellular carcinoma Huh7.5.1 cells expressing miR-146a-5p mimic _vs_ non-targeting miRNA	RNA expression	Affymetrix GeneChip Human Gene 1.0 ST Array [transcript (gene) version]	0.0004	3	fold change	-2.79
Study_80:Cutaneous squamous cell carcinoma cells from primary or metastatic tumors treated with FGF7	GSE34652		Homo sapiens	99.4688	Cutaneous SCC cells - metastatic tumors _vs_ primary tumors	RNA expression	Affymetrix GeneChip Human Gene 1.0 ST Array [transcript (gene) version]	0.0388	1	fold change	-37.6
Study_80:Cutaneous squamous cell carcinoma cells from primary or metastatic tumors treated with FGF7	GSE34652		Homo sapiens	98.4233	Cutaneous SCC cells from primary tumors _vs_ normal epidermal keratinocytes	RNA expression	Affymetrix GeneChip Human Gene 1.0 ST Array [transcript (gene) version]	0.0037	2	fold change	47
Study_81:Mature dendritic cells differentiated from peripheral blood of healthy donors	GSE79184		Homo sapiens	99.9181	Mature dendritic cells from peripheral blood differentiated with IL15 _vs_ IL4	RNA expression	Affymetrix GeneChip Human HG_U133 Plus 2.0	0.0004	3	fold change	546.2
Study_82:Blood of subjects before and after Plasmodium falciparum sporozoite vaccination	GSE86308		Homo sapiens	99.4392	Blood of subjects later infected with malaria - 143d post PfSPZ vaccination _vs_ 7d pre vaccination	RNA expression	Illumina iGenome UCSC, hg19, March 6, 2013 RefSeq	1e-12	6	fold change	-4.47502
Study_82:Blood of subjects before and after Plasmodium falciparum sporozoite vaccination	GSE86308		Homo sapiens	86.256	Blood of subjects later infected with malaria - 143d post placebo _vs_ 7d pre placebo	RNA expression	Illumina iGenome UCSC, hg19, March 6, 2013 RefSeq	8.3e-05	5	fold change	-2.90868
Study_83:Keratinocytes treated with TNF-alpha and EGFR inhibitor PD168393	GSE74407		Homo sapiens	99.4372	Keratinocytes treated 6hr with 50ng/ml TNF-alpha _vs_ untreated controls	RNA expression	Illumina HumanHT-12 V4.0 expression beadchip	0.0001	3	fold change	5.99
Study_83:Keratinocytes treated with TNF-alpha and EGFR inhibitor PD168393	GSE74407		Homo sapiens	99.1591	Keratinocytes treated 6hr with 50ng/ml TNF-alpha + 2uM PD168393 _vs_ 50 ng/ml TNF-alpha only	RNA expression	Illumina HumanHT-12 V4.0 expression beadchip	0.0001	3	fold change	9.09
Study_84:Dendritic cells treated with adjuvant GM-CSF, FSME vaccine, protamine-RNA, CpG-P oligos, or IL3	GSE89442		Homo sapiens	99.8124	Plasmacytoid DCs overnight with 10ng/ml IL3 then 6hr with 5% FSME vaccine _vs_ IL3 only	RNA expression	Illumina iGenome UCSC, hg19, March 6, 2013 RefSeq	6.1e-185	3	fold change	866.14
Study_84:Dendritic cells treated with adjuvant GM-CSF, FSME vaccine, protamine-RNA, CpG-P oligos, or IL3	GSE89442		Homo sapiens	99.8124	Plasmacytoid DCs overnight with 10ng/ml IL3 then 6hr with 5% FSME vaccine _vs_ untreated	RNA expression	Illumina iGenome UCSC, hg19, March 6, 2013 RefSeq	4e-241	3	fold change	1203.43
Study_84:Dendritic cells treated with adjuvant GM-CSF, FSME vaccine, protamine-RNA, CpG-P oligos, or IL3	GSE89442		Homo sapiens	99.8124	Plasmacytoid DCs overnight with 10ng/ml IL3 then 6hr with 5ug/ml CpG-P oligos _vs_ untreated	RNA expression	Illumina iGenome UCSC, hg19, March 6, 2013 RefSeq	1.2e-153	2	fold change	2319.1
Study_84:Dendritic cells treated with adjuvant GM-CSF, FSME vaccine, protamine-RNA, CpG-P oligos, or IL3	GSE89442		Homo sapiens	99.8124	Plasmacytoid DCs overnight with 10ng/ml IL3 then 6hr with 5ug/ml CpG-P oligos _vs_ IL3 only	RNA expression	Illumina iGenome UCSC, hg19, March 6, 2013 RefSeq	3.7e-266	2	fold change	3271.59
Study_84:Dendritic cells treated with adjuvant GM-CSF, FSME vaccine, protamine-RNA, CpG-P oligos, or IL3	GSE89442		Homo sapiens	96.7361	Plasmacytoid DCs overnight with 10ng/ml IL3 then 6hr with 10ng/ml protamine-RNA _vs_ IL3 only	RNA expression	Illumina iGenome UCSC, hg19, March 6, 2013 RefSeq	3.2e-124	3	fold change	771.648
Study_84:Dendritic cells treated with adjuvant GM-CSF, FSME vaccine, protamine-RNA, CpG-P oligos, or IL3	GSE89442		Homo sapiens	96.0393	Plasmacytoid DCs overnight with 10ng/ml IL3 then 6hr with 15ug/ml protamine-RNA _vs_ untreated	RNA expression	Illumina iGenome UCSC, hg19, March 6, 2013 RefSeq	1.1e-269	3	fold change	1186.05
Study_84:Dendritic cells treated with adjuvant GM-CSF, FSME vaccine, protamine-RNA, CpG-P oligos, or IL3	GSE89442		Homo sapiens	18.3558	Myeloid DCs CD1c+ overnight with 15ug/ml protamine-RNA _vs_ untreated	RNA expression	Illumina iGenome UCSC, hg19, March 6, 2013 RefSeq	1.1e-05	3	fold change	5.06272
Study_84:Dendritic cells treated with adjuvant GM-CSF, FSME vaccine, protamine-RNA, CpG-P oligos, or IL3	GSE89442		Homo sapiens	16.3328	Myeloid DCs CD1c+ overnight with 800U/ml GM-CSF _vs_ untreated	RNA expression	Illumina iGenome UCSC, hg19, March 6, 2013 RefSeq	1.5e-05	3	fold change	-4.19313
Study_85:Cytologically normal airway epithelial cells from smokers treated with placebo or inositol	GSE86422		Homo sapiens	99.9261	Bronchial airway epithelial cells of smokers with CR dysplasia post 6mo placebo _vs_ pre	RNA expression	Custom Human	8.2e-05	5	fold change	2.16567
Study_86:Macrophages infected with Ebola or Reston Ebola virus or treated with lipopolysaccharides	GSE84188		Homo sapiens	99.8124	Macrophages infected 1d with EBOV _vs_ mock	RNA expression	Illumina iGenome UCSC, hg19, March 6, 2013 RefSeq	1.9e-104	3	fold change	757.935
Study_86:Macrophages infected with Ebola or Reston Ebola virus or treated with lipopolysaccharides	GSE84188		Homo sapiens	97.9797	Macrophages treated 1d with 1ng/mL LPS _vs_ mock	RNA expression	Illumina iGenome UCSC, hg19, March 6, 2013 RefSeq	3.4e-52	3	fold change	187.391
Study_87:Bronchial epithelial normal primary cells infected with influenza virus A strain A/PR/8/34	GSE75699		Homo sapiens	99.8124	NHBE cells infected 24hr with influenza virus A strain A/PR/8/34 _vs_ uninfected 0hr control	RNA expression	Illumina iGenome UCSC, hg19, March 6, 2013 RefSeq	5.4e-153	2	fold change	266.55
Study_87:Bronchial epithelial normal primary cells infected with influenza virus A strain A/PR/8/34	GSE75699		Homo sapiens	97.0874	NHBE cells infected 8hr with influenza virus A strain A/PR/8/34 _vs_ uninfected 0hr control	RNA expression	Illumina iGenome UCSC, hg19, March 6, 2013 RefSeq	1.5e-35	2	fold change	17.3601
Study_88:Bronchial epithelial normal primary cells infected with influenza virus A strain A/PR/8/34	GSE75699		Homo sapiens	99.8124	NHBE cells infected 24hr with influenza virus A strain A/PR/8/34 _vs_ uninfected 0hr control	RNA expression	Illumina iGenome UCSC, hg19, March 6, 2013 RefSeq	5.4e-153	2	fold change	266.55
Study_88:Bronchial epithelial normal primary cells infected with influenza virus A strain A/PR/8/34	GSE75699		Homo sapiens	97.0874	NHBE cells infected 8hr with influenza virus A strain A/PR/8/34 _vs_ uninfected 0hr control	RNA expression	Illumina iGenome UCSC, hg19, March 6, 2013 RefSeq	1.5e-35	2	fold change	17.3601
Study_89:Tracheobronchial epithelial cells infected with H3N2, attenuated H5N1, and H1N1 viruses	GSE89008		Homo sapiens	99.4392	Tracheobronchial epithelial cells infected for 18hr - H3N2 virus _vs_ mock	RNA expression	Illumina iGenome UCSC, hg19, March 6, 2013 RefSeq	7.6e-243	2	fold change	1130.63
Study_89:Tracheobronchial epithelial cells infected with H3N2, attenuated H5N1, and H1N1 viruses	GSE89008		Homo sapiens	99.8124	Tracheobronchial epithelial cells infected for 18hr - H1N1 virus _vs_ mock	RNA expression	Illumina iGenome UCSC, hg19, March 6, 2013 RefSeq	2.1e-249	2	fold change	652.075
Study_89:Tracheobronchial epithelial cells infected with H3N2, attenuated H5N1, and H1N1 viruses	GSE89008		Homo sapiens	99.6254	Tracheobronchial epithelial cells infected for 24hr - H1N1 virus _vs_ mock	RNA expression	Illumina iGenome UCSC, hg19, March 6, 2013 RefSeq	0	2	fold change	227.077
Study_89:Tracheobronchial epithelial cells infected with H3N2, attenuated H5N1, and H1N1 viruses	GSE89008		Homo sapiens	99.4392	Tracheobronchial epithelial cells infected for 12hr - H3N2 virus _vs_ mock	RNA expression	Illumina iGenome UCSC, hg19, March 6, 2013 RefSeq	0	2	fold change	961.042
Study_89:Tracheobronchial epithelial cells infected with H3N2, attenuated H5N1, and H1N1 viruses	GSE89008		Homo sapiens	99.8124	Tracheobronchial epithelial cells infected for 12hr - H1N1 virus _vs_ mock	RNA expression	Illumina iGenome UCSC, hg19, March 6, 2013 RefSeq	3.2e-256	2	fold change	191.768
Study_89:Tracheobronchial epithelial cells infected with H3N2, attenuated H5N1, and H1N1 viruses	GSE89008		Homo sapiens	99.0707	Tracheobronchial epithelial cells infected for 3hr - attenuated H5N1 virus _vs_ mock	RNA expression	Illumina iGenome UCSC, hg19, March 6, 2013 RefSeq	1.8e-09	2	fold change	4.04491
Study_89:Tracheobronchial epithelial cells infected with H3N2, attenuated H5N1, and H1N1 viruses	GSE89008		Homo sapiens	98.8865	Tracheobronchial epithelial cells infected for 3hr - H3N2 virus _vs_ mock	RNA expression	Illumina iGenome UCSC, hg19, March 6, 2013 RefSeq	2.7e-25	2	fold change	8.89279
Study_89:Tracheobronchial epithelial cells infected with H3N2, attenuated H5N1, and H1N1 viruses	GSE89008		Homo sapiens	96.5605	Tracheobronchial epithelial cells infected for 6hr - H1N1 virus _vs_ mock	RNA expression	Illumina iGenome UCSC, hg19, March 6, 2013 RefSeq	2.4e-08	2	fold change	2.88147
Study_89:Tracheobronchial epithelial cells infected with H3N2, attenuated H5N1, and H1N1 viruses	GSE89008		Homo sapiens	95.6938	Tracheobronchial epithelial cells infected for 6hr - H3N2 virus _vs_ mock	RNA expression	Illumina iGenome UCSC, hg19, March 6, 2013 RefSeq	2e-28	2	fold change	36.0574
Study_89:Tracheobronchial epithelial cells infected with H3N2, attenuated H5N1, and H1N1 viruses	GSE89008		Homo sapiens	94.0079	Tracheobronchial epithelial cells infected for 6hr - attenuated H5N1 virus _vs_ mock	RNA expression	Illumina iGenome UCSC, hg19, March 6, 2013 RefSeq	5.4e-12	1	fold change	22.6534
Study_89:Tracheobronchial epithelial cells infected with H3N2, attenuated H5N1, and H1N1 viruses	GSE89008		Homo sapiens	94.3414	Tracheobronchial epithelial cells infected for 12hr - attenuated H5N1 virus _vs_ mock	RNA expression	Illumina iGenome UCSC, hg19, March 6, 2013 RefSeq	0	2	fold change	345.236
Study_89:Tracheobronchial epithelial cells infected with H3N2, attenuated H5N1, and H1N1 viruses	GSE89008		Homo sapiens	77.151	Tracheobronchial epithelial cells infected for 18hr - attenuated H5N1 virus _vs_ mock	RNA expression	Illumina iGenome UCSC, hg19, March 6, 2013 RefSeq	2.6e-113	2	fold change	145.485
Study_90:Lung adenocarcinoma HCC4006 cells with mutant EGFR treated with gefitinib and/or AZ1366	GSE80802		Homo sapiens	99.8124	Lung adenocarcinoma HCC4006 cells 24hr with 100nM gefitinib + 100nM AZ1366 _vs_ 100nM AZ1366 only	RNA expression	Illumina iGenome UCSC, hg19, March 6, 2013 RefSeq	7.2e-76	4	fold change	22.1068
Study_90:Lung adenocarcinoma HCC4006 cells with mutant EGFR treated with gefitinib and/or AZ1366	GSE80802		Homo sapiens	98.5222	Lung adenocarcinoma HCC4006 cells 24hr with 100nM gefitinib _vs_ DMSO controls	RNA expression	Illumina iGenome UCSC, hg19, March 6, 2013 RefSeq	2e-39	4	fold change	12.5025
Study_90:Lung adenocarcinoma HCC4006 cells with mutant EGFR treated with gefitinib and/or AZ1366	GSE80802		Homo sapiens	85.5652	Lung adenocarcinoma HCC4006 cells 24hr with 100nM gefitinib + 100nM AZ1366 _vs_ 100nM gefitinib onl	RNA expression	Illumina iGenome UCSC, hg19, March 6, 2013 RefSeq	4.4e-16	4	fold change	2.01224
Study_91:Colorectal cancer HT 29 and SW 480 cells overexpressing ESR2 and treated with TNF alpha	GSE65979		Homo sapiens	99.9041	Colorectal cancer HT 29 cells with ESR2 expression treated 24hr with TNF alpha _vs_ vehicle	RNA expression	Illumina HumanHT-12 V4.0 expression beadchip	0.0014	3	fold change	18.8
Study_91:Colorectal cancer HT 29 and SW 480 cells overexpressing ESR2 and treated with TNF alpha	GSE65979		Homo sapiens	98.4252	Colorectal cancer HT 29 cells with ESR2 expression treated 2hr with TNF alpha _vs_ vehicle	RNA expression	Illumina HumanHT-12 V4.0 expression beadchip	0.01	3	fold change	6.36
Study_91:Colorectal cancer HT 29 and SW 480 cells overexpressing ESR2 and treated with TNF alpha	GSE65979		Homo sapiens	95.3362	Colorectal cancer SW 480 cells with mock expression treated 2hr with TNF alpha _vs_ vehicle	RNA expression	Illumina HumanHT-12 V4.0 expression beadchip	0.0261	3	fold change	1.66
Study_91:Colorectal cancer HT 29 and SW 480 cells overexpressing ESR2 and treated with TNF alpha	GSE65979		Homo sapiens	92.6767	Colorectal cancer SW 480 cells with ESR2 expression treated 2hr with TNF alpha _vs_ vehicle	RNA expression	Illumina HumanHT-12 V4.0 expression beadchip	0.0016	3	fold change	1.43
Study_92:Microglial BV-2 cells treated with lipopolysaccharide (LPS) and H3K27 demethylase inhibitor GSK-J4	GSE79898		Mus musculus	99.6195	Murine microglial BV-2 cells treated 2hr with 10ng/mL LPS _vs_ untreated controls	RNA expression	Illumina iGenome UCSC mm10, May 23 2014, RefSeq	2.7e-125	3	fold change	100.18
Study_92:Microglial BV-2 cells treated with lipopolysaccharide (LPS) and H3K27 demethylase inhibitor GSK-J4	GSE79898		Mus musculus	99.8084	Murine microglial BV-2 cells treated 4hr with 10ng/mL LPS _vs_ untreated controls	RNA expression	Illumina iGenome UCSC mm10, May 23 2014, RefSeq	5.7e-164	3	fold change	209.218
Study_92:Microglial BV-2 cells treated with lipopolysaccharide (LPS) and H3K27 demethylase inhibitor GSK-J4	GSE79898		Mus musculus	96.6837	Murine microglial BV-2 cells treated 4hr with 10ng/mL LPS and 10uM GSK-J4 _vs_ 10uM GSK-J4 only	RNA expression	Illumina iGenome UCSC mm10, May 23 2014, RefSeq	6.9e-15	3	fold change	8.34124
Study_92:Microglial BV-2 cells treated with lipopolysaccharide (LPS) and H3K27 demethylase inhibitor GSK-J4	GSE79898		Mus musculus	96.152	Murine microglial BV-2 cells treated 4hr with 10ng/mL LPS and 10uM GSK-J4 _vs_ untreated controls	RNA expression	Illumina iGenome UCSC mm10, May 23 2014, RefSeq	2.8e-13	3	fold change	8.32153
Study_92:Microglial BV-2 cells treated with lipopolysaccharide (LPS) and H3K27 demethylase inhibitor GSK-J4	GSE79898		Mus musculus	75.4273	Murine microglial BV-2 cells treated 4hr with 10ng/mL LPS and 10uM GSK-J4 _vs_ 10ng/mL LPS only	RNA expression	Illumina iGenome UCSC mm10, May 23 2014, RefSeq	0.0028	3	fold change	-2.10619
Study_93:Keratinocyte HaCaT cells expressing miR-21-3p miRNA mimics	GSE80429		Homo sapiens	99.7327	Keratinocyte HaCaT cells expressing miR-21-3p miRNA mimics _vs_ miRNA mimic controls	RNA expression	Affymetrix GeneChip Human Gene 1.0 ST Array [transcript (gene) version]	0.002	3	fold change	7.37
Study_94:Melanoma cells treated with interferon-gamma	GSE85898		Homo sapiens	99.6751	Melanoma cells treated for 16hr with 10U/ml IFN-gamma _vs_ untreated controls	RNA expression	Affymetrix GeneChip Human HG_U133 Plus 2.0	0.0019	6	fold change	30
Study_95:Liver, breast and endometrial cell lines exposed to 34 toxicological compounds	GSE69851		Homo sapiens	99.9081	Hepatocellular carcinoma hepatocyte HepaRG cells + 6hr 100uM Genistein _vs_ DMSO	RNA expression	Affymetrix GeneChip Human Genome HG-U219 Array	0.0057	3	fold change	10.4
Study_95:Liver, breast and endometrial cell lines exposed to 34 toxicological compounds	GSE69851		Homo sapiens	99.0177	Hepatocellular carcinoma hepatocyte HepaRG cells + 6hr 100uM Vorinostat _vs_ DMSO	RNA expression	Affymetrix GeneChip Human Genome HG-U219 Array	0.0271	3	fold change	15.3
Study_95:Liver, breast and endometrial cell lines exposed to 34 toxicological compounds	GSE69851		Homo sapiens	89.5111	Hepatocellular carcinoma hepatocyte HepaRG cells + 6hr 100nM Trenbolone acetate _vs_ DMSO	RNA expression	Affymetrix GeneChip Human Genome HG-U219 Array	1.1e-08	2	fold change	1.71
Study_95:Liver, breast and endometrial cell lines exposed to 34 toxicological compounds	GSE69851		Homo sapiens	87.19	Hepatocellular carcinoma hepatocyte HepG2 cells + 6hr 100nM ethinyl estradiol _vs_ DMSO	RNA expression	Affymetrix GeneChip Human Genome HG-U219 Array	0.0353	3	fold change	1.25
Study_95:Liver, breast and endometrial cell lines exposed to 34 toxicological compounds	GSE69851		Homo sapiens	83.0758	Hepatocellular carcinoma hepatocyte HepaRG cells + 6hr 10uM dehydroepiandrosterone _vs_ DMSO	RNA expression	Affymetrix GeneChip Human Genome HG-U219 Array	0.001	3	fold change	1.64
Study_95:Liver, breast and endometrial cell lines exposed to 34 toxicological compounds	GSE69851		Homo sapiens	73.402	Hepatocellular carcinoma hepatocyte HepaRG cells + 6hr 100uM 1-napthylisothiocycanate _vs_ DMSO	RNA expression	Affymetrix GeneChip Human Genome HG-U219 Array	1.6e-06	3	fold change	-1.71
Study_95:Liver, breast and endometrial cell lines exposed to 34 toxicological compounds	GSE69851		Homo sapiens	69.5817	Hepatocellular carcinoma hepatocyte HepaRG cells + 6hr 1uM farnesol _vs_ DMSO	RNA expression	Affymetrix GeneChip Human Genome HG-U219 Array	2.5e-07	2	fold change	1.69
Study_95:Liver, breast and endometrial cell lines exposed to 34 toxicological compounds	GSE69851		Homo sapiens	65.6297	Hepatocellular carcinoma hepatocyte HepaRG cells + 6hr 1uM progesterone _vs_ DMSO	RNA expression	Affymetrix GeneChip Human Genome HG-U219 Array	0.0291	2	fold change	1.57
Study_95:Liver, breast and endometrial cell lines exposed to 34 toxicological compounds	GSE69851		Homo sapiens	65.4365	Hepatocellular carcinoma hepatocyte HepaRG cells + 6hr 100nM ethinyl estradiol _vs_ DMSO	RNA expression	Affymetrix GeneChip Human Genome HG-U219 Array	0.0312	3	fold change	1.3
Study_95:Liver, breast and endometrial cell lines exposed to 34 toxicological compounds	GSE69851		Homo sapiens	63.7812	Hepatocellular carcinoma hepatocyte HepaRG cells + 6hr 100nM retinoic acid _vs_ DMSO	RNA expression	Affymetrix GeneChip Human Genome HG-U219 Array	4.7e-05	3	fold change	-1.33
Study_95:Liver, breast and endometrial cell lines exposed to 34 toxicological compounds	GSE69851		Homo sapiens	60.8095	Hepatocellular carcinoma hepatocyte HepaRG cells + 6hr 100nM R-38486 _vs_ DMSO	RNA expression	Affymetrix GeneChip Human Genome HG-U219 Array	2e-10	2	fold change	1.54
Study_95:Liver, breast and endometrial cell lines exposed to 34 toxicological compounds	GSE69851		Homo sapiens	60.743	Hepatocellular carcinoma hepatocyte HepaRG cells + 6hr 1uM ethinyl estradiol _vs_ DMSO	RNA expression	Affymetrix GeneChip Human Genome HG-U219 Array	2.9e-07	3	fold change	1.35
Study_95:Liver, breast and endometrial cell lines exposed to 34 toxicological compounds	GSE69851		Homo sapiens	59.9233	Hepatocellular carcinoma hepatocyte HepaRG cells + 6hr 100nM tetrachlorodibenzodioxin _vs_ DMSO	RNA expression	Affymetrix GeneChip Human Genome HG-U219 Array	1.1e-09	2	fold change	-1.48
Study_95:Liver, breast and endometrial cell lines exposed to 34 toxicological compounds	GSE69851		Homo sapiens	54.5328	Hepatocellular carcinoma hepatocyte HepaRG cells + 6hr 1uM ketoconazole _vs_ DMSO	RNA expression	Affymetrix GeneChip Human Genome HG-U219 Array	3.5e-09	2	fold change	1.45
Study_95:Liver, breast and endometrial cell lines exposed to 34 toxicological compounds	GSE69851		Homo sapiens	54.3461	Hepatocellular carcinoma hepatocyte HepaRG cells + 6hr 1uM Flutamide _vs_ DMSO	RNA expression	Affymetrix GeneChip Human Genome HG-U219 Array	3.9e-05	2	fold change	1.43
Study_95:Liver, breast and endometrial cell lines exposed to 34 toxicological compounds	GSE69851		Homo sapiens	39.2523	Hepatocellular carcinoma hepatocyte HepaRG cells + 6hr 100nM calcitriol _vs_ DMSO	RNA expression	Affymetrix GeneChip Human Genome HG-U219 Array	0.0007	2	fold change	1.35
Study_95:Liver, breast and endometrial cell lines exposed to 34 toxicological compounds	GSE69851		Homo sapiens	37.4125	Hepatocellular carcinoma hepatocyte HepaRG cells + 6hr 10nM ethinyl estradiol _vs_ DMSO	RNA expression	Affymetrix GeneChip Human Genome HG-U219 Array	0.0011	3	fold change	1.26
Study_95:Liver, breast and endometrial cell lines exposed to 34 toxicological compounds	GSE69851		Homo sapiens	26.0223	Hepatocellular carcinoma hepatocyte HepaRG cells + 6hr 1nM tetrachlorodibenzodioxin _vs_ DMSO	RNA expression	Affymetrix GeneChip Human Genome HG-U219 Array	0.0017	2	fold change	-1.25
Study_95:Liver, breast and endometrial cell lines exposed to 34 toxicological compounds	GSE69851		Homo sapiens	22.1339	Hepatocellular carcinoma hepatocyte HepaRG cells + 6hr 100uM bisphenol A _vs_ DMSO	RNA expression	Affymetrix GeneChip Human Genome HG-U219 Array	0.0239	3	fold change	-1.2
Study_95:Liver, breast and endometrial cell lines exposed to 34 toxicological compounds	GSE69851		Homo sapiens	19.5379	Hepatocellular carcinoma hepatocyte HepaRG cells + 6hr 1mM valproic acid _vs_ DMSO	RNA expression	Affymetrix GeneChip Human Genome HG-U219 Array	0.012	3	fold change	-1.39
Study_96:CD4+ T cells anti-CD3/CD28 activated during Th17 polarization - a time course study	GSE52260		Mus musculus	99.8084	CD4+ T cells 0.5hr anti-CD3-CD28 activated and IL6 + IL1b + TGFb _vs_ anti-CD3-CD28 only	RNA expression	Illumina iGenome UCSC mm10, May 23 2014, RefSeq	9.3e-83	2	fold change	28.7841
Study_96:CD4+ T cells anti-CD3/CD28 activated during Th17 polarization - a time course study	GSE52260		Mus musculus	99.8084	CD4+ T cells 1hr anti-CD3-CD28 activated and IL6 + IL1b + TGFb _vs_ anti-CD3-CD28 only	RNA expression	Illumina iGenome UCSC mm10, May 23 2014, RefSeq	5e-119	2	fold change	104.272
Study_96:CD4+ T cells anti-CD3/CD28 activated during Th17 polarization - a time course study	GSE52260		Mus musculus	72.812	CD4+ T cells 2hr anti-CD3-CD28 activated and IL6 + IL1b + TGFb _vs_ anti-CD3-CD28 only	RNA expression	Illumina iGenome UCSC mm10, May 23 2014, RefSeq	2.7e-28	2	fold change	13.2684
Study_96:CD4+ T cells anti-CD3/CD28 activated during Th17 polarization - a time course study	GSE52260		Mus musculus	38.3171	CD4+ T cells 72hr anti-CD3-CD28 activated and IL6 + IL1b + TGFb _vs_ anti-CD3-CD28 only	RNA expression	Illumina iGenome UCSC mm10, May 23 2014, RefSeq	1.1e-42	2	fold change	17.7901
Study_96:CD4+ T cells anti-CD3/CD28 activated during Th17 polarization - a time course study	GSE52260		Mus musculus	32.0476	CD4+ T cells 48hr anti-CD3-CD28 activated and IL6 + IL1b + TGFb _vs_ anti-CD3-CD28 only	RNA expression	Illumina iGenome UCSC mm10, May 23 2014, RefSeq	2.8e-09	2	fold change	10.226
Study_96:CD4+ T cells anti-CD3/CD28 activated during Th17 polarization - a time course study	GSE52260		Mus musculus	15.2418	CD4+ T cells 4hr anti-CD3-CD28 activated and IL6 + IL1b + TGFb _vs_ anti-CD3-CD28 only	RNA expression	Illumina iGenome UCSC mm10, May 23 2014, RefSeq	1.1e-05	2	fold change	3.23495
Study_96:CD4+ T cells anti-CD3/CD28 activated during Th17 polarization - a time course study	GSE52260		Mus musculus	11.7881	CD4+ T cells 12hr anti-CD3-CD28 activated and IL6 + IL1b + TGFb _vs_ anti-CD3-CD28 only	RNA expression	Illumina iGenome UCSC mm10, May 23 2014, RefSeq	0.0177	2	fold change	-2.37203
Study_96:CD4+ T cells anti-CD3/CD28 activated during Th17 polarization - a time course study	GSE52260		Mus musculus	11.2476	CD4+ T cells 24hr anti-CD3-CD28 activated and IL6 + IL1b + TGFb _vs_ anti-CD3-CD28 only	RNA expression	Illumina iGenome UCSC mm10, May 23 2014, RefSeq	0.0001	2	fold change	2.49266
Study_97:Dendritic cells from healthy blood donors in culture stimulated with IFNB	GSE54970		Homo sapiens	99.9181	Dendritic cells from healthy blood donors - stimulated with IFNB for 2.5hr _vs_ unstimulated naive	RNA expression	Affymetrix GeneChip Human HG_U133 Plus 2.0	0.0016	3	fold change	360.6
Study_98:Amelanotic malignant skin melanoma A375 cells with SLNCR1 overexpression	GSE77901		Homo sapiens	99.6254	Amelanotic malignant skin melanoma A375 cells with SLNCR1 conserved expression _vs_ empty vector	RNA expression	Illumina iGenome UCSC, hg19, March 6, 2013 RefSeq	7e-05	2	fold change	1.92655
Study_99:Lymphoblastoid cell lines of propionic acidemia patients and carrier parents cultured in low glucose	GSE42816		Homo sapiens	99.7327	Lymphoblastoid cells in low glucose 24h - propionic acidemia patient GM22496 _vs_ carrier parents	RNA expression	Affymetrix GeneChip Human Gene 1.0 ST Array [transcript (gene) version]	0.0093	1	fold change	23.1
Study_99:Lymphoblastoid cell lines of propionic acidemia patients and carrier parents cultured in low glucose	GSE42816		Homo sapiens	99.8662	Lymphoblastoid cells in normal glucose 24h - propionic acidemia patient GM22496 _vs_ carrier parent	RNA expression	Affymetrix GeneChip Human Gene 1.0 ST Array [transcript (gene) version]	0.0133	1	fold change	25.4
Study_100:Leukocytes from Lyme disease patients before and after doxycycline treatment	GSE63085		Homo sapiens	99.4392	Leukocytes from Lyme disease patients 6mo after 3wk doxycycline treatment _vs_ pretreatment	RNA expression	Illumina iGenome UCSC, hg19, March 6, 2013 RefSeq	3.6e-08	21	fold change	-4.06204
Study_101:Myofibrobasts derived from hepatic stellate cells treated with TGFB1 in no serum conditions	GSE68108		Homo sapiens	99.4392	Myofibroblasts from adult hepatic stellate cells - no serum 48hr _vs_ 0hr	RNA expression	Illumina iGenome UCSC, hg19, March 6, 2013 RefSeq	1.1e-127	2	fold change	87.9072
Study_101:Myofibrobasts derived from hepatic stellate cells treated with TGFB1 in no serum conditions	GSE68108		Homo sapiens	99.6254	Myofibroblasts from adult hepatic stellate cells - no serum 48hr + 16hr 2.5ng/mL TGFB _vs_ 0hr	RNA expression	Illumina iGenome UCSC, hg19, March 6, 2013 RefSeq	5.7e-126	2	fold change	131.593
Study_101:Myofibrobasts derived from hepatic stellate cells treated with TGFB1 in no serum conditions	GSE68108		Homo sapiens	83.1642	Myofibroblasts from fetal hepatic stellate cells - no serum 48hr _vs_ 0hr	RNA expression	Illumina iGenome UCSC, hg19, March 6, 2013 RefSeq	2.8e-14	2	fold change	5.73951
Study_101:Myofibrobasts derived from hepatic stellate cells treated with TGFB1 in no serum conditions	GSE68108		Homo sapiens	71.6589	Myofibroblasts from fetal hepatic stellate cells - no serum 48hr + 16hr 2.5ng/mL TGFB _vs_ 0hr	RNA expression	Illumina iGenome UCSC, hg19, March 6, 2013 RefSeq	4.1e-12	2	fold change	5.79305
Study_101:Myofibrobasts derived from hepatic stellate cells treated with TGFB1 in no serum conditions	GSE68108		Homo sapiens	8.7111	Myofibroblasts from adult hepatic stellate cells - no serum 48hr + 16hr 2.5ng/mL TGFB _vs_ no TGFB	RNA expression	Illumina iGenome UCSC, hg19, March 6, 2013 RefSeq	0.0076	2	fold change	1.49223
Study_102:Vaginal epithelial cells laser captured from women using DMPA or non-hormonal contraception	GSE68229		Homo sapiens	99.6254	Vaginal epithelial cells from women using DMPA for at least 3mo _vs_ non-hormonal contraception	RNA expression	Illumina iGenome UCSC, hg19, March 6, 2013 RefSeq	7.8e-09	4	fold change	6.31262
Study_103:Chronic obstructive pulmonary disease patients blood anti-CD3/CD28 stimulated and isolated T cells	GSE56768		Homo sapiens	99.9181	Whole blood from control smokers without COPD - anti-CD3/CD28 stimulated for 24hr _vs_ unstimulated	RNA expression	Affymetrix GeneChip Human HG_U133 Plus 2.0	1.9e-13	20	fold change	93.4
Study_103:Chronic obstructive pulmonary disease patients blood anti-CD3/CD28 stimulated and isolated T cells	GSE56768		Homo sapiens	99.9181	Whole blood from COPD patients - anti-CD3/CD28 stimulated for 24hr _vs_ unstimulated	RNA expression	Affymetrix GeneChip Human HG_U133 Plus 2.0	1.5e-23	42	fold change	68.9
Study_103:Chronic obstructive pulmonary disease patients blood anti-CD3/CD28 stimulated and isolated T cells	GSE56768		Homo sapiens	87.1019	Whole blood from COPD patients _vs_ control smokers without COPD	RNA expression	Affymetrix GeneChip Human HG_U133 Plus 2.0	0.0163	49	fold change	1.3
Study_103:Chronic obstructive pulmonary disease patients blood anti-CD3/CD28 stimulated and isolated T cells	GSE56768		Homo sapiens	71.1663	CD4+ T cells from PBMCs of COPD patients _vs_ control smokers without COPD	RNA expression	Affymetrix GeneChip Human HG_U133 Plus 2.0	0.0024	49	fold change	1.29
Study_104:Diffuse large B-cell lymphoma OCI-LY-10 cells treated with CC-122	GSE75420		Homo sapiens	99.8104	Diffuse large B-cell lymphoma OCI-LY-10 cells - 1uM CC-122 for 18hr _vs_ vehicle (DMSO) control	RNA expression	Illumina HumanHT-12 V4.0 expression beadchip	4.7e-09	5	fold change	7.85
Study_105:Lymphoblastoid cell line with EBNA1 shRNA knockdown	GSE73887		Homo sapiens	99.8124	Lymphoblastoid cell line with EBNA1 shRNA _vs_ control shRNA	RNA expression	Illumina iGenome UCSC, hg19, March 6, 2013 RefSeq	4.6e-21	2	fold change	-11.5962
Study_106:Microglial cells of CD14 knockout mice in culture stimulated with fibronectin or LPS	GSE62641		Mus musculus	99.6195	Microglial cells 0.1ng/mL LPS stimulated for 3hr - CD14 knockout _vs_ wildtype	RNA expression	Illumina iGenome UCSC mm10, May 23 2014, RefSeq	1.8e-38	3	fold change	-24.375
Study_106:Microglial cells of CD14 knockout mice in culture stimulated with fibronectin or LPS	GSE62641		Mus musculus	99.8084	Microglial cells from wildtype mice - 0.1ng/mL LPS stimulated for 3hr _vs_ untreated	RNA expression	Illumina iGenome UCSC mm10, May 23 2014, RefSeq	5.1e-80	3	fold change	89.5589
Study_106:Microglial cells of CD14 knockout mice in culture stimulated with fibronectin or LPS	GSE62641		Mus musculus	99.055	Microglial cells from wildtype mice - 10ng/mL LPS stimulated for 3hr _vs_ untreated	RNA expression	Illumina iGenome UCSC mm10, May 23 2014, RefSeq	4.4e-209	3	fold change	746.38
Study_106:Microglial cells of CD14 knockout mice in culture stimulated with fibronectin or LPS	GSE62641		Mus musculus	93.7488	Microglial cells from CD14 knockout mice - 10ng/mL LPS stimulated for 3hr _vs_ untreated	RNA expression	Illumina iGenome UCSC mm10, May 23 2014, RefSeq	1.5e-50	3	fold change	102.569
Study_106:Microglial cells of CD14 knockout mice in culture stimulated with fibronectin or LPS	GSE62641		Mus musculus	92.7541	Microglial cells 100ug/mL fibronectin stimulated for 3hr - CD14 knockout _vs_ wildtype	RNA expression	Illumina iGenome UCSC mm10, May 23 2014, RefSeq	2.2e-49	3	fold change	-52.6156
Study_106:Microglial cells of CD14 knockout mice in culture stimulated with fibronectin or LPS	GSE62641		Mus musculus	85.5022	Microglial cells from CD14 knockout mice - 0.1ng/mL LPS stimulated for 3hr _vs_ untreated	RNA expression	Illumina iGenome UCSC mm10, May 23 2014, RefSeq	0.0001	3	fold change	2.06668
Study_106:Microglial cells of CD14 knockout mice in culture stimulated with fibronectin or LPS	GSE62641		Mus musculus	83.3306	Microglial cells from CD14 knockout mice - 100ug/mL fibronectin stimulated for 3hr _vs_ untreated	RNA expression	Illumina iGenome UCSC mm10, May 23 2014, RefSeq	3.7e-13	3	fold change	6.05577
Study_106:Microglial cells of CD14 knockout mice in culture stimulated with fibronectin or LPS	GSE62641		Mus musculus	68.8032	Microglial cells 10ng/mL LPS stimulated for 3hr - CD14 knockout _vs_ wildtype	RNA expression	Illumina iGenome UCSC mm10, May 23 2014, RefSeq	4e-05	3	fold change	-2.80446
Study_107:Proximal tubular epithelial cells in culture in hypoxia or treated with cytokines	GSE70544		Homo sapiens	99.8124	Proximal tubular epithelial cells in culture - treated with cytokines for 12hr _vs_ vehicle	RNA expression	Illumina iGenome UCSC, hg19, March 6, 2013 RefSeq	0	3	fold change	3984.18
Study_108:Acute monoblastic leukemia MOLM14 cells treated with cortistatin A (CA)	GSE65014		Homo sapiens	99.9181	Acute monoblastic leukemia MOLM14 cells - 25nM cortistatin A (CA) treated for 24hr _vs_ DMSO	RNA expression	Affymetrix GeneChip Human HG_U133 Plus 2.0	3.9e-05	3	fold change	6.94
Study_109:Dendritic cells cultured in normosmolar or hyperosmolar medium with or without LPS stimulation	GSE72174		Mus musculus	99.5025	Dendritic cells in culture with 290 mOsm salt 6d - LPS stimulated 6hr _vs_ no LPS stimulation	RNA expression	Affymetrix GeneChip Mouse Gene Array version [1.0 ST or 1.1 ST] [transcript (gene) version]	6.8e-05	4	fold change	85.7
Study_109:Dendritic cells cultured in normosmolar or hyperosmolar medium with or without LPS stimulation	GSE72174		Mus musculus	99.0099	Dendritic cells in culture with 450 mOsm salt 6d - LPS stimulated 6hr _vs_ no LPS stimulation	RNA expression	Affymetrix GeneChip Mouse Gene Array version [1.0 ST or 1.1 ST] [transcript (gene) version]	1.2e-05	4	fold change	58.8
Study_109:Dendritic cells cultured in normosmolar or hyperosmolar medium with or without LPS stimulation	GSE72174		Mus musculus	20.5552	Dendritic cells in culture - 450 mOsm salt 6d LPS stimulated 6hr _vs_ 290 mOsm salt then LPS	RNA expression	Affymetrix GeneChip Mouse Gene Array version [1.0 ST or 1.1 ST] [transcript (gene) version]	0.0123	4	fold change	-1.22
Study_110:Peritoneal macrophages from wildtype mice injected with TLR ligands and from ATF7 knockout mice	GSE71111		Mus musculus	99.7506	Peritoneal macrophages from 10-12wk old WT mice - 5ug lipopolysaccharide injected 3wk prior _vs_ PB	RNA expression	Affymetrix GeneChip Mouse Gene Array version [1.0 ST or 1.1 ST] [transcript (gene) version]	0.0122	4	fold change	3.33
Study_110:Peritoneal macrophages from wildtype mice injected with TLR ligands and from ATF7 knockout mice	GSE71111		Mus musculus	92.5943	Peritoneal macrophages from 10-12wk old WT mice - 1mg beta-glucan injected 3wk prior _vs_ PBS	RNA expression	Affymetrix GeneChip Mouse Gene Array version [1.0 ST or 1.1 ST] [transcript (gene) version]	0.0348	4	fold change	2.41
Study_110:Peritoneal macrophages from wildtype mice injected with TLR ligands and from ATF7 knockout mice	GSE71111		Mus musculus	77.3742	Peritoneal macrophages from 10-12wk old mice - ATF7 knockout _vs_ wildtype	RNA expression	Affymetrix GeneChip Mouse Gene Array version [1.0 ST or 1.1 ST] [transcript (gene) version]	0.0497	4	fold change	1.85
Study_111:Cannabinoid-mediated modulation of LPS-Induced Activation of BV-2 Microglial Cells	GSE70689		Mus musculus	99.5243	Microglial BV-2 cells - 10ng/ml LPS 4hr _vs_ untreated control	RNA expression	Illumina Sentrix Mouse-6 v1_1 (Target ID)	1.9e-07	6	fold change	44
Study_111:Cannabinoid-mediated modulation of LPS-Induced Activation of BV-2 Microglial Cells	GSE70689		Mus musculus	99.5243	Microglial BV-2 cells - 10uM cannabidiol 2hr then 10ng/ml LPS 4hr _vs_ cannabidoil only	RNA expression	Illumina Sentrix Mouse-6 v1_1 (Target ID)	0.0467	2	fold change	13.1
Study_111:Cannabinoid-mediated modulation of LPS-Induced Activation of BV-2 Microglial Cells	GSE70689		Mus musculus	99.6195	Microglial BV-2 cells - 10uM THC 2hr then 10ng/ml LPS 4hr _vs_ THC only	RNA expression	Illumina Sentrix Mouse-6 v1_1 (Target ID)	0.0001	4	fold change	37.3
Study_111:Cannabinoid-mediated modulation of LPS-Induced Activation of BV-2 Microglial Cells	GSE70689		Mus musculus	99.4313	Microglial BV-2 cells - 10uM THC 2hr then 10ng/ml LPS 4hr _vs_ untreated control	RNA expression	Illumina Sentrix Mouse-6 v1_1 (Target ID)	7.8e-06	4	fold change	39
Study_111:Cannabinoid-mediated modulation of LPS-Induced Activation of BV-2 Microglial Cells	GSE70689		Mus musculus	99.055	Microglial BV-2 cells - 10uM cannabidiol 2hr then 10ng/ml LPS 4hr _vs_ untreated control	RNA expression	Illumina Sentrix Mouse-6 v1_1 (Target ID)	0.0181	2	fold change	23.8
Study_112:Livers and PBMCs of chronic hepatitis C patients post treatment with sofosbuvir and ribavirin	GSE51699		Homo sapiens	99.6393	Livers of chronic hepatitis C patients - post treatment w- 400mg SOF + 600mg RBV _vs_ pre treatment	RNA expression	Affymetrix GeneChip Human Genome HG-U219 Array	0.0009	8	fold change	-4.13
Study_113:Macrophages derived from PBMC or iPSC then polarized to form M1 and M2 macrophages	GSE55536		Homo sapiens	99.8124	Macrophages M1 polarized derived from induced pluripotent stem cells (iPSCs) _vs_ not polarized	RNA expression	Illumina iGenome UCSC, hg19, March 6, 2013 RefSeq	6.1e-239	4	fold change	1988.61
Study_113:Macrophages derived from PBMC or iPSC then polarized to form M1 and M2 macrophages	GSE55536		Homo sapiens	61.7833	Macrophages M1 polarized derived from peripheral blood mononuclear cells (PBMCs) _vs_ not polarized	RNA expression	Illumina iGenome UCSC, hg19, March 6, 2013 RefSeq	1.2e-09	2	fold change	16.7707
Study_113:Macrophages derived from PBMC or iPSC then polarized to form M1 and M2 macrophages	GSE55536		Homo sapiens	8.07679	Macrophages derived from induced pluripotent stem cells (iPSCs) _vs_ parental iPSCs	RNA expression	Illumina iGenome UCSC, hg19, March 6, 2013 RefSeq	0.0003	3	fold change	2.54856
Study_114:Blood transcriptional diagnostic assay for septicemic melioidosis	GSE69528		Homo sapiens	99.6234	Blood of sepsis patient - Cryptococcus neoformans infection _vs_ healthy control	RNA expression	Illumina HumanHT-12 V4.0 expression beadchip	4.5e-08	1	fold change	30
Study_114:Blood transcriptional diagnostic assay for septicemic melioidosis	GSE69528		Homo sapiens	92.1133	Blood type 2 diabetes mellitus patients _vs_ healthy control	RNA expression	Illumina HumanHT-12 V4.0 expression beadchip	0.0159	27	fold change	1.6
Study_114:Blood transcriptional diagnostic assay for septicemic melioidosis	GSE69528		Homo sapiens	90.0836	Blood of sepsis patient - Burkholderia pseudomallei infection _vs_ healthy control	RNA expression	Illumina HumanHT-12 V4.0 expression beadchip	9.7e-07	29	fold change	5
Study_114:Blood transcriptional diagnostic assay for septicemic melioidosis	GSE69528		Homo sapiens	78.5077	Blood of sepsis patient - Citrobacter freundii infection _vs_ healthy control	RNA expression	Illumina HumanHT-12 V4.0 expression beadchip	0.0001	1	fold change	7.41
Study_115:Skins from mice infected and challenged with Leishmania parasite	GSE69998		Mus musculus	99.4827	Skins from Leishmania infected allograft 12hr - mice with Leishmania infected 14wk prior _vs_ naÃ¯ve	RNA expression	Illumina MouseRef-8 v2.0 expression beadchip	0.0025	4	fold change	13.2
Study_116:Immune cells and spleens from mice infected with different viral vector platforms	GSE66797		Mus musculus	99.9001	Spleens from mice infected with vaccinia virus _vs_ PBS	RNA expression	Illumina MouseWG-6 v2.0	0.0067	5	fold change	34.2
Study_116:Immune cells and spleens from mice infected with different viral vector platforms	GSE66797		Mus musculus	99.9001	Dendritic cells from mice infected with lentiviral vector platform _vs_ PBS	RNA expression	Illumina MouseWG-6 v2.0	3e-09	10	fold change	14.2
Study_116:Immune cells and spleens from mice infected with different viral vector platforms	GSE66797		Mus musculus	99.2201	Spleens from mice infected with adenovirus 6hr _vs_ PBS	RNA expression	Illumina MouseWG-6 v2.0	0.0002	5	fold change	8.77
Study_116:Immune cells and spleens from mice infected with different viral vector platforms	GSE66797		Mus musculus	98.3574	PBMCs from mice infected with bacteriophage based virus-like particles _vs_ PBS	RNA expression	Illumina MouseWG-6 v2.0	0.0017	18	fold change	2.2
Study_116:Immune cells and spleens from mice infected with different viral vector platforms	GSE66797		Mus musculus	97.8857	Spleens from mice infected with adenovirus _vs_ PBS	RNA expression	Illumina MouseWG-6 v2.0	0.0119	5	fold change	2.64
Study_116:Immune cells and spleens from mice infected with different viral vector platforms	GSE66797		Mus musculus	95.1439	Spleens from mice infected with AP205 bacteriophage based virus-like particles _vs_ PBS	RNA expression	Illumina MouseWG-6 v2.0	0.0006	4	fold change	5.97
Study_117:Lungs from mice infected with mutant or wildtype influenza A viruses	GSE69945		Mus musculus	99.8861	Lungs of 22wk old mice 1d post NS1 mutant H5N1 influenza A infection _vs_ mock	RNA expression	Agilent-026655 Whole Mouse Genome Microarray 4x44K v2 (Probe Name version)	0.0003	5	fold change	153.9
Study_117:Lungs from mice infected with mutant or wildtype influenza A viruses	GSE69945		Mus musculus	99.6612	Lungs of 22wk old mice 2d post NS1 mutant H5N1 influenza A infection _vs_ mock	RNA expression	Agilent-026655 Whole Mouse Genome Microarray 4x44K v2 (Probe Name version)	0.0042	5	fold change	147.4
Study_117:Lungs from mice infected with mutant or wildtype influenza A viruses	GSE69945		Mus musculus	99.8861	Lungs of 22wk old mice 2d post wildtype H1N1 influenza A infection _vs_ mock	RNA expression	Agilent-026655 Whole Mouse Genome Microarray 4x44K v2 (Probe Name version)	0.0027	5	fold change	68.7
Study_117:Lungs from mice infected with mutant or wildtype influenza A viruses	GSE69945		Mus musculus	99.7745	Lungs of 22wk old mice 2d post wildtype H5N1 influenza A infection _vs_ mock	RNA expression	Agilent-026655 Whole Mouse Genome Microarray 4x44K v2 (Probe Name version)	0.0034	5	fold change	187.2
Study_117:Lungs from mice infected with mutant or wildtype influenza A viruses	GSE69945		Mus musculus	99.7745	Lungs of 22wk old mice 4d post NS1 mutant H5N1 influenza A infection _vs_ mock	RNA expression	Agilent-026655 Whole Mouse Genome Microarray 4x44K v2 (Probe Name version)	0.0006	5	fold change	224.3
Study_117:Lungs from mice infected with mutant or wildtype influenza A viruses	GSE69945		Mus musculus	99.7745	Lungs of 22wk old mice 4d post wildtype H1N1 influenza A infection _vs_ mock	RNA expression	Agilent-026655 Whole Mouse Genome Microarray 4x44K v2 (Probe Name version)	0.0004	5	fold change	88.8
Study_117:Lungs from mice infected with mutant or wildtype influenza A viruses	GSE69945		Mus musculus	99.6612	Lungs of 22wk old mice 4d post wildtype H5N1 influenza A infection _vs_ mock	RNA expression	Agilent-026655 Whole Mouse Genome Microarray 4x44K v2 (Probe Name version)	0.0002	5	fold change	242
Study_117:Lungs from mice infected with mutant or wildtype influenza A viruses	GSE69945		Mus musculus	99.4392	Lungs of 22wk old mice 7d post NS1 mutant H5N1 influenza A infection _vs_ mock	RNA expression	Agilent-026655 Whole Mouse Genome Microarray 4x44K v2 (Probe Name version)	0.0002	5	fold change	195.6
Study_117:Lungs from mice infected with mutant or wildtype influenza A viruses	GSE69945		Mus musculus	99.6612	Lungs of 22wk old mice 7d post wildtype H1N1 influenza A infection _vs_ mock	RNA expression	Agilent-026655 Whole Mouse Genome Microarray 4x44K v2 (Probe Name version)	8.8e-05	5	fold change	96.8
Study_117:Lungs from mice infected with mutant or wildtype influenza A viruses	GSE69945		Mus musculus	93.4684	Lungs of 22wk old mice 1d post wildtype H5N1 influenza A infection _vs_ mock	RNA expression	Agilent-026655 Whole Mouse Genome Microarray 4x44K v2 (Probe Name version)	0.0496	5	fold change	2.95
Study_117:Lungs from mice infected with mutant or wildtype influenza A viruses	GSE69945		Mus musculus	43.9448	Lungs of 22wk old mice 1d post wildtype H1N1 influenza A infection _vs_ mock	RNA expression	Agilent-026655 Whole Mouse Genome Microarray 4x44K v2 (Probe Name version)	0.0314	5	fold change	1.25
Study_118:Colorectal cancer cells and normal dermal fibroblasts treated with tumor-derived genomic DNA	GSE67557		Homo sapiens	99.7546	Dermal fibroblast HDFa cells + 15ug colorectal cancer DNA for 24hr _vs_ normal colon DNA	RNA expression	Affymetrix GeneChip Human HG_U133 Plus 2.0	0.0082	2	fold change	-175
Study_118:Colorectal cancer cells and normal dermal fibroblasts treated with tumor-derived genomic DNA	GSE67557		Homo sapiens	99.6751	Dermal fibroblast HDFa cells + 15ug normal colon DNA for 24hr _vs_ untreated	RNA expression	Affymetrix GeneChip Human HG_U133 Plus 2.0	0.0089	2	fold change	158.9
Study_119:Prostate cancer, normal adjacent tissue and from healthy donors	GSE68555		Homo sapiens	99.8582	Prostate adenocarcinoma - N1 _vs_ N0_GPL8300	RNA expression	Affymetrix GeneChip Human HG_U95A-E version [1 or 2]	0.0009	5	fold change	5.24
Study_120:Lungs of TLR3-/- mice infected with SARS-CoV	GSE68820		Mus musculus	99.8921	Lungs of TLF3 KO mice - 2d post SARs-CoV infection _vs_ mock infection	RNA expression	Agilent Mouse Whole Genome G4122A/G4122F	1.4e-06	5	fold change	429.5
Study_120:Lungs of TLR3-/- mice infected with SARS-CoV	GSE68820		Mus musculus	99.4629	Lungs of TLF3 KO mice - 7d post SARs-CoV infection _vs_ mock infection	RNA expression	Agilent Mouse Whole Genome G4122A/G4122F	0.0001	5	fold change	45.6
Study_120:Lungs of TLR3-/- mice infected with SARS-CoV	GSE68820		Mus musculus	99.8921	Lungs of TLF3 WT mice - 2d post SARs-CoV infection _vs_ mock infection	RNA expression	Agilent Mouse Whole Genome G4122A/G4122F	5.4e-07	5	fold change	358.8
Study_120:Lungs of TLR3-/- mice infected with SARS-CoV	GSE68820		Mus musculus	99.7845	Lungs of TLF3 WT mice - 4d post SARs-CoV infection _vs_ mock infection	RNA expression	Agilent Mouse Whole Genome G4122A/G4122F	7.8e-05	4	fold change	73.8
Study_120:Lungs of TLR3-/- mice infected with SARS-CoV	GSE68820		Mus musculus	99.4629	Lungs of TLF3 WT mice - 7d post SARs-CoV infection _vs_ mock infection	RNA expression	Agilent Mouse Whole Genome G4122A/G4122F	1.5e-06	4	fold change	33.3
Study_120:Lungs of TLR3-/- mice infected with SARS-CoV	GSE68820		Mus musculus	99.1434	Lungs of TLF3 KO mice - 4d post SARs-CoV infection _vs_ mock infection	RNA expression	Agilent Mouse Whole Genome G4122A/G4122F	5.2e-06	5	fold change	53.2
Study_121:Breast cancer patients - transcriptomic profiles of biomarkers for stratification and prognosis	GSE61304		Homo sapiens	99.6751	Breast epithelia - ductal adenocarcinoma of breast with medullary features _vs_ normal	RNA expression	Affymetrix GeneChip Human HG_U133 Plus 2.0	0.0011	1	fold change	96.7
Study_121:Breast cancer patients - transcriptomic profiles of biomarkers for stratification and prognosis	GSE61304		Homo sapiens	92.2679	Breast epithelia - lobular adenocarcinoma of breast _vs_ normal	RNA expression	Affymetrix GeneChip Human HG_U133 Plus 2.0	0.005	1	fold change	15.6
Study_121:Breast cancer patients - transcriptomic profiles of biomarkers for stratification and prognosis	GSE61304		Homo sapiens	91.3759	Breast epithelia - ductal adenocarcinoma of breast _vs_ normal	RNA expression	Affymetrix GeneChip Human HG_U133 Plus 2.0	6.4e-06	52	fold change	8.48
Study_121:Breast cancer patients - transcriptomic profiles of biomarkers for stratification and prognosis	GSE61304		Homo sapiens	89.1886	Breast epithelia from ductal adenocarcinoma of breast - tumor grade G3 _vs_ grade G2	RNA expression	Affymetrix GeneChip Human HG_U133 Plus 2.0	5.7e-05	33	fold change	2.88
Study_121:Breast cancer patients - transcriptomic profiles of biomarkers for stratification and prognosis	GSE61304		Homo sapiens	89.0583	Breast epithelia from ductal adenocarcinoma of breast - T2 stage _vs_ T1 stage	RNA expression	Affymetrix GeneChip Human HG_U133 Plus 2.0	0.041	30	fold change	2.02
Study_121:Breast cancer patients - transcriptomic profiles of biomarkers for stratification and prognosis	GSE61304		Homo sapiens	85.706	Breast epithelia - recurrent ductal adenocarcinoma of breast _vs_ normal	RNA expression	Affymetrix GeneChip Human HG_U133 Plus 2.0	0.0052	1	fold change	15
Study_121:Breast cancer patients - transcriptomic profiles of biomarkers for stratification and prognosis	GSE61304		Homo sapiens	74.7585	Breast epithelia from ductal adenocarcinoma of breast - PGR- _vs_ PGR+	RNA expression	Affymetrix GeneChip Human HG_U133 Plus 2.0	0.0003	21	fold change	2.63
Study_121:Breast cancer patients - transcriptomic profiles of biomarkers for stratification and prognosis	GSE61304		Homo sapiens	68.7389	Breast epithelia from ductal adenocarcinoma of breast - ER- _vs_ ER+	RNA expression	Affymetrix GeneChip Human HG_U133 Plus 2.0	0.0001	23	fold change	2.74
Study_121:Breast cancer patients - transcriptomic profiles of biomarkers for stratification and prognosis	GSE61304		Homo sapiens	60.6046	Breast epithelia - ductal adenocarcinoma of breast with mucinous features _vs_ normal	RNA expression	Affymetrix GeneChip Human HG_U133 Plus 2.0	0.0344	1	fold change	3.89
Study_121:Breast cancer patients - transcriptomic profiles of biomarkers for stratification and prognosis	GSE61304		Homo sapiens	59.3754	Breast epithelia - squamous cell carcinoma of breast _vs_ normal	RNA expression	Affymetrix GeneChip Human HG_U133 Plus 2.0	0.012	1	fold change	7.46
Study_122:Ly6C+ monocytes of mice expressing DTR in CCR2+ cells with Listeria monocytogenes infection in vivo	GSE58014		Mus musculus	99.8742	Monocytes - L. monocytogenes infected 8hr reinfected 4-6wk later _vs_ uninfected	RNA expression	Affymetrix GeneChip Mouse Gene Array version [1.0 ST or 1.1 ST] [transcript (gene) version]	0.0003	3	fold change	45.5
Study_122:Ly6C+ monocytes of mice expressing DTR in CCR2+ cells with Listeria monocytogenes infection in vivo	GSE58014		Mus musculus	99.8742	Monocytes - L. monocytogenes infected 8hr reinfected 4-6wk later and T-cell depleted _vs_ uninfecte	RNA expression	Affymetrix GeneChip Mouse Gene Array version [1.0 ST or 1.1 ST] [transcript (gene) version]	0.0006	3	fold change	25.7
Study_122:Ly6C+ monocytes of mice expressing DTR in CCR2+ cells with Listeria monocytogenes infection in vivo	GSE58014		Mus musculus	98.5222	Monocytes - L. monocytogenes infected 8hr _vs_ uninfected	RNA expression	Affymetrix GeneChip Mouse Gene Array version [1.0 ST or 1.1 ST] [transcript (gene) version]	0.0031	3	fold change	7.05
Study_122:Ly6C+ monocytes of mice expressing DTR in CCR2+ cells with Listeria monocytogenes infection in vivo	GSE58014		Mus musculus	96.1538	Monocytes L. monocytogenes infected 8hr - reinfected 4-6wk later _vs_ not reinfected	RNA expression	Affymetrix GeneChip Mouse Gene Array version [1.0 ST or 1.1 ST] [transcript (gene) version]	0.0026	3	fold change	6.45
Study_123:Acute monocytic leukemia THP-1 cells with induced SP110b expression and treated with IFNg	GSE58096		Homo sapiens	99.7546	Acute monocytic leukemia THP-1 cells - IFNg treated 2d _vs_ untreated	RNA expression	Affymetrix GeneChip Human HG_U133 Plus 2.0	0.0003	3	fold change	340.9
Study_123:Acute monocytic leukemia THP-1 cells with induced SP110b expression and treated with IFNg	GSE58096		Homo sapiens	98.7928	Acute monocytic leukemia THP-1 cells - IFNg treated 4d _vs_ untreated	RNA expression	Affymetrix GeneChip Human HG_U133 Plus 2.0	0.0003	3	fold change	165.5
Study_123:Acute monocytic leukemia THP-1 cells with induced SP110b expression and treated with IFNg	GSE58096		Homo sapiens	98.9531	Acute monocytic leukemia THP-1 cells - induced SP110b expression IFNg treated 2d_vs_ WT untreated	RNA expression	Affymetrix GeneChip Human HG_U133 Plus 2.0	0.0003	3	fold change	121.3
Study_123:Acute monocytic leukemia THP-1 cells with induced SP110b expression and treated with IFNg	GSE58096		Homo sapiens	98.5552	Acute monocytic leukemia THP-1 cells - induced SP110b expression IFNg treated 4d_vs_ WT untreated	RNA expression	Affymetrix GeneChip Human HG_U133 Plus 2.0	0.0004	3	fold change	100.4
Study_123:Acute monocytic leukemia THP-1 cells with induced SP110b expression and treated with IFNg	GSE58096		Homo sapiens	94.611	Acute monocytic leukemia THP-1 cells IFNg treated 2d - induced SP110b expression _vs_ WT	RNA expression	Affymetrix GeneChip Human HG_U133 Plus 2.0	6.2e-05	3	fold change	-2.81
Study_123:Acute monocytic leukemia THP-1 cells with induced SP110b expression and treated with IFNg	GSE58096		Homo sapiens	43.8339	Acute monocytic leukemia THP-1 cells IFNg treated 4d - induced SP110b expression _vs_ WT	RNA expression	Affymetrix GeneChip Human HG_U133 Plus 2.0	4.1e-06	3	fold change	-1.65
Study_124:PBMCs, lungs, lymph nodes and spleens of mice post influenza A H3N2 infection - timecourse	GSE57455		Mus musculus	99.7506	Lungs of mice - 2d post influenza A H3N2 infection_vs_ uninfected	RNA expression	Affymetrix GeneChip Mouse Gene Array version [1.0 ST or 1.1 ST] [transcript (gene) version]	0.0292	1	fold change	37.3
Study_124:PBMCs, lungs, lymph nodes and spleens of mice post influenza A H3N2 infection - timecourse	GSE57455		Mus musculus	99.5025	Lungs of mice - 3d post influenza A H3N2 infection_vs_ uninfected	RNA expression	Affymetrix GeneChip Mouse Gene Array version [1.0 ST or 1.1 ST] [transcript (gene) version]	0.0048	2	fold change	35.9
Study_124:PBMCs, lungs, lymph nodes and spleens of mice post influenza A H3N2 infection - timecourse	GSE57455		Mus musculus	99.6254	Lungs of mice - 4d post influenza A H3N2 infection_vs_ uninfected	RNA expression	Affymetrix GeneChip Mouse Gene Array version [1.0 ST or 1.1 ST] [transcript (gene) version]	0.0034	2	fold change	36.3
Study_124:PBMCs, lungs, lymph nodes and spleens of mice post influenza A H3N2 infection - timecourse	GSE57455		Mus musculus	99.8742	Lungs of mice - 5d post influenza A H3N2 infection_vs_ uninfected	RNA expression	Affymetrix GeneChip Mouse Gene Array version [1.0 ST or 1.1 ST] [transcript (gene) version]	0.0015	3	fold change	30.5
Study_124:PBMCs, lungs, lymph nodes and spleens of mice post influenza A H3N2 infection - timecourse	GSE57455		Mus musculus	99.5025	Lungs of mice - 6d post influenza A H3N2 infection_vs_ uninfected	RNA expression	Affymetrix GeneChip Mouse Gene Array version [1.0 ST or 1.1 ST] [transcript (gene) version]	0.0356	1	fold change	26.1
Study_124:PBMCs, lungs, lymph nodes and spleens of mice post influenza A H3N2 infection - timecourse	GSE57455		Mus musculus	93.7875	Lymph nodes of mice - 3d post influenza A H3N2 infection_vs_ uninfected	RNA expression	Affymetrix GeneChip Mouse Gene Array version [1.0 ST or 1.1 ST] [transcript (gene) version]	0.0013	3	fold change	4.51
Study_124:PBMCs, lungs, lymph nodes and spleens of mice post influenza A H3N2 infection - timecourse	GSE57455		Mus musculus	92.5943	Lungs of mice - 7d post influenza A H3N2 infection_vs_ uninfected	RNA expression	Affymetrix GeneChip Mouse Gene Array version [1.0 ST or 1.1 ST] [transcript (gene) version]	0.0144	2	fold change	6.96
Study_124:PBMCs, lungs, lymph nodes and spleens of mice post influenza A H3N2 infection - timecourse	GSE57455		Mus musculus	89.8893	Lymph nodes of mice - 4d post influenza A H3N2 infection_vs_ uninfected	RNA expression	Affymetrix GeneChip Mouse Gene Array version [1.0 ST or 1.1 ST] [transcript (gene) version]	0.0182	3	fold change	3.98
Study_124:PBMCs, lungs, lymph nodes and spleens of mice post influenza A H3N2 infection - timecourse	GSE57455		Mus musculus	88.1088	Lymph nodes of mice - 2d post influenza A H3N2 infection_vs_ uninfected	RNA expression	Affymetrix GeneChip Mouse Gene Array version [1.0 ST or 1.1 ST] [transcript (gene) version]	0.0015	3	fold change	3.58
Study_124:PBMCs, lungs, lymph nodes and spleens of mice post influenza A H3N2 infection - timecourse	GSE57455		Mus musculus	76.414	Peripheral blood mononuclear cells of mice - 4d post influenza A H3N2 infection_vs_ uninfected	RNA expression	Affymetrix GeneChip Mouse Gene Array version [1.0 ST or 1.1 ST] [transcript (gene) version]	0.0333	3	fold change	2.47
Study_124:PBMCs, lungs, lymph nodes and spleens of mice post influenza A H3N2 infection - timecourse	GSE57455		Mus musculus	72.8661	Peripheral blood mononuclear cells of mice - 3d post influenza A H3N2 infection_vs_ uninfected	RNA expression	Affymetrix GeneChip Mouse Gene Array version [1.0 ST or 1.1 ST] [transcript (gene) version]	0.0138	3	fold change	3.45
Study_124:PBMCs, lungs, lymph nodes and spleens of mice post influenza A H3N2 infection - timecourse	GSE57455		Mus musculus	57.1919	Peripheral blood mononuclear cells of mice - 2d post influenza A H3N2 infection_vs_ uninfected	RNA expression	Affymetrix GeneChip Mouse Gene Array version [1.0 ST or 1.1 ST] [transcript (gene) version]	0.0293	3	fold change	1.56
Study_124:PBMCs, lungs, lymph nodes and spleens of mice post influenza A H3N2 infection - timecourse	GSE57455		Mus musculus	55.1803	Lymph nodes of mice - 6d post influenza A H3N2 infection_vs_ uninfected	RNA expression	Affymetrix GeneChip Mouse Gene Array version [1.0 ST or 1.1 ST] [transcript (gene) version]	0.0032	3	fold change	1.82
Study_124:PBMCs, lungs, lymph nodes and spleens of mice post influenza A H3N2 infection - timecourse	GSE57455		Mus musculus	52.8134	Lymph nodes of mice - 9d post influenza A H3N2 infection_vs_ uninfected	RNA expression	Affymetrix GeneChip Mouse Gene Array version [1.0 ST or 1.1 ST] [transcript (gene) version]	0.0215	3	fold change	1.91
Study_124:PBMCs, lungs, lymph nodes and spleens of mice post influenza A H3N2 infection - timecourse	GSE57455		Mus musculus	48.8482	Lymph nodes of mice - 8d post influenza A H3N2 infection_vs_ uninfected	RNA expression	Affymetrix GeneChip Mouse Gene Array version [1.0 ST or 1.1 ST] [transcript (gene) version]	0.0147	3	fold change	1.78
Study_124:PBMCs, lungs, lymph nodes and spleens of mice post influenza A H3N2 infection - timecourse	GSE57455		Mus musculus	46.7098	Lymph nodes of mice - 5d post influenza A H3N2 infection_vs_ uninfected	RNA expression	Affymetrix GeneChip Mouse Gene Array version [1.0 ST or 1.1 ST] [transcript (gene) version]	0.0499	3	fold change	1.93
Study_124:PBMCs, lungs, lymph nodes and spleens of mice post influenza A H3N2 infection - timecourse	GSE57455		Mus musculus	39.0323	Lymph nodes of mice - 7d post influenza A H3N2 infection_vs_ uninfected	RNA expression	Affymetrix GeneChip Mouse Gene Array version [1.0 ST or 1.1 ST] [transcript (gene) version]	0.0084	3	fold change	1.61
Study_124:PBMCs, lungs, lymph nodes and spleens of mice post influenza A H3N2 infection - timecourse	GSE57455		Mus musculus	33.5927	Peripheral blood mononuclear cells of mice - 7d post influenza A H3N2 infection_vs_ uninfected	RNA expression	Affymetrix GeneChip Mouse Gene Array version [1.0 ST or 1.1 ST] [transcript (gene) version]	0.0413	3	fold change	1.23
Study_125:Macrophages with BATF2 knockdown or stimulated with IFNgamma	GSE59210		Mus musculus	99.8024	Macrorphages - IFNg stimulated 24hr _vs_ unstimulated	RNA expression	Illumina MouseWG-6 v2.0	0.0169	3	fold change	80.4
Study_125:Macrophages with BATF2 knockdown or stimulated with IFNgamma	GSE59210		Mus musculus	99.8024	Macrorphages - IFNg stimulated 4hr _vs_ unstimulated	RNA expression	Illumina MouseWG-6 v2.0	0.0181	3	fold change	78
Study_125:Macrophages with BATF2 knockdown or stimulated with IFNgamma	GSE59210		Mus musculus	99.7049	Macrorphages cultured 10d - BATF2 shRNA + IFNg stimulated 4hr _vs_ wildtype unstimulated	RNA expression	Illumina MouseWG-6 v2.0	0.0006	3	fold change	127.5
Study_125:Macrophages with BATF2 knockdown or stimulated with IFNgamma	GSE59210		Mus musculus	99.7049	Macrorphages cultured 10d - IFNg stimulated 4hr _vs_ unstimulated	RNA expression	Illumina MouseWG-6 v2.0	0.0002	3	fold change	190.7
Study_125:Macrophages with BATF2 knockdown or stimulated with IFNgamma	GSE59210		Mus musculus	99.2201	Macrorphages - IFNg stimulated 2hr _vs_ unstimulated	RNA expression	Illumina MouseWG-6 v2.0	0.0013	3	fold change	18.4
Study_125:Macrophages with BATF2 knockdown or stimulated with IFNgamma	GSE59210		Mus musculus	46.7037	Macrorphages cultured 10d IFNg stimulated 4hr - BATF2 shRNA _vs_ wildtype	RNA expression	Illumina MouseWG-6 v2.0	0.011	3	fold change	-1.5
Study_126:Lungs of mice infected with mutant or wildtype H7N9 influenza A viruses [mRNA]	GSE68945		Mus musculus	99.4392	Lungs of mice 7d post infection with 1E4 PFU of NS1 mutant (103F/106M) H7N9 influenza A _vs_ mock	RNA expression	Agilent-026655 Whole Mouse Genome Microarray 4x44K v2 (Probe Name version)	7.7e-07	4	fold change	82.5
Study_126:Lungs of mice infected with mutant or wildtype H7N9 influenza A viruses [mRNA]	GSE68945		Mus musculus	99.55	Lungs of mice 7d post infection with 1E4 PFU of wildtype H7N9 influenza A _vs_ mock	RNA expression	Agilent-026655 Whole Mouse Genome Microarray 4x44K v2 (Probe Name version)	9.5e-09	5	fold change	90.3
Study_126:Lungs of mice infected with mutant or wildtype H7N9 influenza A viruses [mRNA]	GSE68945		Mus musculus	99.8861	Lungs of mice 1d post infection with 1E4 PFU of wildtype H7N9 influenza A _vs_ mock	RNA expression	Agilent-026655 Whole Mouse Genome Microarray 4x44K v2 (Probe Name version)	0.0101	5	fold change	5.27
Study_126:Lungs of mice infected with mutant or wildtype H7N9 influenza A viruses [mRNA]	GSE68945		Mus musculus	99.7745	Lungs of mice 2d post infection with 1E4 PFU of ferret adapted H7N9 influenza A _vs_ mock	RNA expression	Agilent-026655 Whole Mouse Genome Microarray 4x44K v2 (Probe Name version)	2.7e-06	5	fold change	26.4
Study_126:Lungs of mice infected with mutant or wildtype H7N9 influenza A viruses [mRNA]	GSE68945		Mus musculus	99.6612	Lungs of mice 2d post infection with 1E4 PFU of NS1 mutant (103F/106M) H7N9 influenza A _vs_ mock	RNA expression	Agilent-026655 Whole Mouse Genome Microarray 4x44K v2 (Probe Name version)	0.0168	5	fold change	6.52
Study_126:Lungs of mice infected with mutant or wildtype H7N9 influenza A viruses [mRNA]	GSE68945		Mus musculus	99.8861	Lungs of mice 2d post infection with 1E4 PFU of wildtype H7N9 influenza A _vs_ mock	RNA expression	Agilent-026655 Whole Mouse Genome Microarray 4x44K v2 (Probe Name version)	0.0002	3	fold change	131.1
Study_126:Lungs of mice infected with mutant or wildtype H7N9 influenza A viruses [mRNA]	GSE68945		Mus musculus	99.7745	Lungs of mice 4d post infection with 1E4 PFU of ferret adapted H7N9 influenza A _vs_ mock	RNA expression	Agilent-026655 Whole Mouse Genome Microarray 4x44K v2 (Probe Name version)	6.1e-08	5	fold change	58.1
Study_126:Lungs of mice infected with mutant or wildtype H7N9 influenza A viruses [mRNA]	GSE68945		Mus musculus	99.8861	Lungs of mice 4d post infection with 1E4 PFU of NS1 mutant (103F/106M) H7N9 influenza A _vs_ mock	RNA expression	Agilent-026655 Whole Mouse Genome Microarray 4x44K v2 (Probe Name version)	5e-06	4	fold change	39.6
Study_126:Lungs of mice infected with mutant or wildtype H7N9 influenza A viruses [mRNA]	GSE68945		Mus musculus	99.7745	Lungs of mice 4d post infection with 1E4 PFU of wildtype H7N9 influenza A _vs_ mock	RNA expression	Agilent-026655 Whole Mouse Genome Microarray 4x44K v2 (Probe Name version)	1.4e-07	5	fold change	126.8
Study_126:Lungs of mice infected with mutant or wildtype H7N9 influenza A viruses [mRNA]	GSE68945		Mus musculus	99.3266	Lungs of mice 7d post infection with 1E4 PFU of ferret adapted H7N9 influenza A _vs_ mock	RNA expression	Agilent-026655 Whole Mouse Genome Microarray 4x44K v2 (Probe Name version)	4.8e-05	3	fold change	80.1
Study_127:USP18 function in microglia and the central nervous system	GSE61501		Mus musculus	99.9001	Microglia BV-2 cells USP18 siRNA - 500U/ml IFN-b treated 24hr _vs_ untreated	RNA expression	Affymetrix GeneChip Mouse MG_430 2.0	0.0471	2	fold change	74.2
Study_127:USP18 function in microglia and the central nervous system	GSE61501		Mus musculus	99.8024	Microglia BV-2 cells 500U/ml IFN-b treated 24hr - USP18 siRNA _vs_ control siRNA	RNA expression	Affymetrix GeneChip Mouse MG_430 2.0	0.0139	2	fold change	31.1
Study_127:USP18 function in microglia and the central nervous system	GSE61501		Mus musculus	99.9001	Microglia BV-2 cells control siRNA - 500U/ml IFN-b treated 6hr _vs_ untreated	RNA expression	Affymetrix GeneChip Mouse MG_430 2.0	0.0063	2	fold change	74
Study_127:USP18 function in microglia and the central nervous system	GSE61501		Mus musculus	98.3497	Primary microglia 500U/ml IFN-b treated 24hr - USP18 C61A mutant _vs_ wildtype	RNA expression	Affymetrix GeneChip Mouse MG_430 2.0	0.0409	2	fold change	6.55
Study_127:USP18 function in microglia and the central nervous system	GSE61501		Mus musculus	96.753	Microglia BV-2 cells control siRNA - 500U/ml IFN-b treated 24hr _vs_ untreated	RNA expression	Affymetrix GeneChip Mouse MG_430 2.0	0.0092	2	fold change	6.59
Study_127:USP18 function in microglia and the central nervous system	GSE61501		Mus musculus	89.257	Primary microglia 500U/ml IFN/b treated 24hr - USP18 KO _vs_ wildtype	RNA expression	Affymetrix GeneChip Mouse MG_430 2.0	0.0446	2	fold change	6.17
Study_128:Peripheral blood mononuclear cells (PBMCs) infected with rhinovirus	GSE53543		Homo sapiens	99.7168	Peripheral blood mononuclear cells - rhinovirus RV16 infected 24hr _vs_ uninfected	RNA expression	Illumina HumanHT-12 V4.0 expression beadchip	5.6e-59	98	fold change	25.4
Study_129:Cortical neuron response to wild-type and mutant West Nile virus	GSE67473		Mus musculus	99.6612	Cortical neurons E15 - 24hr post E218A mutant West Nile Virus infection _vs_ mock infected	RNA expression	Agilent-026655 Whole Mouse Genome Microarray 4x44K v2 (Probe Name version)	0.0006	12	fold change	30.3
Study_129:Cortical neuron response to wild-type and mutant West Nile virus	GSE67473		Mus musculus	99.4392	Cortical neurons E15 - 24hr post wildtype West Nile Virus infection _vs_ mock infected	RNA expression	Agilent-026655 Whole Mouse Genome Microarray 4x44K v2 (Probe Name version)	1.7e-09	3	fold change	80.6
Study_129:Cortical neuron response to wild-type and mutant West Nile virus	GSE67473		Mus musculus	99.8861	Cortical neurons E15 - 8hr post wildtype West Nile Virus infection _vs_ mock infected	RNA expression	Agilent-026655 Whole Mouse Genome Microarray 4x44K v2 (Probe Name version)	0.0005	3	fold change	17.6
Study_129:Cortical neuron response to wild-type and mutant West Nile virus	GSE67473		Mus musculus	99.7745	Cortical neurons E15 - 12hr post E218A mutant West Nile Virus infection _vs_ mock infected	RNA expression	Agilent-026655 Whole Mouse Genome Microarray 4x44K v2 (Probe Name version)	0.0012	11	fold change	14.3
Study_129:Cortical neuron response to wild-type and mutant West Nile virus	GSE67473		Mus musculus	99.7745	Cortical neurons E15 - 12hr post wildtype West Nile Virus infection _vs_ mock infected	RNA expression	Agilent-026655 Whole Mouse Genome Microarray 4x44K v2 (Probe Name version)	1.9e-05	3	fold change	56.3
Study_129:Cortical neuron response to wild-type and mutant West Nile virus	GSE67473		Mus musculus	98.7752	Cortical neurons E15 - 8hr post E218A mutant West Nile Virus infection _vs_ mock infected	RNA expression	Agilent-026655 Whole Mouse Genome Microarray 4x44K v2 (Probe Name version)	0.003	11	fold change	7.21
Study_129:Cortical neuron response to wild-type and mutant West Nile virus	GSE67473		Mus musculus	22.5499	Cortical neurons E15 - 1hr post E218A mutant West Nile Virus infection _vs_ mock infected	RNA expression	Agilent-026655 Whole Mouse Genome Microarray 4x44K v2 (Probe Name version)	0.0001	12	fold change	-2.03
Study_130:Transcriptional control by Merlin in cancer cell lines	GSE53501		Homo sapiens	99.8662	Breast cancer MDA-MB-231 cells (NF2 deficient) - expressing NF2 L46R mutant _vs_ WT NF2	RNA expression	Affymetrix GeneChip Human Gene 1.0 ST Array [transcript (gene) version]	0.017	2	fold change	-7.74
Study_130:Transcriptional control by Merlin in cancer cell lines	GSE53501		Homo sapiens	81.598	Breast cells expressing WT NF2 mutant - MDA-MB-231 cells (NF2 deficient) _vs_ HMLE (NF2 WT)	RNA expression	Affymetrix GeneChip Human Gene 1.0 ST Array [transcript (gene) version]	0.0312	2	fold change	13.9
Study_130:Transcriptional control by Merlin in cancer cell lines	GSE53501		Homo sapiens	70.6714	Thyroid carcinoma cells expressing NF2 L46R mutant - 8505C cells (NF2 deficient)_vs_ BCPAP (NF2 WT)	RNA expression	Affymetrix GeneChip Human Gene 1.0 ST Array [transcript (gene) version]	0.0313	2	fold change	-4.48
Study_131:Lung tumors from BLT1 knockout KRas LA1 mice treated with crystalline silica	GSE66985		Mus musculus	99.6254	Lungs from 10-12wk old wildtype mice - 2d post 2mg crystalline silica _vs_ PBS	RNA expression	Affymetrix GeneChip Mouse Gene Array version [1.0 ST or 1.1 ST] [transcript (gene) version]	0.0213	3	fold change	11.2
Study_131:Lung tumors from BLT1 knockout KRas LA1 mice treated with crystalline silica	GSE66985		Mus musculus	96.0393	Lung tumors from 10-12wk old Kras LA1 mice - 60d post 2mg crystalline silica _vs_ PBS	RNA expression	Affymetrix GeneChip Mouse Gene Array version [1.0 ST or 1.1 ST] [transcript (gene) version]	0.004	3	fold change	4.04
Study_132:Myeloid cells treated with IL-10, lipopolysaccharide (LPS) or both	GSE55385		Mus musculus	99.6195	Eosinophils bone marrow derived + 100ng/ml LPS for 4hr _vs_ untreated	RNA expression	Illumina iGenome UCSC mm10, May 23 2014, RefSeq	6e-45	2	fold change	18.3111
Study_132:Myeloid cells treated with IL-10, lipopolysaccharide (LPS) or both	GSE55385		Mus musculus	99.8084	Mast cells bone marrow derived + 100ng/ml IL-10 for 4hr and 100ng/ml LPS further 4hr _vs_ IL-10 onl	RNA expression	Illumina iGenome UCSC mm10, May 23 2014, RefSeq	3.3e-24	2	fold change	13.0983
Study_132:Myeloid cells treated with IL-10, lipopolysaccharide (LPS) or both	GSE55385		Mus musculus	99.6195	Mast cells bone marrow derived + 100ng/ml IL-10 for 4hr and 100ng/ml LPS further 4hr _vs_ untreated	RNA expression	Illumina iGenome UCSC mm10, May 23 2014, RefSeq	3.6e-21	2	fold change	19.4918
Study_132:Myeloid cells treated with IL-10, lipopolysaccharide (LPS) or both	GSE55385		Mus musculus	99.055	Splenic dendritic cells + 100ng/ml IL-10 for 4hr and 100ng/ml LPS further 4hr _vs_ untreated	RNA expression	Illumina iGenome UCSC mm10, May 23 2014, RefSeq	1.1e-176	2	fold change	122.881
Study_132:Myeloid cells treated with IL-10, lipopolysaccharide (LPS) or both	GSE55385		Mus musculus	99.4313	Splenic dendritic cells + 100ng/ml LPS for 4hr _vs_ untreated	RNA expression	Illumina iGenome UCSC mm10, May 23 2014, RefSeq	7.6e-158	2	fold change	259.952
Study_132:Myeloid cells treated with IL-10, lipopolysaccharide (LPS) or both	GSE55385		Mus musculus	96.8617	Mast cells bone marrow derived + 100ng/ml LPS for 4hr _vs_ untreated	RNA expression	Illumina iGenome UCSC mm10, May 23 2014, RefSeq	1e-08	2	fold change	5.04862
Study_132:Myeloid cells treated with IL-10, lipopolysaccharide (LPS) or both	GSE55385		Mus musculus	94.5931	Splenic dendritic cells + 100ng/ml IL-10 for 4hr and 100ng/ml LPS further 4hr _vs_ IL-10 only	RNA expression	Illumina iGenome UCSC mm10, May 23 2014, RefSeq	1.8e-27	2	fold change	24.5299
Study_132:Myeloid cells treated with IL-10, lipopolysaccharide (LPS) or both	GSE55385		Mus musculus	92.2645	Bone marrow neutrophils + 100ng/ml LPS for 4hr _vs_ untreated	RNA expression	Illumina iGenome UCSC mm10, May 23 2014, RefSeq	9.9e-15	2	fold change	17.0541
Study_132:Myeloid cells treated with IL-10, lipopolysaccharide (LPS) or both	GSE55385		Mus musculus	87.0625	Bone marrow neutrophils + 100ng/ml IL-10 for 4hr and 100ng/ml LPS further 4hr _vs_ LPS only	RNA expression	Illumina iGenome UCSC mm10, May 23 2014, RefSeq	1.3e-05	2	fold change	-3.07936
Study_132:Myeloid cells treated with IL-10, lipopolysaccharide (LPS) or both	GSE55385		Mus musculus	75.5355	Bone marrow neutrophils + 100ng/ml IL-10 for 4hr and 100ng/ml LPS further 4hr _vs_ untreated	RNA expression	Illumina iGenome UCSC mm10, May 23 2014, RefSeq	3.5e-10	2	fold change	6.18782
Study_132:Myeloid cells treated with IL-10, lipopolysaccharide (LPS) or both	GSE55385		Mus musculus	70.4662	Splenic dendritic cells + 100ng/ml IL-10 for 4hr and 100ng/ml LPS further 4hr _vs_ LPS only	RNA expression	Illumina iGenome UCSC mm10, May 23 2014, RefSeq	7.2e-05	2	fold change	-2.0578
Study_132:Myeloid cells treated with IL-10, lipopolysaccharide (LPS) or both	GSE55385		Mus musculus	59.3176	Bone marrow neutrophils + 100ng/ml IL-10 for 4hr and 100ng/ml LPS further 4hr _vs_ IL-10 only	RNA expression	Illumina iGenome UCSC mm10, May 23 2014, RefSeq	0.0003	2	fold change	3.17376
Study_133:Type 1 diabetes and systemic lupus erythematosus blood mononuclear cells	E-MTAB-1724		Homo sapiens	99.8662	PBMCs from normal adults stimulated 1hr with 100U/mL IFNB _vs_ 0hr unstimulated	RNA expression	Affymetrix GeneChip Human Gene 1.0 ST Array [transcript (gene) version]	7.9e-05	6	fold change	29.4
Study_133:Type 1 diabetes and systemic lupus erythematosus blood mononuclear cells	E-MTAB-1724		Homo sapiens	99.8662	PBMCs from normal adults stimulated 2hr with 100U/mL IFNB _vs_ 2hr unstimulated	RNA expression	Affymetrix GeneChip Human Gene 1.0 ST Array [transcript (gene) version]	1.4e-05	6	fold change	108.2
Study_133:Type 1 diabetes and systemic lupus erythematosus blood mononuclear cells	E-MTAB-1724		Homo sapiens	99.3364	PBMCs from normal adults stimulated 18hr with 100U/mL IFNB _vs_ 18hr unstimulated	RNA expression	Affymetrix GeneChip Human Gene 1.0 ST Array [transcript (gene) version]	0.0002	6	fold change	11.2
Study_133:Type 1 diabetes and systemic lupus erythematosus blood mononuclear cells	E-MTAB-1724		Homo sapiens	93.0458	PBMCs from systemic lupus erythematosus patients _vs_ normal adults	RNA expression	Affymetrix GeneChip Human Gene 1.0 ST Array [transcript (gene) version]	5.1e-08	25	fold change	3.81
Study_133:Type 1 diabetes and systemic lupus erythematosus blood mononuclear cells	E-MTAB-1724		Homo sapiens	75.9728	PBMCs from long standing type 1 diabetes mellitus patients _vs_ normal adults	RNA expression	Affymetrix GeneChip Human Gene 1.0 ST Array [transcript (gene) version]	4.8e-09	72	fold change	-1.9
Study_133:Type 1 diabetes and systemic lupus erythematosus blood mononuclear cells	E-MTAB-1724		Homo sapiens	73.9492	PBMCs from BABYDIET cohort children with type 1 diabetes mellitus predisposition _vs_ normal adults	RNA expression	Affymetrix GeneChip Human Gene 1.0 ST Array [transcript (gene) version]	6.1e-22	452	fold change	-2.44
Study_133:Type 1 diabetes and systemic lupus erythematosus blood mononuclear cells	E-MTAB-1724		Homo sapiens	71.6856	PBMCs from newly diagnosed type 1 diabetes mellitus patients _vs_ normal adults	RNA expression	Affymetrix GeneChip Human Gene 1.0 ST Array [transcript (gene) version]	3.4e-07	49	fold change	-1.86
Study_133:Type 1 diabetes and systemic lupus erythematosus blood mononuclear cells	E-MTAB-1724		Homo sapiens	12.525	PBMCs from type 1 diabetes mellitus patients _vs_ normal adults	RNA expression	Affymetrix GeneChip Human Gene 1.0 ST Array [transcript (gene) version]	1.7e-05	236	fold change	-1.64
Study_134:Plasmacytoid dendritic cells from healthy PBMCs in response to combinations of complex stimuli	GSE57915		Homo sapiens	99.7546	Plasmacytoid dendritic cells - 3g-mL LL37 24hr _vs_ media only	RNA expression	Affymetrix GeneChip Human HG_U133 Plus 2.0	0.0245	3	fold change	109.9
Study_134:Plasmacytoid dendritic cells from healthy PBMCs in response to combinations of complex stimuli	GSE57915		Homo sapiens	99.8363	Plasmacytoid dendritic cells - 20ng-mL GMCSF stimulated 24hr _vs_ media only	RNA expression	Affymetrix GeneChip Human HG_U133 Plus 2.0	0.034	3	fold change	84.7
Study_134:Plasmacytoid dendritic cells from healthy PBMCs in response to combinations of complex stimuli	GSE57915		Homo sapiens	98.2415	Plasmacytoid dendritic cells - influenza virus 24hr _vs_ media only	RNA expression	Affymetrix GeneChip Human HG_U133 Plus 2.0	0.0283	3	fold change	164.3
Study_134:Plasmacytoid dendritic cells from healthy PBMCs in response to combinations of complex stimuli	GSE57915		Homo sapiens	97.7727	Plasmacytoid dendritic cells - influenza virus 6hr _vs_ media only	RNA expression	Affymetrix GeneChip Human HG_U133 Plus 2.0	0.0024	6	fold change	51.3
Study_134:Plasmacytoid dendritic cells from healthy PBMCs in response to combinations of complex stimuli	GSE57915		Homo sapiens	85.5271	Plasmacytoid dendritic cells - IL3 stimulated and influenza virus 6hr _vs_ IL3 only	RNA expression	Affymetrix GeneChip Human HG_U133 Plus 2.0	0.0396	3	fold change	10
Study_134:Plasmacytoid dendritic cells from healthy PBMCs in response to combinations of complex stimuli	GSE57915		Homo sapiens	31.3474	Plasmacytoid dendritic cells - 20ng-mL GMCSF stimulated and influenza virus 24hr _vs_ GMCSF only	RNA expression	Affymetrix GeneChip Human HG_U133 Plus 2.0	0.0384	3	fold change	1.98
Study_135:Umbilical vein endothelial cells in culture with or without influenza virus infection	GSE59226		Homo sapiens	99.6751	Umbilical vein endothelial cells in culture - influenza virus infected 1hr _vs_ virus free media	RNA expression	Affymetrix GeneChip Human HG_U133 Plus 2.0	0.0036	2	fold change	128.4
Study_135:Umbilical vein endothelial cells in culture with or without influenza virus infection	GSE59226		Homo sapiens	99.2713	Umbilical vein endothelial cells in culture - inactivated virus 1hr _vs_ virus free media	RNA expression	Affymetrix GeneChip Human HG_U133 Plus 2.0	0.0017	2	fold change	49.3
Study_135:Umbilical vein endothelial cells in culture with or without influenza virus infection	GSE59226		Homo sapiens	12.9536	Umbilical vein endothelial cells in culture - influenza virus infected 1hr _vs_ inactivated virus	RNA expression	Affymetrix GeneChip Human HG_U133 Plus 2.0	0.0404	2	fold change	2.6
Study_136:Prostate cancers derived by conditional (PB-Cre) manipulation of PTEN, TP53, MYC or ERG genes	GSE61382		Mus musculus	99.6651	Prostate cancer cell line DNA from 129/Bl6 mice with PTEN knockout (PB-Cre) _vs_ WT	sequence centric: DNA Copy Number	Custom Mouse 2013	n/a	1	samples with loss	1
Study_137:Macrophages in culture with IFNg or IFNb with or without subsequent LPS stimulation	GSE60290		Mus musculus	99.8263	Macrophages in culture - 10ng/uL LPS stimulated for 6hr _vs_ untreated	RNA expression	Illumina MouseRef-8 v2.0 expression beadchip	0.0013	2	fold change	643.8
Study_137:Macrophages in culture with IFNg or IFNb with or without subsequent LPS stimulation	GSE60290		Mus musculus	93.8333	Macrophages in culture - IFNg treated for 18hr _vs_ untreated	RNA expression	Illumina MouseRef-8 v2.0 expression beadchip	0.0028	3	fold change	28.5
Study_138:Tibialis anterior muscle regeneration in FKRP mutant mice following notexin treatment	GSE67032		Mus musculus	99.6056	Tibialis anterior muscles of FKRP[P448L] mutant mice + 2hr post 20ug polyethylenimine _vs_ untreate	RNA expression	Affymetrix GeneChip Mouse MG-430 PM set	6.9e-09	4	fold change	77.2
Study_138:Tibialis anterior muscle regeneration in FKRP mutant mice following notexin treatment	GSE67032		Mus musculus	91.927	Tibialis anterior muscles of FKRP[P448L] mutant mice + 2hr post 0.2ug notexin _vs_ untreated	RNA expression	Affymetrix GeneChip Mouse MG-430 PM set	0.0097	4	fold change	14.8
Study_138:Tibialis anterior muscle regeneration in FKRP mutant mice following notexin treatment	GSE67032		Mus musculus	81.244	Tibialis anterior muscles of FKRP[P448L] mutant mice + 4hr post 0.2ug notexin _vs_ untreated	RNA expression	Affymetrix GeneChip Mouse MG-430 PM set	0.0303	3	fold change	5.09
Study_139:Diffuse large B-cell lymphoma cell line U937 post infection with Sendai virus	GSE67198		Homo sapiens	99.7168	Diffuse large B-cell lymphoma U937 cell line - Sendai virus MOI 0.0002 infected 24hr _vs_ uninfecte	RNA expression	Illumina HumanHT-12 V4.0 expression beadchip	2.7e-06	3	fold change	96.7
Study_139:Diffuse large B-cell lymphoma cell line U937 post infection with Sendai virus	GSE67198		Homo sapiens	99.8104	Diffuse large B-cell lymphoma U937 cell line - Sendai virus MOI 0.02 infected 24hr _vs_ uninfected	RNA expression	Illumina HumanHT-12 V4.0 expression beadchip	1.2e-07	4	fold change	91.8
Study_140:Aortic smooth muscle cells of TNC knockout mice with TNF and/or TNC treatment	GSE36899		Mus musculus	99.6056	Aortic smooth muscle cells of TNC knockout mice - 10ng/mL TNFa 24hr _vs_ untreated	RNA expression	Affymetrix GeneChip Mouse MG_430 2.0	0.0026	3	fold change	125.3
Study_140:Aortic smooth muscle cells of TNC knockout mice with TNF and/or TNC treatment	GSE36899		Mus musculus	99.8024	Aortic smooth muscle cells of TNC knockout mice - 10ng/mL TNFa and 10ug/mL TNC 24hr _vs_ TNC only	RNA expression	Affymetrix GeneChip Mouse MG_430 2.0	1.2e-05	4	fold change	13.9
Study_140:Aortic smooth muscle cells of TNC knockout mice with TNF and/or TNC treatment	GSE36899		Mus musculus	99.2162	Aortic smooth muscle cells of TNC knockout mice - 10ng/mL TNFa and 10ug/mL TNC 24hr _vs_ TNFa only	RNA expression	Affymetrix GeneChip Mouse MG_430 2.0	0.0001	4	fold change	-15.2
Study_140:Aortic smooth muscle cells of TNC knockout mice with TNF and/or TNC treatment	GSE36899		Mus musculus	87.7116	Aortic smooth muscle cells of TNC knockout mice - 10ng/mL TNFa and 10ug-mL TNC 24hr _vs_ untreated	RNA expression	Affymetrix GeneChip Mouse MG_430 2.0	0.0057	4	fold change	8.25
Study_141:Whole lung transcriptomic changes in response to Sendai virus infection	GSE61437		Mus musculus	99.9001	Whole lungs 3d post active Sendai virus infection _vs_ UV-inactivated virus	RNA expression	Illumina MouseWG-6 v2.0	7.8e-06	3	fold change	1.94
Study_142:Modeling of corticosteroid pharmacogenomics in liver	GSE487		Rattus norvegicus	99.4926	Liver from Wistar rats + 50mg-kg dose of methylprednisolone 1hr _vs_ Untreated_GPL85	RNA expression	Affymetrix GeneChip Rat RG-U34A	0.0088	3	fold change	18.7
Study_143:Liver LSK cells with hematopoietic specific SRF knockout and treated with recombinant SDF1	GSE63820		Mus musculus	99.6195	Embryonic liver LSK cells - hematopoietic specific SRF knockout _vs_ wildtype	RNA expression	Illumina iGenome UCSC mm10, May 23 2014, RefSeq	2.3e-13	2	fold change	3.53546
Study_144:Mouse strain differences in response to influenza A infection	GSE64800		Mus musculus	99.7427	Lungs of SM/J mice - H5N1 influenza A infected 72hr _vs_ uninfected controls	RNA expression	Custom Mouse	6.2e-06	11	fold change	15.6
Study_144:Mouse strain differences in response to influenza A infection	GSE64800		Mus musculus	99.55	Lungs of 129SvlmJ mice - H5N1 influenza A infected 72hr _vs_ uninfected controls	RNA expression	Custom Mouse	0.0009	11	fold change	14.9
Study_144:Mouse strain differences in response to influenza A infection	GSE64800		Mus musculus	99.677	Lungs of A/J mice - H5N1 influenza A infected 72hr _vs_ uninfected controls	RNA expression	Custom Mouse	0.0001	11	fold change	15.4
Study_144:Mouse strain differences in response to influenza A infection	GSE64800		Mus musculus	99.1061	Lungs of C57BL/6J mice - H5N1 influenza A infected 72hr _vs_ uninfected controls	RNA expression	Custom Mouse	0.0015	10	fold change	7.03
Study_144:Mouse strain differences in response to influenza A infection	GSE64800		Mus musculus	80.5828	Lungs of DBA/2J mice - H5N1 influenza A infected 72hr _vs_ uninfected controls	RNA expression	Custom Mouse	0.0045	11	fold change	2.66
Study_144:Mouse strain differences in response to influenza A infection	GSE64800		Mus musculus	65.1576	Lungs of Balb/cJ mice - H5N1 influenza infected 72hr _vs_ uninfected controls	RNA expression	Custom Mouse	0.0414	11	fold change	1.5
Study_145:Blood of C5 deficient patient in response to E. coli with complement and CD14 inhibition	GSE55537		Homo sapiens	99.7327	Blood healthy donors PBS day 1 - 1E06/mL E. coli day 1 _vs_ no E. coli	RNA expression	Affymetrix GeneChip Human Gene 1.0 ST Array [transcript (gene) version]	0.0303	2	fold change	15
Study_145:Blood of C5 deficient patient in response to E. coli with complement and CD14 inhibition	GSE55537		Homo sapiens	90.2446	Blood antiCD14 day 1 and 1E06/mL E. coli day 1 - C5 deficient _vs_ healthy	RNA expression	Affymetrix GeneChip Human Gene 1.0 ST Array [transcript (gene) version]	0.0166	2	fold change	-2.3
Study_145:Blood of C5 deficient patient in response to E. coli with complement and CD14 inhibition	GSE55537		Homo sapiens	84.9271	Blood healthy donors 1E06/mL E. coli day 1 - control inhibitor day 1 _vs_ PBS	RNA expression	Affymetrix GeneChip Human Gene 1.0 ST Array [transcript (gene) version]	0.013	2	fold change	-1.47
Study_145:Blood of C5 deficient patient in response to E. coli with complement and CD14 inhibition	GSE55537		Homo sapiens	54.9257	Blood antiCD14 day 1 and 1E06/mL E. coli day 1 - C5 deficient C5 treated _vs_ healthy	RNA expression	Affymetrix GeneChip Human Gene 1.0 ST Array [transcript (gene) version]	0.0048	2	fold change	-1.31
Study_146:Lungs from TRIM55 knockout mice infected with severe acute respiratory syndrome coronavirus MA15	GSE64660		Mus musculus	99.677	Lungs from TRIM55 knockout mice - SARS-coronavirus MA15 infected 2d _vs_ mock infected	RNA expression	Agilent Mouse Whole Genome G4122A/G4122F	0.0048	3	fold change	115.3
Study_146:Lungs from TRIM55 knockout mice infected with severe acute respiratory syndrome coronavirus MA15	GSE64660		Mus musculus	99.677	Lungs from TRIM55 knockout mice - SARS-coronavirus MA15 infected 4d _vs_ mock infected	RNA expression	Agilent Mouse Whole Genome G4122A/G4122F	0.0008	3	fold change	51.5
Study_146:Lungs from TRIM55 knockout mice infected with severe acute respiratory syndrome coronavirus MA15	GSE64660		Mus musculus	99.7845	Lungs from wildtype mice - SARS-coronavirus MA15 infected 2d _vs_ mock infected	RNA expression	Agilent Mouse Whole Genome G4122A/G4122F	0.0002	3	fold change	291.2
Study_146:Lungs from TRIM55 knockout mice infected with severe acute respiratory syndrome coronavirus MA15	GSE64660		Mus musculus	99.5699	Lungs from wildtype mice - SARS-coronavirus MA15 infected 4d _vs_ mock infected	RNA expression	Agilent Mouse Whole Genome G4122A/G4122F	0.0243	2	fold change	46
Study_147:Peripheral blood mononuclear cells of old and young adults treated with TLR4, TLR7/8 & RIGI agonists	GSE62627		Homo sapiens	99.8104	PBMCs of old adults (â‰¥65yr) - 2ug/mL PolyIC (RIGI-MDA5 agonist) treated 24hr _vs_ LyoVec vehicle	RNA expression	Illumina HumanHT-12 V4.0 expression beadchip	0.0028	6	fold change	10.8
Study_147:Peripheral blood mononuclear cells of old and young adults treated with TLR4, TLR7/8 & RIGI agonists	GSE62627		Homo sapiens	99.4372	PBMCs of old adults (â‰¥65yr) - 400ng/mL 5-pppRNA (RIGI agonist) treated 24hr _vs_ LyoVec vehicle	RNA expression	Illumina HumanHT-12 V4.0 expression beadchip	0.0014	7	fold change	9.92
Study_147:Peripheral blood mononuclear cells of old and young adults treated with TLR4, TLR7/8 & RIGI agonists	GSE62627		Homo sapiens	99.5302	PBMCs of old adults (â‰¥65yr) - 400ng/mL 5-pppRNA (RIGI agonist) treated 6hr _vs_ LyoVec vehicle	RNA expression	Illumina HumanHT-12 V4.0 expression beadchip	0.0048	6	fold change	3.82
Study_147:Peripheral blood mononuclear cells of old and young adults treated with TLR4, TLR7/8 & RIGI agonists	GSE62627		Homo sapiens	99.8104	PBMCs of young adults (â‰¤40yr) - 0.5ug/mL CL097 (TLR7-8 agonist) treated 6hr _vs_ untreated	RNA expression	Illumina HumanHT-12 V4.0 expression beadchip	4.8e-05	6	fold change	16.2
Study_147:Peripheral blood mononuclear cells of old and young adults treated with TLR4, TLR7/8 & RIGI agonists	GSE62627		Homo sapiens	99.5302	PBMCs 2ug/mL PolyIC (RIGI-MDA5 agonist) treated 24hr - old adults (â‰¥65yr) _vs_ young (â‰¤40yr)	RNA expression	Illumina HumanHT-12 V4.0 expression beadchip	0.0184	6	fold change	2.38
Study_147:Peripheral blood mononuclear cells of old and young adults treated with TLR4, TLR7/8 & RIGI agonists	GSE62627		Homo sapiens	99.6234	PBMCs of young adults (â‰¤40yr) - 2ug/mL PolyIC (RIGI-MDA5 agonist) treated 24hr _vs_ LyoVec vehicle	RNA expression	Illumina HumanHT-12 V4.0 expression beadchip	3.5e-05	8	fold change	8.33
Study_147:Peripheral blood mononuclear cells of old and young adults treated with TLR4, TLR7/8 & RIGI agonists	GSE62627		Homo sapiens	99.6234	PBMCs of young adults (â‰¤40yr) - 400ng/mL 5-pppRNA (RIGI agonist) treated 24hr _vs_ LyoVec vehicle	RNA expression	Illumina HumanHT-12 V4.0 expression beadchip	6.8e-06	8	fold change	15.7
Study_147:Peripheral blood mononuclear cells of old and young adults treated with TLR4, TLR7/8 & RIGI agonists	GSE62627		Homo sapiens	99.7168	PBMCs of young adults (â‰¤40yr) - 400ng/mL 5-pppRNA (RIGI agonist) treated 6hr _vs_ LyoVec vehicle	RNA expression	Illumina HumanHT-12 V4.0 expression beadchip	3e-05	7	fold change	6.39
Study_147:Peripheral blood mononuclear cells of old and young adults treated with TLR4, TLR7/8 & RIGI agonists	GSE62627		Homo sapiens	99.2516	PBMCs 0.5ug/mL CL097 (TLR7-8 agonist) treated 6hr - old adults (â‰¥65yr) _vs_ young (â‰¤40yr)	RNA expression	Illumina HumanHT-12 V4.0 expression beadchip	0.0444	7	fold change	-1.95
Study_147:Peripheral blood mononuclear cells of old and young adults treated with TLR4, TLR7/8 & RIGI agonists	GSE62627		Homo sapiens	98.4252	PBMCs of old adults (â‰¥65yr) - 0.5ug/mL CL097 (TLR7-8 agonist) treated 6hr _vs_ untreated	RNA expression	Illumina HumanHT-12 V4.0 expression beadchip	0.0002	6	fold change	7.73
Study_147:Peripheral blood mononuclear cells of old and young adults treated with TLR4, TLR7/8 & RIGI agonists	GSE62627		Homo sapiens	96.723	PBMCs 0.5ug/mL LPS (TLR4 agonist) treated 24hr - old adults (â‰¥65yr) _vs_ young (â‰¤40yr)	RNA expression	Illumina HumanHT-12 V4.0 expression beadchip	0.0091	6	fold change	-2.02
Study_147:Peripheral blood mononuclear cells of old and young adults treated with TLR4, TLR7/8 & RIGI agonists	GSE62627		Homo sapiens	95.5073	PBMCs of young adults (â‰¤40yr) - 0.5ug/mL LPS (TLR4 agonist) treated 6hr _vs_ untreated	RNA expression	Illumina HumanHT-12 V4.0 expression beadchip	0.0094	6	fold change	3.33
Study_147:Peripheral blood mononuclear cells of old and young adults treated with TLR4, TLR7/8 & RIGI agonists	GSE62627		Homo sapiens	93.0821	PBMCs of young adults (â‰¤40yr) - 0.5ug/mL CL097 (TLR7-8 agonist) treated 24hr _vs_ untreated	RNA expression	Illumina HumanHT-12 V4.0 expression beadchip	0.0009	6	fold change	3.41
Study_147:Peripheral blood mononuclear cells of old and young adults treated with TLR4, TLR7/8 & RIGI agonists	GSE62627		Homo sapiens	89.9313	PBMCs of old adults (â‰¥65yr) - 0.5ug/mL LPS (TLR4 agonist) treated 6hr _vs_ untreated	RNA expression	Illumina HumanHT-12 V4.0 expression beadchip	0.0211	7	fold change	2.66
Study_147:Peripheral blood mononuclear cells of old and young adults treated with TLR4, TLR7/8 & RIGI agonists	GSE62627		Homo sapiens	89.2522	PBMCs of young adults (â‰¤40yr) - 2ug/mL PolyIC (RIGI-MDA5 agonist) treated 6hr _vs_ LyoVec vehicle	RNA expression	Illumina HumanHT-12 V4.0 expression beadchip	0.0225	8	fold change	1.42
Study_147:Peripheral blood mononuclear cells of old and young adults treated with TLR4, TLR7/8 & RIGI agonists	GSE62627		Homo sapiens	86.3528	PBMCs of old adults (â‰¥65yr) - 2ug/mL PolyIC (RIGI-MDA5 agonist) treated 6hr _vs_ LyoVec vehicle	RNA expression	Illumina HumanHT-12 V4.0 expression beadchip	0.006	8	fold change	1.49
Study_148:Lungs from H5N1 susceptible and resistant mouse strains infected with H5N1 influenza A virus	GSE64750		Mus musculus	99.9001	Lungs H5N1 influenza A virus resistant C57BL6J mice - H5N1 infected 72hr _vs_ uninfected	RNA expression	Affymetrix GeneChip Mouse MG_430 2.0	0.0002	4	fold change	79.2
Study_148:Lungs from H5N1 susceptible and resistant mouse strains infected with H5N1 influenza A virus	GSE64750		Mus musculus	99.8024	Lungs H5N1 influenza A virus susceptible DBA2J mice - H5N1 infected 72hr _vs_ uninfected	RNA expression	Affymetrix GeneChip Mouse MG_430 2.0	2.3e-06	4	fold change	155.5
Study_148:Lungs from H5N1 susceptible and resistant mouse strains infected with H5N1 influenza A virus	GSE64750		Mus musculus	60.1337	Lungs H5N1 influenza A virus infected 72hr - recombinant inbred BXD97 mice _vs_ C57BL6J parents	RNA expression	Affymetrix GeneChip Mouse MG_430 2.0	0.0001	3	fold change	1.84
Study_148:Lungs from H5N1 susceptible and resistant mouse strains infected with H5N1 influenza A virus	GSE64750		Mus musculus	47.98	Lungs H5N1 influenza A virus infected 72hr - H5N1 resistant C57BL6J mice _vs_ H5N1 susceptible DBA2	RNA expression	Affymetrix GeneChip Mouse MG_430 2.0	0.0005	4	fold change	-1.96
Study_148:Lungs from H5N1 susceptible and resistant mouse strains infected with H5N1 influenza A virus	GSE64750		Mus musculus	41.4473	Lungs H5N1 influenza A virus infected 72hr - recombinant inbred BXD43 mice _vs_ DBA2J parents	RNA expression	Affymetrix GeneChip Mouse MG_430 2.0	0.0056	3	fold change	-1.64
Study_148:Lungs from H5N1 susceptible and resistant mouse strains infected with H5N1 influenza A virus	GSE64750		Mus musculus	40.1027	Lungs H5N1 influenza A virus infected 72hr - recombinant inbred BXD68 mice _vs_ DBA2J parents	RNA expression	Affymetrix GeneChip Mouse MG_430 2.0	0.0016	3	fold change	-1.73
Study_148:Lungs from H5N1 susceptible and resistant mouse strains infected with H5N1 influenza A virus	GSE64750		Mus musculus	37.9838	Lungs H5N1 influenza A virus infected 72hr - recombinant inbred BXD73 mice _vs_ C57BL6J parents	RNA expression	Affymetrix GeneChip Mouse MG_430 2.0	0.0263	3	fold change	1.53
Study_148:Lungs from H5N1 susceptible and resistant mouse strains infected with H5N1 influenza A virus	GSE64750		Mus musculus	37.3126	Lungs H5N1 influenza A virus infected 72hr - recombinant inbred BXD67 mice _vs_ C57BL6J parents	RNA expression	Affymetrix GeneChip Mouse MG_430 2.0	0.0004	3	fold change	1.54
Study_148:Lungs from H5N1 susceptible and resistant mouse strains infected with H5N1 influenza A virus	GSE64750		Mus musculus	29.4355	Lungs H5N1 influenza A virus infected 72hr - recombinant inbred BXD98 mice _vs_ C57BL6J parents	RNA expression	Affymetrix GeneChip Mouse MG_430 2.0	0.0005	3	fold change	1.63
Study_148:Lungs from H5N1 susceptible and resistant mouse strains infected with H5N1 influenza A virus	GSE64750		Mus musculus	22.6331	Lungs H5N1 influenza A virus infected 72hr - recombinant inbred BXD67 mice _vs_ DBA2J parents	RNA expression	Affymetrix GeneChip Mouse MG_430 2.0	0.0341	3	fold change	-1.27
Study_149:Bone marrow derived macrophages of iNOS knockout mice stimulated with LPS/IFNg	GSE65436		Mus musculus	99.6135	Bone marrow derived macrophages wildtype - 200ng/mL LPS 10ng/mL IFNg 6hr _vs_ unstimulated	RNA expression	Custom Mouse	0.0116	2	fold change	241.4
Study_149:Bone marrow derived macrophages of iNOS knockout mice stimulated with LPS/IFNg	GSE65436		Mus musculus	99.4233	Bone marrow derived macrophages with iNOS knockout - 200ng/mL LPS 10ng/mL IFNg 6hr _vs_ unstimulate	RNA expression	Custom Mouse	8.1e-05	2	fold change	174.2
Study_149:Bone marrow derived macrophages of iNOS knockout mice stimulated with LPS/IFNg	GSE65436		Mus musculus	41.0502	Bone marrow derived macrophages 200ng/mL LPS 10ng/mL IFNg stimulated - iNOS knockout _vs_ wildtype	RNA expression	Custom Mouse	0.0055	2	fold change	2.01
Study_150:Cerebellar slices cultured with infectious prion protein or POM1 anti-PRPN antibody	GSE65147		Mus musculus	99.6056	Cerebellar slices cultured 38d with prion protein type RML _vs_ normal brain homogenate	RNA expression	Affymetrix GeneChip Mouse MG_430 2.0	0.0009	4	fold change	3.51
Study_150:Cerebellar slices cultured with infectious prion protein or POM1 anti-PRPN antibody	GSE65147		Mus musculus	99.5084	Cerebellar slices cultured 3d with 67nM POM1 anti-PRNP antibody _vs_ IgG isotype controls	RNA expression	Affymetrix GeneChip Mouse MG_430 2.0	8.4e-05	4	fold change	5.28
Study_150:Cerebellar slices cultured with infectious prion protein or POM1 anti-PRPN antibody	GSE65147		Mus musculus	97.7804	Cerebellar slices cultured 45d with prion protein type RML _vs_ normal brain homogenate	RNA expression	Affymetrix GeneChip Mouse MG_430 2.0	0.0016	4	fold change	5
Study_150:Cerebellar slices cultured with infectious prion protein or POM1 anti-PRPN antibody	GSE65147		Mus musculus	97.5914	Cerebellar slices cultured 7d with 67nM POM1 anti-PRNP antibody _vs_ IgG isotype controls	RNA expression	Affymetrix GeneChip Mouse MG_430 2.0	0.0009	4	fold change	6.01
Study_150:Cerebellar slices cultured with infectious prion protein or POM1 anti-PRPN antibody	GSE65147		Mus musculus	88.1694	Cerebellar slices cultured 10d with 67nM POM1 anti-PRNP antibody _vs_ IgG isotype controls	RNA expression	Affymetrix GeneChip Mouse MG_430 2.0	0.0003	4	fold change	6.1
Study_150:Cerebellar slices cultured with infectious prion protein or POM1 anti-PRPN antibody	GSE65147		Mus musculus	68.0457	Cerebellar slices cultured 14d with prion protein type RML _vs_ normal brain homogenate	RNA expression	Affymetrix GeneChip Mouse MG_430 2.0	0.0425	4	fold change	-1.23
Study_151:Bone marrow derive macrophages stimulated with cytokine and infected with mycobacterium tuberculosis	GSE56736		Mus musculus	99.9001	Macrophages from bone marrow M. tuberculosis infected - IFNg treated 72hr _vs_ untreated	RNA expression	Illumina MouseWG-6 v2.0	0.0118	2	fold change	9.37
Study_151:Bone marrow derive macrophages stimulated with cytokine and infected with mycobacterium tuberculosis	GSE56736		Mus musculus	99.0275	Macrophages from bone marrow unstimulated 28hr - M. tuberculosis infected 4hr _vs_ uninfected	RNA expression	Illumina MouseWG-6 v2.0	0.0279	2	fold change	22.8
Study_151:Bone marrow derive macrophages stimulated with cytokine and infected with mycobacterium tuberculosis	GSE56736		Mus musculus	99.4135	Macrophages from bone marrow IFNg treated 72hr - M. tuberculosis infected 48hr _vs_ uninfected	RNA expression	Illumina MouseWG-6 v2.0	0.0083	2	fold change	22.6
Study_151:Bone marrow derive macrophages stimulated with cytokine and infected with mycobacterium tuberculosis	GSE56736		Mus musculus	97.5115	Macrophages from bone marrow IFNg treated 36hr - M. tuberculosis infected 12hr _vs_ uninfected	RNA expression	Illumina MouseWG-6 v2.0	0.0124	2	fold change	17.9
Study_151:Bone marrow derive macrophages stimulated with cytokine and infected with mycobacterium tuberculosis	GSE56736		Mus musculus	96.0412	Macrophages from bone marrow unstimulated 36hr - M. tuberculosis infected 12hr _vs_ uninfected	RNA expression	Illumina MouseWG-6 v2.0	0.001	2	fold change	5.63
Study_151:Bone marrow derive macrophages stimulated with cytokine and infected with mycobacterium tuberculosis	GSE56736		Mus musculus	96.1317	Macrophages from bone marrow IL4-IL13 treated 28hr - M. tuberculosis infected 4hr _vs_ uninfected	RNA expression	Illumina MouseWG-6 v2.0	0.0366	2	fold change	12
Study_151:Bone marrow derive macrophages stimulated with cytokine and infected with mycobacterium tuberculosis	GSE56736		Mus musculus	93.8298	Macrophages from bone marrow IL4-IL13 treated 36hr - M. tuberculosis infected 12hr _vs_ uninfected	RNA expression	Illumina MouseWG-6 v2.0	0.0168	2	fold change	7.86
Study_152:Dendritic cells monocyte derived infected by different intracellular bacteria	GSE49016		Homo sapiens	99.8901	Dendritic cells stimulated with LPS for 6hr _vs_ uninfected	RNA expression	Agilent Human Whole Genome G4112A/G4112F	1.6e-08	3	fold change	2475.1
Study_152:Dendritic cells monocyte derived infected by different intracellular bacteria	GSE49016		Homo sapiens	99.8901	Dendritic cells infected with Orientia tsutsugamushi at MOI 20:1 for 6hr _vs_ uninfected	RNA expression	Agilent Human Whole Genome G4112A/G4112F	1.7e-07	3	fold change	752.7
Study_152:Dendritic cells monocyte derived infected by different intracellular bacteria	GSE49016		Homo sapiens	99.8901	Dendritic cells infected with Tropheryma whipplei at MOI 20:1 for 6hr _vs_ uninfected	RNA expression	Agilent Human Whole Genome G4112A/G4112F	3.4e-06	3	fold change	57.9
Study_152:Dendritic cells monocyte derived infected by different intracellular bacteria	GSE49016		Homo sapiens	99.2457	Dendritic cells infected with Brucella abortus at MOI 20:1 for 6hr _vs_ uninfected	RNA expression	Agilent Human Whole Genome G4112A/G4112F	1.7e-05	3	fold change	28.6
Study_152:Dendritic cells monocyte derived infected by different intracellular bacteria	GSE49016		Homo sapiens	97.1572	Dendritic cells infected with Coxiella burnetii at MOI 20:1 for 6hr _vs_ uninfected	RNA expression	Agilent Human Whole Genome G4112A/G4112F	0.0322	3	fold change	32
Study_153:Breast cancer expression analysis - Sweden Canceromics Analysis Network	GSE60785		Homo sapiens	99.4372	Breast cancer - nottingham grade 3 _vs_ 1	RNA expression	Illumina HumanHT-12 V4.0 expression beadchip	0.0008	33	fold change	7.73
Study_153:Breast cancer expression analysis - Sweden Canceromics Analysis Network	GSE60785		Homo sapiens	90.6997	Breast cancer - PR- _vs_ PR+	RNA expression	Illumina HumanHT-12 V4.0 expression beadchip	0.0013	24	fold change	2.29
Study_153:Breast cancer expression analysis - Sweden Canceromics Analysis Network	GSE60785		Homo sapiens	90.9322	Breast cancer - HER2+ _vs_ HER2-	RNA expression	Illumina HumanHT-12 V4.0 expression beadchip	0.0265	6	fold change	2.07
Study_153:Breast cancer expression analysis - Sweden Canceromics Analysis Network	GSE60785		Homo sapiens	83.5687	Breast cancer - ER- _vs_ ER+	RNA expression	Illumina HumanHT-12 V4.0 expression beadchip	0.0198	13	fold change	2.21
Study_154:Acute monocytic leukemia (AML) THP-1 cells HIV gp120 or LPS stimulated following SB203580 treatment	GSE53712		Homo sapiens	99.5302	AML THP-1 cells - 10uM SB203580 15min pre-treated then 1ug/mL LPS 24hr _vs_ LPS only	RNA expression	Illumina HumanHT-12 V4.0 expression beadchip	0.0016	3	fold change	-3.53
Study_154:Acute monocytic leukemia (AML) THP-1 cells HIV gp120 or LPS stimulated following SB203580 treatment	GSE53712		Homo sapiens	98.0623	AML THP-1 cells - 1ug/mL LPS 4hr and no pretreatment _vs_ untreated 4hr	RNA expression	Illumina HumanHT-12 V4.0 expression beadchip	4.5e-05	3	fold change	20.7
Study_154:Acute monocytic leukemia (AML) THP-1 cells HIV gp120 or LPS stimulated following SB203580 treatment	GSE53712		Homo sapiens	97.0761	AML THP-1 cells - 10uM SB203580 15min pre-treated then 1ug/mL LPS 4hr _vs_ LPS only	RNA expression	Illumina HumanHT-12 V4.0 expression beadchip	0.0373	3	fold change	-2.04
Study_154:Acute monocytic leukemia (AML) THP-1 cells HIV gp120 or LPS stimulated following SB203580 treatment	GSE53712		Homo sapiens	96.1982	AML THP-1 cells - 10uM SB203580 15min pre-treated then 1ug/mL LPS 4hr _vs_ untreated 4hr	RNA expression	Illumina HumanHT-12 V4.0 expression beadchip	0.0019	3	fold change	10.1
Study_154:Acute monocytic leukemia (AML) THP-1 cells HIV gp120 or LPS stimulated following SB203580 treatment	GSE53712		Homo sapiens	96.1113	AML THP-1 cells - 1ug/mL LPS 24hr and no pretreatment _vs_ untreated 24hr	RNA expression	Illumina HumanHT-12 V4.0 expression beadchip	0.0001	3	fold change	10.9
Study_154:Acute monocytic leukemia (AML) THP-1 cells HIV gp120 or LPS stimulated following SB203580 treatment	GSE53712		Homo sapiens	80.9599	AML THP-1 cells - 10uM SB203580 15min pre-treated then 1ug/mL LPS 24hr _vs_ untreated 24hr	RNA expression	Illumina HumanHT-12 V4.0 expression beadchip	9.7e-05	3	fold change	3.07
Study_155:Ilea with acute SIV infection and challenged with pathogenic or commensal bacteria	GSE52589		Macaca mulatta	99.4965	Ilea 2.5d post SIV infection - Salmonella serovar Typhimurium challenged 5hr _vs_ LB broth	RNA expression	Affymetrix GeneChip Rhesus Macaque Genome Array	0.002	3	fold change	39.1
Study_155:Ilea with acute SIV infection and challenged with pathogenic or commensal bacteria	GSE52589		Macaca mulatta	98.6699	Ilea uninfected - Salmonella serovar Typhimurium challenged 5hr _vs_ LB broth	RNA expression	Affymetrix GeneChip Rhesus Macaque Genome Array	0.033	4	fold change	10.2
Study_156:Human hepatocytes of chimeric liver mice infected with HBV+ or HCV+ sera and treated with IFNa	GSE52752		Homo sapiens	99.8522	Human hepatocytes of uninfected chimeric liver mice 8hr post 7000IU/g IFNa _vs_ untreated	RNA expression	Custom Human	1.4e-05	6	fold change	143.2
Study_156:Human hepatocytes of chimeric liver mice infected with HBV+ or HCV+ sera and treated with IFNa	GSE52752		Homo sapiens	99.7785	Human hepatocytes of untreated chimeric liver mice 8wk post HBV+ sera _vs_ uninfected	RNA expression	Custom Human	0.0002	9	fold change	33.6
Study_156:Human hepatocytes of chimeric liver mice infected with HBV+ or HCV+ sera and treated with IFNa	GSE52752		Homo sapiens	99.8522	Human hepatocytes of untreated chimeric liver mice 8wk post HCV+ sera _vs_ uninfected	RNA expression	Custom Human	2.7e-05	8	fold change	57.6
Study_156:Human hepatocytes of chimeric liver mice infected with HBV+ or HCV+ sera and treated with IFNa	GSE52752		Homo sapiens	98.9081	Human hepatocytes of chimeric liver mice 8wk post HCV+ sera - 7000IU/g IFNa final 8hr _vs_ no IFNa	RNA expression	Custom Human	0.0003	5	fold change	4.23
Study_156:Human hepatocytes of chimeric liver mice infected with HBV+ or HCV+ sera and treated with IFNa	GSE52752		Homo sapiens	99.3404	Human hepatocytes of untreated chimeric liver mice 10d post HCV+ sera _vs_ uninfected	RNA expression	Custom Human	0.0106	5	fold change	5.31
Study_156:Human hepatocytes of chimeric liver mice infected with HBV+ or HCV+ sera and treated with IFNa	GSE52752		Homo sapiens	98.2646	Human hepatocytes of chimeric liver mice 8wk post HBV+ sera - 7000IU/g IFNa final 8hr _vs_ no IFNa	RNA expression	Custom Human	2e-09	10	fold change	6.82
Study_156:Human hepatocytes of chimeric liver mice infected with HBV+ or HCV+ sera and treated with IFNa	GSE52752		Homo sapiens	51.3875	Human hepatocytes of chimeric liver mice 8wk post HCV+ sera with 7000IU/g IFNa final 8hr _vs_ no HC	RNA expression	Custom Human	0.048	5	fold change	1.7
Study_157:Lungs, livers and kidneys from mice with sepsis-induced multiple organ dysfunction	GSE60088		Mus musculus	99.7049	Lungs from mice with sepsis-induced multiple organ dysfunction _vs_ mock	RNA expression	Affymetrix GeneChip Mouse MG_430 2.0	2.8e-06	5	fold change	173
Study_157:Lungs, livers and kidneys from mice with sepsis-induced multiple organ dysfunction	GSE60088		Mus musculus	77.9338	Livers from mice with sepsis-induced multiple organ dysfunction _vs_ mock	RNA expression	Affymetrix GeneChip Mouse MG_430 2.0	0.0023	5	fold change	2.5
Study_158:CD4+ T cells expressing chimeric antigen receptors (CAR) during expansion	GSE64914		Homo sapiens	99.8662	CD4+ T cells 11d post anti-CD28 anti-CD3 - expressing CD19 specific CAR (CD8a-CD28-CD3z) _vs_ WT	RNA expression	Affymetrix GeneChip Human Gene 1.0 ST Array [transcript (gene) version]	0.0285	3	fold change	-5.57
Study_158:CD4+ T cells expressing chimeric antigen receptors (CAR) during expansion	GSE64914		Homo sapiens	99.5996	CD4+ T cells 6d post anti-CD28 anti-CD3 - expressing cMet specific CAR (IgG4-CD28-CD3z) _vs_ WT	RNA expression	Affymetrix GeneChip Human Gene 1.0 ST Array [transcript (gene) version]	0.0313	3	fold change	3.44
Study_158:CD4+ T cells expressing chimeric antigen receptors (CAR) during expansion	GSE64914		Homo sapiens	99.0727	CD4+ T cells 6d post anti-CD28 anti-CD3 - expressing CD19 specific CAR (CD8a-4-1BB-CD3z) _vs_ WT	RNA expression	Affymetrix GeneChip Human Gene 1.0 ST Array [transcript (gene) version]	0.033	3	fold change	3.47
Study_159:Livers from transplant recipients, rejected following immunosuppression (IS) withdrawal	GSE52420		Homo sapiens	99.9041	Livers of rejected transplant recipients upon IS withdrawal - at rejection _vs_ on IS, before	RNA expression	Illumina HumanHT-12 V4.0 expression beadchip	0.0317	4	fold change	2.55
Study_159:Livers from transplant recipients, rejected following immunosuppression (IS) withdrawal	GSE52420		Homo sapiens	99.8104	Livers of rejected transplant recipients, before IS withdrawal _vs_ normal liver	RNA expression	Illumina HumanHT-12 V4.0 expression beadchip	1.1e-05	13	fold change	9.69
Study_159:Livers from transplant recipients, rejected following immunosuppression (IS) withdrawal	GSE52420		Homo sapiens	99.9041	Livers of rejected transplant recipients, post-IS withdrawal _vs_ normal liver	RNA expression	Illumina HumanHT-12 V4.0 expression beadchip	7.9e-06	4	fold change	24.8
Study_159:Livers from transplant recipients, rejected following immunosuppression (IS) withdrawal	GSE52420		Homo sapiens	99.9041	Livers of tolerant transplant recipients, before IS withdrawal _vs_ normal liver	RNA expression	Illumina HumanHT-12 V4.0 expression beadchip	3.8e-08	12	fold change	16
Study_159:Livers from transplant recipients, rejected following immunosuppression (IS) withdrawal	GSE52420		Homo sapiens	99.9041	Livers of tolerant transplant recipients, post-IS withdrawal _vs_ normal liver	RNA expression	Illumina HumanHT-12 V4.0 expression beadchip	2.7e-09	13	fold change	16.7
Study_160:Airway smooth muscle cells from asthmatic patients treated with FBS, IL1b and TGFb1	GSE63383		Homo sapiens	99.8662	Airway smooth muscle cells from asthmatic patients - 10ng/mL IL1b treated 8hr _vs_ 0.1% BSA	RNA expression	Affymetrix GeneChip Human Gene 1.0 ST Array [transcript (gene) version]	0.0142	3	fold change	256.9
Study_160:Airway smooth muscle cells from asthmatic patients treated with FBS, IL1b and TGFb1	GSE63383		Homo sapiens	99.7327	Airway smooth muscle cells from healthy controls - 10ng/mL IL1b treated 8hr _vs_ 0.1% BSA	RNA expression	Affymetrix GeneChip Human Gene 1.0 ST Array [transcript (gene) version]	0.0228	3	fold change	183.7
Study_161:Hodgkin's lymphoma cell lines treated with kinase inhibitors perifosine, givinostat and sorafenib	GSE31060		Homo sapiens	99.8163	Hodgkins lymphoma HDLM-2 cell line - 100nM givinostat 5uM sorafenib treated 24hr _vs_ sorafenib onl	RNA expression	Illumina Human HT-12 (WG-6) v3.0 expression beadchip	0.0016	3	fold change	5.43
Study_161:Hodgkin's lymphoma cell lines treated with kinase inhibitors perifosine, givinostat and sorafenib	GSE31060		Homo sapiens	99.455	Hodgkins lymphoma HDLM-2 cell line - 5uM sorafenib treated 24hr _vs_ vehicle control.1	RNA expression	Illumina Human HT-12 (WG-6) v3.0 expression beadchip	0.0115	3	fold change	-2.07
Study_161:Hodgkin's lymphoma cell lines treated with kinase inhibitors perifosine, givinostat and sorafenib	GSE31060		Homo sapiens	97.5991	Hodgkins lymphoma HDLM-2 cell line - 100nM givinostat treated 24hr _vs_ vehicle control	RNA expression	Illumina Human HT-12 (WG-6) v3.0 expression beadchip	0.0014	3	fold change	2.92
Study_161:Hodgkin's lymphoma cell lines treated with kinase inhibitors perifosine, givinostat and sorafenib	GSE31060		Homo sapiens	97.9489	Hodgkins lymphoma HDLM-2 cell line - 10uM perifosine 5uM sorafenib treated 24hr _vs_ perifosine onl	RNA expression	Illumina Human HT-12 (WG-6) v3.0 expression beadchip	0.0039	3	fold change	-1.71
Study_161:Hodgkin's lymphoma cell lines treated with kinase inhibitors perifosine, givinostat and sorafenib	GSE31060		Homo sapiens	96.997	Hodgkins lymphoma HDLM-2 cell line - 10uM perifosine 5uM sorafenib treated 24hr _vs_ vehicle contro	RNA expression	Illumina Human HT-12 (WG-6) v3.0 expression beadchip	0.0045	3	fold change	-1.67
Study_161:Hodgkin's lymphoma cell lines treated with kinase inhibitors perifosine, givinostat and sorafenib	GSE31060		Homo sapiens	97.3407	Hodgkins lymphoma HDLM-2 cell line - 5uM sorafenib treated 24hr _vs_ vehicle control	RNA expression	Illumina Human HT-12 (WG-6) v3.0 expression beadchip	0.0035	3	fold change	-1.7
Study_161:Hodgkin's lymphoma cell lines treated with kinase inhibitors perifosine, givinostat and sorafenib	GSE31060		Homo sapiens	94.0079	Hodgkins lymphoma HDLM-2 cell line - 100nM givinostat 5uM sorafenib treated 24hr _vs_ vehicle contr	RNA expression	Illumina Human HT-12 (WG-6) v3.0 expression beadchip	0.0015	3	fold change	2.62
Study_162:Prostate cancer LNCaP cells with CREB1/SIK2 siRNA knockdown or WT/kinase-dead SIK2 overexpression	GSE45711		Homo sapiens	99.5461	Prostate cancer LNCaP cell line - empty vector control transfected 12hr _vs_ pre-transfection	RNA expression	Illumina Human HT-12 (WG-6) v3.0 expression beadchip	5.3e-09	4	fold change	1.69
Study_162:Prostate cancer LNCaP cells with CREB1/SIK2 siRNA knockdown or WT/kinase-dead SIK2 overexpression	GSE45711		Homo sapiens	97.426	Prostate cancer LNCaP cell line - empty vector control transfected 96hr _vs_ pre-transfection	RNA expression	Illumina Human HT-12 (WG-6) v3.0 expression beadchip	0.0003	4	fold change	1.27
Study_163:Breast cancer MDA-MB-231 cell line with DBC1 shRNA knockdown	GSE54707		Homo sapiens	99.8662	Breast cancer MDA-MB-231 cell line - DBC1 shRNA _vs_ non-specific shRNA	RNA expression	Affymetrix GeneChip Human Gene 1.0 ST Array [transcript (gene) version]	0.0035	2	fold change	-4.99
Study_164:Primary monocytes pretreated with EX00000246 and stimulated with IFN-gamma and LPS	GSE57494		Homo sapiens	99.4392	Monocytes CD14+CD16+ unstimulated 24hr - pretreated with 500nM EX00000246 30min _vs_ media only	RNA expression	Illumina iGenome UCSC, hg19, March 6, 2013 RefSeq	0	5	fold change	381.992
Study_164:Primary monocytes pretreated with EX00000246 and stimulated with IFN-gamma and LPS	GSE57494		Homo sapiens	96.7361	Monocytes CD14+CD16+ control pretreated (DMSO or media) - stimulated IFNg/LPS 24hr _vs_ unstimulate	RNA expression	Illumina iGenome UCSC, hg19, March 6, 2013 RefSeq	0	5	fold change	361.252
Study_164:Primary monocytes pretreated with EX00000246 and stimulated with IFN-gamma and LPS	GSE57494		Homo sapiens	97.0874	Monocytes CD14+CD16+ control pretreated (DMSO or media) - stimulated IFNg/LPS 6hr _vs_ unstimulated	RNA expression	Illumina iGenome UCSC, hg19, March 6, 2013 RefSeq	3e-111	5	fold change	430.924
Study_164:Primary monocytes pretreated with EX00000246 and stimulated with IFN-gamma and LPS	GSE57494		Homo sapiens	97.0874	Monocytes CD14+CD16+ unstimulated 6hr - pretreated with 500nM EX00000246 30min _vs_ media only	RNA expression	Illumina iGenome UCSC, hg19, March 6, 2013 RefSeq	4.5e-55	5	fold change	117.854
Study_164:Primary monocytes pretreated with EX00000246 and stimulated with IFN-gamma and LPS	GSE57494		Homo sapiens	70.0594	Monocytes CD14+CD16+ stimulated IFNg/LPS 6hr - pretreated with 500nM EX00000246 30min _vs_ DMSO	RNA expression	Illumina iGenome UCSC, hg19, March 6, 2013 RefSeq	2.1e-15	5	fold change	-1.85203
Study_164:Primary monocytes pretreated with EX00000246 and stimulated with IFN-gamma and LPS	GSE57494		Homo sapiens	51.6209	Monocytes CD14+CD16+ stimulated IFNg/LPS 24hr - pretreated with 500nM EX00000246 30min _vs_ DMSO	RNA expression	Illumina iGenome UCSC, hg19, March 6, 2013 RefSeq	0.0006	5	fold change	-1.73166
Study_165:Skin biopsies of atopic dermatitis lesions patients post dupilumab treatment	GSE59294		Homo sapiens	99.5124	Skin tissues from atopic detmatitis patients pre 300mg dupilumab - lesional _vs_ non-lesional	RNA expression	Affymetrix GeneChip Human HG_U133 Plus 2.0	0.0408	4	fold change	2.79
Study_166:Macrophages and mononuclear cells from West Nile patients infected in vitro with West Nile virus	GSE46681		Homo sapiens	99.9041	Macrophages from asymptomatic West Nile patients infected in vitro with West Nile virus _vs_ mock	RNA expression	Illumina HumanHT-12 V4.0 expression beadchip	1.4e-17	21	fold change	1.97
Study_166:Macrophages and mononuclear cells from West Nile patients infected in vitro with West Nile virus	GSE46681		Homo sapiens	99.9041	Macrophages from asymptomatic West Nile patients treated in vitro with poly IC _vs_ mock	RNA expression	Illumina HumanHT-12 V4.0 expression beadchip	1.2e-21	21	fold change	1.99
Study_166:Macrophages and mononuclear cells from West Nile patients infected in vitro with West Nile virus	GSE46681		Homo sapiens	99.9041	Macrophages from severe West Nile patients infected in vitro with West Nile virus _vs_ mock	RNA expression	Illumina HumanHT-12 V4.0 expression beadchip	5e-11	18	fold change	1.88
Study_166:Macrophages and mononuclear cells from West Nile patients infected in vitro with West Nile virus	GSE46681		Homo sapiens	99.9041	Macrophages from severe West Nile patients treated in vitro with poly IC _vs_ mock	RNA expression	Illumina HumanHT-12 V4.0 expression beadchip	4.8e-11	18	fold change	1.88
Study_166:Macrophages and mononuclear cells from West Nile patients infected in vitro with West Nile virus	GSE46681		Homo sapiens	96.4599	PBMCs from asymptomatic West Nile patients infected in vitro with West Nile virus _vs_ mock	RNA expression	Illumina HumanHT-12 V4.0 expression beadchip	2.3e-06	21	fold change	1.35
Study_166:Macrophages and mononuclear cells from West Nile patients infected in vitro with West Nile virus	GSE46681		Homo sapiens	93.5734	PBMCs from severe West Nile patients infected in vitro with West Nile virus _vs_ mock	RNA expression	Illumina HumanHT-12 V4.0 expression beadchip	3.7e-06	18	fold change	1.26
Study_167:Multiple myeloma RPMI8226 cells treated with eIF2a phosphatase inhibitors, Guanabenz and Sal003	GSE60981		Homo sapiens	99.7168	Multiple myeloma RPMI8226 cells + 20uM Sal003 (Salubrinal analog) for 24hr _vs_ untreated	RNA expression	Illumina HumanHT-12 V4.0 expression beadchip	0.0306	3	fold change	11.6
Study_168:Pre-adipocytes 3T3-L1 cell line treated with dexamethasone (Dex) or tumor necrosis factor-a (TNFa)	GSE62635		Mus musculus	99.5084	Preadipocytes 3T3-L1 cells 10ng/mL TNFa treated 24hr (mid stage insulin resistance) _vs_ untreated	RNA expression	Affymetrix GeneChip Mouse MG_430 2.0	0.0002	3	fold change	185.5
Study_168:Pre-adipocytes 3T3-L1 cell line treated with dexamethasone (Dex) or tumor necrosis factor-a (TNFa)	GSE62635		Mus musculus	99.9001	Preadipocytes 3T3-L1 cells 10ng/mL TNFa treated 2hr (early stage insulin resistance) _vs_ untreated	RNA expression	Affymetrix GeneChip Mouse MG_430 2.0	0.0002	3	fold change	263.3
Study_169:Non-alcoholic fatty liver, non-alcoholic steatohepatitis, and type 2 diabetes mellitus rats	GSE65220		Rattus norvegicus	99.4471	Livers of 18wk old rats - non-alcoholic fatty liver _vs_ healthy control	RNA expression	Custom Rat	0.0429	3	fold change	9.93
Study_169:Non-alcoholic fatty liver, non-alcoholic steatohepatitis, and type 2 diabetes mellitus rats	GSE65220		Rattus norvegicus	96.4264	Livers of 18wk old rats - non-alcoholic fatty liver + type 2 diabetes mellitus _vs_ healthy control	RNA expression	Custom Rat	0.0176	3	fold change	5.46
Study_169:Non-alcoholic fatty liver, non-alcoholic steatohepatitis, and type 2 diabetes mellitus rats	GSE65220		Rattus norvegicus	95.7414	Livers of 18wk old rats - non-alcoholic steatohepatitis _vs_ healthy control	RNA expression	Custom Rat	0.0137	3	fold change	16.9
Study_170:Lymph node cells from mice vaccinated with SIV-Gag through various adenoviral vectors	GSE64548		Mus musculus	99.4392	Popliteal lymph nodes of mice 8hr post SIV-Gag vaccination by sAd16 vector _vs_ PBS	RNA expression	Agilent-026655 Whole Mouse Genome Microarray 4x44K v2 (Probe Name version)	1.4e-09	6	fold change	41.3
Study_170:Lymph node cells from mice vaccinated with SIV-Gag through various adenoviral vectors	GSE64548		Mus musculus	99.6612	Popliteal lymph nodes of mice 8hr post stimulation with polyI-C _vs_ PBS	RNA expression	Agilent-026655 Whole Mouse Genome Microarray 4x44K v2 (Probe Name version)	3.5e-17	4	fold change	109.4
Study_170:Lymph node cells from mice vaccinated with SIV-Gag through various adenoviral vectors	GSE64548		Mus musculus	99.8861	Popliteal lymph nodes of IFNAR1 KO mice - 8hr post SIV-Gag vaccination by ChAd3 vector _vs_ PBS	RNA expression	Agilent-026655 Whole Mouse Genome Microarray 4x44K v2 (Probe Name version)	0.0008	5	fold change	8.04
Study_170:Lymph node cells from mice vaccinated with SIV-Gag through various adenoviral vectors	GSE64548		Mus musculus	99.55	Popliteal lymph nodes of mice 8hr post SIV-Gag vaccination by ChAd3 vector _vs_ PBS	RNA expression	Agilent-026655 Whole Mouse Genome Microarray 4x44K v2 (Probe Name version)	1.1e-12	4	fold change	68.3
Study_170:Lymph node cells from mice vaccinated with SIV-Gag through various adenoviral vectors	GSE64548		Mus musculus	99.7745	Popliteal lymph nodes of mice 8hr post SIV-Gag vaccination by ChAd63 vector _vs_ PBS	RNA expression	Agilent-026655 Whole Mouse Genome Microarray 4x44K v2 (Probe Name version)	8.7e-17	4	fold change	110.6
Study_170:Lymph node cells from mice vaccinated with SIV-Gag through various adenoviral vectors	GSE64548		Mus musculus	99.55	Popliteal lymph nodes of mice 8hr post SIV-Gag vaccination by rAd28 vector _vs_ PBS	RNA expression	Agilent-026655 Whole Mouse Genome Microarray 4x44K v2 (Probe Name version)	4.4e-18	6	fold change	78.3
Study_170:Lymph node cells from mice vaccinated with SIV-Gag through various adenoviral vectors	GSE64548		Mus musculus	99.4392	Popliteal lymph nodes of mice 8hr post SIV-Gag vaccination by rAd35 (high dose) vector _vs_ PBS	RNA expression	Agilent-026655 Whole Mouse Genome Microarray 4x44K v2 (Probe Name version)	6.3e-11	6	fold change	93.6
Study_170:Lymph node cells from mice vaccinated with SIV-Gag through various adenoviral vectors	GSE64548		Mus musculus	99.7745	Popliteal lymph nodes of mice 8hr post SIV-Gag vaccination by sAd11 vector _vs_ PBS	RNA expression	Agilent-026655 Whole Mouse Genome Microarray 4x44K v2 (Probe Name version)	3.7e-17	6	fold change	107.6
Study_170:Lymph node cells from mice vaccinated with SIV-Gag through various adenoviral vectors	GSE64548		Mus musculus	98.9942	Popliteal lymph nodes of mice 72hr post SIV-Gag vaccination by rAd5 vector _vs_ PBS	RNA expression	Agilent-026655 Whole Mouse Genome Microarray 4x44K v2 (Probe Name version)	1.6e-05	8	fold change	2.66
Study_170:Lymph node cells from mice vaccinated with SIV-Gag through various adenoviral vectors	GSE64548		Mus musculus	98.7752	Popliteal lymph nodes of mice 72hr post SIV-Gag vaccination by sAd11 vector _vs_ PBS	RNA expression	Agilent-026655 Whole Mouse Genome Microarray 4x44K v2 (Probe Name version)	4.4e-06	6	fold change	3.34
Study_170:Lymph node cells from mice vaccinated with SIV-Gag through various adenoviral vectors	GSE64548		Mus musculus	98.7752	Popliteal lymph nodes of mice 72hr post stimulation with polyI-C _vs_ PBS	RNA expression	Agilent-026655 Whole Mouse Genome Microarray 4x44K v2 (Probe Name version)	2.1e-07	4	fold change	13.4
Study_170:Lymph node cells from mice vaccinated with SIV-Gag through various adenoviral vectors	GSE64548		Mus musculus	98.5552	Popliteal lymph nodes of mice 24hr post SIV-Gag vaccination by ChAd3 vector _vs_ PBS	RNA expression	Agilent-026655 Whole Mouse Genome Microarray 4x44K v2 (Probe Name version)	2.9e-05	4	fold change	21.3
Study_170:Lymph node cells from mice vaccinated with SIV-Gag through various adenoviral vectors	GSE64548		Mus musculus	98.7752	Popliteal lymph nodes of mice 24hr post SIV-Gag vaccination by ChAd63 vector _vs_ PBS	RNA expression	Agilent-026655 Whole Mouse Genome Microarray 4x44K v2 (Probe Name version)	1.3e-05	4	fold change	45.9
Study_170:Lymph node cells from mice vaccinated with SIV-Gag through various adenoviral vectors	GSE64548		Mus musculus	99.1061	Popliteal lymph nodes of mice 8hr post SIV-Gag vaccination by ChAd3 vector - TMEM173 mutant _vs_ WT	RNA expression	Agilent-026655 Whole Mouse Genome Microarray 4x44K v2 (Probe Name version)	0.0001	5	fold change	-44
Study_170:Lymph node cells from mice vaccinated with SIV-Gag through various adenoviral vectors	GSE64548		Mus musculus	98.6641	Popliteal lymph nodes of mice 24hr post SIV-Gag vaccination by rAd35 (high dose) vector _vs_ PBS	RNA expression	Agilent-026655 Whole Mouse Genome Microarray 4x44K v2 (Probe Name version)	4.7e-06	6	fold change	45.7
Study_170:Lymph node cells from mice vaccinated with SIV-Gag through various adenoviral vectors	GSE64548		Mus musculus	98.9942	Popliteal lymph nodes of mice 24hr post stimulation with polyI-C _vs_ PBS	RNA expression	Agilent-026655 Whole Mouse Genome Microarray 4x44K v2 (Probe Name version)	1e-05	4	fold change	53.7
Study_170:Lymph node cells from mice vaccinated with SIV-Gag through various adenoviral vectors	GSE64548		Mus musculus	99.3266	Popliteal lymph nodes of mice 8hr post SIV-Gag vaccination by rAd5 vector _vs_ PBS	RNA expression	Agilent-026655 Whole Mouse Genome Microarray 4x44K v2 (Probe Name version)	2.5e-12	8	fold change	23.8
Study_170:Lymph node cells from mice vaccinated with SIV-Gag through various adenoviral vectors	GSE64548		Mus musculus	98.12	Popliteal lymph nodes of mice 24hr post SIV-Gag vaccination by rAd28 vector _vs_ PBS	RNA expression	Agilent-026655 Whole Mouse Genome Microarray 4x44K v2 (Probe Name version)	2.2e-06	6	fold change	29.7
Study_170:Lymph node cells from mice vaccinated with SIV-Gag through various adenoviral vectors	GSE64548		Mus musculus	98.228	Popliteal lymph nodes of mice 24hr post SIV-Gag vaccination by sAd11 vector _vs_ PBS	RNA expression	Agilent-026655 Whole Mouse Genome Microarray 4x44K v2 (Probe Name version)	1.8e-05	6	fold change	26.6
Study_170:Lymph node cells from mice vaccinated with SIV-Gag through various adenoviral vectors	GSE64548		Mus musculus	97.9029	Popliteal lymph nodes of mice 24hr post SIV-Gag vaccination by sAd16 vector _vs_ PBS	RNA expression	Agilent-026655 Whole Mouse Genome Microarray 4x44K v2 (Probe Name version)	1.8e-05	6	fold change	17.3
Study_170:Lymph node cells from mice vaccinated with SIV-Gag through various adenoviral vectors	GSE64548		Mus musculus	96.7286	Popliteal lymph nodes of mice 72hr post SIV-Gag vaccination by rAd35 (high dose) vector _vs_ PBS	RNA expression	Agilent-026655 Whole Mouse Genome Microarray 4x44K v2 (Probe Name version)	5.6e-06	6	fold change	4.09
Study_170:Lymph node cells from mice vaccinated with SIV-Gag through various adenoviral vectors	GSE64548		Mus musculus	96.5195	Popliteal lymph nodes of mice 8hr post SIV-Gag vaccination by ChAd3 vector - IFNAR1 KO _vs_ WT	RNA expression	Agilent-026655 Whole Mouse Genome Microarray 4x44K v2 (Probe Name version)	0.0003	5	fold change	-24
Study_170:Lymph node cells from mice vaccinated with SIV-Gag through various adenoviral vectors	GSE64548		Mus musculus	96.7286	Popliteal lymph nodes of mice 24hr post SIV-Gag vaccination by rAd5 vector _vs_ PBS	RNA expression	Agilent-026655 Whole Mouse Genome Microarray 4x44K v2 (Probe Name version)	0.0005	8	fold change	5.72
Study_170:Lymph node cells from mice vaccinated with SIV-Gag through various adenoviral vectors	GSE64548		Mus musculus	95.9969	Popliteal lymph nodes of mice 72hr post SIV-Gag vaccination by rAd28 vector _vs_ PBS	RNA expression	Agilent-026655 Whole Mouse Genome Microarray 4x44K v2 (Probe Name version)	1.3e-05	6	fold change	2.85
Study_170:Lymph node cells from mice vaccinated with SIV-Gag through various adenoviral vectors	GSE64548		Mus musculus	95.1728	Peripheral blood mononuclear cells of mice 24hr post SIV-Gag vaccination by rAd28 vector _vs_ PBS	RNA expression	Agilent-026655 Whole Mouse Genome Microarray 4x44K v2 (Probe Name version)	0.0248	6	fold change	3.41
Study_170:Lymph node cells from mice vaccinated with SIV-Gag through various adenoviral vectors	GSE64548		Mus musculus	87.4799	Popliteal lymph nodes of mice 72hr post SIV-Gag vaccination by ChAd3 vector _vs_ PBS	RNA expression	Agilent-026655 Whole Mouse Genome Microarray 4x44K v2 (Probe Name version)	4.5e-05	4	fold change	2.66
Study_170:Lymph node cells from mice vaccinated with SIV-Gag through various adenoviral vectors	GSE64548		Mus musculus	84.6425	Popliteal lymph nodes of mice 8hr post mock vaccination (PBS) - IFNAR1 KO _vs_ WT	RNA expression	Agilent-026655 Whole Mouse Genome Microarray 4x44K v2 (Probe Name version)	0.0108	5	fold change	-2.05
Study_170:Lymph node cells from mice vaccinated with SIV-Gag through various adenoviral vectors	GSE64548		Mus musculus	83.8434	Popliteal lymph nodes of mice 72hr post SIV-Gag vaccination by ChAd63 vector _vs_ PBS	RNA expression	Agilent-026655 Whole Mouse Genome Microarray 4x44K v2 (Probe Name version)	3e-05	4	fold change	2.84
Study_171:Dendritic cells (CD8 positive) stimulated with TLR3 ligand polyIC for 2, 6 or 18hr	GSE57512		Mus musculus	99.6254	Dendritic cells (CD8 positive) - stimulated with 5ug/mL polyI-C for 2hr _vs_ unstimulated	RNA expression	Affymetrix GeneChip Mouse Gene Array version [1.0 ST or 1.1 ST] [transcript (gene) version]	1.1e-05	3	fold change	42.2
Study_171:Dendritic cells (CD8 positive) stimulated with TLR3 ligand polyIC for 2, 6 or 18hr	GSE57512		Mus musculus	99.0099	Dendritic cells (CD8 positive) - stimulated with 5ug/mL polyI-C for 6hr _vs_ unstimulated	RNA expression	Affymetrix GeneChip Mouse Gene Array version [1.0 ST or 1.1 ST] [transcript (gene) version]	6.9e-05	3	fold change	40.3
Study_171:Dendritic cells (CD8 positive) stimulated with TLR3 ligand polyIC for 2, 6 or 18hr	GSE57512		Mus musculus	93.8985	Dendritic cells (CD8 positive) - stimulated with 5ug/mL TLR3 polyI-C for 18hr _vs_ unstimulated	RNA expression	Affymetrix GeneChip Mouse Gene Array version [1.0 ST or 1.1 ST] [transcript (gene) version]	1.6e-05	3	fold change	13.7
Study_172:Peripheral blood mononuclear cells from lupus patients, with or without pioglitazone	GSE45923		Homo sapiens	99.6751	Peripheral blood mononuclear cells of lupus patients - 1uM pioglitazone 6hr treatment _vs_ untreate	RNA expression	Affymetrix GeneChip Human HG_U133 Plus 2.0	0.0003	4	fold change	-4.32
Study_172:Peripheral blood mononuclear cells from lupus patients, with or without pioglitazone	GSE45923		Homo sapiens	76.6707	Peripheral blood mononuclear cells without any treatment - lupus patients _vs_ healthy controls	RNA expression	Affymetrix GeneChip Human HG_U133 Plus 2.0	1.9e-05	4	fold change	9.54
Study_173:Dendritic cells and monocytes treated with different vaccines and TLR ligands	GSE44722		Homo sapiens	99.8104	Dendritic cells derived from monocytes with IL-4 + 2hr heat-killed S. enterica _vs_ media_GPL10558	RNA expression	Illumina HumanHT-12 V4.0 expression beadchip	9.8e-05	3	fold change	883.6
Study_173:Dendritic cells and monocytes treated with different vaccines and TLR ligands	GSE44722		Homo sapiens	99.8104	Dendritic cells derived from monocytes with IL-4 + 6hr influenza H1N1 Brisbane _vs_ media_GPL10558	RNA expression	Illumina HumanHT-12 V4.0 expression beadchip	0.0006	5	fold change	146.2
Study_173:Dendritic cells and monocytes treated with different vaccines and TLR ligands	GSE44722		Homo sapiens	99.7168	Dendritic cells derived from monocytes with IL-4 + 2hr influenza H1N1 Brisbane _vs_ media_GPL10558	RNA expression	Illumina HumanHT-12 V4.0 expression beadchip	0.003	3	fold change	115.1
Study_173:Dendritic cells and monocytes treated with different vaccines and TLR ligands	GSE44722		Homo sapiens	99.6234	Dendritic cells derived from monocytes with IL-4 + 6h 0.5ng mL lipopolysaccharide _vs_ media_GPL105	RNA expression	Illumina HumanHT-12 V4.0 expression beadchip	1.6e-09	9	fold change	313.9
Study_173:Dendritic cells and monocytes treated with different vaccines and TLR ligands	GSE44722		Homo sapiens	99.4372	Dendritic cells derived from monocytes with IFNA + 6hr influenza H1N1 Brisbane _vs_ media_GPL10558	RNA expression	Illumina HumanHT-12 V4.0 expression beadchip	0.0284	3	fold change	72.9
Study_173:Dendritic cells and monocytes treated with different vaccines and TLR ligands	GSE44722		Homo sapiens	99.8104	Dendritic cells sorted BDCA1+ from blood + 6hr 60mg/mL Imovax _vs_ media_GPL10558	RNA expression	Illumina HumanHT-12 V4.0 expression beadchip	3.3e-08	10	fold change	6.84
Study_173:Dendritic cells and monocytes treated with different vaccines and TLR ligands	GSE44722		Homo sapiens	99.6234	Dendritic cells derived from monocytes with IL-4 + 12hr heat-killed S. aureus _vs_ media_GPL10558	RNA expression	Illumina HumanHT-12 V4.0 expression beadchip	0.0017	3	fold change	-149
Study_173:Dendritic cells and monocytes treated with different vaccines and TLR ligands	GSE44722		Homo sapiens	99.4372	Dendritic cells derived from monocytes with IL-4 + 6hr 60mg/mL Menomune _vs_ media_GPL10558	RNA expression	Illumina HumanHT-12 V4.0 expression beadchip	1.2e-09	9	fold change	319.8
Study_173:Dendritic cells and monocytes treated with different vaccines and TLR ligands	GSE44722		Homo sapiens	99.7168	Dendritic cells sorted BDCA1+ from blood + 6hr 60mg/mL Pneumovax _vs_ media_GPL10558	RNA expression	Illumina HumanHT-12 V4.0 expression beadchip	1.5e-06	10	fold change	5.08
Study_173:Dendritic cells and monocytes treated with different vaccines and TLR ligands	GSE44722		Homo sapiens	99.9041	Monocytes from blood + 6hr 6mg/mL Fluzone _vs_ media_GPL10558	RNA expression	Illumina HumanHT-12 V4.0 expression beadchip	6.6e-06	8	fold change	97.2
Study_173:Dendritic cells and monocytes treated with different vaccines and TLR ligands	GSE44722		Homo sapiens	99.9041	Dendritic cells sorted BDCA1+ from blood + 6hr 6mg/mL Fluzone _vs_ media_GPL10558	RNA expression	Illumina HumanHT-12 V4.0 expression beadchip	5.3e-06	10	fold change	16.9
Study_173:Dendritic cells and monocytes treated with different vaccines and TLR ligands	GSE44722		Homo sapiens	99.9041	Dendritic cells derived from monocytes with IL-4 + 6hr 6mg/mL Fluzone _vs_ media_GPL10558	RNA expression	Illumina HumanHT-12 V4.0 expression beadchip	2.7e-09	9	fold change	679.5
Study_173:Dendritic cells and monocytes treated with different vaccines and TLR ligands	GSE44722		Homo sapiens	99.9041	Dendritic cells derived from monocytes with IL-4 + 24hr influenza H1N1 Brisbane _vs_ media_GPL10558	RNA expression	Illumina HumanHT-12 V4.0 expression beadchip	0.0117	3	fold change	241.3
Study_173:Dendritic cells and monocytes treated with different vaccines and TLR ligands	GSE44722		Homo sapiens	99.9041	Dendritic cells derived from monocytes with IFNA + 24hr influenza H1N1 Brisbane _vs_ media_GPL10558	RNA expression	Illumina HumanHT-12 V4.0 expression beadchip	0.0037	3	fold change	229.5
Study_173:Dendritic cells and monocytes treated with different vaccines and TLR ligands	GSE44722		Homo sapiens	99.1591	Dendritic cells sorted BDCA1+ from blood + 6hr 30mg/mL Gardasil _vs_ media_GPL10558	RNA expression	Illumina HumanHT-12 V4.0 expression beadchip	4.2e-07	10	fold change	38
Study_173:Dendritic cells and monocytes treated with different vaccines and TLR ligands	GSE44722		Homo sapiens	98.6077	Dendritic cells derived from monocytes with IL-4 + 6hr 30mg/mL ActHib _vs_ media_GPL10558	RNA expression	Illumina HumanHT-12 V4.0 expression beadchip	0.0016	9	fold change	13.4
Study_173:Dendritic cells and monocytes treated with different vaccines and TLR ligands	GSE44722		Homo sapiens	98.2434	Dendritic cells sorted BDCA1+ from blood + 6hr 60mg/mL Engerix-B _vs_ media_GPL10558	RNA expression	Illumina HumanHT-12 V4.0 expression beadchip	1.6e-06	10	fold change	-9.62
Study_173:Dendritic cells and monocytes treated with different vaccines and TLR ligands	GSE44722		Homo sapiens	97.6124	Dendritic cells sorted BDCA1+ from blood + 6hr 60mg/mL Havrix _vs_ media_GPL10558	RNA expression	Illumina HumanHT-12 V4.0 expression beadchip	7.9e-09	10	fold change	-17.3
Study_173:Dendritic cells and monocytes treated with different vaccines and TLR ligands	GSE44722		Homo sapiens	98.1528	Dendritic cells derived from monocytes with IL-4 + 6hr 60mg/mL Varivax _vs_ media_GPL10558	RNA expression	Illumina HumanHT-12 V4.0 expression beadchip	0.0029	9	fold change	7.45
Study_173:Dendritic cells and monocytes treated with different vaccines and TLR ligands	GSE44722		Homo sapiens	98.4252	Dendritic cells derived from monocytes with IFNA + 24hr heat-killed S. enterica _vs_ media_GPL10558	RNA expression	Illumina HumanHT-12 V4.0 expression beadchip	0.0033	3	fold change	114.3
Study_173:Dendritic cells and monocytes treated with different vaccines and TLR ligands	GSE44722		Homo sapiens	97.5229	Dendritic cells derived from monocytes with IL-4 + 6hr heat-killed S. enterica _vs_ media_GPL10558	RNA expression	Illumina HumanHT-12 V4.0 expression beadchip	0.0011	5	fold change	168.4
Study_173:Dendritic cells and monocytes treated with different vaccines and TLR ligands	GSE44722		Homo sapiens	95.4217	Dendritic cells derived from monocytes with IFNA + 6hr heat-killed S. enterica _vs_ media_GPL10558	RNA expression	Illumina HumanHT-12 V4.0 expression beadchip	0.0266	3	fold change	41.2
Study_173:Dendritic cells and monocytes treated with different vaccines and TLR ligands	GSE44722		Homo sapiens	95.2508	Dendritic cells sorted BDCA1+ from blood + 6hr 60mg/mL Ipol _vs_ media_GPL10558	RNA expression	Illumina HumanHT-12 V4.0 expression beadchip	3.6e-05	10	fold change	-3.95
Study_173:Dendritic cells and monocytes treated with different vaccines and TLR ligands	GSE44722		Homo sapiens	93.0008	Dendritic cells sorted BDCA1+ from blood + 6hr 30mg/mL Zostavax _vs_ media_GPL10558	RNA expression	Illumina HumanHT-12 V4.0 expression beadchip	0.0005	10	fold change	-3.15
Study_173:Dendritic cells and monocytes treated with different vaccines and TLR ligands	GSE44722		Homo sapiens	90.4683	Monocytes from blood + 6hr 6mg/mL Adacel _vs_ media_GPL10558	RNA expression	Illumina HumanHT-12 V4.0 expression beadchip	0.0004	8	fold change	-2.26
Study_173:Dendritic cells and monocytes treated with different vaccines and TLR ligands	GSE44722		Homo sapiens	88.3626	Dendritic cells derived from monocytes with IL-4 + 24hr heat-killed S. enterica _vs_ media_GPL10558	RNA expression	Illumina HumanHT-12 V4.0 expression beadchip	0.0485	3	fold change	43
Study_173:Dendritic cells and monocytes treated with different vaccines and TLR ligands	GSE44722		Homo sapiens	84.7013	Monocytes from blood + 6hr 60mg/mL Menomune _vs_ media_GPL10558	RNA expression	Illumina HumanHT-12 V4.0 expression beadchip	1.3e-05	8	fold change	16.3
Study_173:Dendritic cells and monocytes treated with different vaccines and TLR ligands	GSE44722		Homo sapiens	72.7093	Monocytes from blood + 6hr 0.5ng/mL lipopolysaccharide _vs_ media_GPL10558	RNA expression	Illumina HumanHT-12 V4.0 expression beadchip	0.0008	8	fold change	9.37
Study_173:Dendritic cells and monocytes treated with different vaccines and TLR ligands	GSE44722		Homo sapiens	69.3866	Dendritic cells sorted BDCA1+ from blood + 6hr 60mg/mL Varivax _vs_ media_GPL10558	RNA expression	Illumina HumanHT-12 V4.0 expression beadchip	0.0019	10	fold change	-1.84
Study_173:Dendritic cells and monocytes treated with different vaccines and TLR ligands	GSE44722		Homo sapiens	65.3757	Dendritic cells sorted BDCA1+ from blood + 6hr 60mg/mL Ixiaro _vs_ media_GPL10558	RNA expression	Illumina HumanHT-12 V4.0 expression beadchip	0.0029	10	fold change	-5
Study_173:Dendritic cells and monocytes treated with different vaccines and TLR ligands	GSE44722		Homo sapiens	58.5035	Dendritic cells sorted BDCA1+ from blood + 6hr 30mg/mL ActHib _vs_ media_GPL10558	RNA expression	Illumina HumanHT-12 V4.0 expression beadchip	0.0301	10	fold change	3.05
Study_173:Dendritic cells and monocytes treated with different vaccines and TLR ligands	GSE44722		Homo sapiens	42.8464	Monocytes from blood + 6hr 60mg/mL Engerix-B _vs_ media_GPL10558	RNA expression	Illumina HumanHT-12 V4.0 expression beadchip	0.0139	8	fold change	-1.9
Study_173:Dendritic cells and monocytes treated with different vaccines and TLR ligands	GSE44722		Homo sapiens	39.5911	Monocytes from blood + 6hr 30mg/mL Zostavax _vs_ media_GPL10558	RNA expression	Illumina HumanHT-12 V4.0 expression beadchip	0.0034	8	fold change	-2.05
Study_173:Dendritic cells and monocytes treated with different vaccines and TLR ligands	GSE44722		Homo sapiens	29.5203	Monocytes from blood + 6hr 60mg/mL Havrax _vs_ media_GPL10558	RNA expression	Illumina HumanHT-12 V4.0 expression beadchip	0.0017	8	fold change	-2.63
Study_173:Dendritic cells and monocytes treated with different vaccines and TLR ligands	GSE44722		Homo sapiens	29.5777	Dendritic cells derived from monocytes with IL-4 + 12hr heat-killed S. enterica _vs_ media_GPL10558	RNA expression	Illumina HumanHT-12 V4.0 expression beadchip	0.0268	3	fold change	-2.58
Study_173:Dendritic cells and monocytes treated with different vaccines and TLR ligands	GSE44722		Homo sapiens	27.2293	Dendritic cells derived from monocytes with IL-4 + 6hr 30mg/mL Zostavax _vs_ media_GPL10558	RNA expression	Illumina HumanHT-12 V4.0 expression beadchip	0.0242	9	fold change	-1.38
Study_173:Dendritic cells and monocytes treated with different vaccines and TLR ligands	GSE44722		Homo sapiens	14.7112	Dendritic cells derived from monocytes with IL-4 + 12hr influenza H1N1 Brisbane _vs_ media_GPL10558	RNA expression	Illumina HumanHT-12 V4.0 expression beadchip	0.025	3	fold change	2.02
Study_174:Dendritic langerhans cells treated with epstein barr virus-encoded dUTPase	GSE46519		Homo sapiens	99.9181	Dendritic langerhan cells - 10ug/mL purified EBV-encoded dUTPase treated for 4hr _vs_ untreated	RNA expression	Affymetrix GeneChip Human HG_U133 Plus 2.0	6.3e-05	3	fold change	68.1
Study_175:Rabies infection timecourse of microglial cell line	GSE35684		Mus musculus	99.55	Microglia BV-2 cell line 24hr post rabies (CVS-11 strain) infection _vs_ mock infection	RNA expression	Custom Mouse	0.0339	2	fold change	20
Study_175:Rabies infection timecourse of microglial cell line	GSE35684		Mus musculus	99.6135	Microglia BV-2 cell line 48hr post rabies (CVS-11 strain) infection _vs_ mock infection	RNA expression	Custom Mouse	0.0099	2	fold change	8.36
Study_176:Breast cancer MDA-MB-231 cells expressing siRNA against an alternatively spliced transcript of REST	GSE63609		Homo sapiens	99.8124	Breast cancer MDA-MB-231 cells - REST-003 splice variant siRNA _vs_ scrambled control siRNA	RNA expression	Illumina iGenome UCSC, hg19, March 6, 2013 RefSeq	5.2e-21	2	fold change	9.85973
Study_177:Virus-induced inflammatory gene networks underlying asthma exacerbations	GSE30326		Homo sapiens	99.8662	Nasal cells from asthmatic children during acute Picornavirus infection _vs_ 7-14d post infection	RNA expression	Affymetrix GeneChip Human Gene 1.0 ST Array [transcript (gene) version]	0.0003	16	fold change	10.1
Study_178:Macrophage response to infection with influenza A viruses with full length or truncated NS1	GSE62127		Homo sapiens	99.9041	Macrophages 8hr post Influenza A with truncated NS1 protein infection _vs_ mock infection	RNA expression	Illumina HumanHT-12 V4.0 expression beadchip	3e-05	6	fold change	135.4
Study_178:Macrophage response to infection with influenza A viruses with full length or truncated NS1	GSE62127		Homo sapiens	99.9041	Macrophages 8hr post Influenza A with full length NS1 protein infection _vs_ mock infection	RNA expression	Illumina HumanHT-12 V4.0 expression beadchip	4.2e-05	3	fold change	134.7
Study_179:Allergic and non-allergic childhood asthmatic patients blood expression profiles	GSE40889		Homo sapiens	99.5996	PBMCs from healthy children - 1ug-ml lipid A stimulated 48hr _vs_ unstimulated	RNA expression	Affymetrix GeneChip Human Gene 1.0 ST Array [transcript (gene) version]	5.3e-06	13	fold change	-13.7
Study_179:Allergic and non-allergic childhood asthmatic patients blood expression profiles	GSE40889		Homo sapiens	98.6816	PBMCs from allergic asthmatic children - 1ug-ml lipid A stimulated 48hr _vs_ unstimulated	RNA expression	Affymetrix GeneChip Human Gene 1.0 ST Array [transcript (gene) version]	0.0004	13	fold change	-7.09
Study_179:Allergic and non-allergic childhood asthmatic patients blood expression profiles	GSE40889		Homo sapiens	98.8123	PBMCs from non-allergic asthmatic children - 1ug-ml lipid A stimulated 48hr _vs_ unstimulated	RNA expression	Affymetrix GeneChip Human Gene 1.0 ST Array [transcript (gene) version]	0.0019	8	fold change	-8.42
Study_179:Allergic and non-allergic childhood asthmatic patients blood expression profiles	GSE40889		Homo sapiens	57.2331	PBMCs from allergic asthmatic children - CD3/CD28 stimulated 48hr _vs_ unstimulated	RNA expression	Affymetrix GeneChip Human Gene 1.0 ST Array [transcript (gene) version]	0.0071	14	fold change	2.93
Study_179:Allergic and non-allergic childhood asthmatic patients blood expression profiles	GSE40889		Homo sapiens	51.598	PBMCs from non-allergic asthmatic children - CD3/CD28 stimulated 48hr _vs_ unstimulated	RNA expression	Affymetrix GeneChip Human Gene 1.0 ST Array [transcript (gene) version]	0.0433	8	fold change	2.75
Study_180:Embryonic fibroblasts from IFNAR1 knockout mice treated in culture with Q-VD-Oph	GSE63794		Mus musculus	99.8084	Embryonic fibroblasts (MEF) from IFNAR knockout mice + 10ug/ml Q-VD-Oph _vs_ vehicle (DMSO)	RNA expression	Illumina iGenome UCSC mm10, May 23 2014, RefSeq	1.8e-16	2	fold change	4.13666
Study_180:Embryonic fibroblasts from IFNAR1 knockout mice treated in culture with Q-VD-Oph	GSE63794		Mus musculus	98.3129	Embryonic fibroblasts (MEF) from wildtype mice + 10ug/ml Q-VD-Oph _vs_ vehicle (DMSO)	RNA expression	Illumina iGenome UCSC mm10, May 23 2014, RefSeq	1.3e-62	2	fold change	41.4416
Study_180:Embryonic fibroblasts from IFNAR1 knockout mice treated in culture with Q-VD-Oph	GSE63794		Mus musculus	85.9225	Embryonic fibroblasts treated with 10ug/ml Q-VD-Oph - IFNAR1 knockout _vs_ wildtype	RNA expression	Illumina iGenome UCSC mm10, May 23 2014, RefSeq	2.8e-31	2	fold change	-21.4391
Study_180:Embryonic fibroblasts from IFNAR1 knockout mice treated in culture with Q-VD-Oph	GSE63794		Mus musculus	68.6238	Embryonic fibroblasts treated with vehicle (DMSO) - IFNAR1 knockout _vs_ wildtype	RNA expression	Illumina iGenome UCSC mm10, May 23 2014, RefSeq	5.1e-05	2	fold change	-2.82984
Study_181:Lungs from mice at 1,2,3,5,14 and 28 days post-infection with SARS coronavirus	GSE19137		Mus musculus	99.5084	Lungs from 3wk old mice - 1d post-infection with SARS coronavirus _vs_ mock infected	RNA expression	Affymetrix GeneChip Mouse MG_430 2.0	0.0011	3	fold change	20.3
Study_181:Lungs from mice at 1,2,3,5,14 and 28 days post-infection with SARS coronavirus	GSE19137		Mus musculus	99.9001	Lungs from 3wk old mice - 2d post-infection with SARS coronavirus _vs_ mock infected	RNA expression	Affymetrix GeneChip Mouse MG_430 2.0	1.3e-05	3	fold change	194.9
Study_182:Cervical cancer HeLa229 cells infected with wildtype or attenuated Chlamydia trachomatis	GSE56168		Homo sapiens	99.7546	Cervical cancer HeLa229 cells - wildtype Chlamydia trachomatis infected 24hr _vs_ not infected	RNA expression	Affymetrix GeneChip Human HG_U133 Plus 2.0	3.9e-05	4	fold change	3.82
Study_182:Cervical cancer HeLa229 cells infected with wildtype or attenuated Chlamydia trachomatis	GSE56168		Homo sapiens	97.6944	Cervical cancer HeLa229 cells - attenutated Chlamydia trachomatis infected 24hr _vs_ not infected	RNA expression	Affymetrix GeneChip Human HG_U133 Plus 2.0	0.0018	4	fold change	1.88
Study_183:Livers from mice with systemic lentiviral infection	GSE39129		Mus musculus	99.6195	Livers of mice 4hr post IV injection with 3E8 transducing units of lentiviral vector _vs_ untreated	RNA expression	Illumina iGenome UCSC mm10, May 23 2014, RefSeq	5.7e-94	3	fold change	81.4456
Study_184:Manipulation of RNA helicase A and KIF1Bbeta in a neuroblastoma cell line	GSE44585		Homo sapiens	99.6254	Adrenal neuroblastoma NB1 cells DHX9 shRNA - expressing KIF1Bbeta 600-1400 _vs_ empty vector	RNA expression	Illumina iGenome UCSC, hg19, March 6, 2013 RefSeq	1.5e-09	3	fold change	2.37867
Study_184:Manipulation of RNA helicase A and KIF1Bbeta in a neuroblastoma cell line	GSE44585		Homo sapiens	73.1326	Adrenal neuroblastoma NB1 cells empty expression vector - DHX9 shRNA _vs_ control shRNA	RNA expression	Illumina iGenome UCSC, hg19, March 6, 2013 RefSeq	0.0005	3	fold change	2.12768
Study_184:Manipulation of RNA helicase A and KIF1Bbeta in a neuroblastoma cell line	GSE44585		Homo sapiens	66.2322	Adrenal neuroblastoma NB1 cells expressing KIF1Bbeta 600-1400 - DHX9 shRNA _vs_ control shRNA	RNA expression	Illumina iGenome UCSC, hg19, March 6, 2013 RefSeq	0.0035	3	fold change	1.89172
Study_185:Prostate cancer cells (PC3) with shRNA targeting c-JUN or JUND	GSE53470		Homo sapiens	99.6254	Prostate cancer cells (PC3) with shRNA targeting JUN-D _vs_ luciferase	RNA expression	Illumina iGenome UCSC, hg19, March 6, 2013 RefSeq	2.6e-11	3	fold change	4.45643
Study_186:Monocytes treated with synthetic innate defense regulator-IDR-1018, expression profiling	GSE40131		Homo sapiens	99.6254	Monocytes 20ug-mL IDR-1018 treated 4hr _vs_ untreated	RNA expression	Illumina iGenome UCSC, hg19, March 6, 2013 RefSeq	3.3e-22	2	fold change	4.4755
Study_187:Lungs from NLRP3, ASC knockout or wildtype mice infected with S. pneumoniae	GSE42464		Mus musculus	99.6552	Lungs of NLRP3 knockout females 6hr post high dose S. pneumoniae (D39 strain) _vs_ uninfected	RNA expression	Illumina MouseRef-8 v2.0 expression beadchip	0.0109	3	fold change	36.7
Study_187:Lungs from NLRP3, ASC knockout or wildtype mice infected with S. pneumoniae	GSE42464		Mus musculus	98.4659	Lungs of ASC knockout females 6hr post high dose S. pneumoniae (ATCC6303 strain) _vs_ uninfected	RNA expression	Illumina MouseRef-8 v2.0 expression beadchip	0.0092	3	fold change	10.4
Study_187:Lungs from NLRP3, ASC knockout or wildtype mice infected with S. pneumoniae	GSE42464		Mus musculus	98.6349	Lungs of ASC knockout females 6hr post high dose S. pneumoniae (D39 strain) _vs_ uninfected	RNA expression	Illumina MouseRef-8 v2.0 expression beadchip	0.0014	4	fold change	18.6
Study_187:Lungs from NLRP3, ASC knockout or wildtype mice infected with S. pneumoniae	GSE42464		Mus musculus	98.6349	Lungs of wildtype females 48hr post high dose S. pneumoniae (D39 strain) _vs_ uninfected	RNA expression	Illumina MouseRef-8 v2.0 expression beadchip	4.8e-05	6	fold change	13.5
Study_187:Lungs from NLRP3, ASC knockout or wildtype mice infected with S. pneumoniae	GSE42464		Mus musculus	99.3128	Lungs of wildtype females 6hr post high dose S. pneumoniae (D39 strain) _vs_ uninfected	RNA expression	Illumina MouseRef-8 v2.0 expression beadchip	7.2e-05	4	fold change	33
Study_187:Lungs from NLRP3, ASC knockout or wildtype mice infected with S. pneumoniae	GSE42464		Mus musculus	98.2994	Lungs of wildtype females 6hr post high dose S. pneumoniae (ATCC6303 strain) _vs_ uninfected	RNA expression	Illumina MouseRef-8 v2.0 expression beadchip	7.2e-05	5	fold change	14
Study_187:Lungs from NLRP3, ASC knockout or wildtype mice infected with S. pneumoniae	GSE42464		Mus musculus	98.1335	Lungs of NLRP3 knockout females 6hr post high dose S. pneumoniae (ATCC6303 strain) _vs_ uninfected	RNA expression	Illumina MouseRef-8 v2.0 expression beadchip	0.0112	2	fold change	6.54
Study_187:Lungs from NLRP3, ASC knockout or wildtype mice infected with S. pneumoniae	GSE42464		Mus musculus	57.1298	Lungs of NLRP3 knockout females uninfected _vs_ wildtype	RNA expression	Illumina MouseRef-8 v2.0 expression beadchip	0.0286	3	fold change	1.3
Study_188:Neuronal damage by HIV glycoprotein 120 expression in CCR5 KO and wildtype mice	GSE47029		Mus musculus	99.8024	Brain of 1.5mo old mice (LAV strain) - expressing HIV-1 gp120 _vs_ wildtype	RNA expression	Illumina MouseWG-6 v2.0	0.0193	7	fold change	2.45
Study_188:Neuronal damage by HIV glycoprotein 120 expression in CCR5 KO and wildtype mice	GSE47029		Mus musculus	99.5104	Brain of 12mo old mice (HIPEX strain) - CCR5 KO and expressing HIV-1 gp120 _vs_ CCR5 only	RNA expression	Illumina MouseWG-6 v2.0	2.1e-05	8	fold change	4.3
Study_188:Neuronal damage by HIV glycoprotein 120 expression in CCR5 KO and wildtype mice	GSE47029		Mus musculus	99.6075	Brain of 12mo old mice (HIPEX strain) - expressing HIV-1 gp120 _vs_ wildtype	RNA expression	Illumina MouseWG-6 v2.0	4.5e-06	8	fold change	6.41
Study_188:Neuronal damage by HIV glycoprotein 120 expression in CCR5 KO and wildtype mice	GSE47029		Mus musculus	99.5104	Brain of 1.5mo old mice (HIPEX strain) - CCR5 KO and expressing HIV-1 gp120 _vs_ CCR5 only	RNA expression	Illumina MouseWG-6 v2.0	0.0012	6	fold change	10.4
Study_188:Neuronal damage by HIV glycoprotein 120 expression in CCR5 KO and wildtype mice	GSE47029		Mus musculus	99.5104	Brain of 1.5mo old mice (HIPEX strain) - CCR5 KO and expressing HIV-1 gp120 _vs_ wildtype	RNA expression	Illumina MouseWG-6 v2.0	0.001	6	fold change	10.9
Study_188:Neuronal damage by HIV glycoprotein 120 expression in CCR5 KO and wildtype mice	GSE47029		Mus musculus	99.5104	Brain of 1.5mo old mice (HIPEX strain) - expressing HIV-1 gp120 _vs_ wildtype	RNA expression	Illumina MouseWG-6 v2.0	0.0002	6	fold change	5.06
Study_188:Neuronal damage by HIV glycoprotein 120 expression in CCR5 KO and wildtype mice	GSE47029		Mus musculus	99.6075	Brain of 1.5mo old mice (LAV strain) - CCR5 KO and expressing HIV-1 gp120 _vs_ CCR5 only	RNA expression	Illumina MouseWG-6 v2.0	7.7e-07	5	fold change	5.43
Study_188:Neuronal damage by HIV glycoprotein 120 expression in CCR5 KO and wildtype mice	GSE47029		Mus musculus	99.2201	Brain of 16mo old mice (HIPEX strain) - CCR5 KO and expressing HIV-1 gp120 _vs_ wildtype	RNA expression	Illumina MouseWG-6 v2.0	0.0002	4	fold change	3.92
Study_188:Neuronal damage by HIV glycoprotein 120 expression in CCR5 KO and wildtype mice	GSE47029		Mus musculus	99.3167	Brain of 4mo old mice (LAV strain) - CCR5 KO and expressing HIV-1 gp120 _vs_ CCR5 only	RNA expression	Illumina MouseWG-6 v2.0	0.0415	2	fold change	4.11
Study_188:Neuronal damage by HIV glycoprotein 120 expression in CCR5 KO and wildtype mice	GSE47029		Mus musculus	98.9315	Brain of 1.5mo old mice (LAV strain) - CCR5 KO and expressing HIV-1 gp120 _vs_ wildtype	RNA expression	Illumina MouseWG-6 v2.0	0.0021	5	fold change	3.74
Study_188:Neuronal damage by HIV glycoprotein 120 expression in CCR5 KO and wildtype mice	GSE47029		Mus musculus	99.1237	Brain of 16mo old mice (HIPEX strain) - expressing HIV-1 gp120 _vs_ wildtype	RNA expression	Illumina MouseWG-6 v2.0	0.0003	6	fold change	3.69
Study_188:Neuronal damage by HIV glycoprotein 120 expression in CCR5 KO and wildtype mice	GSE47029		Mus musculus	98.5494	Brain of 4mo old mice (LAV strain) - CCR5 KO and expressing HIV-1 gp120 _vs_ wildtype	RNA expression	Illumina MouseWG-6 v2.0	0.0359	2	fold change	4.28
Study_188:Neuronal damage by HIV glycoprotein 120 expression in CCR5 KO and wildtype mice	GSE47029		Mus musculus	99.2201	Brain of 20mo old mice (LAV strain) - CCR5 KO and expressing HIV-1 gp120 _vs_ CCR5 only	RNA expression	Illumina MouseWG-6 v2.0	7.7e-07	5	fold change	3.88
Study_188:Neuronal damage by HIV glycoprotein 120 expression in CCR5 KO and wildtype mice	GSE47029		Mus musculus	99.4135	Brain of 4mo old mice (LAV strain) - expressing HIV-1 gp120 _vs_ wildtype	RNA expression	Illumina MouseWG-6 v2.0	0.0006	5	fold change	3.3
Study_188:Neuronal damage by HIV glycoprotein 120 expression in CCR5 KO and wildtype mice	GSE47029		Mus musculus	99.1237	Brain of 6mo old mice (HIPEX strain) - CCR5 KO and expressing HIV-1 gp120 _vs_ CCR5 only	RNA expression	Illumina MouseWG-6 v2.0	0.0355	7	fold change	2.15
Study_188:Neuronal damage by HIV glycoprotein 120 expression in CCR5 KO and wildtype mice	GSE47029		Mus musculus	99.3167	Brain of 12mo old mice (HIPEX strain) - CCR5 KO and expressing HIV-1 gp120 _vs_ wildtype	RNA expression	Illumina MouseWG-6 v2.0	1.5e-05	8	fold change	4.99
Study_188:Neuronal damage by HIV glycoprotein 120 expression in CCR5 KO and wildtype mice	GSE47029		Mus musculus	99.3167	Brain of 3mo old mice (HIPEX strain) - CCR5 KO and expressing HIV-1 gp120 _vs_ CCR5 only	RNA expression	Illumina MouseWG-6 v2.0	2.3e-06	7	fold change	4.16
Study_188:Neuronal damage by HIV glycoprotein 120 expression in CCR5 KO and wildtype mice	GSE47029		Mus musculus	99.2201	Brain of 3mo old mice (HIPEX strain) - CCR5 KO and expressing HIV-1 gp120 _vs_ wildtype	RNA expression	Illumina MouseWG-6 v2.0	1.5e-06	7	fold change	4.15
Study_188:Neuronal damage by HIV glycoprotein 120 expression in CCR5 KO and wildtype mice	GSE47029		Mus musculus	99.2201	Brain of 6mo old mice (LAV strain) - CCR5 KO and expressing HIV-1 gp120 _vs_ CCR5 only	RNA expression	Illumina MouseWG-6 v2.0	0.008	5	fold change	3.28
Study_188:Neuronal damage by HIV glycoprotein 120 expression in CCR5 KO and wildtype mice	GSE47029		Mus musculus	99.4135	Brain of 3mo old mice (HIPEX strain) - expressing HIV-1 gp120 _vs_ wildtype	RNA expression	Illumina MouseWG-6 v2.0	1.5e-05	7	fold change	4.24
Study_188:Neuronal damage by HIV glycoprotein 120 expression in CCR5 KO and wildtype mice	GSE47029		Mus musculus	98.7401	Brain of 6mo old mice (LAV strain) - CCR5 KO and expressing HIV-1 gp120 _vs_ wildtype	RNA expression	Illumina MouseWG-6 v2.0	0.0097	5	fold change	3.18
Study_188:Neuronal damage by HIV glycoprotein 120 expression in CCR5 KO and wildtype mice	GSE47029		Mus musculus	99.4135	Brain of 12mo old mice (LAV strain) - expressing HIV-1 gp120 _vs_ wildtype	RNA expression	Illumina MouseWG-6 v2.0	0.0079	6	fold change	2.54
Study_188:Neuronal damage by HIV glycoprotein 120 expression in CCR5 KO and wildtype mice	GSE47029		Mus musculus	99.3167	Brain of 6mo old mice (LAV strain) - expressing HIV-1 gp120 _vs_ wildtype	RNA expression	Illumina MouseWG-6 v2.0	0.0021	5	fold change	2.6
Study_188:Neuronal damage by HIV glycoprotein 120 expression in CCR5 KO and wildtype mice	GSE47029		Mus musculus	97.8857	Brain of 6mo old mice (HIPEX strain) - expressing HIV-1 gp120 _vs_ wildtype	RNA expression	Illumina MouseWG-6 v2.0	0.0003	7	fold change	3.48
Study_188:Neuronal damage by HIV glycoprotein 120 expression in CCR5 KO and wildtype mice	GSE47029		Mus musculus	98.0738	Brain of 12mo old mice (LAV strain) - CCR5 KO and expressing HIV-1 gp120 _vs_ wildtype	RNA expression	Illumina MouseWG-6 v2.0	0.0122	6	fold change	2.51
Study_188:Neuronal damage by HIV glycoprotein 120 expression in CCR5 KO and wildtype mice	GSE47029		Mus musculus	94.6145	Brain of 3mo old mice (LAV strain) - CCR5 KO and expressing HIV-1 gp120 _vs_ CCR5 only	RNA expression	Illumina MouseWG-6 v2.0	0.0071	1	fold change	3.15
Study_188:Neuronal damage by HIV glycoprotein 120 expression in CCR5 KO and wildtype mice	GSE47029		Mus musculus	91.1461	Brain of 20mo old mice (LAV strain) - CCR5 KO and expressing HIV-1 gp120 _vs_ wildtype	RNA expression	Illumina MouseWG-6 v2.0	1.2e-06	5	fold change	3.33
Study_188:Neuronal damage by HIV glycoprotein 120 expression in CCR5 KO and wildtype mice	GSE47029		Mus musculus	90.2576	Brain of 20mo old mice (LAV strain) - expressing HIV-1 gp120 _vs_ wildtype	RNA expression	Illumina MouseWG-6 v2.0	0.0393	5	fold change	2.52
Study_188:Neuronal damage by HIV glycoprotein 120 expression in CCR5 KO and wildtype mice	GSE47029		Mus musculus	90.1778	Brain of 6mo old mice (HIPEX strain) - CCR5 KO and expressing HIV-1 gp120 _vs_ wildtype	RNA expression	Illumina MouseWG-6 v2.0	0.0052	7	fold change	2.92
Study_189:Breast cancer cell lines cocultured with MRC5 lung fibroblasts and undergoing STAT1 siRNA knockdown	GSE60998		Homo sapiens	99.7327	MDAMB231-1833 cells expressing STAT1 siRNA - cocultured with MRC5 cells _vs_ monocultured	RNA expression	Affymetrix GeneChip Human Gene 1.0 ST Array [transcript (gene) version]	3.8e-08	6	fold change	37.2
Study_189:Breast cancer cell lines cocultured with MRC5 lung fibroblasts and undergoing STAT1 siRNA knockdown	GSE60998		Homo sapiens	99.4688	MRC5 fibroblasts cocultured with breast cancer MDAMB231-1833 cells _vs_monocultured	RNA expression	Affymetrix GeneChip Human Gene 1.0 ST Array [transcript (gene) version]	0.0043	1	fold change	22.4
Study_189:Breast cancer cell lines cocultured with MRC5 lung fibroblasts and undergoing STAT1 siRNA knockdown	GSE60998		Homo sapiens	98.6816	MDAMB231-1833 cells expressing control siRNA - cocultured with MRC5 cells _vs_ monocultured	RNA expression	Affymetrix GeneChip Human Gene 1.0 ST Array [transcript (gene) version]	5e-11	6	fold change	44
Study_189:Breast cancer cell lines cocultured with MRC5 lung fibroblasts and undergoing STAT1 siRNA knockdown	GSE60998		Homo sapiens	97.9087	MRC5 cells cocultured with MDAMB231 cells _vs_monocultured	RNA expression	Affymetrix GeneChip Human Gene 1.0 ST Array [transcript (gene) version]	0.0119	1	fold change	6.48
Study_189:Breast cancer cell lines cocultured with MRC5 lung fibroblasts and undergoing STAT1 siRNA knockdown	GSE60998		Homo sapiens	96.3967	MRC5 cells cocultured with HCC1937 cells _vs_monocultured	RNA expression	Affymetrix GeneChip Human Gene 1.0 ST Array [transcript (gene) version]	0.0049	1	fold change	18.4
Study_190:Fibroblasts cultured from ULK1/2 embryos treated with IFNB	GSE60778		Mus musculus	99.8024	Fibroblasts from ULK1/2-knockout embryos treated 6hr with 2500IU/mL TNFB _vs_ untreated	RNA expression	Illumina MouseWG-6 v2.0	8.7e-05	3	fold change	17.5
Study_190:Fibroblasts cultured from ULK1/2 embryos treated with IFNB	GSE60778		Mus musculus	99.8024	Fibroblasts from wildtype embryos treated 6hr with 2500IU/mL TNFB _vs_ untreated	RNA expression	Illumina MouseWG-6 v2.0	4.8e-05	3	fold change	55.7
Study_190:Fibroblasts cultured from ULK1/2 embryos treated with IFNB	GSE60778		Mus musculus	71.662	Fibroblasts from embryos untreated - ULK1/2-knockout _vs_ wildtype	RNA expression	Illumina MouseWG-6 v2.0	0.0101	3	fold change	1.83
Study_190:Fibroblasts cultured from ULK1/2 embryos treated with IFNB	GSE60778		Mus musculus	68.6681	Fibroblasts from embryos treated 6hr with 2500IU/mL TNFB - ULK1/2-knockout _vs_ wildtype	RNA expression	Illumina MouseWG-6 v2.0	0.0016	3	fold change	-1.75
Study_191:Primary hepatocytes treated with non-genotoxic carcinogens or non-carcinogens	GSE44088		Mus musculus	99.5084	Primary hepatocytes + 30uM tacrolimus (non-genotoxic carcinogen) for 24hr _vs_ DMSO	RNA expression	Affymetrix GeneChip Mouse MG-430 PM set	0.0126	3	fold change	4.13
Study_191:Primary hepatocytes treated with non-genotoxic carcinogens or non-carcinogens	GSE44088		Mus musculus	71.6025	Primary hepatocytes + 1mM clofibrate (non-genotoxic carcinogen) for 24hr _vs_ DMSO	RNA expression	Affymetrix GeneChip Mouse MG-430 PM set	0.0275	3	fold change	-1.26
Study_191:Primary hepatocytes treated with non-genotoxic carcinogens or non-carcinogens	GSE44088		Mus musculus	57.1507	Primary hepatocytes + 10uM lead acetate (non-genotoxic carcinogen) for 24hr _vs_ PBS	RNA expression	Affymetrix GeneChip Mouse MG-430 PM set	0.0251	3	fold change	2.47
Study_191:Primary hepatocytes treated with non-genotoxic carcinogens or non-carcinogens	GSE44088		Mus musculus	50.314	Primary hepatocytes + 30uM etoposide (genotoxic carcinogen) for 24hr _vs_ DMSO	RNA expression	Affymetrix GeneChip Mouse MG-430 PM set	0.0222	3	fold change	-1.24
Study_192:Melanoma macroscopic lymph node tumors from patients with short or long term survival	GSE54467		Homo sapiens	99.8163	Melanoma lymph node tumors of stage III patients dead within 1yr _vs_ alive after 4yr NSR	RNA expression	Illumina Human HT-12 (WG-6) v3.0 expression beadchip	0.0025	22	fold change	-3.6
Study_193:Epidermal keratinocytes treated with IFNgamma, IL-4, IL-6, IL-17A and IL-22	GSE53751		Homo sapiens	99.5124	Epidermal keratinocytes 10ng/mL IFN gamma 24hr treatment _vs_ vehicle treated	RNA expression	Affymetrix GeneChip Human HG_U133 Plus 2.0	0.0447	2	fold change	491
Study_194:Diffuse Large B-Cell Lymphoma OCI-LY3 cells time-course/dose response treatment with 14 drug panel	GSE51068		Homo sapiens	99.6393	Diffuse_large B cell lymphoma OCI-LY3 cells + 20.2uM H-7 dichloride for 6hr _vs_ untreated	RNA expression	Affymetrix GeneChip Human Genome HG-U219 Array	0.0415	3	fold change	-11.1
Study_194:Diffuse Large B-Cell Lymphoma OCI-LY3 cells time-course/dose response treatment with 14 drug panel	GSE51068		Homo sapiens	99.9081	Diffuse_large B cell lymphoma OCI-LY3 cells + 0.01uM vincristine for 6hr _vs_ untreated	RNA expression	Affymetrix GeneChip Human Genome HG-U219 Array	0.0268	3	fold change	-8.81
Study_194:Diffuse Large B-Cell Lymphoma OCI-LY3 cells time-course/dose response treatment with 14 drug panel	GSE51068		Homo sapiens	99.6393	Diffuse_large B cell lymphoma OCI-LY3 cells + 10uM blebbistatin for 24hr _vs_ untreated	RNA expression	Affymetrix GeneChip Human Genome HG-U219 Array	0.0466	3	fold change	-7.3
Study_194:Diffuse Large B-Cell Lymphoma OCI-LY3 cells time-course/dose response treatment with 14 drug panel	GSE51068		Homo sapiens	99.7287	Diffuse_large B cell lymphoma OCI-LY3 cells + 0.811uM etoposide for 12hr _vs_ untreated	RNA expression	Affymetrix GeneChip Human Genome HG-U219 Array	0.0004	3	fold change	-5.6
Study_194:Diffuse Large B-Cell Lymphoma OCI-LY3 cells time-course/dose response treatment with 14 drug panel	GSE51068		Homo sapiens	99.8183	Diffuse_large B cell lymphoma OCI-LY3 cells + 10uM blebbistatin for 6hr _vs_ untreated	RNA expression	Affymetrix GeneChip Human Genome HG-U219 Array	0.0216	3	fold change	-7.19
Study_194:Diffuse Large B-Cell Lymphoma OCI-LY3 cells time-course/dose response treatment with 14 drug panel	GSE51068		Homo sapiens	99.8183	Diffuse_large B cell lymphoma OCI-LY3 cells + 0.032uM geldanamycin for 24hr _vs_ untreated	RNA expression	Affymetrix GeneChip Human Genome HG-U219 Array	0.0409	3	fold change	-6.14
Study_194:Diffuse Large B-Cell Lymphoma OCI-LY3 cells time-course/dose response treatment with 14 drug panel	GSE51068		Homo sapiens	99.6393	Diffuse_large B cell lymphoma OCI-LY3 cells + 0.032uM geldanamycin for 6hr _vs_ untreated	RNA expression	Affymetrix GeneChip Human Genome HG-U219 Array	0.047	3	fold change	-9.59
Study_194:Diffuse Large B-Cell Lymphoma OCI-LY3 cells time-course/dose response treatment with 14 drug panel	GSE51068		Homo sapiens	99.8183	Diffuse_large B cell lymphoma OCI-LY3 cells + 12.4uM H-7 dichloride for 6hr _vs_ untreated	RNA expression	Affymetrix GeneChip Human Genome HG-U219 Array	0.0375	3	fold change	-9.38
Study_194:Diffuse Large B-Cell Lymphoma OCI-LY3 cells time-course/dose response treatment with 14 drug panel	GSE51068		Homo sapiens	99.9081	Diffuse_large B cell lymphoma OCI-LY3 cells + 50uM monastrol for 24hr _vs_ untreated	RNA expression	Affymetrix GeneChip Human Genome HG-U219 Array	0.0359	3	fold change	-9.13
Study_194:Diffuse Large B-Cell Lymphoma OCI-LY3 cells time-course/dose response treatment with 14 drug panel	GSE51068		Homo sapiens	99.9081	Diffuse_large B cell lymphoma OCI-LY3 cells + 0.036uM aclacinomycin for 24hr _vs_ untreated	RNA expression	Affymetrix GeneChip Human Genome HG-U219 Array	0.0493	3	fold change	-6.25
Study_194:Diffuse Large B-Cell Lymphoma OCI-LY3 cells time-course/dose response treatment with 14 drug panel	GSE51068		Homo sapiens	99.8183	Diffuse_large B cell lymphoma OCI-LY3 cells + 50uM monastrol for 6hr _vs_ untreated	RNA expression	Affymetrix GeneChip Human Genome HG-U219 Array	0.022	3	fold change	-6.56
Study_194:Diffuse Large B-Cell Lymphoma OCI-LY3 cells time-course/dose response treatment with 14 drug panel	GSE51068		Homo sapiens	99.9081	Diffuse_large B cell lymphoma OCI-LY3 cells + 0.812uM etoposide for 6hr _vs_ untreated	RNA expression	Affymetrix GeneChip Human Genome HG-U219 Array	0.0448	3	fold change	-9.27
Study_194:Diffuse Large B-Cell Lymphoma OCI-LY3 cells time-course/dose response treatment with 14 drug panel	GSE51068		Homo sapiens	99.7287	Diffuse_large B cell lymphoma OCI-LY3 cells + 0.036uM aclacinomycin for 6hr _vs_ untreated	RNA expression	Affymetrix GeneChip Human Genome HG-U219 Array	0.041	3	fold change	-7.46
Study_194:Diffuse Large B-Cell Lymphoma OCI-LY3 cells time-course/dose response treatment with 14 drug panel	GSE51068		Homo sapiens	99.8183	Diffuse_large B cell lymphoma OCI-LY3 cells + 0.264uM cycloheximide for 24hr _vs_ untreated	RNA expression	Affymetrix GeneChip Human Genome HG-U219 Array	0.0432	3	fold change	-6.1
Study_194:Diffuse Large B-Cell Lymphoma OCI-LY3 cells time-course/dose response treatment with 14 drug panel	GSE51068		Homo sapiens	99.55	Diffuse_large B cell lymphoma OCI-LY3 cells + 0.03uM doxorubicin for 12hr _vs_ untreated	RNA expression	Affymetrix GeneChip Human Genome HG-U219 Array	0.0098	3	fold change	-5.23
Study_194:Diffuse Large B-Cell Lymphoma OCI-LY3 cells time-course/dose response treatment with 14 drug panel	GSE51068		Homo sapiens	99.9081	Diffuse_large B cell lymphoma OCI-LY3 cells + 0.264uM cycloheximide for 6hr _vs_ untreated	RNA expression	Affymetrix GeneChip Human Genome HG-U219 Array	0.0376	3	fold change	-8.62
Study_194:Diffuse Large B-Cell Lymphoma OCI-LY3 cells time-course/dose response treatment with 14 drug panel	GSE51068		Homo sapiens	99.8183	Diffuse_large B cell lymphoma OCI-LY3 cells + 100uM blebbistatin for 24hr _vs_ untreated	RNA expression	Affymetrix GeneChip Human Genome HG-U219 Array	0.0093	3	fold change	-6.9
Study_194:Diffuse Large B-Cell Lymphoma OCI-LY3 cells time-course/dose response treatment with 14 drug panel	GSE51068		Homo sapiens	99.55	Diffuse_large B cell lymphoma OCI-LY3 cells + 0.005uM vincristine for 12hr _vs_ untreated	RNA expression	Affymetrix GeneChip Human Genome HG-U219 Array	0.0109	3	fold change	-5.67
Study_194:Diffuse Large B-Cell Lymphoma OCI-LY3 cells time-course/dose response treatment with 14 drug panel	GSE51068		Homo sapiens	99.9081	Diffuse_large B cell lymphoma OCI-LY3 cells + 1pc dimethylsulfoxide (DMSO) for 6hr _vs_ untreated	RNA expression	Affymetrix GeneChip Human Genome HG-U219 Array	0.0438	8	fold change	-7.93
Study_194:Diffuse Large B-Cell Lymphoma OCI-LY3 cells time-course/dose response treatment with 14 drug panel	GSE51068		Homo sapiens	99.55	Diffuse_large B cell lymphoma OCI-LY3 cells + 0.553uM mitomycin D for 12hr _vs_ untreated	RNA expression	Affymetrix GeneChip Human Genome HG-U219 Array	0.0025	3	fold change	-4.69
Study_194:Diffuse Large B-Cell Lymphoma OCI-LY3 cells time-course/dose response treatment with 14 drug panel	GSE51068		Homo sapiens	99.4609	Diffuse_large B cell lymphoma OCI-LY3 cells + 0.01uM camptothecin for 12hr _vs_ untreated	RNA expression	Affymetrix GeneChip Human Genome HG-U219 Array	0.001	3	fold change	-5.97
Study_194:Diffuse Large B-Cell Lymphoma OCI-LY3 cells time-course/dose response treatment with 14 drug panel	GSE51068		Homo sapiens	99.9081	Diffuse_large B cell lymphoma OCI-LY3 cells + 2.56uM mitomycin D for 6hr _vs_ untreated	RNA expression	Affymetrix GeneChip Human Genome HG-U219 Array	0.0224	3	fold change	-7.92
Study_194:Diffuse Large B-Cell Lymphoma OCI-LY3 cells time-course/dose response treatment with 14 drug panel	GSE51068		Homo sapiens	99.9081	Diffuse_large B cell lymphoma OCI-LY3 cells + 0.553uM mitomycin D for 6hr _vs_ untreated	RNA expression	Affymetrix GeneChip Human Genome HG-U219 Array	0.0242	3	fold change	-9.48
Study_194:Diffuse Large B-Cell Lymphoma OCI-LY3 cells time-course/dose response treatment with 14 drug panel	GSE51068		Homo sapiens	99.9081	Diffuse_large B cell lymphoma OCI-LY3 cells + 0.105uM aclacinomycin for 24hr _vs_ untreated	RNA expression	Affymetrix GeneChip Human Genome HG-U219 Array	0.024	3	fold change	-7.25
Study_194:Diffuse Large B-Cell Lymphoma OCI-LY3 cells time-course/dose response treatment with 14 drug panel	GSE51068		Homo sapiens	99.9081	Diffuse_large B cell lymphoma OCI-LY3 cells + 100uM monastrol for 6hr _vs_ untreated	RNA expression	Affymetrix GeneChip Human Genome HG-U219 Array	0.039	3	fold change	-8.26
Study_194:Diffuse Large B-Cell Lymphoma OCI-LY3 cells time-course/dose response treatment with 14 drug panel	GSE51068		Homo sapiens	99.6393	Diffuse_large B cell lymphoma OCI-LY3 cells + 20.2uM H-7 dichloride for 24hr _vs_ untreated	RNA expression	Affymetrix GeneChip Human Genome HG-U219 Array	0.0161	3	fold change	-7.97
Study_194:Diffuse Large B-Cell Lymphoma OCI-LY3 cells time-course/dose response treatment with 14 drug panel	GSE51068		Homo sapiens	99.7287	Diffuse_large B cell lymphoma OCI-LY3 cells + 0.01uM vincristine for 24hr _vs_ untreated	RNA expression	Affymetrix GeneChip Human Genome HG-U219 Array	0.0238	3	fold change	-7.83
Study_194:Diffuse Large B-Cell Lymphoma OCI-LY3 cells time-course/dose response treatment with 14 drug panel	GSE51068		Homo sapiens	99.2832	Diffuse_large B cell lymphoma OCI-LY3 cells + 100uM methotrexate for 12hr _vs_ untreated	RNA expression	Affymetrix GeneChip Human Genome HG-U219 Array	2.9e-05	6	fold change	-4.51
Study_194:Diffuse Large B-Cell Lymphoma OCI-LY3 cells time-course/dose response treatment with 14 drug panel	GSE51068		Homo sapiens	99.372	Diffuse_large B cell lymphoma OCI-LY3 cells + 100uM methotrexate for 24hr _vs_ untreated	RNA expression	Affymetrix GeneChip Human Genome HG-U219 Array	0.047	6	fold change	-8.47
Study_194:Diffuse Large B-Cell Lymphoma OCI-LY3 cells time-course/dose response treatment with 14 drug panel	GSE51068		Homo sapiens	99.0177	Diffuse_large B cell lymphoma OCI-LY3 cells + 2.56uM mitomycin D for 12hr _vs_ untreated	RNA expression	Affymetrix GeneChip Human Genome HG-U219 Array	0.0043	3	fold change	-4.42
Study_194:Diffuse Large B-Cell Lymphoma OCI-LY3 cells time-course/dose response treatment with 14 drug panel	GSE51068		Homo sapiens	99.2832	Diffuse_large B cell lymphoma OCI-LY3 cells + 0.553uM mitomycin D for 24hr _vs_ untreated	RNA expression	Affymetrix GeneChip Human Genome HG-U219 Array	0.0365	3	fold change	-8.04
Study_194:Diffuse Large B-Cell Lymphoma OCI-LY3 cells time-course/dose response treatment with 14 drug panel	GSE51068		Homo sapiens	98.5766	Diffuse_large B cell lymphoma OCI-LY3 cells + 100uM monastrol for 12hr _vs_ untreated	RNA expression	Affymetrix GeneChip Human Genome HG-U219 Array	0.0006	3	fold change	-5.05
Study_194:Diffuse Large B-Cell Lymphoma OCI-LY3 cells time-course/dose response treatment with 14 drug panel	GSE51068		Homo sapiens	98.9296	Diffuse_large B cell lymphoma OCI-LY3 cells + 0.01uM vincristine for 12hr _vs_ untreated	RNA expression	Affymetrix GeneChip Human Genome HG-U219 Array	0.005	3	fold change	-4.2
Study_194:Diffuse Large B-Cell Lymphoma OCI-LY3 cells time-course/dose response treatment with 14 drug panel	GSE51068		Homo sapiens	99.1945	Diffuse_large B cell lymphoma OCI-LY3 cells + 0.5uM cycloheximide for 6hr _vs_ untreated	RNA expression	Affymetrix GeneChip Human Genome HG-U219 Array	0.0247	3	fold change	-5.97
Study_194:Diffuse Large B-Cell Lymphoma OCI-LY3 cells time-course/dose response treatment with 14 drug panel	GSE51068		Homo sapiens	99.372	Diffuse_large B cell lymphoma OCI-LY3 cells + 0.114uM trichostatin A for 24hr _vs_ untreated	RNA expression	Affymetrix GeneChip Human Genome HG-U219 Array	0.0315	3	fold change	-7.21
Study_194:Diffuse Large B-Cell Lymphoma OCI-LY3 cells time-course/dose response treatment with 14 drug panel	GSE51068		Homo sapiens	99.0177	Diffuse_large B cell lymphoma OCI-LY3 cells + 22uM rapamycin for 24hr _vs_ untreated	RNA expression	Affymetrix GeneChip Human Genome HG-U219 Array	0.0098	3	fold change	-7.95
Study_194:Diffuse Large B-Cell Lymphoma OCI-LY3 cells time-course/dose response treatment with 14 drug panel	GSE51068		Homo sapiens	99.372	Diffuse_large B cell lymphoma OCI-LY3 cells + 12.4uM H-7 dichloride for 12hr _vs_ untreated	RNA expression	Affymetrix GeneChip Human Genome HG-U219 Array	0.0038	3	fold change	-4.85
Study_194:Diffuse Large B-Cell Lymphoma OCI-LY3 cells time-course/dose response treatment with 14 drug panel	GSE51068		Homo sapiens	99.372	Diffuse_large B cell lymphoma OCI-LY3 cells + 50uM monastrol for 12hr _vs_ untreated	RNA expression	Affymetrix GeneChip Human Genome HG-U219 Array	0.0044	3	fold change	-5.78
Study_194:Diffuse Large B-Cell Lymphoma OCI-LY3 cells time-course/dose response treatment with 14 drug panel	GSE51068		Homo sapiens	98.8416	Diffuse_large B cell lymphoma OCI-LY3 cells + 0.036uM aclacinomycin for 12hr _vs_ untreated	RNA expression	Affymetrix GeneChip Human Genome HG-U219 Array	0.0017	3	fold change	-4.17
Study_194:Diffuse Large B-Cell Lymphoma OCI-LY3 cells time-course/dose response treatment with 14 drug panel	GSE51068		Homo sapiens	99.1945	Diffuse_large B cell lymphoma OCI-LY3 cells + 0.264uM cycloheximide for 12hr _vs_ untreated	RNA expression	Affymetrix GeneChip Human Genome HG-U219 Array	0.0006	3	fold change	-4.95
Study_194:Diffuse Large B-Cell Lymphoma OCI-LY3 cells time-course/dose response treatment with 14 drug panel	GSE51068		Homo sapiens	99.1061	Diffuse_large B cell lymphoma OCI-LY3 cells + 13.8uM rapamycin for 24hr _vs_ untreated	RNA expression	Affymetrix GeneChip Human Genome HG-U219 Array	0.0372	3	fold change	-6.79
Study_194:Diffuse Large B-Cell Lymphoma OCI-LY3 cells time-course/dose response treatment with 14 drug panel	GSE51068		Homo sapiens	98.402	Diffuse_large B cell lymphoma OCI-LY3 cells + 0.001uM geldanamycin for 12hr _vs_ untreated	RNA expression	Affymetrix GeneChip Human Genome HG-U219 Array	0.0007	3	fold change	-4.59
Study_194:Diffuse Large B-Cell Lymphoma OCI-LY3 cells time-course/dose response treatment with 14 drug panel	GSE51068		Homo sapiens	97.8818	Diffuse_large B cell lymphoma OCI-LY3 cells + 0.811uM etoposide for 24hr _vs_ untreated	RNA expression	Affymetrix GeneChip Human Genome HG-U219 Array	0.0097	3	fold change	-7.22
Study_194:Diffuse Large B-Cell Lymphoma OCI-LY3 cells time-course/dose response treatment with 14 drug panel	GSE51068		Homo sapiens	97.4526	Diffuse_large B cell lymphoma OCI-LY3 cells + 0.143uM trichostatin A for 24hr _vs_ untreated	RNA expression	Affymetrix GeneChip Human Genome HG-U219 Array	0.0177	3	fold change	-6.4
Study_194:Diffuse Large B-Cell Lymphoma OCI-LY3 cells time-course/dose response treatment with 14 drug panel	GSE51068		Homo sapiens	97.8818	Diffuse_large B cell lymphoma OCI-LY3 cells + 1pc dimethylsulfoxide (DMSO) for 12hr _vs_ untreated	RNA expression	Affymetrix GeneChip Human Genome HG-U219 Array	8.3e-05	8	fold change	-4.21
Study_194:Diffuse Large B-Cell Lymphoma OCI-LY3 cells time-course/dose response treatment with 14 drug panel	GSE51068		Homo sapiens	97.5381	Diffuse_large B cell lymphoma OCI-LY3 cells + 2.56uM mitomycin D for 24hr _vs_ untreated	RNA expression	Affymetrix GeneChip Human Genome HG-U219 Array	0.009	3	fold change	-6.87
Study_194:Diffuse Large B-Cell Lymphoma OCI-LY3 cells time-course/dose response treatment with 14 drug panel	GSE51068		Homo sapiens	97.28	Diffuse_large B cell lymphoma OCI-LY3 cells + 1pc dimethylsulfoxide (DMSO) for 24hr _vs_ untreated	RNA expression	Affymetrix GeneChip Human Genome HG-U219 Array	0.0371	8	fold change	-6.46
Study_194:Diffuse Large B-Cell Lymphoma OCI-LY3 cells time-course/dose response treatment with 14 drug panel	GSE51068		Homo sapiens	97.3653	Diffuse_large B cell lymphoma OCI-LY3 cells + 100uM monastrol for 24hr _vs_ untreated	RNA expression	Affymetrix GeneChip Human Genome HG-U219 Array	0.0143	3	fold change	-6.52
Study_194:Diffuse Large B-Cell Lymphoma OCI-LY3 cells time-course/dose response treatment with 14 drug panel	GSE51068		Homo sapiens	97.3653	Diffuse_large B cell lymphoma OCI-LY3 cells + 20.2uM H-7 dichloride for 12hr _vs_ untreated	RNA expression	Affymetrix GeneChip Human Genome HG-U219 Array	0.0005	3	fold change	-5.19
Study_194:Diffuse Large B-Cell Lymphoma OCI-LY3 cells time-course/dose response treatment with 14 drug panel	GSE51068		Homo sapiens	96.6034	Diffuse_large B cell lymphoma OCI-LY3 cells + 0.5uM cycloheximide for 12hr _vs_ untreated	RNA expression	Affymetrix GeneChip Human Genome HG-U219 Array	0.0135	3	fold change	-4.63
Study_194:Diffuse Large B-Cell Lymphoma OCI-LY3 cells time-course/dose response treatment with 14 drug panel	GSE51068		Homo sapiens	97.195	Diffuse_large B cell lymphoma OCI-LY3 cells + 0.032uM geldanamycin for 12hr _vs_ untreated	RNA expression	Affymetrix GeneChip Human Genome HG-U219 Array	0.0056	3	fold change	-5.46
Study_194:Diffuse Large B-Cell Lymphoma OCI-LY3 cells time-course/dose response treatment with 14 drug panel	GSE51068		Homo sapiens	97.0252	Diffuse_large B cell lymphoma OCI-LY3 cells + 0.143uM trichostatin A for 6hr _vs_ untreated	RNA expression	Affymetrix GeneChip Human Genome HG-U219 Array	0.0226	3	fold change	-6.97
Study_194:Diffuse Large B-Cell Lymphoma OCI-LY3 cells time-course/dose response treatment with 14 drug panel	GSE51068		Homo sapiens	96.1003	Diffuse_large B cell lymphoma OCI-LY3 cells + 0.812uM etoposide for 12hr _vs_ untreated	RNA expression	Affymetrix GeneChip Human Genome HG-U219 Array	0.0228	3	fold change	-4.42
[truncated: 17,966 more rows]
