# Supplementary material for: Crowdsourcing temporal transcriptomic coronavirus host infection data: Resources, guide, and novel insights
Source: Biol Methods Protoc. 2023 Nov 14;8(1):bpad033. doi: 10.1093/biomethods/bpad033 (PMC10723038; doi:10.1093/biomethods/bpad033)
Supplement: bpad033_Supplementary_Data [file bpad033_supplementary_data.zip › Supplemental Table 4 - Cxcl10 Disease Atlas.xlsx]

## Sheet: Supplemental Table 4 - Cxcl10 D
Supplemental Table 4. Cxcl10 Disease Atlas. Results derived from correlations to all ‘disease phenotype versus normal’ Biosets in the system [5,309 Phenotypes in 68,697 Biosets from 12,929 Studies].
Gene vs Biosets record downloaded from Correlation Engine
There are two sections, the first lists top meta-categories and the second lists rank ordered correlations to individual studies.
Gene: CXCL10
Report Section 1: Meta-categories
phenotypes score	phenotypes group	phenotypes	# Studies	Effect on Query
100	Respiratory Disorders	Severe acute respiratory syndrome	15	up-regulated
98.9282	Viral Infectious Disease	Viral disease	19	up-regulated
93.7602	Viral Infectious Disease	Disease due to Adenovirus	4	up-regulated
91.194	Viral Infectious Disease	Influenza	24	up-regulated
85.8807	Viral Infectious Disease	Disease due to Orthopoxvirus	3	up-regulated
85.44	Viral Infectious Disease	Herpes simplex type 2 infection	1	up-regulated
84.9428	Viral Infectious Disease	Coronavirus infection	5	up-regulated
83.7299	Bacterial Infectious Disease	Infection due to Enterobacteriaceae	19	up-regulated
83.632	Viral Infectious Disease	Cytomegalovirus infection	12	up-regulated
82.5518	Digestive System Diseases	Whipple's disease	1	up-regulated
82.4113	Skin Disorders	Contact dermatitis	1	up-regulated
81.4949	Viral Infectious Disease	Disease due to Rotavirus	2	up-regulated
80.3391	Viral Infectious Disease	Disease due to Paramyxoviridae	12	up-regulated
79.9667	Blood, Lymph, and Bone Marrow Diseases	Bleeding	2	up-regulated
78.9382	Blood, Lymph, and Bone Marrow Diseases	Transplanted organ rejection	5	up-regulated
78.4023	Mycoses	Cryptococcosis	1	up-regulated
78.3185	Bacterial Infectious Disease	Helicobacter pylori gastrointestinal tract infection	5	up-regulated
74.9707	Viral Infectious Disease	Disease due to West Nile virus	4	up-regulated
74.2663	Viral Infectious Disease	Measles	3	up-regulated
74.1335	Bacterial Infectious Disease	Infection due to Haemophilus	3	up-regulated
72.991	Bacterial Infectious Disease	Listeriosis	8	up-regulated
72.4937	Brain and Nervous System Disorders	Meningitis	9	up-regulated
72.3306	Bacterial Infectious Disease	Brucellosis	1	up-regulated
72.2806	Viral Infectious Disease	Respiratory syncytial virus infection	6	up-regulated
72.0697	Genitourinary Disorders	Kidney transplant failure and rejection	8	up-regulated
71.7573	Bacterial Infectious Disease	Tularemia	2	up-regulated
71.7393	Respiratory Disorders	Pulmonary hypertension	4	up-regulated
71.4141	Digestive System Diseases	Enteritis of small intestine	4	up-regulated
70.5304	Bacterial Infectious Disease	Bacterial infection due to Bacillus	5	up-regulated
70.4491	Parasitic Diseases	Protozoan infection	1	up-regulated
69.9472	Parasitic Diseases	Disease due to Trypanosomatidae	8	up-regulated
69.8036	Autoimmune Diseases	Polymyositis	7	up-regulated
69.23	Parasitic Diseases	Disease caused by parasite	1	up-regulated
69.067	Parasitic Diseases	Malaria	10	up-regulated
68.1738	Viral Infectious Disease	Viral infections of the central nervous system	11	up-regulated
67.6812	Musculoskeletal and Connective Tissue Diseases	Systemic lupus erythematosus	24	up-regulated
67.6603	Viral Infectious Disease	Disease due to Picornaviridae	6	up-regulated
67.4631	Bacterial Infectious Disease	Legionella infection	2	up-regulated
66.881	Viral Infectious Disease	Ebola virus disease	4	up-regulated
66.2168	Digestive System Diseases	Inflammatory bowel disease	32	up-regulated
64.6233	Respiratory Disorders	Infectious disease of lung	2	up-regulated
64.6233	Respiratory Disorders	Lower respiratory tract infection	2	up-regulated
64.3984	Liver and Biliary Diseases	Inflammatory disease of liver	22	up-regulated
64.0818	Viral Infectious Disease	Viral carditis	1	up-regulated
63.9545	Viral Infectious Disease	Disease due to Arenavirus	2	up-regulated
63.8249	Viral Infectious Disease	Zika virus disease	4	up-regulated
63.6016	Bacterial Infectious Disease	Disease caused by rickettsiae	3	up-regulated
63.0994	Bacterial Infectious Disease	Staphylococcal infectious disease	7	up-regulated
60.8521	Skin Disorders	Eruption	26	up-regulated
60.402	Parasitic Diseases	Infection by Encephalitozoon cuniculi	1	up-regulated
60.3695	Viral Infectious Disease	Disease due to Rhinovirus	5	up-regulated
60.3426	Autoimmune Diseases	Psoriasis	32	up-regulated
60.2569	Bacterial Infectious Disease	Mycobacteriosis	15	up-regulated
59.2617	Skin Disorders	Acne	3	up-regulated
59.1982	Bacterial Infectious Disease	Streptococcal infectious disease	10	up-regulated
59.0141	Bacterial Infectious Disease	Infection due to Pseudomonas	8	up-regulated
58.9553	Bacterial Infectious Disease	Bordetellosis	1	up-regulated
58.095	Parasitic Diseases	Cryptosporidiosis	1	up-regulated
58.036	Bacterial Infectious Disease	Salmonella infection	8	up-regulated
57.6956	Respiratory Disorders	Pneumonia	9	up-regulated
57.3265	Skin Disorders	Cutaneous acariasis	1	up-regulated
57.088	Autoimmune Diseases	Crohn's disease	15	up-regulated
56.4737	Viral Infectious Disease	Disease due to Lentivirus	16	up-regulated
55.5956	Viral Infectious Disease	Human immunodeficiency virus infection	14	up-regulated
54.6409	Cancer	T-cell lymphoma	9	up-regulated
53.6826	Mycoses	Fungal keratitis	1	up-regulated
53.5518	Liver and Biliary Diseases	Non-alcoholic fatty liver	2	up-regulated
53.3296	Parasitic Diseases	Toxoplasmosis	3	up-regulated
53.0868	Bacterial Infectious Disease	Bacterial infectious disease	7	up-regulated
52.9562	Digestive System Diseases	Ascites	2	up-regulated
52.6231	Skin Disorders	Disorder of mucous membrane	2	up-regulated
52.5574	Clinical Phenotypes	Vaccination status	1	up-regulated
51.8783	Skin Disorders	Dermatitis	8	up-regulated
51.3159	Skin Disorders	Atopic dermatitis	13	up-regulated
51.266	Viral Infectious Disease	Herpes simplex	1	up-regulated
51.1397	Viral Infectious Disease	Rift valley fever	1	up-regulated
51.0203	Liver and Biliary Diseases	Liver transplant disorder	1	down-regulated
50.7326	Brain and Nervous System Disorders	Encephalitis	2	up-regulated
50.6531	Substance-Related Disorders, Poisoning, and Environmental Effects	Allergic disorder	49	up-regulated
50.54	Viral Infectious Disease	Viral hepatitis	1	up-regulated
50.4748	Digestive System Diseases	Colitis	23	up-regulated
50.4115	Clinical Phenotypes	Body temperature finding	1	up-regulated
49.5004	Heart and Vascular Diseases	Ischemia	2	up-regulated
49.4393	Cancer	Cancer of head and neck	21	up-regulated
49.2999	Heart and Vascular Diseases	Hypertensive disorder	9	up-regulated
48.9652	Digestive System Diseases	Disease of mouth	5	up-regulated
48.4195	Heart and Vascular Diseases	Shock	3	up-regulated
48.2154	Respiratory Disorders	Interstitial lung disease	3	up-regulated
48.0058	Mycoses	Fusarium infection	1	up-regulated
47.7589	Hearing Disorders/Ear Diseases	Otitis media	1	up-regulated
47.7091	Liver and Biliary Diseases	Steatosis of liver	3	up-regulated
47.1193	Genitourinary Disorders	Nephritis	1	up-regulated
47.1143	Viral Infectious Disease	Viral enteritis	1	up-regulated
46.5621	Liver and Biliary Diseases	Hepatic fibrosis	7	up-regulated
46.3168	Liver and Biliary Diseases	Cirrhosis of liver	6	up-regulated
45.8767	Genitourinary Disorders	Proteinuria syndrome	1	up-regulated
45.8313	Musculoskeletal and Connective Tissue Diseases	SjÃ¶gren's syndrome	5	up-regulated
45.6571	Viral Infectious Disease	Epstein-Barr virus disease	1	up-regulated
45.5507	Respiratory Disorders	Disorder of lung	2	down-regulated
45.1266	Mycoses	Aspergillosis	2	up-regulated
45.0307	Liver and Biliary Diseases	Hepatocellular dysplasia	1	up-regulated
44.5039	Cancer	Other lymphoma	8	up-regulated
44.2387	Musculoskeletal and Connective Tissue Diseases	Rheumatoid arthritis	10	down-regulated
44.2208	Digestive System Diseases	Gastrointestinal hemorrhage	1	up-regulated
44.1219	Musculoskeletal and Connective Tissue Diseases	Myopathy	8	up-regulated
43.9753	Skin Disorders	Alopecia	3	up-regulated
43.9158	Cancer	Breast cancer	52	up-regulated
43.7554	Clinical Phenotypes	Musculoskeletal function	2	up-regulated
43.3563	Autoimmune Diseases	Lupus erythematosus	20	up-regulated
42.6509	Skin Disorders	Autoimmune skin disease	20	up-regulated
42.276	Heart and Vascular Diseases	Carditis	1	up-regulated
41.5258	Brain and Nervous System Disorders	Prion disease	2	up-regulated
41.4599	Viral Infectious Disease	Sendai virus infection	2	up-regulated
41.4386	Nutritional and Metabolic Diseases	Ischemic reperfusion injury	5	up-regulated
41.0801	Nutritional and Metabolic Diseases	Alpha-1-antitrypsin deficiency	1	down-regulated
41.0801	Digestive System Diseases	Disorder of digestive system	1	down-regulated
40.8955	Brain and Nervous System Disorders	Nerve injury	13	up-regulated
40.7991	Hypersensitivity Disorders	Delayed hypersensitivity disorder	9	up-regulated
40.662	Clinical Phenotypes	Urogenital finding	6	up-regulated
40.1308	Cancer	Liver cancer	33	up-regulated
39.7645	Blood, Lymph, and Bone Marrow Diseases	Sarcoidosis	10	up-regulated
39.7209	Heart and Vascular Diseases	Arrhythmogenic right ventricular dysplasia	1	down-regulated
39.1866	Nutritional and Metabolic Diseases	High fat diet	25	up-regulated
38.8276	Genitourinary Disorders	Nephrotic syndrome	4	up-regulated
38.6008	Skin Disorders	Skin lesion	5	up-regulated
38.389	Digestive System Diseases	Pharyngitis	1	up-regulated
38.0308	Brain and Nervous System Disorders	Alzheimer's disease	1	down-regulated
37.9193	Viral Infectious Disease	Dengue	3	up-regulated
37.7043	Respiratory Disorders	Bronchitis	8	up-regulated
37.2634	Cancer	Malignant tumor of intestine	45	up-regulated
37.0871	Respiratory Disorders	Injury of lung	4	up-regulated
36.973	Viral Infectious Disease	Disease due to Retroviridae	1	up-regulated
36.8407	Mental Disorders	Dementia	1	down-regulated
36.6111	Musculoskeletal and Connective Tissue Diseases	Arthropathy	13	down-regulated
36.5444	Brain and Nervous System Disorders	Hypoxia of brain	6	up-regulated
35.2592	Neonatal and Fetal Diseases	Cystic fibrosis	2	down-regulated
34.5418	Viral Infectious Disease	Disease due to Papilloma virus	2	up-regulated
34.4066	Liver and Biliary Diseases	Injury of liver	3	up-regulated
34.0143	Mycoses	Pneumocystosis	1	up-regulated
33.9015	Cancer	Brain cancer	28	up-regulated
33.7998	Nutritional and Metabolic Diseases	Ketogenic diet	1	up-regulated
33.5355	Digestive System Diseases	Gastritis	2	up-regulated
33.4059	Nutritional and Metabolic Diseases	Hypervolemia	1	up-regulated
33.3658	Cancer	B-cell lymphoma	8	up-regulated
33.3655	Others	Abscess	1	down-regulated
33.3521	Musculoskeletal and Connective Tissue Diseases	Muscle cachexia	1	up-regulated
33.3454	Cancer	Kidney cancer	18	up-regulated
33.2573	Respiratory Disorders	Asthma	6	down-regulated
33.2523	Hearing Disorders/Ear Diseases	Injury of external ear	1	up-regulated
33.2075	Respiratory Disorders	Chronic obstructive pulmonary disease	5	up-regulated
33.0786	Digestive System Diseases	Cholestasis	1	up-regulated
33.0038	Skin Disorders	Bacterial infection of skin	1	up-regulated
32.8419	Mental Disorders	Amnestic disorder	2	up-regulated
32.7306	Genitourinary Disorders	Renal interstitial fibrosis	1	up-regulated
31.3153	Digestive System Diseases	Gastroesophageal reflux disease	1	down-regulated
31.1187	Bacterial Infectious Disease	Chlamydial infection	1	up-regulated
31.11	Brain and Nervous System Disorders	Spinocerebellar ataxia	1	up-regulated
31.0261	Genitourinary Disorders	Kidney disease	5	up-regulated
30.8374	Skin Disorders	Wound of skin	1	up-regulated
30.6323	Clinical Phenotypes	Physical activity	8	up-regulated
30.5993	Cancer	Lymphoma	2	up-regulated
30.4899	Eye Disorders	Uveitis	2	up-regulated
30.226	Hypersensitivity Disorders	Inflammatory disorder	3	up-regulated
29.9843	Clinical Phenotypes	Cardiovascular finding	2	up-regulated
29.754	Parasitic Diseases	Helminth infection	2	up-regulated
29.7044	Heart and Vascular Diseases	Myocardial ischemia	1	up-regulated
29.6865	Liver and Biliary Diseases	Liver regeneration	1	up-regulated
29.5147	Cancer	Pancreatic cancer	12	up-regulated
29.4807	Eye Disorders	Retinal detachment	1	up-regulated
28.9271	Musculoskeletal and Connective Tissue Diseases	Injury of musculoskeletal system	4	up-regulated
28.7533	Mycoses	Candidiasis	2	up-regulated
28.5304	Viral Infectious Disease	Viremia	1	up-regulated
28.5304	Viral Infectious Disease	Disease due to Enterovirus	1	up-regulated
28.1973	Clinical Phenotypes	Traumatic AND/OR non-traumatic injury	9	up-regulated
28.1787	Eye Disorders	Glaucoma	2	up-regulated
28.0337	Genitourinary Disorders	Disorder of urinary tract	2	up-regulated
27.5054	Cancer	Gastric cancer	17	up-regulated
26.927	Clinical Phenotypes	Respiratory finding	1	up-regulated
26.6438	Liver and Biliary Diseases	Congenital biliary atresia	1	up-regulated
26.5225	Heart and Vascular Diseases	Atherosclerotic occlusive disease	2	up-regulated
26.4592	Viral Infectious Disease	Human papilloma virus infection	1	up-regulated
26.3754	Cancer	Cancer of thymus	1	down-regulated
25.9556	Clinical Phenotypes	Age AND/OR growth finding	1	up-regulated
25.9317	Substance-Related Disorders, Poisoning, and Environmental Effects	Social environment related disease	1	down-regulated
25.5986	Nutritional and Metabolic Diseases	Hypercapnia	1	up-regulated
25.5272	Blood, Lymph, and Bone Marrow Diseases	Graft versus host disease	2	up-regulated
25.3047	Nutritional and Metabolic Diseases	Disorder of glucose metabolism	4	up-regulated
25.3015	Neonatal and Fetal Diseases	Bacterial sepsis of newborn	1	down-regulated
25.1516	Cancer	Malignant tumor of muscle	5	up-regulated
25.1164	Cancer	Other cancer	26	up-regulated
24.9803	Digestive System Diseases	Intestinal infectious disease	1	up-regulated
24.3223	Musculoskeletal and Connective Tissue Diseases	Systemic sclerosis	4	up-regulated
24.1661	Cancer	Secondary malignant neoplastic disease	17	down-regulated
23.9848	Blood, Lymph, and Bone Marrow Diseases	Lymphedema	1	down-regulated
23.8783	Cancer	Ovarian cancer	13	up-regulated
23.455	Substance-Related Disorders, Poisoning, and Environmental Effects	Effects of reduced temperature	1	down-regulated
23.033	Cancer	Myeloid leukemia	18	down-regulated
22.6964	Cancer	Esophageal cancer	10	up-regulated
22.6354	Viral Infectious Disease	Epstein-Barr virus infection	2	up-regulated
22.5654	Cancer	Lung cancer	23	up-regulated
22.4528	Substance-Related Disorders, Poisoning, and Environmental Effects	Radiation injury	2	up-regulated
22.3039	Hypersensitivity Disorders	Systemic inflammatory response syndrome	3	down-regulated
22.2359	Nutritional and Metabolic Diseases	Hyperlipidemia	2	up-regulated
21.874	Brain and Nervous System Disorders	Cerebrovascular disease	3	up-regulated
21.6758	Clinical Phenotypes	Musculoskeletal finding	2	up-regulated
21.526	Endocrine system Diseases	Disorder of endocrine pancreas	14	up-regulated
21.1389	Endocrine system Diseases	Diabetes mellitus	13	up-regulated
19.8919	Cancer	Uterine cancer	10	up-regulated
19.8781	Skin Disorders	Xeroderma pigmentosum	1	up-regulated
19.8449	Brain and Nervous System Disorders	Neuropathy	5	up-regulated
19.571	Clinical Phenotypes	Tobacco use and exposure (clinical finding)	3	down-regulated
19.5074	Parasitic Diseases	Infection by Nippostrongylus	1	up-regulated
19.4743	Heart and Vascular Diseases	Cardiomyopathy	7	down-regulated
19.1881	Cancer	Skin cancer	10	up-regulated
19.086	Clinical Phenotypes	Eating / feeding / drinking finding	9	up-regulated
18.6387	Heart and Vascular Diseases	Embolic stroke	3	up-regulated
18.2897	Respiratory Disorders	Hypoxia	7	down-regulated
18.2581	Brain and Nervous System Disorders	Amyotrophic lateral sclerosis	2	up-regulated
18.1669	Nutritional and Metabolic Diseases	Hyperoxia	2	up-regulated
17.6933	Genetic Disorders and Chromosomal Abnormalities	Turner syndrome	1	down-regulated
17.6925	Cancer	Neuroendocrine tumor	9	up-regulated
17.4519	Heart and Vascular Diseases	Vasculitis	1	up-regulated
16.2772	Cancer	Primary malignant neoplasm of bone	4	up-regulated
16.1365	Nutritional and Metabolic Diseases	Dehydration	1	up-regulated
15.7326	Genitourinary Disorders	Complications of pregnancy, childbirth and the puerperium	1	up-regulated
15.7043	Nutritional and Metabolic Diseases	Obesity	3	down-regulated
14.6695	Nutritional and Metabolic Diseases	Diabetes mellitus type 1	4	down-regulated
14.6447	Cancer	Thyroid cancer	3	up-regulated
14.5238	Heart and Vascular Diseases	Disorder of cardiac function	5	up-regulated
14.2355	Cancer	Prostate cancer	9	up-regulated
14.221	Brain and Nervous System Disorders	Motor neuron disease	2	up-regulated
14.1949	Brain and Nervous System Disorders	Encephalomyelopathy	1	up-regulated
14.0234	Heart and Vascular Diseases	Low blood pressure	1	down-regulated
13.2608	Blood, Lymph, and Bone Marrow Diseases	Hemoglobinopathy	2	up-regulated
12.6467	Nutritional and Metabolic Diseases	Amyloidosis	1	up-regulated
12.5902	Cancer	Testicular cancer	3	up-regulated
12.3588	Clinical Phenotypes	Immune system finding	3	up-regulated
12.2317	Genitourinary Disorders	Urogenital injury	3	up-regulated
11.9287	Blood, Lymph, and Bone Marrow Diseases	Thrombosis	1	up-regulated
11.6169	Genetic Disorders and Chromosomal Abnormalities	Anomaly of chromosome X	1	down-regulated
10.4168	Nutritional and Metabolic Diseases	Diabetes mellitus type 2	5	up-regulated
10.198	Eye Disorders	Retinal disorder	4	up-regulated
9.98854	Cancer	Lymphoid leukemia	11	up-regulated
9.55384	Substance-Related Disorders, Poisoning, and Environmental Effects	Toxic nephropathy	1	up-regulated
9.23384	Neonatal and Fetal Diseases	Fetal growth restriction	1	up-regulated
9.15249	Respiratory Disorders	Chronic sinusitis	1	down-regulated
8.82763	Substance-Related Disorders, Poisoning, and Environmental Effects	Effect of exposure to physical force	1	up-regulated
8.60381	Heart and Vascular Diseases	Dilated cardiomyopathy	2	down-regulated
7.89307	Heart and Vascular Diseases	Heart failure	3	up-regulated
7.67792	Cancer	Retinoblastoma	1	up-regulated
6.94048	Respiratory Disorders	Fibrosis of lung	1	up-regulated
6.34534	Clinical Phenotypes	Chronic renal impairment	1	up-regulated
5.5038	Mental Disorders	Autistic disorder	2	up-regulated
5.24187	Clinical Phenotypes	Weight finding	1	down-regulated
4.98048	Digestive System Diseases	Polyp of intestine	2	up-regulated
4.85591	Musculoskeletal and Connective Tissue Diseases	Muscular dystrophy	4	up-regulated
3.47261	Bacterial Infectious Disease	Bacteremia	1	down-regulated
2.87503	Clinical Phenotypes	Pain	1	down-regulated
2.77278	Genitourinary Disorders	Undescended testicle	1	down-regulated
2.52392	Musculoskeletal and Connective Tissue Diseases	Muscle atrophy	3	up-regulated
2.23402	Heart and Vascular Diseases	Cardiovascular disease	5	down-regulated
1.72756	Clinical Phenotypes	Eye / vision finding	1	up-regulated
0.549447	Clinical Phenotypes	Longevity	1	up-regulated
0	Genitourinary Disorders	Cystic disease of kidney	1	down-regulated
0	Heart and Vascular Diseases	Heart valve disorder	1	up-regulated
0	Mental Disorders	Mood disorder	1	up-regulated
0	Clinical Phenotypes	Finding related to sleep	1	down-regulated
0	Heart and Vascular Diseases	Aneurysm	1	down-regulated
0	Musculoskeletal and Connective Tissue Diseases	Chondrodysplasia	1	up-regulated
0	Brain and Nervous System Disorders	Huntington's disease	1	down-regulated
0	Heart and Vascular Diseases	Heart disease	3	down-regulated
0	Cancer	Cancer of eye	1	up-regulated
0	Mental Disorders	Alcoholism	1	down-regulated
0	Others	Endometriosis	1	up-regulated
0	Heart and Vascular Diseases	Cardiomegaly	2	up-regulated
0	Cancer	Adrenal cancer	1	up-regulated
0	Brain and Nervous System Disorders	Disorder of basal ganglia	2	down-regulated
0	Musculoskeletal and Connective Tissue Diseases	Steinert myotonic dystrophy syndrome	1	up-regulated
0	Heart and Vascular Diseases	Coronary arteriosclerosis	1	up-regulated
0	Nutritional and Metabolic Diseases	Deficiency state	3	down-regulated
0	Heart and Vascular Diseases	Endocarditis	1	up-regulated
0	Clinical Phenotypes	Skin finding	1	down-regulated
0	Musculoskeletal and Connective Tissue Diseases	Skeletal dysplasia	1	up-regulated
0	Blood, Lymph, and Bone Marrow Diseases	Common variable immunodeficiency	1	up-regulated
0	Neonatal and Fetal Diseases	Fetal growth abnormality	1	up-regulated
0	Cancer	Bladder cancer	4	up-regulated
0	Substance-Related Disorders, Poisoning, and Environmental Effects	Drug resistance	1	up-regulated
0	Cancer	Cancer of soft tissue	1	down-regulated
0	Substance-Related Disorders, Poisoning, and Environmental Effects	Drug resistance to insulin	1	up-regulated
0	Musculoskeletal and Connective Tissue Diseases	Duchenne muscular dystrophy	1	up-regulated
0	Brain and Nervous System Disorders	Movement disorder	2	down-regulated
0	Clinical Phenotypes	Glucose level - finding	1	up-regulated
0	Brain and Nervous System Disorders	Parkinson's disease	1	down-regulated
0	Genitourinary Disorders	Male infertility	2	up-regulated
0	Endocrine system Diseases	Disorder of endocrine gonad	1	up-regulated
0	Heart and Vascular Diseases	Vascular disorder	1	down-regulated
0	Brain and Nervous System Disorders	Disorder of brain	2	up-regulated
0	Others	Developmental disorder	1	up-regulated
0	Skin Disorders	Genodermatosis	1	up-regulated
0	Others	Developmental delay	1	up-regulated
0	Blood, Lymph, and Bone Marrow Diseases	Anemia	2	up-regulated
0	Brain and Nervous System Disorders	Multiple sclerosis	1	up-regulated
Report Section 2:Rank ordered correlations to individual studies
Study name	Public id	Institution	Species	Score	Bioset name	Data Type	platform	p-value	activity type	activity value
Study_1:Airway epithelial MHAE003 cells infected with Middle East respiratory syndrome coronavirus	GSE100504		Homo sapiens	99.6095	Airway epithelial MHAE003 cells 36hr after infection with 5PFU wildtype MERS-CoV _vs_ mock	RNA expression	Agilent-026652 Whole Human Genome Microarray 4x44K v2 (Probe Name version)	1.5e-10	fold change	234
Study_1:Airway epithelial MHAE003 cells infected with Middle East respiratory syndrome coronavirus	GSE100504		Homo sapiens	99.6095	Airway epithelial MHAE003 cells 48hr after infection with 5PFU wildtype MERS-CoV _vs_ mock	RNA expression	Agilent-026652 Whole Human Genome Microarray 4x44K v2 (Probe Name version)	1.1e-05	fold change	119.9
Study_1:Airway epithelial MHAE003 cells infected with Middle East respiratory syndrome coronavirus	GSE100504		Homo sapiens	99.6095	Airway epithelial MHAE003 cells after infection with 5PFU wildtype MERS-CoV - 36hr _vs_ 0hr	RNA expression	Agilent-026652 Whole Human Genome Microarray 4x44K v2 (Probe Name version)	4.2e-13	fold change	247.5
Study_1:Airway epithelial MHAE003 cells infected with Middle East respiratory syndrome coronavirus	GSE100504		Homo sapiens	99.6095	Airway epithelial MHAE003 cells after infection with 5PFU wildtype MERS-CoV - 48hr _vs_ 0hr	RNA expression	Agilent-026652 Whole Human Genome Microarray 4x44K v2 (Probe Name version)	2.7e-11	fold change	364.3
Study_1:Airway epithelial MHAE003 cells infected with Middle East respiratory syndrome coronavirus	GSE100504		Homo sapiens	98.7147	Airway epithelial MHAE003 cells 24hr after infection with 5PFU wildtype MERS-CoV _vs_ mock	RNA expression	Agilent-026652 Whole Human Genome Microarray 4x44K v2 (Probe Name version)	7.7e-05	fold change	16.2
Study_1:Airway epithelial MHAE003 cells infected with Middle East respiratory syndrome coronavirus	GSE100504		Homo sapiens	98.7147	Airway epithelial MHAE003 cells after infection with 5PFU wildtype MERS-CoV - 24hr _vs_ 0hr	RNA expression	Agilent-026652 Whole Human Genome Microarray 4x44K v2 (Probe Name version)	7.1e-05	fold change	20.9
Study_2:Airway epithelial MHAE001 cells infected with Middle East respiratory syndrome coronavirus	GSE81909		Homo sapiens	99.7387	Airway epithelial MHAE001 cells 48hr after infection with 5PFU wildtype MERS-CoV _vs_ mock	RNA expression	Agilent-026652 Whole Human Genome Microarray 4x44K v2 (Probe Name version)	2.8e-11	fold change	128.1
Study_2:Airway epithelial MHAE001 cells infected with Middle East respiratory syndrome coronavirus	GSE81909		Homo sapiens	99.6095	Airway epithelial MHAE001 cells after infection with 5PFU wildtype MERS-CoV - 48hr _vs_ 0hr	RNA expression	Agilent-026652 Whole Human Genome Microarray 4x44K v2 (Probe Name version)	8.5e-05	fold change	65.7
Study_2:Airway epithelial MHAE001 cells infected with Middle East respiratory syndrome coronavirus	GSE81909		Homo sapiens	98.4601	Airway epithelial MHAE001 cells 36hr after infection with 5PFU wildtype MERS-CoV _vs_ mock	RNA expression	Agilent-026652 Whole Human Genome Microarray 4x44K v2 (Probe Name version)	0.0011	fold change	7.96
Study_2:Airway epithelial MHAE001 cells infected with Middle East respiratory syndrome coronavirus	GSE81909		Homo sapiens	97.9585	Airway epithelial MHAE001 cells after infection with 5PFU wildtype MERS-CoV - 36hr _vs_ 0hr	RNA expression	Agilent-026652 Whole Human Genome Microarray 4x44K v2 (Probe Name version)	0.0004	fold change	9.73
Study_2:Airway epithelial MHAE001 cells infected with Middle East respiratory syndrome coronavirus	GSE81909		Homo sapiens	94.697	Airway epithelial MHAE001 cells after infection with 5PFU wildtype MERS-CoV - 24hr _vs_ 0hr	RNA expression	Agilent-026652 Whole Human Genome Microarray 4x44K v2 (Probe Name version)	0.0074	fold change	3.42
Study_2:Airway epithelial MHAE001 cells infected with Middle East respiratory syndrome coronavirus	GSE81909		Homo sapiens	93.5436	Airway epithelial MHAE001 cells 24hr after infection with 5PFU wildtype MERS-CoV _vs_ mock	RNA expression	Agilent-026652 Whole Human Genome Microarray 4x44K v2 (Probe Name version)	0.001	fold change	4.22
Study_3:Lung tissue from various mice strain infected with SARS-Corona or influenza A virus	GSE52405		Mus musculus	99.8084	Lung tissue from AJ mice infected 2d with PR8 influenza A virus _vs_ mock	RNA expression	Illumina iGenome UCSC mm10, May 23 2014, RefSeq	5.8e-226	fold change	619.96
Study_3:Lung tissue from various mice strain infected with SARS-Corona or influenza A virus	GSE52405		Mus musculus	99.8084	Lung tissue from AJ mice infected 2d with SARS-CoV MA15 virus _vs_ mock	RNA expression	Illumina iGenome UCSC mm10, May 23 2014, RefSeq	3e-45	fold change	20.7592
Study_3:Lung tissue from various mice strain infected with SARS-Corona or influenza A virus	GSE52405		Mus musculus	99.8084	Lung tissue from AJ mice infected 4d with PR8 influenza A virus _vs_ mock	RNA expression	Illumina iGenome UCSC mm10, May 23 2014, RefSeq	2.8e-49	fold change	48.0717
Study_3:Lung tissue from various mice strain infected with SARS-Corona or influenza A virus	GSE52405		Mus musculus	99.6195	Lung tissue from AJ mice infected 4d with SARS-CoV MA15 virus _vs_ mock	RNA expression	Illumina iGenome UCSC mm10, May 23 2014, RefSeq	1.8e-103	fold change	186.003
Study_3:Lung tissue from various mice strain infected with SARS-Corona or influenza A virus	GSE52405		Mus musculus	99.8084	Lung tissue from C57BL6J mice infected 4d with SARS-CoV MA15 virus _vs_ mock	RNA expression	Illumina iGenome UCSC mm10, May 23 2014, RefSeq	1.3e-88	fold change	36.0541
Study_3:Lung tissue from various mice strain infected with SARS-Corona or influenza A virus	GSE52405		Mus musculus	99.8084	Lung tissue from CAST mice infected 2d with PR8 influenza A virus _vs_ mock	RNA expression	Illumina iGenome UCSC mm10, May 23 2014, RefSeq	4.2e-221	fold change	234.043
Study_3:Lung tissue from various mice strain infected with SARS-Corona or influenza A virus	GSE52405		Mus musculus	99.8084	Lung tissue from CAST mice infected 2d with SARS-CoV MA15 virus _vs_ mock	RNA expression	Illumina iGenome UCSC mm10, May 23 2014, RefSeq	2.1e-147	fold change	316.64
Study_3:Lung tissue from various mice strain infected with SARS-Corona or influenza A virus	GSE52405		Mus musculus	99.8084	Lung tissue from CAST mice infected 4d with PR8 influenza A virus _vs_ mock	RNA expression	Illumina iGenome UCSC mm10, May 23 2014, RefSeq	3.7e-194	fold change	320.434
Study_3:Lung tissue from various mice strain infected with SARS-Corona or influenza A virus	GSE52405		Mus musculus	99.8084	Lung tissue from NOD mice infected 2d with PR8 influenza A virus _vs_ mock	RNA expression	Illumina iGenome UCSC mm10, May 23 2014, RefSeq	3.2e-85	fold change	211.984
Study_3:Lung tissue from various mice strain infected with SARS-Corona or influenza A virus	GSE52405		Mus musculus	99.8084	Lung tissue from NZO mice infected 2d with SARS-CoV MA15 virus _vs_ mock	RNA expression	Illumina iGenome UCSC mm10, May 23 2014, RefSeq	1.4e-174	fold change	399.03
Study_3:Lung tissue from various mice strain infected with SARS-Corona or influenza A virus	GSE52405		Mus musculus	99.6195	Lung tissue from PWK mice infected 2d with SARS-CoV MA15 virus _vs_ mock	RNA expression	Illumina iGenome UCSC mm10, May 23 2014, RefSeq	8.8e-214	fold change	251.769
Study_3:Lung tissue from various mice strain infected with SARS-Corona or influenza A virus	GSE52405		Mus musculus	99.8084	Lung tissue from PWK mice infected 4d with SARS-CoV MA15 virus _vs_ mock	RNA expression	Illumina iGenome UCSC mm10, May 23 2014, RefSeq	1e-99	fold change	228.966
Study_3:Lung tissue from various mice strain infected with SARS-Corona or influenza A virus	GSE52405		Mus musculus	99.8084	Lung tissue from WSB mice infected 2d with SARS-CoV MA15 virus _vs_ mock	RNA expression	Illumina iGenome UCSC mm10, May 23 2014, RefSeq	4.2e-154	fold change	701.04
Study_3:Lung tissue from various mice strain infected with SARS-Corona or influenza A virus	GSE52405		Mus musculus	99.8084	Lung tissue from WSB mice infected 4d with PR8 influenza A virus _vs_ mock	RNA expression	Illumina iGenome UCSC mm10, May 23 2014, RefSeq	6.5e-106	fold change	492.873
Study_3:Lung tissue from various mice strain infected with SARS-Corona or influenza A virus	GSE52405		Mus musculus	99.2418	Lung tissue from C57BL6J mice infected 2d with SARS-CoV MA15 virus _vs_ mock	RNA expression	Illumina iGenome UCSC mm10, May 23 2014, RefSeq	1.9e-83	fold change	137.487
Study_3:Lung tissue from various mice strain infected with SARS-Corona or influenza A virus	GSE52405		Mus musculus	99.4313	Lung tissue from C57BL6J mice infected 4d with PR8 influenza A virus _vs_ mock	RNA expression	Illumina iGenome UCSC mm10, May 23 2014, RefSeq	5e-18	fold change	18.1461
Study_3:Lung tissue from various mice strain infected with SARS-Corona or influenza A virus	GSE52405		Mus musculus	99.2418	Lung tissue from NOD mice infected 4d with SARS-CoV MA15 virus _vs_ mock	RNA expression	Illumina iGenome UCSC mm10, May 23 2014, RefSeq	5.9e-64	fold change	30.2681
Study_3:Lung tissue from various mice strain infected with SARS-Corona or influenza A virus	GSE52405		Mus musculus	98.1296	Lung tissue from NZO mice infected 4d with SARS-CoV MA15 virus _vs_ mock	RNA expression	Illumina iGenome UCSC mm10, May 23 2014, RefSeq	1.2e-29	fold change	18.2939
Study_3:Lung tissue from various mice strain infected with SARS-Corona or influenza A virus	GSE52405		Mus musculus	97.7632	Lung tissue from WSB mice infected 2d with PR8 influenza A virus _vs_ mock	RNA expression	Illumina iGenome UCSC mm10, May 23 2014, RefSeq	2.2e-25	fold change	17.777
Study_3:Lung tissue from various mice strain infected with SARS-Corona or influenza A virus	GSE52405		Mus musculus	98.3129	Lung tissue from WSB mice infected 4d with SARS-CoV MA15 virus _vs_ mock	RNA expression	Illumina iGenome UCSC mm10, May 23 2014, RefSeq	5.5e-41	fold change	37.7244
Study_3:Lung tissue from various mice strain infected with SARS-Corona or influenza A virus	GSE52405		Mus musculus	97.4013	Lung tissue from 129S1 mice infected 2d with PR8 influenza A virus _vs_ mock	RNA expression	Illumina iGenome UCSC mm10, May 23 2014, RefSeq	8e-42	fold change	78.8941
Study_3:Lung tissue from various mice strain infected with SARS-Corona or influenza A virus	GSE52405		Mus musculus	96.328	Lung tissue from NOD mice infected 4d with PR8 influenza A virus _vs_ mock	RNA expression	Illumina iGenome UCSC mm10, May 23 2014, RefSeq	8.9e-25	fold change	35.4677
Study_3:Lung tissue from various mice strain infected with SARS-Corona or influenza A virus	GSE52405		Mus musculus	87.2068	Lung tissue from PWK mice infected 4d with PR8 influenza A virus _vs_ mock	RNA expression	Illumina iGenome UCSC mm10, May 23 2014, RefSeq	3.3e-07	fold change	4.34876
Study_3:Lung tissue from various mice strain infected with SARS-Corona or influenza A virus	GSE52405		Mus musculus	82.8048	Lung tissue from CAST mice infected 4d with SARS-CoV MA15 virus _vs_ mock	RNA expression	Illumina iGenome UCSC mm10, May 23 2014, RefSeq	5.6e-06	fold change	5.08689
Study_3:Lung tissue from various mice strain infected with SARS-Corona or influenza A virus	GSE52405		Mus musculus	79.0626	Lung tissue from NOD mice infected 2d with SARS-CoV MA15 virus _vs_ mock	RNA expression	Illumina iGenome UCSC mm10, May 23 2014, RefSeq	5.5e-07	fold change	4.94824
Study_3:Lung tissue from various mice strain infected with SARS-Corona or influenza A virus	GSE52405		Mus musculus	76.7507	Lung tissue from 129S1 mice infected 4d with PR8 influenza A virus _vs_ mock	RNA expression	Illumina iGenome UCSC mm10, May 23 2014, RefSeq	3e-07	fold change	7.72527
Study_3:Lung tissue from various mice strain infected with SARS-Corona or influenza A virus	GSE52405		Mus musculus	71.4245	Lung tissue from 129S1 mice infected 2d with SARS-CoV MA15 virus _vs_ mock	RNA expression	Illumina iGenome UCSC mm10, May 23 2014, RefSeq	3.7e-10	fold change	10.2776
Study_3:Lung tissue from various mice strain infected with SARS-Corona or influenza A virus	GSE52405		Mus musculus	51.6182	Lung tissue from 129S1 mice infected 4d with SARS-CoV MA15 virus _vs_ mock	RNA expression	Illumina iGenome UCSC mm10, May 23 2014, RefSeq	0.0019	fold change	2.38221
Study_4:Skin from chronic and acute cutaneous lupus patients	GSE109248		Homo sapiens	99.7168	Skin from subacute cutaneous lupus patients _vs_ healthy	RNA expression	Illumina HumanHT-12 V4.0 expression beadchip	2.5e-10	fold change	1.56
Study_4:Skin from chronic and acute cutaneous lupus patients	GSE109248		Homo sapiens	99.8104	Skin from chronic cutaneous lupus patients _vs_ healthy	RNA expression	Illumina HumanHT-12 V4.0 expression beadchip	5.1e-10	fold change	1.63
Study_4:Skin from chronic and acute cutaneous lupus patients	GSE109248		Homo sapiens	75.8208	Skin from psoriasis patients _vs_ healthy	RNA expression	Illumina HumanHT-12 V4.0 expression beadchip	0.0006	fold change	1.22
Study_5:Rectal biopsies from pediatric patients with newly diagnosed Crohn's disease and ulcerative colitis	GSE117993		Homo sapiens	99.8124	Rectal biopsies from pediatric patients with ileal Crohn's disease _vs_ non-IBD pediatric controls	RNA expression	Illumina iGenome UCSC, hg19, March 6, 2013 RefSeq	3.2e-17	fold change	3.85338
Study_5:Rectal biopsies from pediatric patients with newly diagnosed Crohn's disease and ulcerative colitis	GSE117993		Homo sapiens	82.6487	Rectal biopsies from pediatric patients with ulcerative colitis _vs_ non-IBD pediatric controls	RNA expression	Illumina iGenome UCSC, hg19, March 6, 2013 RefSeq	2.2e-19	fold change	4.63318
Study_6:Nasal mucosa from patients with influenza A H1N1 pdm09 infection	GSE93731		Homo sapiens	99.8363	Nasal mucosa from untreated patients with influenza A H1N1 pdm09 - infected _vs_ cured	RNA expression	Affymetrix GeneChip Human HG_U133 Plus 2.0	7.8e-05	fold change	107.5
Study_7:Cerebral cortices of male and female mice infected with Toxoplasma gondii	GSE117504		Mus musculus	99.6195	Cerebral cortices of female mice infected 21d with Toxoplasma gondii _vs_ female 21d uninfected	RNA expression	Illumina iGenome UCSC mm10, May 23 2014, RefSeq	5.8e-163	fold change	950.19
Study_7:Cerebral cortices of male and female mice infected with Toxoplasma gondii	GSE117504		Mus musculus	91.4612	Cerebral cortices of female mice infected 90d with Toxoplasma gondii _vs_ female 90d uninfected	RNA expression	Illumina iGenome UCSC mm10, May 23 2014, RefSeq	1.9e-40	fold change	45.9212
Study_7:Cerebral cortices of male and female mice infected with Toxoplasma gondii	GSE117504		Mus musculus	80.15	Cerebral cortices of female mice infected 28d with Toxoplasma gondii _vs_ female 28d uninfected	RNA expression	Illumina iGenome UCSC mm10, May 23 2014, RefSeq	5e-26	fold change	47.217
Study_7:Cerebral cortices of male and female mice infected with Toxoplasma gondii	GSE117504		Mus musculus	48.8782	Cerebral cortices of male mice infected 180d with Toxoplasma gondii _vs_ male 180d uninfected	RNA expression	Illumina iGenome UCSC mm10, May 23 2014, RefSeq	0.0002	fold change	5.72311
Study_7:Cerebral cortices of male and female mice infected with Toxoplasma gondii	GSE117504		Mus musculus	37.6305	Cerebral cortices of female mice infected 180d with Toxoplasma gondii _vs_ female 180d uninfected	RNA expression	Illumina iGenome UCSC mm10, May 23 2014, RefSeq	0.0013	fold change	3.47423
Study_8:Liver, lung, spleen and blood gene expression in mice with fecal peritonitis	GSE23767		Mus musculus	99.9001	Lung from 8wk old female mice 6hr after intraperitoneal injection of human feces _vs_ sham	RNA expression	Illumina MouseWG-6 v2.0	0.0002	fold change	93.6
Study_8:Liver, lung, spleen and blood gene expression in mice with fecal peritonitis	GSE23767		Mus musculus	99.9001	Liver from 8wk old female mice 6hr after intraperitoneal injection of human feces _vs_ sham	RNA expression	Illumina MouseWG-6 v2.0	0.0044	fold change	46.3
Study_8:Liver, lung, spleen and blood gene expression in mice with fecal peritonitis	GSE23767		Mus musculus	99.4135	Spleen from 8wk old female mice 6hr after intraperitoneal injection of human feces _vs_ sham	RNA expression	Illumina MouseWG-6 v2.0	0.0007	fold change	13.5
Study_8:Liver, lung, spleen and blood gene expression in mice with fecal peritonitis	GSE23767		Mus musculus	95.5913	Spleen from 8wk old female mice 24hr after intraperitoneal injection of human feces _vs_ sham	RNA expression	Illumina MouseWG-6 v2.0	0.0466	fold change	2.56
Study_9:Breast tumors naive of chemotherapy and radiation therapy	GSE10092		Homo sapiens	99.6254	Breast tissue - tumors of grade 2 _vs_ normal adjacent to tumors	RNA expression	Illumina iGenome UCSC, hg19, March 6, 2013 RefSeq	7.7e-11	fold change	5.52691
Study_9:Breast tumors naive of chemotherapy and radiation therapy	GSE10092		Homo sapiens	99.4392	Breast tissue - tumors of grade 3 _vs_ normal adjacent to tumors	RNA expression	Illumina iGenome UCSC, hg19, March 6, 2013 RefSeq	4e-18	fold change	8.417
Study_9:Breast tumors naive of chemotherapy and radiation therapy	GSE10092		Homo sapiens	91.5868	Breast tissue - tumors of grade 3 _vs_ normal controls	RNA expression	Illumina iGenome UCSC, hg19, March 6, 2013 RefSeq	0.0002	fold change	3.17863
Study_9:Breast tumors naive of chemotherapy and radiation therapy	GSE10092		Homo sapiens	75.5127	Breast tissue - tumors of grade 1 _vs_ normal adjacent to tumors	RNA expression	Illumina iGenome UCSC, hg19, March 6, 2013 RefSeq	2.1e-08	fold change	4.90143
Study_10:Glioblastoma stem cells infected with the Brazil and Dakar strains of Zika virus	GSE102924		Homo sapiens	99.4392	Glioblastoma stem cells infected 48hr with Zika virus Brazil and Dakar strains _vs_ uninfected	RNA expression	Illumina iGenome UCSC, hg19, March 6, 2013 RefSeq	3.4e-170	fold change	259.427
Study_11:Myeloid dendritic cells from cord or adult blood monocytes infected with cytomegalovirus	GSE101855		Homo sapiens	99.6751	Myeloid DC from blood monocytes of adult donors - CMV infected 16hr _vs_ mock infected 16hr	RNA expression	Affymetrix GeneChip Human HG_U133 Plus 2.0	0.0084	fold change	239.3
Study_11:Myeloid dendritic cells from cord or adult blood monocytes infected with cytomegalovirus	GSE101855		Homo sapiens	99.7546	Myeloid DC from blood monocytes of adult donors - CMV infected 6hr _vs_ mock infected 16hr	RNA expression	Affymetrix GeneChip Human HG_U133 Plus 2.0	0.0128	fold change	216.2
Study_11:Myeloid dendritic cells from cord or adult blood monocytes infected with cytomegalovirus	GSE101855		Homo sapiens	99.7546	Myeloid DC from cord blood monocytes of neonatal donors - CMV infected 16hr _vs_ mock infected 16hr	RNA expression	Affymetrix GeneChip Human HG_U133 Plus 2.0	0.0007	fold change	438.2
Study_12:Lungs from mice with non-injurious and injurious ventilation with normocapnia or hypercapnia	GSE86229		Mus musculus	99.7506	Lungs of mice with high stretch mechanical ventilation - hypercapnia _vs_ normocapnia	RNA expression	Affymetrix GeneChip Mouse Gene Array version [1.0 ST or 1.1 ST] [transcript (gene) version]	0.0446	fold change	-2.3
Study_12:Lungs from mice with non-injurious and injurious ventilation with normocapnia or hypercapnia	GSE86229		Mus musculus	94.5626	Lungs of mice with low stretch mechanical ventilation (normocapnia) _vs_ spontaneous breathing	RNA expression	Affymetrix GeneChip Mouse Gene Array version [1.0 ST or 1.1 ST] [transcript (gene) version]	0.0365	fold change	3.47
Study_12:Lungs from mice with non-injurious and injurious ventilation with normocapnia or hypercapnia	GSE86229		Mus musculus	94.7867	Lungs of mice with high stretch mechanical ventilation (normocapnia) _vs_ spontaneous breathing	RNA expression	Affymetrix GeneChip Mouse Gene Array version [1.0 ST or 1.1 ST] [transcript (gene) version]	0.0002	fold change	4.65
Study_12:Lungs from mice with non-injurious and injurious ventilation with normocapnia or hypercapnia	GSE86229		Mus musculus	68.0921	Lungs of mice with high stretch mechanical ventilation (hypercapnia) _vs_ spontaneous breathing	RNA expression	Affymetrix GeneChip Mouse Gene Array version [1.0 ST or 1.1 ST] [transcript (gene) version]	0.0359	fold change	2.02
Study_13:Dendritic cells infected with wildtype Ebola virus or mutant VP24 and VP35 Ebola viruses	GSE96590		Homo sapiens	99.6254	Dendritic cells infected 8hr with mutant VP35 Ebola virus _vs_ wildtype Ebola virus	RNA expression	Illumina iGenome UCSC, hg19, March 6, 2013 RefSeq	2.4e-50	fold change	33.6634
Study_13:Dendritic cells infected with wildtype Ebola virus or mutant VP24 and VP35 Ebola viruses	GSE96590		Homo sapiens	99.8124	Dendritic cells infected 8hr with wildtype Ebola virus _vs_ mock infected	RNA expression	Illumina iGenome UCSC, hg19, March 6, 2013 RefSeq	1.9e-136	fold change	14.1035
Study_13:Dendritic cells infected with wildtype Ebola virus or mutant VP24 and VP35 Ebola viruses	GSE96590		Homo sapiens	99.8124	Dendritic cells infected 24hr with wildtype Ebola virus _vs_ mock infected	RNA expression	Illumina iGenome UCSC, hg19, March 6, 2013 RefSeq	2.1e-182	fold change	106.504
Study_13:Dendritic cells infected with wildtype Ebola virus or mutant VP24 and VP35 Ebola viruses	GSE96590		Homo sapiens	98.34	Dendritic cells infected 8hr with mutant VP24 VP35 Ebola viruses _vs_ mutant VP24 Ebola virus	RNA expression	Illumina iGenome UCSC, hg19, March 6, 2013 RefSeq	1.2e-30	fold change	18.4302
Study_13:Dendritic cells infected with wildtype Ebola virus or mutant VP24 and VP35 Ebola viruses	GSE96590		Homo sapiens	79.5672	Dendritic cells infected 8hr with mutant VP24 Ebola virus _vs_ wildtype Ebola virus	RNA expression	Illumina iGenome UCSC, hg19, March 6, 2013 RefSeq	7.4e-05	fold change	-1.70172
Study_13:Dendritic cells infected with wildtype Ebola virus or mutant VP24 and VP35 Ebola viruses	GSE96590		Homo sapiens	57.3967	Dendritic cells infected 24hr with mutant VP35 Ebola virus _vs_ wildtype Ebola virus	RNA expression	Illumina iGenome UCSC, hg19, March 6, 2013 RefSeq	7.9e-35	fold change	3.46954
Study_14:Whole blood of individuals before and after Plasmodium falciparum challenge	GSE50957		Homo sapiens	99.4392	Whole blood of individuals after Plasmodium falciparum challenge _vs_ before	RNA expression	Illumina iGenome UCSC, hg19, March 6, 2013 RefSeq	2.2e-76	fold change	67.7877
Study_15:Colon cancer cells from the front or center of tumors	GSE65480		Homo sapiens	99.7327	Colon cancer cells from microdissected tumors - tumor front _vs_ tumor center	RNA expression	Affymetrix GeneChip Human Gene 1.0 ST Array [transcript (gene) version]	1e-05	fold change	4.2
Study_16:Macrophages infected with Ebola or Reston Ebola virus or treated with lipopolysaccharides	GSE84188		Homo sapiens	99.8124	Macrophages infected 1d with EBOV _vs_ mock	RNA expression	Illumina iGenome UCSC, hg19, March 6, 2013 RefSeq	1.9e-104	fold change	757.935
Study_17:Bronchial epithelial normal primary cells infected with influenza virus A strain A/PR/8/34	GSE75699		Homo sapiens	99.8124	NHBE cells infected 24hr with influenza virus A strain A/PR/8/34 _vs_ uninfected 0hr control	RNA expression	Illumina iGenome UCSC, hg19, March 6, 2013 RefSeq	5.4e-153	fold change	266.55
Study_17:Bronchial epithelial normal primary cells infected with influenza virus A strain A/PR/8/34	GSE75699		Homo sapiens	97.0874	NHBE cells infected 8hr with influenza virus A strain A/PR/8/34 _vs_ uninfected 0hr control	RNA expression	Illumina iGenome UCSC, hg19, March 6, 2013 RefSeq	1.5e-35	fold change	17.3601
Study_18:Bronchial epithelial normal primary cells infected with influenza virus A strain A/PR/8/34	GSE75699		Homo sapiens	99.8124	NHBE cells infected 24hr with influenza virus A strain A/PR/8/34 _vs_ uninfected 0hr control	RNA expression	Illumina iGenome UCSC, hg19, March 6, 2013 RefSeq	5.4e-153	fold change	266.55
Study_18:Bronchial epithelial normal primary cells infected with influenza virus A strain A/PR/8/34	GSE75699		Homo sapiens	97.0874	NHBE cells infected 8hr with influenza virus A strain A/PR/8/34 _vs_ uninfected 0hr control	RNA expression	Illumina iGenome UCSC, hg19, March 6, 2013 RefSeq	1.5e-35	fold change	17.3601
Study_19:Tracheobronchial epithelial cells infected with H3N2, attenuated H5N1, and H1N1 viruses	GSE89008		Homo sapiens	99.4392	Tracheobronchial epithelial cells infected for 12hr - H3N2 virus _vs_ mock	RNA expression	Illumina iGenome UCSC, hg19, March 6, 2013 RefSeq	0	fold change	961.042
Study_19:Tracheobronchial epithelial cells infected with H3N2, attenuated H5N1, and H1N1 viruses	GSE89008		Homo sapiens	99.8124	Tracheobronchial epithelial cells infected for 12hr - H1N1 virus _vs_ mock	RNA expression	Illumina iGenome UCSC, hg19, March 6, 2013 RefSeq	3.2e-256	fold change	191.768
Study_19:Tracheobronchial epithelial cells infected with H3N2, attenuated H5N1, and H1N1 viruses	GSE89008		Homo sapiens	99.4392	Tracheobronchial epithelial cells infected for 18hr - H3N2 virus _vs_ mock	RNA expression	Illumina iGenome UCSC, hg19, March 6, 2013 RefSeq	7.6e-243	fold change	1130.63
Study_19:Tracheobronchial epithelial cells infected with H3N2, attenuated H5N1, and H1N1 viruses	GSE89008		Homo sapiens	99.8124	Tracheobronchial epithelial cells infected for 18hr - H1N1 virus _vs_ mock	RNA expression	Illumina iGenome UCSC, hg19, March 6, 2013 RefSeq	2.1e-249	fold change	652.075
Study_19:Tracheobronchial epithelial cells infected with H3N2, attenuated H5N1, and H1N1 viruses	GSE89008		Homo sapiens	99.6254	Tracheobronchial epithelial cells infected for 24hr - H1N1 virus _vs_ mock	RNA expression	Illumina iGenome UCSC, hg19, March 6, 2013 RefSeq	0	fold change	227.077
Study_19:Tracheobronchial epithelial cells infected with H3N2, attenuated H5N1, and H1N1 viruses	GSE89008		Homo sapiens	99.0707	Tracheobronchial epithelial cells infected for 3hr - attenuated H5N1 virus _vs_ mock	RNA expression	Illumina iGenome UCSC, hg19, March 6, 2013 RefSeq	1.8e-09	fold change	4.04491
Study_19:Tracheobronchial epithelial cells infected with H3N2, attenuated H5N1, and H1N1 viruses	GSE89008		Homo sapiens	98.8865	Tracheobronchial epithelial cells infected for 3hr - H3N2 virus _vs_ mock	RNA expression	Illumina iGenome UCSC, hg19, March 6, 2013 RefSeq	2.7e-25	fold change	8.89279
Study_19:Tracheobronchial epithelial cells infected with H3N2, attenuated H5N1, and H1N1 viruses	GSE89008		Homo sapiens	95.6938	Tracheobronchial epithelial cells infected for 6hr - H3N2 virus _vs_ mock	RNA expression	Illumina iGenome UCSC, hg19, March 6, 2013 RefSeq	2e-28	fold change	36.0574
Study_19:Tracheobronchial epithelial cells infected with H3N2, attenuated H5N1, and H1N1 viruses	GSE89008		Homo sapiens	94.0079	Tracheobronchial epithelial cells infected for 6hr - attenuated H5N1 virus _vs_ mock	RNA expression	Illumina iGenome UCSC, hg19, March 6, 2013 RefSeq	5.4e-12	fold change	22.6534
Study_19:Tracheobronchial epithelial cells infected with H3N2, attenuated H5N1, and H1N1 viruses	GSE89008		Homo sapiens	94.3414	Tracheobronchial epithelial cells infected for 12hr - attenuated H5N1 virus _vs_ mock	RNA expression	Illumina iGenome UCSC, hg19, March 6, 2013 RefSeq	0	fold change	345.236
Study_19:Tracheobronchial epithelial cells infected with H3N2, attenuated H5N1, and H1N1 viruses	GSE89008		Homo sapiens	77.151	Tracheobronchial epithelial cells infected for 18hr - attenuated H5N1 virus _vs_ mock	RNA expression	Illumina iGenome UCSC, hg19, March 6, 2013 RefSeq	2.6e-113	fold change	145.485
Study_20:Blood transcriptional diagnostic assay for septicemic melioidosis	GSE69528		Homo sapiens	99.6234	Blood of sepsis patient - Cryptococcus neoformans infection _vs_ healthy control	RNA expression	Illumina HumanHT-12 V4.0 expression beadchip	4.5e-08	fold change	30
Study_20:Blood transcriptional diagnostic assay for septicemic melioidosis	GSE69528		Homo sapiens	92.1133	Blood type 2 diabetes mellitus patients _vs_ healthy control	RNA expression	Illumina HumanHT-12 V4.0 expression beadchip	0.0159	fold change	1.6
Study_20:Blood transcriptional diagnostic assay for septicemic melioidosis	GSE69528		Homo sapiens	90.0836	Blood of sepsis patient - Burkholderia pseudomallei infection _vs_ healthy control	RNA expression	Illumina HumanHT-12 V4.0 expression beadchip	9.7e-07	fold change	5
Study_20:Blood transcriptional diagnostic assay for septicemic melioidosis	GSE69528		Homo sapiens	78.5077	Blood of sepsis patient - Citrobacter freundii infection _vs_ healthy control	RNA expression	Illumina HumanHT-12 V4.0 expression beadchip	0.0001	fold change	7.41
Study_21:Skins from mice infected and challenged with Leishmania parasite	GSE69998		Mus musculus	99.4827	Skins from Leishmania infected allograft 12hr - mice with Leishmania infected 14wk prior _vs_ naÃ¯ve	RNA expression	Illumina MouseRef-8 v2.0 expression beadchip	0.0025	fold change	13.2
Study_22:Immune cells and spleens from mice infected with different viral vector platforms	GSE66797		Mus musculus	99.9001	Spleens from mice infected with vaccinia virus _vs_ PBS	RNA expression	Illumina MouseWG-6 v2.0	0.0067	fold change	34.2
Study_22:Immune cells and spleens from mice infected with different viral vector platforms	GSE66797		Mus musculus	99.2201	Spleens from mice infected with adenovirus 6hr _vs_ PBS	RNA expression	Illumina MouseWG-6 v2.0	0.0002	fold change	8.77
Study_22:Immune cells and spleens from mice infected with different viral vector platforms	GSE66797		Mus musculus	97.8857	Spleens from mice infected with adenovirus _vs_ PBS	RNA expression	Illumina MouseWG-6 v2.0	0.0119	fold change	2.64
Study_23:Lungs from mice infected with mutant or wildtype influenza A viruses	GSE69945		Mus musculus	99.8861	Lungs of 22wk old mice 1d post NS1 mutant H5N1 influenza A infection _vs_ mock	RNA expression	Agilent-026655 Whole Mouse Genome Microarray 4x44K v2 (Probe Name version)	0.0003	fold change	153.9
Study_23:Lungs from mice infected with mutant or wildtype influenza A viruses	GSE69945		Mus musculus	99.6612	Lungs of 22wk old mice 2d post NS1 mutant H5N1 influenza A infection _vs_ mock	RNA expression	Agilent-026655 Whole Mouse Genome Microarray 4x44K v2 (Probe Name version)	0.0042	fold change	147.4
Study_23:Lungs from mice infected with mutant or wildtype influenza A viruses	GSE69945		Mus musculus	99.7745	Lungs of 22wk old mice 2d post wildtype H5N1 influenza A infection _vs_ mock	RNA expression	Agilent-026655 Whole Mouse Genome Microarray 4x44K v2 (Probe Name version)	0.0034	fold change	187.2
Study_23:Lungs from mice infected with mutant or wildtype influenza A viruses	GSE69945		Mus musculus	99.7745	Lungs of 22wk old mice 4d post NS1 mutant H5N1 influenza A infection _vs_ mock	RNA expression	Agilent-026655 Whole Mouse Genome Microarray 4x44K v2 (Probe Name version)	0.0006	fold change	224.3
Study_23:Lungs from mice infected with mutant or wildtype influenza A viruses	GSE69945		Mus musculus	99.7745	Lungs of 22wk old mice 4d post wildtype H1N1 influenza A infection _vs_ mock	RNA expression	Agilent-026655 Whole Mouse Genome Microarray 4x44K v2 (Probe Name version)	0.0004	fold change	88.8
Study_23:Lungs from mice infected with mutant or wildtype influenza A viruses	GSE69945		Mus musculus	99.6612	Lungs of 22wk old mice 4d post wildtype H5N1 influenza A infection _vs_ mock	RNA expression	Agilent-026655 Whole Mouse Genome Microarray 4x44K v2 (Probe Name version)	0.0002	fold change	242
Study_23:Lungs from mice infected with mutant or wildtype influenza A viruses	GSE69945		Mus musculus	99.4392	Lungs of 22wk old mice 7d post NS1 mutant H5N1 influenza A infection _vs_ mock	RNA expression	Agilent-026655 Whole Mouse Genome Microarray 4x44K v2 (Probe Name version)	0.0002	fold change	195.6
Study_23:Lungs from mice infected with mutant or wildtype influenza A viruses	GSE69945		Mus musculus	99.6612	Lungs of 22wk old mice 7d post wildtype H1N1 influenza A infection _vs_ mock	RNA expression	Agilent-026655 Whole Mouse Genome Microarray 4x44K v2 (Probe Name version)	8.8e-05	fold change	96.8
Study_23:Lungs from mice infected with mutant or wildtype influenza A viruses	GSE69945		Mus musculus	93.4684	Lungs of 22wk old mice 1d post wildtype H5N1 influenza A infection _vs_ mock	RNA expression	Agilent-026655 Whole Mouse Genome Microarray 4x44K v2 (Probe Name version)	0.0496	fold change	2.95
Study_24:Prostate cancer, normal adjacent tissue and from healthy donors	GSE68555		Homo sapiens	99.8582	Prostate adenocarcinoma - N1 _vs_ N0_GPL8300	RNA expression	Affymetrix GeneChip Human HG_U95A-E version [1 or 2]	0.0009	fold change	5.24
Study_25:Lungs of TLR3-/- mice infected with SARS-CoV	GSE68820		Mus musculus	99.8921	Lungs of TLF3 KO mice - 2d post SARs-CoV infection _vs_ mock infection	RNA expression	Agilent Mouse Whole Genome G4122A/G4122F	1.4e-06	fold change	429.5
Study_25:Lungs of TLR3-/- mice infected with SARS-CoV	GSE68820		Mus musculus	99.4629	Lungs of TLF3 KO mice - 7d post SARs-CoV infection _vs_ mock infection	RNA expression	Agilent Mouse Whole Genome G4122A/G4122F	0.0001	fold change	45.6
Study_25:Lungs of TLR3-/- mice infected with SARS-CoV	GSE68820		Mus musculus	99.8921	Lungs of TLF3 WT mice - 2d post SARs-CoV infection _vs_ mock infection	RNA expression	Agilent Mouse Whole Genome G4122A/G4122F	5.4e-07	fold change	358.8
Study_25:Lungs of TLR3-/- mice infected with SARS-CoV	GSE68820		Mus musculus	99.7845	Lungs of TLF3 WT mice - 4d post SARs-CoV infection _vs_ mock infection	RNA expression	Agilent Mouse Whole Genome G4122A/G4122F	7.8e-05	fold change	73.8
Study_25:Lungs of TLR3-/- mice infected with SARS-CoV	GSE68820		Mus musculus	99.4629	Lungs of TLF3 WT mice - 7d post SARs-CoV infection _vs_ mock infection	RNA expression	Agilent Mouse Whole Genome G4122A/G4122F	1.5e-06	fold change	33.3
Study_25:Lungs of TLR3-/- mice infected with SARS-CoV	GSE68820		Mus musculus	99.1434	Lungs of TLF3 KO mice - 4d post SARs-CoV infection _vs_ mock infection	RNA expression	Agilent Mouse Whole Genome G4122A/G4122F	5.2e-06	fold change	53.2
Study_26:Breast cancer patients - transcriptomic profiles of biomarkers for stratification and prognosis	GSE61304		Homo sapiens	99.6751	Breast epithelia - ductal adenocarcinoma of breast with medullary features _vs_ normal	RNA expression	Affymetrix GeneChip Human HG_U133 Plus 2.0	0.0011	fold change	96.7
Study_26:Breast cancer patients - transcriptomic profiles of biomarkers for stratification and prognosis	GSE61304		Homo sapiens	92.2679	Breast epithelia - lobular adenocarcinoma of breast _vs_ normal	RNA expression	Affymetrix GeneChip Human HG_U133 Plus 2.0	0.005	fold change	15.6
Study_26:Breast cancer patients - transcriptomic profiles of biomarkers for stratification and prognosis	GSE61304		Homo sapiens	91.3759	Breast epithelia - ductal adenocarcinoma of breast _vs_ normal	RNA expression	Affymetrix GeneChip Human HG_U133 Plus 2.0	6.4e-06	fold change	8.48
Study_26:Breast cancer patients - transcriptomic profiles of biomarkers for stratification and prognosis	GSE61304		Homo sapiens	89.0583	Breast epithelia from ductal adenocarcinoma of breast - T2 stage _vs_ T1 stage	RNA expression	Affymetrix GeneChip Human HG_U133 Plus 2.0	0.041	fold change	2.02
Study_26:Breast cancer patients - transcriptomic profiles of biomarkers for stratification and prognosis	GSE61304		Homo sapiens	89.1886	Breast epithelia from ductal adenocarcinoma of breast - tumor grade G3 _vs_ grade G2	RNA expression	Affymetrix GeneChip Human HG_U133 Plus 2.0	5.7e-05	fold change	2.88
Study_26:Breast cancer patients - transcriptomic profiles of biomarkers for stratification and prognosis	GSE61304		Homo sapiens	85.706	Breast epithelia - recurrent ductal adenocarcinoma of breast _vs_ normal	RNA expression	Affymetrix GeneChip Human HG_U133 Plus 2.0	0.0052	fold change	15
Study_26:Breast cancer patients - transcriptomic profiles of biomarkers for stratification and prognosis	GSE61304		Homo sapiens	74.7585	Breast epithelia from ductal adenocarcinoma of breast - PGR- _vs_ PGR+	RNA expression	Affymetrix GeneChip Human HG_U133 Plus 2.0	0.0003	fold change	2.63
Study_26:Breast cancer patients - transcriptomic profiles of biomarkers for stratification and prognosis	GSE61304		Homo sapiens	68.7389	Breast epithelia from ductal adenocarcinoma of breast - ER- _vs_ ER+	RNA expression	Affymetrix GeneChip Human HG_U133 Plus 2.0	0.0001	fold change	2.74
Study_26:Breast cancer patients - transcriptomic profiles of biomarkers for stratification and prognosis	GSE61304		Homo sapiens	60.6046	Breast epithelia - ductal adenocarcinoma of breast with mucinous features _vs_ normal	RNA expression	Affymetrix GeneChip Human HG_U133 Plus 2.0	0.0344	fold change	3.89
Study_26:Breast cancer patients - transcriptomic profiles of biomarkers for stratification and prognosis	GSE61304		Homo sapiens	59.3754	Breast epithelia - squamous cell carcinoma of breast _vs_ normal	RNA expression	Affymetrix GeneChip Human HG_U133 Plus 2.0	0.012	fold change	7.46
Study_27:PBMCs, lungs, lymph nodes and spleens of mice post influenza A H3N2 infection - timecourse	GSE57455		Mus musculus	99.5025	Lungs of mice - 3d post influenza A H3N2 infection_vs_ uninfected	RNA expression	Affymetrix GeneChip Mouse Gene Array version [1.0 ST or 1.1 ST] [transcript (gene) version]	0.0048	fold change	35.9
Study_27:PBMCs, lungs, lymph nodes and spleens of mice post influenza A H3N2 infection - timecourse	GSE57455		Mus musculus	99.8742	Lungs of mice - 5d post influenza A H3N2 infection_vs_ uninfected	RNA expression	Affymetrix GeneChip Mouse Gene Array version [1.0 ST or 1.1 ST] [transcript (gene) version]	0.0015	fold change	30.5
Study_27:PBMCs, lungs, lymph nodes and spleens of mice post influenza A H3N2 infection - timecourse	GSE57455		Mus musculus	92.5943	Lungs of mice - 7d post influenza A H3N2 infection_vs_ uninfected	RNA expression	Affymetrix GeneChip Mouse Gene Array version [1.0 ST or 1.1 ST] [transcript (gene) version]	0.0144	fold change	6.96
Study_27:PBMCs, lungs, lymph nodes and spleens of mice post influenza A H3N2 infection - timecourse	GSE57455		Mus musculus	89.8893	Lymph nodes of mice - 4d post influenza A H3N2 infection_vs_ uninfected	RNA expression	Affymetrix GeneChip Mouse Gene Array version [1.0 ST or 1.1 ST] [transcript (gene) version]	0.0182	fold change	3.98
Study_27:PBMCs, lungs, lymph nodes and spleens of mice post influenza A H3N2 infection - timecourse	GSE57455		Mus musculus	72.8661	Peripheral blood mononuclear cells of mice - 3d post influenza A H3N2 infection_vs_ uninfected	RNA expression	Affymetrix GeneChip Mouse Gene Array version [1.0 ST or 1.1 ST] [transcript (gene) version]	0.0138	fold change	3.45
Study_27:PBMCs, lungs, lymph nodes and spleens of mice post influenza A H3N2 infection - timecourse	GSE57455		Mus musculus	52.8134	Lymph nodes of mice - 9d post influenza A H3N2 infection_vs_ uninfected	RNA expression	Affymetrix GeneChip Mouse Gene Array version [1.0 ST or 1.1 ST] [transcript (gene) version]	0.0215	fold change	1.91
Study_27:PBMCs, lungs, lymph nodes and spleens of mice post influenza A H3N2 infection - timecourse	GSE57455		Mus musculus	48.8482	Lymph nodes of mice - 8d post influenza A H3N2 infection_vs_ uninfected	RNA expression	Affymetrix GeneChip Mouse Gene Array version [1.0 ST or 1.1 ST] [transcript (gene) version]	0.0147	fold change	1.78
Study_27:PBMCs, lungs, lymph nodes and spleens of mice post influenza A H3N2 infection - timecourse	GSE57455		Mus musculus	46.7098	Lymph nodes of mice - 5d post influenza A H3N2 infection_vs_ uninfected	RNA expression	Affymetrix GeneChip Mouse Gene Array version [1.0 ST or 1.1 ST] [transcript (gene) version]	0.0499	fold change	1.93
Study_27:PBMCs, lungs, lymph nodes and spleens of mice post influenza A H3N2 infection - timecourse	GSE57455		Mus musculus	39.0323	Lymph nodes of mice - 7d post influenza A H3N2 infection_vs_ uninfected	RNA expression	Affymetrix GeneChip Mouse Gene Array version [1.0 ST or 1.1 ST] [transcript (gene) version]	0.0084	fold change	1.61
Study_28:Lungs of mice infected with mutant or wildtype H7N9 influenza A viruses [mRNA]	GSE68945		Mus musculus	99.8861	Lungs of mice 1d post infection with 1E4 PFU of wildtype H7N9 influenza A _vs_ mock	RNA expression	Agilent-026655 Whole Mouse Genome Microarray 4x44K v2 (Probe Name version)	0.0101	fold change	5.27
Study_28:Lungs of mice infected with mutant or wildtype H7N9 influenza A viruses [mRNA]	GSE68945		Mus musculus	99.7745	Lungs of mice 2d post infection with 1E4 PFU of ferret adapted H7N9 influenza A _vs_ mock	RNA expression	Agilent-026655 Whole Mouse Genome Microarray 4x44K v2 (Probe Name version)	2.7e-06	fold change	26.4
Study_28:Lungs of mice infected with mutant or wildtype H7N9 influenza A viruses [mRNA]	GSE68945		Mus musculus	99.7745	Lungs of mice 4d post infection with 1E4 PFU of ferret adapted H7N9 influenza A _vs_ mock	RNA expression	Agilent-026655 Whole Mouse Genome Microarray 4x44K v2 (Probe Name version)	6.1e-08	fold change	58.1
Study_28:Lungs of mice infected with mutant or wildtype H7N9 influenza A viruses [mRNA]	GSE68945		Mus musculus	99.8861	Lungs of mice 4d post infection with 1E4 PFU of NS1 mutant (103F/106M) H7N9 influenza A _vs_ mock	RNA expression	Agilent-026655 Whole Mouse Genome Microarray 4x44K v2 (Probe Name version)	5e-06	fold change	39.6
Study_28:Lungs of mice infected with mutant or wildtype H7N9 influenza A viruses [mRNA]	GSE68945		Mus musculus	99.7745	Lungs of mice 4d post infection with 1E4 PFU of wildtype H7N9 influenza A _vs_ mock	RNA expression	Agilent-026655 Whole Mouse Genome Microarray 4x44K v2 (Probe Name version)	1.4e-07	fold change	126.8
Study_28:Lungs of mice infected with mutant or wildtype H7N9 influenza A viruses [mRNA]	GSE68945		Mus musculus	99.4392	Lungs of mice 7d post infection with 1E4 PFU of NS1 mutant (103F/106M) H7N9 influenza A _vs_ mock	RNA expression	Agilent-026655 Whole Mouse Genome Microarray 4x44K v2 (Probe Name version)	7.7e-07	fold change	82.5
Study_28:Lungs of mice infected with mutant or wildtype H7N9 influenza A viruses [mRNA]	GSE68945		Mus musculus	99.55	Lungs of mice 7d post infection with 1E4 PFU of wildtype H7N9 influenza A _vs_ mock	RNA expression	Agilent-026655 Whole Mouse Genome Microarray 4x44K v2 (Probe Name version)	9.5e-09	fold change	90.3
Study_28:Lungs of mice infected with mutant or wildtype H7N9 influenza A viruses [mRNA]	GSE68945		Mus musculus	99.3266	Lungs of mice 7d post infection with 1E4 PFU of ferret adapted H7N9 influenza A _vs_ mock	RNA expression	Agilent-026655 Whole Mouse Genome Microarray 4x44K v2 (Probe Name version)	4.8e-05	fold change	80.1
Study_29:Peripheral blood mononuclear cells (PBMCs) infected with rhinovirus	GSE53543		Homo sapiens	99.7168	Peripheral blood mononuclear cells - rhinovirus RV16 infected 24hr _vs_ uninfected	RNA expression	Illumina HumanHT-12 V4.0 expression beadchip	5.6e-59	fold change	25.4
Study_30:Cortical neuron response to wild-type and mutant West Nile virus	GSE67473		Mus musculus	99.7745	Cortical neurons E15 - 12hr post E218A mutant West Nile Virus infection _vs_ mock infected	RNA expression	Agilent-026655 Whole Mouse Genome Microarray 4x44K v2 (Probe Name version)	0.0012	fold change	14.3
Study_30:Cortical neuron response to wild-type and mutant West Nile virus	GSE67473		Mus musculus	99.6612	Cortical neurons E15 - 24hr post E218A mutant West Nile Virus infection _vs_ mock infected	RNA expression	Agilent-026655 Whole Mouse Genome Microarray 4x44K v2 (Probe Name version)	0.0006	fold change	30.3
Study_30:Cortical neuron response to wild-type and mutant West Nile virus	GSE67473		Mus musculus	99.4392	Cortical neurons E15 - 24hr post wildtype West Nile Virus infection _vs_ mock infected	RNA expression	Agilent-026655 Whole Mouse Genome Microarray 4x44K v2 (Probe Name version)	1.7e-09	fold change	80.6
Study_30:Cortical neuron response to wild-type and mutant West Nile virus	GSE67473		Mus musculus	99.8861	Cortical neurons E15 - 8hr post wildtype West Nile Virus infection _vs_ mock infected	RNA expression	Agilent-026655 Whole Mouse Genome Microarray 4x44K v2 (Probe Name version)	0.0005	fold change	17.6
Study_30:Cortical neuron response to wild-type and mutant West Nile virus	GSE67473		Mus musculus	98.7752	Cortical neurons E15 - 8hr post E218A mutant West Nile Virus infection _vs_ mock infected	RNA expression	Agilent-026655 Whole Mouse Genome Microarray 4x44K v2 (Probe Name version)	0.003	fold change	7.21
Study_30:Cortical neuron response to wild-type and mutant West Nile virus	GSE67473		Mus musculus	22.5499	Cortical neurons E15 - 1hr post E218A mutant West Nile Virus infection _vs_ mock infected	RNA expression	Agilent-026655 Whole Mouse Genome Microarray 4x44K v2 (Probe Name version)	0.0001	fold change	-2.03
Study_31:Umbilical vein endothelial cells in culture with or without influenza virus infection	GSE59226		Homo sapiens	99.6751	Umbilical vein endothelial cells in culture - influenza virus infected 1hr _vs_ virus free media	RNA expression	Affymetrix GeneChip Human HG_U133 Plus 2.0	0.0036	fold change	128.4
Study_31:Umbilical vein endothelial cells in culture with or without influenza virus infection	GSE59226		Homo sapiens	12.9536	Umbilical vein endothelial cells in culture - influenza virus infected 1hr _vs_ inactivated virus	RNA expression	Affymetrix GeneChip Human HG_U133 Plus 2.0	0.0404	fold change	2.6
Study_32:Mouse strain differences in response to influenza A infection	GSE64800		Mus musculus	99.55	Lungs of 129SvlmJ mice - H5N1 influenza A infected 72hr _vs_ uninfected controls	RNA expression	Custom Mouse	0.0009	fold change	14.9
Study_32:Mouse strain differences in response to influenza A infection	GSE64800		Mus musculus	99.677	Lungs of A/J mice - H5N1 influenza A infected 72hr _vs_ uninfected controls	RNA expression	Custom Mouse	0.0001	fold change	15.4
Study_32:Mouse strain differences in response to influenza A infection	GSE64800		Mus musculus	99.7427	Lungs of SM/J mice - H5N1 influenza A infected 72hr _vs_ uninfected controls	RNA expression	Custom Mouse	6.2e-06	fold change	15.6
Study_32:Mouse strain differences in response to influenza A infection	GSE64800		Mus musculus	99.1061	Lungs of C57BL/6J mice - H5N1 influenza A infected 72hr _vs_ uninfected controls	RNA expression	Custom Mouse	0.0015	fold change	7.03
Study_32:Mouse strain differences in response to influenza A infection	GSE64800		Mus musculus	80.5828	Lungs of DBA/2J mice - H5N1 influenza A infected 72hr _vs_ uninfected controls	RNA expression	Custom Mouse	0.0045	fold change	2.66
Study_32:Mouse strain differences in response to influenza A infection	GSE64800		Mus musculus	65.1576	Lungs of Balb/cJ mice - H5N1 influenza infected 72hr _vs_ uninfected controls	RNA expression	Custom Mouse	0.0414	fold change	1.5
Study_33:Lungs from TRIM55 knockout mice infected with severe acute respiratory syndrome coronavirus MA15	GSE64660		Mus musculus	99.677	Lungs from TRIM55 knockout mice - SARS-coronavirus MA15 infected 2d _vs_ mock infected	RNA expression	Agilent Mouse Whole Genome G4122A/G4122F	0.0048	fold change	115.3
Study_33:Lungs from TRIM55 knockout mice infected with severe acute respiratory syndrome coronavirus MA15	GSE64660		Mus musculus	99.677	Lungs from TRIM55 knockout mice - SARS-coronavirus MA15 infected 4d _vs_ mock infected	RNA expression	Agilent Mouse Whole Genome G4122A/G4122F	0.0008	fold change	51.5
Study_33:Lungs from TRIM55 knockout mice infected with severe acute respiratory syndrome coronavirus MA15	GSE64660		Mus musculus	99.7845	Lungs from wildtype mice - SARS-coronavirus MA15 infected 2d _vs_ mock infected	RNA expression	Agilent Mouse Whole Genome G4122A/G4122F	0.0002	fold change	291.2
Study_34:Lungs from H5N1 susceptible and resistant mouse strains infected with H5N1 influenza A virus	GSE64750		Mus musculus	99.9001	Lungs H5N1 influenza A virus resistant C57BL6J mice - H5N1 infected 72hr _vs_ uninfected	RNA expression	Affymetrix GeneChip Mouse MG_430 2.0	0.0002	fold change	79.2
Study_34:Lungs from H5N1 susceptible and resistant mouse strains infected with H5N1 influenza A virus	GSE64750		Mus musculus	99.8024	Lungs H5N1 influenza A virus susceptible DBA2J mice - H5N1 infected 72hr _vs_ uninfected	RNA expression	Affymetrix GeneChip Mouse MG_430 2.0	2.3e-06	fold change	155.5
Study_34:Lungs from H5N1 susceptible and resistant mouse strains infected with H5N1 influenza A virus	GSE64750		Mus musculus	60.1337	Lungs H5N1 influenza A virus infected 72hr - recombinant inbred BXD97 mice _vs_ C57BL6J parents	RNA expression	Affymetrix GeneChip Mouse MG_430 2.0	0.0001	fold change	1.84
Study_34:Lungs from H5N1 susceptible and resistant mouse strains infected with H5N1 influenza A virus	GSE64750		Mus musculus	47.98	Lungs H5N1 influenza A virus infected 72hr - H5N1 resistant C57BL6J mice _vs_ H5N1 susceptible DBA2	RNA expression	Affymetrix GeneChip Mouse MG_430 2.0	0.0005	fold change	-1.96
Study_34:Lungs from H5N1 susceptible and resistant mouse strains infected with H5N1 influenza A virus	GSE64750		Mus musculus	41.4473	Lungs H5N1 influenza A virus infected 72hr - recombinant inbred BXD43 mice _vs_ DBA2J parents	RNA expression	Affymetrix GeneChip Mouse MG_430 2.0	0.0056	fold change	-1.64
Study_34:Lungs from H5N1 susceptible and resistant mouse strains infected with H5N1 influenza A virus	GSE64750		Mus musculus	40.1027	Lungs H5N1 influenza A virus infected 72hr - recombinant inbred BXD68 mice _vs_ DBA2J parents	RNA expression	Affymetrix GeneChip Mouse MG_430 2.0	0.0016	fold change	-1.73
Study_34:Lungs from H5N1 susceptible and resistant mouse strains infected with H5N1 influenza A virus	GSE64750		Mus musculus	37.9838	Lungs H5N1 influenza A virus infected 72hr - recombinant inbred BXD73 mice _vs_ C57BL6J parents	RNA expression	Affymetrix GeneChip Mouse MG_430 2.0	0.0263	fold change	1.53
Study_34:Lungs from H5N1 susceptible and resistant mouse strains infected with H5N1 influenza A virus	GSE64750		Mus musculus	37.3126	Lungs H5N1 influenza A virus infected 72hr - recombinant inbred BXD67 mice _vs_ C57BL6J parents	RNA expression	Affymetrix GeneChip Mouse MG_430 2.0	0.0004	fold change	1.54
Study_34:Lungs from H5N1 susceptible and resistant mouse strains infected with H5N1 influenza A virus	GSE64750		Mus musculus	29.4355	Lungs H5N1 influenza A virus infected 72hr - recombinant inbred BXD98 mice _vs_ C57BL6J parents	RNA expression	Affymetrix GeneChip Mouse MG_430 2.0	0.0005	fold change	1.63
Study_34:Lungs from H5N1 susceptible and resistant mouse strains infected with H5N1 influenza A virus	GSE64750		Mus musculus	22.6331	Lungs H5N1 influenza A virus infected 72hr - recombinant inbred BXD67 mice _vs_ DBA2J parents	RNA expression	Affymetrix GeneChip Mouse MG_430 2.0	0.0341	fold change	-1.27
Study_35:Dendritic cells monocyte derived infected by different intracellular bacteria	GSE49016		Homo sapiens	99.8901	Dendritic cells infected with Orientia tsutsugamushi at MOI 20:1 for 6hr _vs_ uninfected	RNA expression	Agilent Human Whole Genome G4112A/G4112F	1.7e-07	fold change	752.7
Study_35:Dendritic cells monocyte derived infected by different intracellular bacteria	GSE49016		Homo sapiens	99.8901	Dendritic cells infected with Tropheryma whipplei at MOI 20:1 for 6hr _vs_ uninfected	RNA expression	Agilent Human Whole Genome G4112A/G4112F	3.4e-06	fold change	57.9
Study_35:Dendritic cells monocyte derived infected by different intracellular bacteria	GSE49016		Homo sapiens	99.2457	Dendritic cells infected with Brucella abortus at MOI 20:1 for 6hr _vs_ uninfected	RNA expression	Agilent Human Whole Genome G4112A/G4112F	1.7e-05	fold change	28.6
Study_35:Dendritic cells monocyte derived infected by different intracellular bacteria	GSE49016		Homo sapiens	97.1572	Dendritic cells infected with Coxiella burnetii at MOI 20:1 for 6hr _vs_ uninfected	RNA expression	Agilent Human Whole Genome G4112A/G4112F	0.0322	fold change	32
Study_36:Human hepatocytes of chimeric liver mice infected with HBV+ or HCV+ sera and treated with IFNa	GSE52752		Homo sapiens	99.7785	Human hepatocytes of untreated chimeric liver mice 8wk post HBV+ sera _vs_ uninfected	RNA expression	Custom Human	0.0002	fold change	33.6
Study_36:Human hepatocytes of chimeric liver mice infected with HBV+ or HCV+ sera and treated with IFNa	GSE52752		Homo sapiens	99.8522	Human hepatocytes of untreated chimeric liver mice 8wk post HCV+ sera _vs_ uninfected	RNA expression	Custom Human	2.7e-05	fold change	57.6
Study_36:Human hepatocytes of chimeric liver mice infected with HBV+ or HCV+ sera and treated with IFNa	GSE52752		Homo sapiens	99.3404	Human hepatocytes of untreated chimeric liver mice 10d post HCV+ sera _vs_ uninfected	RNA expression	Custom Human	0.0106	fold change	5.31
Study_37:Lungs, livers and kidneys from mice with sepsis-induced multiple organ dysfunction	GSE60088		Mus musculus	99.7049	Lungs from mice with sepsis-induced multiple organ dysfunction _vs_ mock	RNA expression	Affymetrix GeneChip Mouse MG_430 2.0	2.8e-06	fold change	173
Study_37:Lungs, livers and kidneys from mice with sepsis-induced multiple organ dysfunction	GSE60088		Mus musculus	77.9338	Livers from mice with sepsis-induced multiple organ dysfunction _vs_ mock	RNA expression	Affymetrix GeneChip Mouse MG_430 2.0	0.0023	fold change	2.5
Study_38:Macrophages and mononuclear cells from West Nile patients infected in vitro with West Nile virus	GSE46681		Homo sapiens	99.9041	Macrophages from asymptomatic West Nile patients infected in vitro with West Nile virus _vs_ mock	RNA expression	Illumina HumanHT-12 V4.0 expression beadchip	1.4e-17	fold change	1.97
Study_38:Macrophages and mononuclear cells from West Nile patients infected in vitro with West Nile virus	GSE46681		Homo sapiens	99.9041	Macrophages from severe West Nile patients infected in vitro with West Nile virus _vs_ mock	RNA expression	Illumina HumanHT-12 V4.0 expression beadchip	5e-11	fold change	1.88
Study_38:Macrophages and mononuclear cells from West Nile patients infected in vitro with West Nile virus	GSE46681		Homo sapiens	96.4599	PBMCs from asymptomatic West Nile patients infected in vitro with West Nile virus _vs_ mock	RNA expression	Illumina HumanHT-12 V4.0 expression beadchip	2.3e-06	fold change	1.35
Study_38:Macrophages and mononuclear cells from West Nile patients infected in vitro with West Nile virus	GSE46681		Homo sapiens	93.5734	PBMCs from severe West Nile patients infected in vitro with West Nile virus _vs_ mock	RNA expression	Illumina HumanHT-12 V4.0 expression beadchip	3.7e-06	fold change	1.26
Study_39:Non-alcoholic fatty liver, non-alcoholic steatohepatitis, and type 2 diabetes mellitus rats	GSE65220		Rattus norvegicus	99.4471	Livers of 18wk old rats - non-alcoholic fatty liver _vs_ healthy control	RNA expression	Custom Rat	0.0429	fold change	9.93
Study_39:Non-alcoholic fatty liver, non-alcoholic steatohepatitis, and type 2 diabetes mellitus rats	GSE65220		Rattus norvegicus	96.4264	Livers of 18wk old rats - non-alcoholic fatty liver + type 2 diabetes mellitus _vs_ healthy control	RNA expression	Custom Rat	0.0176	fold change	5.46
Study_39:Non-alcoholic fatty liver, non-alcoholic steatohepatitis, and type 2 diabetes mellitus rats	GSE65220		Rattus norvegicus	95.7414	Livers of 18wk old rats - non-alcoholic steatohepatitis _vs_ healthy control	RNA expression	Custom Rat	0.0137	fold change	16.9
Study_40:Virus-induced inflammatory gene networks underlying asthma exacerbations	GSE30326		Homo sapiens	99.8662	Nasal cells from asthmatic children during acute Picornavirus infection _vs_ 7-14d post infection	RNA expression	Affymetrix GeneChip Human Gene 1.0 ST Array [transcript (gene) version]	0.0003	fold change	10.1
Study_41:Macrophage response to infection with influenza A viruses with full length or truncated NS1	GSE62127		Homo sapiens	99.9041	Macrophages 8hr post Influenza A with truncated NS1 protein infection _vs_ mock infection	RNA expression	Illumina HumanHT-12 V4.0 expression beadchip	3e-05	fold change	135.4
Study_41:Macrophage response to infection with influenza A viruses with full length or truncated NS1	GSE62127		Homo sapiens	99.9041	Macrophages 8hr post Influenza A with full length NS1 protein infection _vs_ mock infection	RNA expression	Illumina HumanHT-12 V4.0 expression beadchip	4.2e-05	fold change	134.7
Study_42:Livers from mice with systemic lentiviral infection	GSE39129		Mus musculus	99.6195	Livers of mice 4hr post IV injection with 3E8 transducing units of lentiviral vector _vs_ untreated	RNA expression	Illumina iGenome UCSC mm10, May 23 2014, RefSeq	5.7e-94	fold change	81.4456
Study_43:Skin tissues from contact dermatitis patients exposed to different allergens	GSE60028		Homo sapiens	99.7546	Skins from contact dermatitis patients - nickel patched skin test _vs_ control (petrolatum)	RNA expression	Affymetrix GeneChip Human HG_U133 Plus 2.0	0.0005	fold change	12.7
Study_44:Experimental temporal lobe epilepsy and inhibition of NRSF	GSE22899		Rattus norvegicus	99.6056	Hippocampi kainate induced seizure _vs_ saline control	RNA expression	Illumina ratRef-12 v1.0 expression beadchip (official Probe ID)	8e-05	fold change	-14
Study_45:Lungs of mice; circadian effects of environmental (light, nutrition) and inflammatory (LPS) stimuli	GSE59444		Mus musculus	99.8263	Lungs of mice kept in light for 30hr - 8hr post 12mg/kg LPS treatment _vs_ untreated	RNA expression	Illumina MouseRef-8 v2.0 expression beadchip	0.0095	fold change	1314.8
Study_45:Lungs of mice; circadian effects of environmental (light, nutrition) and inflammatory (LPS) stimuli	GSE59444		Mus musculus	99.8263	Lungs of mice kept in light for 34hr - 12hr post 12mg/kg LPS treatment _vs_ untreated	RNA expression	Illumina MouseRef-8 v2.0 expression beadchip	0.0026	fold change	1781.4
Study_45:Lungs of mice; circadian effects of environmental (light, nutrition) and inflammatory (LPS) stimuli	GSE59444		Mus musculus	99.8263	Lungs of mice kept in light for 46hr - 24hr post 12mg/kg LPS treatment _vs_ untreated	RNA expression	Illumina MouseRef-8 v2.0 expression beadchip	6.4e-05	fold change	1917
Study_45:Lungs of mice; circadian effects of environmental (light, nutrition) and inflammatory (LPS) stimuli	GSE59444		Mus musculus	99.8263	Lungs of mice kept in light for 50hr - 28hr post 12mg/kg LPS treatment _vs_ untreated	RNA expression	Illumina MouseRef-8 v2.0 expression beadchip	0.0025	fold change	1137.8
Study_45:Lungs of mice; circadian effects of environmental (light, nutrition) and inflammatory (LPS) stimuli	GSE59444		Mus musculus	99.8263	Lungs of mice kept in light for 54hr - 32hr post 12mg/kg LPS treatment _vs_ untreated	RNA expression	Illumina MouseRef-8 v2.0 expression beadchip	3.7e-05	fold change	3112.6
Study_45:Lungs of mice; circadian effects of environmental (light, nutrition) and inflammatory (LPS) stimuli	GSE59444		Mus musculus	99.6552	Lungs of mice kept in light for 58hr - 36hr post 12mg/kg LPS treatment _vs_ untreated	RNA expression	Illumina MouseRef-8 v2.0 expression beadchip	0.0001	fold change	1290.5
Study_45:Lungs of mice; circadian effects of environmental (light, nutrition) and inflammatory (LPS) stimuli	GSE59444		Mus musculus	99.3128	Lungs of mice kept in light for 38hr - 16hr post 12mg/kg LPS treatment _vs_ untreated	RNA expression	Illumina MouseRef-8 v2.0 expression beadchip	3.9e-05	fold change	1313.5
Study_45:Lungs of mice; circadian effects of environmental (light, nutrition) and inflammatory (LPS) stimuli	GSE59444		Mus musculus	99.3128	Lungs of mice kept in light for 42hr - 20hr post 12mg/kg LPS treatment _vs_ untreated	RNA expression	Illumina MouseRef-8 v2.0 expression beadchip	0.0042	fold change	273.3
Study_45:Lungs of mice; circadian effects of environmental (light, nutrition) and inflammatory (LPS) stimuli	GSE59444		Mus musculus	97.4716	Lungs of mice kept in light for 22hr - 0hr post 12mg/kg LPS treatment _vs_ untreated	RNA expression	Illumina MouseRef-8 v2.0 expression beadchip	4.7e-05	fold change	18.8
Study_45:Lungs of mice; circadian effects of environmental (light, nutrition) and inflammatory (LPS) stimuli	GSE59444		Mus musculus	98.2994	Lungs of mice kept in light for 66hr - 44hr post 12mg/kg LPS treatment _vs_ untreated	RNA expression	Illumina MouseRef-8 v2.0 expression beadchip	0.0021	fold change	123.4
Study_45:Lungs of mice; circadian effects of environmental (light, nutrition) and inflammatory (LPS) stimuli	GSE59444		Mus musculus	90.7425	Lungs of mice kept in light for 62hr - 40hr post 12mg/kg LPS treatment _vs_ untreated	RNA expression	Illumina MouseRef-8 v2.0 expression beadchip	0.0018	fold change	17.9
Study_46:Lungs from aged and young mice infected with mouse adapted SARS strains (Timecourse)	GSE36969		Mus musculus	99.8921	Lungs from 1yr old (aged) mice - 24hr post SARS MA15 strain infection _vs_ mock (PBS) infection	RNA expression	Agilent Mouse Whole Genome G4122A/G4122F	0.014	fold change	369.6
Study_46:Lungs from aged and young mice infected with mouse adapted SARS strains (Timecourse)	GSE36969		Mus musculus	99.8921	Lungs from 1yr old (aged) mice - 24hr post SARS MA15e strain infection _vs_ mock (PBS) infection	RNA expression	Agilent Mouse Whole Genome G4122A/G4122F	0.0004	fold change	158.3
Study_46:Lungs from aged and young mice infected with mouse adapted SARS strains (Timecourse)	GSE36969		Mus musculus	99.8921	Lungs from 1yr old (aged) mice - 24hr post SARS MA15g strain infection _vs_ mock (PBS) infection	RNA expression	Agilent Mouse Whole Genome G4122A/G4122F	0.0034	fold change	298.4
Study_46:Lungs from aged and young mice infected with mouse adapted SARS strains (Timecourse)	GSE36969		Mus musculus	99.8921	Lungs from 1yr old (aged) mice - 48hr post SARS MA15 strain infection _vs_ mock (PBS) infection	RNA expression	Agilent Mouse Whole Genome G4122A/G4122F	0.0345	fold change	252.3
Study_46:Lungs from aged and young mice infected with mouse adapted SARS strains (Timecourse)	GSE36969		Mus musculus	99.8921	Lungs from 1yr old (aged) mice - 48hr post SARS MA15e strain infection _vs_ mock (PBS) infection	RNA expression	Agilent Mouse Whole Genome G4122A/G4122F	0.0366	fold change	267.3
Study_46:Lungs from aged and young mice infected with mouse adapted SARS strains (Timecourse)	GSE36969		Mus musculus	99.8921	Lungs from 1yr old (aged) mice - 48hr post SARS MA15g strain infection _vs_ mock (PBS) infection	RNA expression	Agilent Mouse Whole Genome G4122A/G4122F	0.0303	fold change	259.9
Study_46:Lungs from aged and young mice infected with mouse adapted SARS strains (Timecourse)	GSE36969		Mus musculus	99.8921	Lungs from 8wk old (young) mice - 24hr post SARS MA15 strain infection _vs_ mock (PBS) infection	RNA expression	Agilent Mouse Whole Genome G4122A/G4122F	0.0043	fold change	115.9
Study_46:Lungs from aged and young mice infected with mouse adapted SARS strains (Timecourse)	GSE36969		Mus musculus	99.8921	Lungs from 8wk old (young) mice - 24hr post SARS MA15g strain infection _vs_ mock (PBS) infection	RNA expression	Agilent Mouse Whole Genome G4122A/G4122F	0.0006	fold change	102.4
Study_46:Lungs from aged and young mice infected with mouse adapted SARS strains (Timecourse)	GSE36969		Mus musculus	99.7845	Lungs from 8wk old (young) mice - 48hr post SARS MA15 strain infection _vs_ mock (PBS) infection	RNA expression	Agilent Mouse Whole Genome G4122A/G4122F	2.1e-06	fold change	278.8
Study_46:Lungs from aged and young mice infected with mouse adapted SARS strains (Timecourse)	GSE36969		Mus musculus	99.7845	Lungs from 8wk old (young) mice - 48hr post SARS MA15e strain infection _vs_ mock (PBS) infection	RNA expression	Agilent Mouse Whole Genome G4122A/G4122F	4.6e-08	fold change	299.5
Study_46:Lungs from aged and young mice infected with mouse adapted SARS strains (Timecourse)	GSE36969		Mus musculus	99.677	Lungs from 8wk old (young) mice - 48hr post SARS MA15g strain infection _vs_ mock (PBS) infection	RNA expression	Agilent Mouse Whole Genome G4122A/G4122F	3.1e-08	fold change	253.6
Study_46:Lungs from aged and young mice infected with mouse adapted SARS strains (Timecourse)	GSE36969		Mus musculus	99.5699	Lungs from 8wk old (young) mice - 96hr post SARS MA15 strain infection _vs_ mock (PBS) infection	RNA expression	Agilent Mouse Whole Genome G4122A/G4122F	0.0009	fold change	91.1
Study_46:Lungs from aged and young mice infected with mouse adapted SARS strains (Timecourse)	GSE36969		Mus musculus	99.8921	Lungs from 8wk old (young) mice - 96hr post SARS MA15e strain infection _vs_ mock (PBS) infection	RNA expression	Agilent Mouse Whole Genome G4122A/G4122F	0.0001	fold change	61.2
Study_46:Lungs from aged and young mice infected with mouse adapted SARS strains (Timecourse)	GSE36969		Mus musculus	99.8921	Lungs from 8wk old (young) mice - 96hr post SARS MA15g strain infection _vs_ mock (PBS) infection	RNA expression	Agilent Mouse Whole Genome G4122A/G4122F	4.8e-05	fold change	86.6
Study_46:Lungs from aged and young mice infected with mouse adapted SARS strains (Timecourse)	GSE36969		Mus musculus	98.3014	Lungs from mice 24hr post SARS MA15e strain infection - 1yr old (aged) _vs_ 8wk old (young)	RNA expression	Agilent Mouse Whole Genome G4122A/G4122F	0.001	fold change	11.1
Study_46:Lungs from aged and young mice infected with mouse adapted SARS strains (Timecourse)	GSE36969		Mus musculus	11.4981	Lungs from mice 12hr post SARS MA15g strain infection - 1yr old (aged) _vs_ 8wk old (young)	RNA expression	Agilent Mouse Whole Genome G4122A/G4122F	0.0197	fold change	-1.47
Study_46:Lungs from aged and young mice infected with mouse adapted SARS strains (Timecourse)	GSE36969		Mus musculus	7.43948	Lungs from mice 48hr post SARS MA15 strain infection - 1yr old (aged) _vs_ 8wk old (young)	RNA expression	Agilent Mouse Whole Genome G4122A/G4122F	0.0364	fold change	-1.22
Study_46:Lungs from aged and young mice infected with mouse adapted SARS strains (Timecourse)	GSE36969		Mus musculus	6.34141	Lungs from mice 48hr post SARS MA15e strain infection - 1yr old (aged) _vs_ 8wk old (young)	RNA expression	Agilent Mouse Whole Genome G4122A/G4122F	0.0159	fold change	-1.24
Study_47:Lungs infected with various H. influenzae strains - Timecourse	GSE54048		Mus musculus	99.5699	Lungs of 6-8wk old BALB/C H. influenzae A/Mexico/4482/2009 (H1N1) infected 5d _vs_ mock infected	RNA expression	Agilent Mouse Whole Genome G4122A/G4122F	8.1e-09	fold change	1.77
Study_47:Lungs infected with various H. influenzae strains - Timecourse	GSE54048		Mus musculus	99.7845	Lungs of 6-8wk old BALB/C H. influenzae A/Vietnam/1203/2004 (H5N1) infected 1d _vs_ mock infected	RNA expression	Agilent Mouse Whole Genome G4122A/G4122F	1.1e-07	fold change	1.84
Study_47:Lungs infected with various H. influenzae strains - Timecourse	GSE54048		Mus musculus	99.2497	Lungs of 6-8wk old BALB/C H. influenzae A/Anhui/01/2013 (H7N9) infected 5d _vs_ mock infected	RNA expression	Agilent Mouse Whole Genome G4122A/G4122F	1.5e-12	fold change	1.88
Study_47:Lungs infected with various H. influenzae strains - Timecourse	GSE54048		Mus musculus	99.3562	Lungs of 6-8wk old BALB/C H. influenzae A/Netherlands/219/2003 (H7N7) infected 1d _vs_ mock infecte	RNA expression	Agilent Mouse Whole Genome G4122A/G4122F	2.4e-08	fold change	1.79
Study_47:Lungs infected with various H. influenzae strains - Timecourse	GSE54048		Mus musculus	99.2497	Lungs of 6-8wk old BALB/C H. influenzae A/Netherlands/219/2003 (H7N7) infected 5d _vs_ mock infecte	RNA expression	Agilent Mouse Whole Genome G4122A/G4122F	1.1e-08	fold change	1.83
Study_47:Lungs infected with various H. influenzae strains - Timecourse	GSE54048		Mus musculus	97.9893	Lungs of 6-8wk old BALB/C H. influenzae A/Anhui/01/2013 (H7N9) infected 3d _vs_ mock infected	RNA expression	Agilent Mouse Whole Genome G4122A/G4122F	5.5e-09	fold change	1.72
Study_47:Lungs infected with various H. influenzae strains - Timecourse	GSE54048		Mus musculus	97.9893	Lungs of 6-8wk old BALB/C H. influenzae A/Netherlands/219/2003 (H7N7) infected 3d _vs_ mock infecte	RNA expression	Agilent Mouse Whole Genome G4122A/G4122F	1.1e-07	fold change	1.68
Study_47:Lungs infected with various H. influenzae strains - Timecourse	GSE54048		Mus musculus	97.7823	Lungs of 6-8wk old BALB/C H. influenzae A/Vietnam/1203/2004 (H5N1) infected 3d _vs_ mock infected	RNA expression	Agilent Mouse Whole Genome G4122A/G4122F	5.4e-06	fold change	1.73
Study_47:Lungs infected with various H. influenzae strains - Timecourse	GSE54048		Mus musculus	96.8636	Lungs of 6-8wk old BALB/C H. influenzae A/Anhui/01/2013 (H7N9) infected 1d _vs_ mock infected	RNA expression	Agilent Mouse Whole Genome G4122A/G4122F	6.1e-08	fold change	1.56
Study_47:Lungs infected with various H. influenzae strains - Timecourse	GSE54048		Mus musculus	95.5639	Lungs of 6-8wk old BALB/C H. influenzae A/Vietnam/1203/2004 (H5N1) infected 5d _vs_ mock infected	RNA expression	Agilent Mouse Whole Genome G4122A/G4122F	5.1e-08	fold change	1.87
Study_47:Lungs infected with various H. influenzae strains - Timecourse	GSE54048		Mus musculus	87.4493	Lungs of 6-8wk old BALB/C H. influenzae A/Mexico/4482/2009 (H1N1) infected 1d _vs_ mock infected	RNA expression	Agilent Mouse Whole Genome G4122A/G4122F	8.1e-06	fold change	1.53
Study_47:Lungs infected with various H. influenzae strains - Timecourse	GSE54048		Mus musculus	86.9565	Lungs of 6-8wk old BALB/C H. influenzae A/Mexico/4482/2009 (H1N1) infected 3d _vs_ mock infected	RNA expression	Agilent Mouse Whole Genome G4122A/G4122F	1.9e-07	fold change	1.6
Study_48:Lungs from influenza A (X31) infected IFNAR1 knockouts	GSE55403		Homo sapiens	99.5104	Lungs from 129 IFNAR1 knockouts influenza A (X31) infected for 5d _vs_ mock infected	RNA expression	Illumina MouseWG-6 v2.0	5.7e-07	fold change	579.5
Study_48:Lungs from influenza A (X31) infected IFNAR1 knockouts	GSE55403		Homo sapiens	99.8024	Lungs from 129S7 influenza A (X31) infected for 5d _vs_ mock infected	RNA expression	Illumina MouseWG-6 v2.0	0.0011	fold change	2099.3
Study_48:Lungs from influenza A (X31) infected IFNAR1 knockouts	GSE55403		Homo sapiens	99.6075	Lungs from C57BL/6 influenza A (X31) infected for 5d _vs_ mock infected	RNA expression	Illumina MouseWG-6 v2.0	8.9e-06	fold change	552.9
Study_49:Lungs from mice infected with H5N1 influenza A virus (timecourse)	GSE56433		Mus musculus	99.5699	Lungs from 22wk mice 4d post 1E4 pfu A/Vietnam/1203/2004 (H5N1) influenza A infection _vs_ mock	RNA expression	Agilent Mouse Whole Genome G4122A/G4122F	3.4e-07	fold change	237
Study_49:Lungs from mice infected with H5N1 influenza A virus (timecourse)	GSE56433		Mus musculus	99.8921	Lungs from 22wk mice 7d post 1E3 pfu A/Vietnam/1203/2004 (H5N1) influenza A infection _vs_ mock	RNA expression	Agilent Mouse Whole Genome G4122A/G4122F	0.0085	fold change	119.9
Study_50:Leishmania braziliensis lesion expression profiles	GSE55664		Homo sapiens	99.8104	Skin of early Leishmania braziliensis lesion _vs_ normal healthy control	RNA expression	Illumina HumanHT-12 V4.0 expression beadchip	2.2e-09	fold change	82.9
Study_50:Leishmania braziliensis lesion expression profiles	GSE55664		Homo sapiens	99.7168	Skin of late Leishmania braziliensis lesion _vs_ normal healthy control	RNA expression	Illumina HumanHT-12 V4.0 expression beadchip	1.6e-10	fold change	67.9
Study_51:Lungs of RIPK3 knockout and wildtype mice infected with A/CA/04/2009 H1N1 influenza virus	GSE51526		Mus musculus	99.8921	Lungs of 6-8wk old mice 2d post H1N1 A/CA/04/2009 influenza infection _vs_ 2d mock	RNA expression	Agilent Mouse Whole Genome G4122A/G4122F	0.0001	fold change	193.7
Study_52:Pancreatic ductal adenocarcinoma tissue	GSE55643		Homo sapiens	99.5679	Pancreatic ductal adenocarcinoma _vs_ normal pancreatic tissue	RNA expression	Agilent Human Whole Genome G4112A/G4112F	3.4e-09	fold change	39
Study_53:Dendritic cells infected with NS1 null influenza virus			Homo sapiens	99.7327	Dendritic cells monocyte-derived influenza virus (PR8 dNS1) treated 10hr _vs_ unstimulated	RNA expression	Affymetrix GeneChip Human Gene 1.0 ST Array [transcript (gene) version]	1.5e-23	fold change	206.2
Study_54:SARS infection in TIMP1 and Serpine1 (PAI1) knock-out mice	GSE51386		Mus musculus	99.4629	Lung of TIMP1 KO mice - SARS MA15 infected 7d _vs_ mock infection	RNA expression	Agilent Mouse Whole Genome G4122A/G4122F	1.1e-05	fold change	76.9
Study_54:SARS infection in TIMP1 and Serpine1 (PAI1) knock-out mice	GSE51386		Mus musculus	98.8259	Lung of PAI1 KO mice - SARS MA15 infected 4d _vs_ mock infection	RNA expression	Agilent Mouse Whole Genome G4122A/G4122F	0.0037	fold change	94.3
Study_54:SARS infection in TIMP1 and Serpine1 (PAI1) knock-out mice	GSE51386		Mus musculus	99.3562	Lung of PAI1 KO mice - SARS MA15 infected 7d _vs_ mock infection	RNA expression	Agilent Mouse Whole Genome G4122A/G4122F	2.1e-05	fold change	110
Study_54:SARS infection in TIMP1 and Serpine1 (PAI1) knock-out mice	GSE51386		Mus musculus	99.3562	Lung of TIMP1 KO mice - SARS MA15 infected 4d _vs_ mock infection	RNA expression	Agilent Mouse Whole Genome G4122A/G4122F	0.0001	fold change	78.5
Study_54:SARS infection in TIMP1 and Serpine1 (PAI1) knock-out mice	GSE51386		Mus musculus	98.7206	Lung of wildtype mice - SARS MA15 infected 4d _vs_ mock infection	RNA expression	Agilent Mouse Whole Genome G4122A/G4122F	1.3e-05	fold change	67.9
Study_54:SARS infection in TIMP1 and Serpine1 (PAI1) knock-out mice	GSE51386		Mus musculus	98.9315	Lung of wildtype mice - SARS MA15 infected 7d _vs_ mock infection	RNA expression	Agilent Mouse Whole Genome G4122A/G4122F	6.5e-06	fold change	91.7
Study_55:Lungs of mice infected with different strains of the SARS virus	GSE50000		Mus musculus	99.8921	Lungs of C57Bl6 mice - infected with SARS MA15 (WT lethal to mice) 1d _vs_ mock infection	RNA expression	Agilent Mouse Whole Genome G4122A/G4122F	1.7e-05	fold change	319.8
Study_55:Lungs of mice infected with different strains of the SARS virus	GSE50000		Mus musculus	99.8921	Lungs of C57Bl6 mice - infected with SARS MA15 (WT lethal to mice) 2d _vs_ mock infection	RNA expression	Agilent Mouse Whole Genome G4122A/G4122F	5e-05	fold change	133.4
Study_55:Lungs of mice infected with different strains of the SARS virus	GSE50000		Mus musculus	99.7845	Lungs of C57Bl6 mice - infected with SARS MA15 (WT lethal to mice) 7d _vs_ mock infection	RNA expression	Agilent Mouse Whole Genome G4122A/G4122F	0.0013	fold change	58.2
Study_55:Lungs of mice infected with different strains of the SARS virus	GSE50000		Mus musculus	99.3562	Lungs of C57Bl6 mice - infected with SARS CoV (WT not lethal to mice) 7d _vs_ mock infection	RNA expression	Agilent Mouse Whole Genome G4122A/G4122F	0.0002	fold change	7.17
Study_56:Lungs from SARS MA15 infected PLAT knockouts	GSE51387		Mus musculus	99.5699	Lungs from 20wk old PLAT knockouts SARS MA15 infected 4dpi _vs_ mock infected	RNA expression	Agilent Mouse Whole Genome G4122A/G4122F	0.0003	fold change	97.1
Study_56:Lungs from SARS MA15 infected PLAT knockouts	GSE51387		Mus musculus	99.5699	Lungs from 20wk old wildtype C57BL/6 SARS MA15 infected 7dpi _vs_ mock infected	RNA expression	Agilent Mouse Whole Genome G4122A/G4122F	0.0149	fold change	149.6
Study_56:Lungs from SARS MA15 infected PLAT knockouts	GSE51387		Mus musculus	99.2497	Lungs from 20wk old PLAT knockouts SARS MA15 infected 7dpi _vs_ mock infected	RNA expression	Agilent Mouse Whole Genome G4122A/G4122F	0.0034	fold change	57
Study_56:Lungs from SARS MA15 infected PLAT knockouts	GSE51387		Mus musculus	98.7206	Lungs from 20wk old wildtype C57BL/6 SARS MA15 infected 4dpi _vs_ mock infected	RNA expression	Agilent Mouse Whole Genome G4122A/G4122F	0.0009	fold change	60.7
Study_57:Lungs from CXCR3 knockouts infected with SARS MA15	GSE50878		Mus musculus	99.8921	Lungs from 10wk old C57BL/6 CXCR3 knockout infected with SARS MA15 2dpi _vs_ mock infected (PBS)	RNA expression	Agilent Mouse Whole Genome G4122A/G4122F	0.0422	fold change	194.6
Study_57:Lungs from CXCR3 knockouts infected with SARS MA15	GSE50878		Mus musculus	99.677	Lungs from 10wk old C57BL/6 CXCR3 knockout infected with SARS MA15 7dpi _vs_ mock infected (PBS)	RNA expression	Agilent Mouse Whole Genome G4122A/G4122F	5.5e-05	fold change	84.2
Study_57:Lungs from CXCR3 knockouts infected with SARS MA15	GSE50878		Mus musculus	99.8921	Lungs from 10wk old C57BL/6 wildtype infected with SARS MA15 2dpi _vs_ mock infected (PBS)	RNA expression	Agilent Mouse Whole Genome G4122A/G4122F	2.8e-06	fold change	398.1
Study_57:Lungs from CXCR3 knockouts infected with SARS MA15	GSE50878		Mus musculus	99.7845	Lungs from 10wk old C57BL/6 wildtype infected with SARS MA15 7dpi _vs_ mock infected (PBS)	RNA expression	Agilent Mouse Whole Genome G4122A/G4122F	0.0002	fold change	61.6
Study_58:Brains infected with flaviviruses - West Nile virus and Japanese encephalitis virus	GSE53784		Mus musculus	99.7506	Brains infected with Japanese encephalitis flavivirus (P3) _vs_ unrelated reovirus	RNA expression	Affymetrix GeneChip Mouse Gene Array version [1.0 ST or 1.1 ST] [transcript (gene) version]	5.1e-06	fold change	54.1
Study_58:Brains infected with flaviviruses - West Nile virus and Japanese encephalitis virus	GSE53784		Mus musculus	99.8742	Brains infected with West Nile flavivirus (NY99) _vs_ unrelated reovirus	RNA expression	Affymetrix GeneChip Mouse Gene Array version [1.0 ST or 1.1 ST] [transcript (gene) version]	0.001	fold change	114.1
Study_59:Lungs from mice infected with nsp16 mutant or wildtype SARS	GSE49263		Mus musculus	99.8921	Lungs from 20wk mice 1d post infection with 1E5 PFU nsp16 mutant SARS strain _vs_ mock infection	RNA expression	Agilent Mouse Whole Genome G4122A/G4122F	7.8e-05	fold change	362.5
Study_59:Lungs from mice infected with nsp16 mutant or wildtype SARS	GSE49263		Mus musculus	99.8921	Lungs from 20wk mice 1d post infection with 1E5 PFU wildtype SARS MA15 strain _vs_ mock infection	RNA expression	Agilent Mouse Whole Genome G4122A/G4122F	0.0041	fold change	448.9
Study_59:Lungs from mice infected with nsp16 mutant or wildtype SARS	GSE49263		Mus musculus	99.8921	Lungs from 20wk mice 2d post infection with 1E5 PFU nsp16 mutant SARS strain _vs_ mock infection	RNA expression	Agilent Mouse Whole Genome G4122A/G4122F	3.5e-05	fold change	182.2
Study_59:Lungs from mice infected with nsp16 mutant or wildtype SARS	GSE49263		Mus musculus	99.8921	Lungs from 20wk mice 2d post infection with 1E5 PFU wildtype SARS MA15 strain _vs_ mock infection	RNA expression	Agilent Mouse Whole Genome G4122A/G4122F	0.0005	fold change	196.6
Study_59:Lungs from mice infected with nsp16 mutant or wildtype SARS	GSE49263		Mus musculus	99.7845	Lungs from 20wk mice 7d post infection with 1E5 PFU nsp16 mutant SARS strain _vs_ mock infection	RNA expression	Agilent Mouse Whole Genome G4122A/G4122F	0.0001	fold change	31.8
Study_59:Lungs from mice infected with nsp16 mutant or wildtype SARS	GSE49263		Mus musculus	99.677	Lungs from 20wk mice 7d post infection with 1E5 PFU wildtype SARS MA15 strain _vs_ mock infection	RNA expression	Agilent Mouse Whole Genome G4122A/G4122F	0.0001	fold change	82
Study_59:Lungs from mice infected with nsp16 mutant or wildtype SARS	GSE49263		Mus musculus	99.3562	Lungs from 20wk mice 4d post infection with 1E5 PFU nsp16 mutant SARS strain _vs_ mock infection	RNA expression	Agilent Mouse Whole Genome G4122A/G4122F	0.0003	fold change	22.8
Study_59:Lungs from mice infected with nsp16 mutant or wildtype SARS	GSE49263		Mus musculus	98.7206	Lungs from 20wk mice 4d post infection with 1E5 PFU wildtype SARS MA15 strain _vs_ mock infection	RNA expression	Agilent Mouse Whole Genome G4122A/G4122F	1.8e-05	fold change	35.7
Study_60:Lungs from mice infected with deltaORF6 mutant or wildtype SARS	GSE49262		Mus musculus	99.8921	Lungs from 20wk mice 1d post infection with 1E5 PFU deltaORF6 mutant SARS strain _vs_ mock infectio	RNA expression	Agilent Mouse Whole Genome G4122A/G4122F	0.0055	fold change	172.5
Study_60:Lungs from mice infected with deltaORF6 mutant or wildtype SARS	GSE49262		Mus musculus	99.8921	Lungs from 20wk mice 1d post infection with 1E5 PFU wildtype SARS MA15 strain _vs_ mock infection	RNA expression	Agilent Mouse Whole Genome G4122A/G4122F	0.0088	fold change	325.2
Study_60:Lungs from mice infected with deltaORF6 mutant or wildtype SARS	GSE49262		Mus musculus	99.8921	Lungs from 20wk mice 2d post infection with 1E5 PFU deltaORF6 mutant SARS strain _vs_ mock infectio	RNA expression	Agilent Mouse Whole Genome G4122A/G4122F	0.0003	fold change	348.2
Study_60:Lungs from mice infected with deltaORF6 mutant or wildtype SARS	GSE49262		Mus musculus	99.8921	Lungs from 20wk mice 2d post infection with 1E5 PFU wildtype SARS MA15 strain _vs_ mock infection	RNA expression	Agilent Mouse Whole Genome G4122A/G4122F	0.0007	fold change	420
Study_60:Lungs from mice infected with deltaORF6 mutant or wildtype SARS	GSE49262		Mus musculus	99.677	Lungs from 20wk mice 4d post infection with 1E5 PFU deltaORF6 mutant SARS strain _vs_ mock infectio	RNA expression	Agilent Mouse Whole Genome G4122A/G4122F	6e-05	fold change	86.9
Study_60:Lungs from mice infected with deltaORF6 mutant or wildtype SARS	GSE49262		Mus musculus	99.7845	Lungs from 20wk mice 7d post infection with 1E5 PFU deltaORF6 mutant SARS strain _vs_ mock infectio	RNA expression	Agilent Mouse Whole Genome G4122A/G4122F	0.0033	fold change	148
Study_60:Lungs from mice infected with deltaORF6 mutant or wildtype SARS	GSE49262		Mus musculus	99.7845	Lungs from 20wk mice 7d post infection with 1E5 PFU wildtype SARS MA15 strain _vs_ mock infection	RNA expression	Agilent Mouse Whole Genome G4122A/G4122F	0.0004	fold change	127.8
Study_60:Lungs from mice infected with deltaORF6 mutant or wildtype SARS	GSE49262		Mus musculus	99.2497	Lungs from 20wk mice 4d post infection with 1E5 PFU wildtype SARS MA15 strain _vs_ mock infection	RNA expression	Agilent Mouse Whole Genome G4122A/G4122F	7.6e-05	fold change	49.8
Study_61:Macrophages infected with H1N1 and H5N1 strains of Influenza A	GSE18816		Homo sapiens	99.8662	Macrophages infected in H1N1 influenza virus 6hr _vs_ mock infected	RNA expression	Affymetrix GeneChip Human Gene 1.0 ST Array [transcript (gene) version]	0.0486	fold change	55.1
Study_62:Chronic liver disease tissue remodeling	GSE24667		Homo sapiens	99.5599	Livers with cirrhosis from patients with Hepatitis C infection _vs_ normal livers	RNA expression	Custom Human	4.2e-09	fold change	-12
Study_62:Chronic liver disease tissue remodeling	GSE24667		Homo sapiens	66.0092	Livers with cirrhosis from patients who abuse alcohol _vs_ normal livers	RNA expression	Custom Human	0.0019	fold change	-2
Study_63:CD4 and CD8 single positive T cells from mice with acute or chronic LCMV infections	GSE30431		Mus musculus	99.5025	CD4+ T cells of spleens of C57BL/6J mice 30d after chronic LCMV-clone 13 infection _vs_ naive	RNA expression	Affymetrix GeneChip Mouse Gene Array version [1.0 ST or 1.1 ST] [transcript (gene) version]	1.2e-07	fold change	36
Study_63:CD4 and CD8 single positive T cells from mice with acute or chronic LCMV infections	GSE30431		Mus musculus	98.8865	CD4+ T cells of spleens of C57BL/6J mice 15d after chronic LCMV-clone 13 infection _vs_ naive	RNA expression	Affymetrix GeneChip Mouse Gene Array version [1.0 ST or 1.1 ST] [transcript (gene) version]	9.7e-07	fold change	28.7
Study_63:CD4 and CD8 single positive T cells from mice with acute or chronic LCMV infections	GSE30431		Mus musculus	98.7654	CD4+ T cells of spleens of C57BL/6J mice 6d after chronic LCMV-clone 13 infection _vs_ naive	RNA expression	Affymetrix GeneChip Mouse Gene Array version [1.0 ST or 1.1 ST] [transcript (gene) version]	1.8e-05	fold change	21.8
Study_63:CD4 and CD8 single positive T cells from mice with acute or chronic LCMV infections	GSE30431		Mus musculus	97.3236	CD4+ T cells of spleens of C57BL/6J mice 8d after acute LCMV-Armstrong infection _vs_ naive	RNA expression	Affymetrix GeneChip Mouse Gene Array version [1.0 ST or 1.1 ST] [transcript (gene) version]	1.4e-05	fold change	14
Study_63:CD4 and CD8 single positive T cells from mice with acute or chronic LCMV infections	GSE30431		Mus musculus	95.6938	CD4+ T cells of spleens of C57BL/6J mice 8d after chronic LCMV-clone 13 infection _vs_ naive	RNA expression	Affymetrix GeneChip Mouse Gene Array version [1.0 ST or 1.1 ST] [transcript (gene) version]	3.2e-05	fold change	13
Study_63:CD4 and CD8 single positive T cells from mice with acute or chronic LCMV infections	GSE30431		Mus musculus	93.5681	CD4+ T cells of spleens of C57BL/6J mice 15d after acute LCMV-Armstrong infection _vs_ naive	RNA expression	Affymetrix GeneChip Mouse Gene Array version [1.0 ST or 1.1 ST] [transcript (gene) version]	0.0006	fold change	6.7
Study_63:CD4 and CD8 single positive T cells from mice with acute or chronic LCMV infections	GSE30431		Mus musculus	94.0079	CD4+ T cells of spleens of C57BL/6J mice 30d after acute LCMV-Armstrong infection _vs_ naive	RNA expression	Affymetrix GeneChip Mouse Gene Array version [1.0 ST or 1.1 ST] [transcript (gene) version]	3.1e-05	fold change	6.98
Study_63:CD4 and CD8 single positive T cells from mice with acute or chronic LCMV infections	GSE30431		Mus musculus	93.8985	CD4+ T cells of spleens of C57BL/6J mice 6d after acute LCMV-Armstrong infection _vs_ naive	RNA expression	Affymetrix GeneChip Mouse Gene Array version [1.0 ST or 1.1 ST] [transcript (gene) version]	3e-06	fold change	14.6
Study_63:CD4 and CD8 single positive T cells from mice with acute or chronic LCMV infections	GSE30431		Mus musculus	94.3414	CD8+ T cells of spleens of C57BL/6J mice 30d after chronic LCMV-clone 13 infection _vs_ naive	RNA expression	Affymetrix GeneChip Mouse Gene Array version [1.0 ST or 1.1 ST] [transcript (gene) version]	0.0001	fold change	11.4
Study_63:CD4 and CD8 single positive T cells from mice with acute or chronic LCMV infections	GSE30431		Mus musculus	83.5981	CD8+ T cells of spleens of C57BL/6J mice 15d after chronic LCMV-clone 13 infection _vs_ naive	RNA expression	Affymetrix GeneChip Mouse Gene Array version [1.0 ST or 1.1 ST] [transcript (gene) version]	4.8e-06	fold change	7.55
Study_63:CD4 and CD8 single positive T cells from mice with acute or chronic LCMV infections	GSE30431		Mus musculus	78.9777	CD8+ T cells of spleens of C57BL/6J mice 6d after acute LCMV-Armstrong infection _vs_ naive	RNA expression	Affymetrix GeneChip Mouse Gene Array version [1.0 ST or 1.1 ST] [transcript (gene) version]	0.0002	fold change	6.98
Study_63:CD4 and CD8 single positive T cells from mice with acute or chronic LCMV infections	GSE30431		Mus musculus	78.2828	CD8+ T cells of spleens of C57BL/6J mice 8d after chronic LCMV-clone 13 infection _vs_ naive	RNA expression	Affymetrix GeneChip Mouse Gene Array version [1.0 ST or 1.1 ST] [transcript (gene) version]	1.1e-05	fold change	5.63
Study_63:CD4 and CD8 single positive T cells from mice with acute or chronic LCMV infections	GSE30431		Mus musculus	73.1326	CD8+ T cells of spleens of C57BL/6J mice 30d after acute LCMV-Armstrong infection _vs_ naive	RNA expression	Affymetrix GeneChip Mouse Gene Array version [1.0 ST or 1.1 ST] [transcript (gene) version]	0.0044	fold change	3.43
Study_63:CD4 and CD8 single positive T cells from mice with acute or chronic LCMV infections	GSE30431		Mus musculus	70.9915	CD8+ T cells of spleens of C57BL/6J mice 6d after chronic LCMV-clone 13 infection _vs_ naive	RNA expression	Affymetrix GeneChip Mouse Gene Array version [1.0 ST or 1.1 ST] [transcript (gene) version]	2.4e-05	fold change	4.52
Study_64:Human fibroblasts infected with wildtype or cytomegalovirus with US17 deleted	GSE50955		Homo sapiens	99.5302	Fibroblasts 12hr post infection with wildtype HCMV _vs_ 96hr post mock infection	RNA expression	Illumina HumanHT-12 V4.0 expression beadchip	7.6e-06	fold change	39.7
Study_64:Human fibroblasts infected with wildtype or cytomegalovirus with US17 deleted	GSE50955		Homo sapiens	96.8992	Fibroblasts 12hr post infection with HCMV with US17 deletion _vs_ 96hr post mock infection	RNA expression	Illumina HumanHT-12 V4.0 expression beadchip	0.0029	fold change	5.51
Study_65:Peripheral blood of healthy individuals inoculated with intranasal influenza A H1N1 or H3N2	GSE52428		Homo sapiens	99.6016	Peripheral blood 45.5hr post H3N2 vaccine - symptoms post vaccine _vs_ no symptoms post vaccine	RNA expression	Affymetrix GeneChip Human HG_U133A version [1 or 2]	0.0176	fold change	7.56
Study_65:Peripheral blood of healthy individuals inoculated with intranasal influenza A H1N1 or H3N2	GSE52428		Homo sapiens	99.0099	Peripheral blood 45.5hr post H3N2 vaccine _vs_ directly before H3N2 vaccine	RNA expression	Affymetrix GeneChip Human HG_U133A version [1 or 2]	0.0171	fold change	3.22
Study_65:Peripheral blood of healthy individuals inoculated with intranasal influenza A H1N1 or H3N2	GSE52428		Homo sapiens	98.4252	Peripheral blood 53hr post H3N2 vaccine - symptoms post vaccine _vs_ no symptoms post vaccine	RNA expression	Affymetrix GeneChip Human HG_U133A version [1 or 2]	0.0062	fold change	7.07
Study_65:Peripheral blood of healthy individuals inoculated with intranasal influenza A H1N1 or H3N2	GSE52428		Homo sapiens	97.0874	Peripheral blood 36hr post H3N2 vaccine _vs_ directly before H3N2 vaccine	RNA expression	Affymetrix GeneChip Human HG_U133A version [1 or 2]	0.043	fold change	1.9
Study_65:Peripheral blood of healthy individuals inoculated with intranasal influenza A H1N1 or H3N2	GSE52428		Homo sapiens	97.0874	Peripheral blood 53hr post H3N2 vaccine _vs_ directly before H3N2 vaccine	RNA expression	Affymetrix GeneChip Human HG_U133A version [1 or 2]	0.0077	fold change	3.14
Study_65:Peripheral blood of healthy individuals inoculated with intranasal influenza A H1N1 or H3N2	GSE52428		Homo sapiens	96.5251	Peripheral blood 60hr post H3N2 vaccine - symptoms post vaccine _vs_ no symptoms post vaccine	RNA expression	Affymetrix GeneChip Human HG_U133A version [1 or 2]	0.0037	fold change	5.38
Study_65:Peripheral blood of healthy individuals inoculated with intranasal influenza A H1N1 or H3N2	GSE52428		Homo sapiens	95.4198	Peripheral blood 60hr post H3N2 vaccine _vs_ directly before H3N2 vaccine	RNA expression	Affymetrix GeneChip Human HG_U133A version [1 or 2]	0.0034	fold change	3.03
Study_65:Peripheral blood of healthy individuals inoculated with intranasal influenza A H1N1 or H3N2	GSE52428		Homo sapiens	94.697	Peripheral blood 69.5hr post H3N2 vaccine - symptoms post vaccine _vs_ no symptoms post vaccine	RNA expression	Affymetrix GeneChip Human HG_U133A version [1 or 2]	0.0003	fold change	5.86
Study_65:Peripheral blood of healthy individuals inoculated with intranasal influenza A H1N1 or H3N2	GSE52428		Homo sapiens	93.8086	Peripheral blood 69.5hr post H3N2 vaccine _vs_ directly before H3N2 vaccine	RNA expression	Affymetrix GeneChip Human HG_U133A version [1 or 2]	0.0021	fold change	2.72
Study_65:Peripheral blood of healthy individuals inoculated with intranasal influenza A H1N1 or H3N2	GSE52428		Homo sapiens	93.8086	Peripheral blood 77hr post H3N2 vaccine - symptoms post vaccine _vs_ no symptoms post vaccine	RNA expression	Affymetrix GeneChip Human HG_U133A version [1 or 2]	0.0002	fold change	5.56
Study_65:Peripheral blood of healthy individuals inoculated with intranasal influenza A H1N1 or H3N2	GSE52428		Homo sapiens	93.1099	Peripheral blood 53hr post H1N1 vaccine - symptoms post vaccine _vs_ no symptoms post vaccine	RNA expression	Affymetrix GeneChip Human HG_U133A version [1 or 2]	0.0163	fold change	2.56
Study_65:Peripheral blood of healthy individuals inoculated with intranasal influenza A H1N1 or H3N2	GSE52428		Homo sapiens	91.9118	Peripheral blood 77hr post H3N2 vaccine _vs_ directly before H3N2 vaccine	RNA expression	Affymetrix GeneChip Human HG_U133A version [1 or 2]	0.0034	fold change	2.49
Study_65:Peripheral blood of healthy individuals inoculated with intranasal influenza A H1N1 or H3N2	GSE52428		Homo sapiens	92.081	Peripheral blood 84hr post H1N1 vaccine _vs_ directly before H1N1 vaccine	RNA expression	Affymetrix GeneChip Human HG_U133A version [1 or 2]	0.0152	fold change	2.01
Study_65:Peripheral blood of healthy individuals inoculated with intranasal influenza A H1N1 or H3N2	GSE52428		Homo sapiens	90.5797	Peripheral blood 84hr post H3N2 vaccine - symptoms post vaccine _vs_ no symptoms post vaccine	RNA expression	Affymetrix GeneChip Human HG_U133A version [1 or 2]	0.0003	fold change	3.69
Study_65:Peripheral blood of healthy individuals inoculated with intranasal influenza A H1N1 or H3N2	GSE52428		Homo sapiens	89.4454	Peripheral blood 84hr post H3N2 vaccine _vs_ directly before H3N2 vaccine	RNA expression	Affymetrix GeneChip Human HG_U133A version [1 or 2]	0.0034	fold change	2.04
Study_65:Peripheral blood of healthy individuals inoculated with intranasal influenza A H1N1 or H3N2	GSE52428		Homo sapiens	88.8099	Peripheral blood 60hr post H1N1 vaccine _vs_ directly before H1N1 vaccine	RNA expression	Affymetrix GeneChip Human HG_U133A version [1 or 2]	0.011	fold change	1.67
Study_65:Peripheral blood of healthy individuals inoculated with intranasal influenza A H1N1 or H3N2	GSE52428		Homo sapiens	88.968	Peripheral blood 69.5hr post H1N1 vaccine _vs_ directly before H1N1 vaccine	RNA expression	Affymetrix GeneChip Human HG_U133A version [1 or 2]	0.0283	fold change	1.75
Study_65:Peripheral blood of healthy individuals inoculated with intranasal influenza A H1N1 or H3N2	GSE52428		Homo sapiens	88.1834	Peripheral blood 77hr post H1N1 vaccine _vs_ directly before H1N1 vaccine	RNA expression	Affymetrix GeneChip Human HG_U133A version [1 or 2]	0.0116	fold change	2.02
Study_65:Peripheral blood of healthy individuals inoculated with intranasal influenza A H1N1 or H3N2	GSE52428		Homo sapiens	87.108	Peripheral blood 93.5hr post H1N1 vaccine - symptoms post vaccine _vs_ no symptoms post vaccine	RNA expression	Affymetrix GeneChip Human HG_U133A version [1 or 2]	0.0414	fold change	2.06
Study_65:Peripheral blood of healthy individuals inoculated with intranasal influenza A H1N1 or H3N2	GSE52428		Homo sapiens	85.7633	Peripheral blood 93.5hr post H3N2 vaccine _vs_ directly before H3N2 vaccine	RNA expression	Affymetrix GeneChip Human HG_U133A version [1 or 2]	0.0017	fold change	1.8
Study_65:Peripheral blood of healthy individuals inoculated with intranasal influenza A H1N1 or H3N2	GSE52428		Homo sapiens	85.3242	Peripheral blood 93.5hr post H1N1 vaccine _vs_ directly before H1N1 vaccine	RNA expression	Affymetrix GeneChip Human HG_U133A version [1 or 2]	0.0275	fold change	1.57
Study_65:Peripheral blood of healthy individuals inoculated with intranasal influenza A H1N1 or H3N2	GSE52428		Homo sapiens	83.612	Peripheral blood 101hr post H3N2 vaccine - symptoms post vaccine _vs_ no symptoms post vaccine	RNA expression	Affymetrix GeneChip Human HG_U133A version [1 or 2]	0.0004	fold change	2.38
Study_65:Peripheral blood of healthy individuals inoculated with intranasal influenza A H1N1 or H3N2	GSE52428		Homo sapiens	82.2368	Peripheral blood 93.5hr post H3N2 vaccine - symptoms post vaccine _vs_ no symptoms post vaccine	RNA expression	Affymetrix GeneChip Human HG_U133A version [1 or 2]	0.0001	fold change	2.65
Study_65:Peripheral blood of healthy individuals inoculated with intranasal influenza A H1N1 or H3N2	GSE52428		Homo sapiens	78.7402	Peripheral blood 101hr post H3N2 vaccine _vs_ directly before H3N2 vaccine	RNA expression	Affymetrix GeneChip Human HG_U133A version [1 or 2]	0.0014	fold change	1.78
Study_65:Peripheral blood of healthy individuals inoculated with intranasal influenza A H1N1 or H3N2	GSE52428		Homo sapiens	78.6164	Peripheral blood 108hr post H1N1 vaccine _vs_ directly before H1N1 vaccine	RNA expression	Affymetrix GeneChip Human HG_U133A version [1 or 2]	0.0279	fold change	1.45
Study_65:Peripheral blood of healthy individuals inoculated with intranasal influenza A H1N1 or H3N2	GSE52428		Homo sapiens	51.1771	Peripheral blood 108hr post H3N2 vaccine _vs_ directly before H3N2 vaccine	RNA expression	Affymetrix GeneChip Human HG_U133A version [1 or 2]	0.0032	fold change	1.5
Study_65:Peripheral blood of healthy individuals inoculated with intranasal influenza A H1N1 or H3N2	GSE52428		Homo sapiens	32.0924	Peripheral blood 108hr post H3N2 vaccine - symptoms post vaccine _vs_ no symptoms post vaccine	RNA expression	Affymetrix GeneChip Human HG_U133A version [1 or 2]	0.0045	fold change	1.71
Study_66:Adipose tissues from A. actinomycetemcomitans (Aa) or C. pneumoniae (Cpn) infected mice	GSE50647		Mus musculus	99.6075	Inguinal adipose tissue 14wk ApoE knockout Cpn infected 1x at wk9 _vs_ uninfected	RNA expression	Illumina MouseWG-6 v2.0	0.0045	fold change	-3.18
Study_67:Bile ducts and gallbladder expression during a mouse model of biliary atresia	GSE41594		Mus musculus	99.8742	Bile duct and gallbladder of newborn mice 3d post Rhesus rotavirus infection _vs_ control	RNA expression	Affymetrix GeneChip Mouse Gene Array version [1.0 ST or 1.1 ST] [transcript (gene) version]	0.0014	fold change	33.9
Study_67:Bile ducts and gallbladder expression during a mouse model of biliary atresia	GSE41594		Mus musculus	99.7506	Bile duct and gallbladder of newborn mice 7d post Rhesus rotavirus infection _vs_ control	RNA expression	Affymetrix GeneChip Mouse Gene Array version [1.0 ST or 1.1 ST] [transcript (gene) version]	0.0005	fold change	56.1
Study_67:Bile ducts and gallbladder expression during a mouse model of biliary atresia	GSE41594		Mus musculus	98.5222	Bile duct and gallbladder of newborn mice 14d post Rhesus rotavirus infection _vs_ 3d post	RNA expression	Affymetrix GeneChip Mouse Gene Array version [1.0 ST or 1.1 ST] [transcript (gene) version]	0.0001	fold change	-23.7
Study_67:Bile ducts and gallbladder expression during a mouse model of biliary atresia	GSE41594		Mus musculus	60.6134	Bile duct and gallbladder of newborn mice 14d post Rhesus rotavirus infection _vs_ control	RNA expression	Affymetrix GeneChip Mouse Gene Array version [1.0 ST or 1.1 ST] [transcript (gene) version]	0.0339	fold change	2.07
Study_68:CD20+ CD5+ Chronic Lymphocytic Leukemia (CLL) cells cultured with activated T cells or CD40L+ cells	GSE50572		Homo sapiens	99.9181	CD20+ CD5+ CLL cells cocultured with activated T cells for 16hr _vs_ monoculture	RNA expression	Affymetrix GeneChip Human HG_U133 Plus 2.0	0.0075	fold change	147.8
Study_69:Extrahepatic ducts and gallbladders of newborn mice after Rhesus rotavirus IP injections	GSE46967		Mus musculus	99.8742	Extrahepatic ducts and gallbladders of P1 mice at d3 post injection of Rhesus rotavirus _vs_ saline	RNA expression	Affymetrix GeneChip Mouse Gene Array version [1.0 ST or 1.1 ST] [transcript (gene) version]	0.0014	fold change	33.9
Study_69:Extrahepatic ducts and gallbladders of newborn mice after Rhesus rotavirus IP injections	GSE46967		Mus musculus	99.7506	Extrahepatic ducts and gallbladders of P1 mice at d7 post injection of Rhesus rotavirus _vs_ saline	RNA expression	Affymetrix GeneChip Mouse Gene Array version [1.0 ST or 1.1 ST] [transcript (gene) version]	0.0005	fold change	56.1
Study_69:Extrahepatic ducts and gallbladders of newborn mice after Rhesus rotavirus IP injections	GSE46967		Mus musculus	60.6134	Extrahepatic ducts and gallbladders of P1 mice at d14 post injection of Rhesus rotavirus _vs_ salin	RNA expression	Affymetrix GeneChip Mouse Gene Array version [1.0 ST or 1.1 ST] [transcript (gene) version]	0.0339	fold change	2.07
Study_70:Kidney allograft biopsies from stable patients and patients with acute rejection	GSE50058		Homo sapiens	99.5124	Kidney allograft biopsies from patients with acute rejection _vs_ stable patients	RNA expression	Affymetrix GeneChip Human HG_U133 Plus 2.0	6e-10	fold change	6.16
Study_71:Nasal mucosa from asthma and allergic rhinitis patients during and after a common cold	GSE46171		Homo sapiens	99.7825	Nasal mucosa post cold - asthma not exacerbated _vs_ no respiratory disease_GPL6480	RNA expression	Agilent Human Whole Genome G4112A/G4112F	0.0002	fold change	-416
Study_71:Nasal mucosa from asthma and allergic rhinitis patients during and after a common cold	GSE46171		Homo sapiens	99.7825	Nasal mucosa with asthma not exacerbated - 2d post cold onset _vs_ post cold_GPL6480	RNA expression	Agilent Human Whole Genome G4112A/G4112F	0.0024	fold change	24.3
Study_71:Nasal mucosa from asthma and allergic rhinitis patients during and after a common cold	GSE46171		Homo sapiens	99.5679	Nasal mucosa with asthma not exacerbated - 2d post cold onset _vs_ post cold_GPL16981	RNA expression	Agilent Human Whole Genome G4112A/G4112F	0.0076	fold change	11.6
Study_71:Nasal mucosa from asthma and allergic rhinitis patients during and after a common cold	GSE46171		Homo sapiens	97.5667	Nasal mucosa with asthma not exacerbated - 6d post cold onset _vs_ post cold_GPL6480	RNA expression	Agilent Human Whole Genome G4112A/G4112F	0.0036	fold change	4.43
Study_71:Nasal mucosa from asthma and allergic rhinitis patients during and after a common cold	GSE46171		Homo sapiens	92.3907	Nasal mucosa 2d post cold onset - allergic rhinitis _vs_ no respiratory disease_GPL6480	RNA expression	Agilent Human Whole Genome G4112A/G4112F	0.0451	fold change	-5.18
Study_72:Children with complex seizures by influenza A (H1N1)pdm09 or rotavirus gastroenteritis	GSE50628		Homo sapiens	99.8363	Whole blood from influenza (H1N1) control patients - acute _vs_ recovery	RNA expression	Affymetrix GeneChip Human HG_U133 Plus 2.0	0.0051	fold change	24.1
Study_72:Children with complex seizures by influenza A (H1N1)pdm09 or rotavirus gastroenteritis	GSE50628		Homo sapiens	99.3522	Whole blood from influenza (H1N1) seizure patients - acute _vs_ recovery	RNA expression	Affymetrix GeneChip Human HG_U133 Plus 2.0	0.015	fold change	16.3
Study_73:Mouse primary tracheal epithelial cells (MTECs) infected with influenza A PR8 strain	GSE43710		Mus musculus	99.8024	MTECs IFNAR1 knockout - 24hr post PR8 influenza A infection _vs_ mock infection	RNA expression	Affymetrix GeneChip Mouse MG_430 2.0	1.4e-12	fold change	50.3
Study_73:Mouse primary tracheal epithelial cells (MTECs) infected with influenza A PR8 strain	GSE43710		Mus musculus	99.9001	MTECs IL28ra knockout - 24hr post PR8 influenza A infection _vs_ mock infection	RNA expression	Affymetrix GeneChip Mouse MG_430 2.0	1.2e-07	fold change	54.3
Study_73:Mouse primary tracheal epithelial cells (MTECs) infected with influenza A PR8 strain	GSE43710		Mus musculus	99.8024	MTECs wildtype (Mx strain) - 24hr post PR8 influenza A infection _vs_ mock infection	RNA expression	Affymetrix GeneChip Mouse MG_430 2.0	4e-10	fold change	77.5
Study_73:Mouse primary tracheal epithelial cells (MTECs) infected with influenza A PR8 strain	GSE43710		Mus musculus	99.8024	MTECs wildtype - 24hr post PR8 influenza A infection _vs_ mock infection	RNA expression	Affymetrix GeneChip Mouse MG_430 2.0	1.9e-07	fold change	79.2
Study_73:Mouse primary tracheal epithelial cells (MTECs) infected with influenza A PR8 strain	GSE43710		Mus musculus	99.3128	MTECs MAVS knockout - 24hr post PR8 influenza A infection _vs_ mock infection	RNA expression	Affymetrix GeneChip Mouse MG_430 2.0	0.0041	fold change	26.6
Study_73:Mouse primary tracheal epithelial cells (MTECs) infected with influenza A PR8 strain	GSE43710		Mus musculus	97.0309	MTECs IFNAR1 IL28ra double knockout - 24hr post PR8 influenza A infection _vs_ mock	RNA expression	Affymetrix GeneChip Mouse MG_430 2.0	6e-07	fold change	4.18
Study_74:Macrophages CD11b+ infected with human respiratory syncytial virus	GSE31378		Mus musculus	99.8024	Alveolar macrophages CD11b+ human respiratory syncytial virus infected 24hpi _vs_ mock infected 0hp	RNA expression	Affymetrix GeneChip Mouse MG_430 2.0	2.3e-06	fold change	423.7
Study_74:Macrophages CD11b+ infected with human respiratory syncytial virus	GSE31378		Mus musculus	99.5084	Alveolar macrophages CD11b+ human respiratory syncytial virus infected 4hpi _vs_ mock infected 0hpi	RNA expression	Affymetrix GeneChip Mouse MG_430 2.0	3e-05	fold change	90.4
Study_75:Primary human hepatocytes treated with IL28B and the HCV JFH1 Genotype 2A clone.	GSE31455		Homo sapiens	99.9181	Primary human hepatocytes - 10U/ml HCV JFH1 genotype 2A treated _vs_ untreated controls	RNA expression	Affymetrix GeneChip Human HG_U133 Plus 2.0	2.8e-10	fold change	587.3
Study_76:Steroid resistance in renal allograft rejection	GSE47097		Homo sapiens	99.8183	Renal allografts - steroid resistant acute rejections _vs_ non-rejecting controls	RNA expression	Illumina HumanRef-8 (WG-DASL) v3.0 expression beadchip	0.0489	fold change	4.48
Study_77:Lung epithelial cells infected with seasonal and 2009 pandemic H1N1 Influenza isolates	GSE48466		Homo sapiens	99.7546	Lung epithelial cells 36hpi by BN/59 seasonal H1N1 influenza _vs_ uninfected	RNA expression	Affymetrix GeneChip Human HG_U133 Plus 2.0	0.0034	fold change	119.7
Study_77:Lung epithelial cells infected with seasonal and 2009 pandemic H1N1 Influenza isolates	GSE48466		Homo sapiens	99.7546	Lung epithelial cells 36hpi by KY/136 2009 H1N1 _vs_ uninfected	RNA expression	Affymetrix GeneChip Human HG_U133 Plus 2.0	0.0031	fold change	241
Study_78:Bladders from mice infected with uropathogenic E. coli with deletions in cnf1 and hlyA1	GSE37953		Mus musculus	99.7845	Bladders from mice 24hr after infection with âˆ†cnf1 âˆ†hlyA E. coli strain CP9_vs_ mock PBS controls	RNA expression	Agilent Mouse Whole Genome G4122A/G4122F	4.8e-06	fold change	198.1
Study_78:Bladders from mice infected with uropathogenic E. coli with deletions in cnf1 and hlyA1	GSE37953		Mus musculus	99.8921	Bladders from mice 24hr after infection with âˆ†cnf1 E. coli strain CP9_vs_ mock PBS controls	RNA expression	Agilent Mouse Whole Genome G4122A/G4122F	1.1e-05	fold change	264.5
Study_78:Bladders from mice infected with uropathogenic E. coli with deletions in cnf1 and hlyA1	GSE37953		Mus musculus	99.8921	Bladders from mice 24hr after infection with âˆ†hlyA E. coli strain CP9_vs_ mock PBS controls	RNA expression	Agilent Mouse Whole Genome G4122A/G4122F	4.6e-08	fold change	235
Study_78:Bladders from mice infected with uropathogenic E. coli with deletions in cnf1 and hlyA1	GSE37953		Mus musculus	99.3562	Bladders from mice 24hr after infection with wildtype E. coli strain CP9_vs_ mock PBS controls	RNA expression	Agilent Mouse Whole Genome G4122A/G4122F	0.0003	fold change	168.6
Study_79:Lungs of mice infected with 1918, K173 or reassortant H1N1 influenza viruses	GSE44595		Mus musculus	99.7845	Lungs from mice infected with wildtype H1N1 K173 strain 5dpi _vs_ mock infection	RNA expression	Agilent Mouse Whole Genome G4122A/G4122F	2.6e-05	fold change	1.55
Study_79:Lungs of mice infected with 1918, K173 or reassortant H1N1 influenza viruses	GSE44595		Mus musculus	99.8921	Lungs from mice infected with reassorted H1N1 K173 strain 1918(3P-NP)-K173 1dpi _vs_ mock infection	RNA expression	Agilent Mouse Whole Genome G4122A/G4122F	0.0201	fold change	1.95
Study_79:Lungs of mice infected with 1918, K173 or reassortant H1N1 influenza viruses	GSE44595		Mus musculus	99.5699	Lungs from mice infected with reassorted H1N1 K173 strain 1918(3P-NP)-K173 5dpi _vs_ mock infection	RNA expression	Agilent Mouse Whole Genome G4122A/G4122F	0.0002	fold change	2.06
Study_79:Lungs of mice infected with 1918, K173 or reassortant H1N1 influenza viruses	GSE44595		Mus musculus	99.8921	Lungs from mice infected with reassorted H1N1 K173 strain 1918HA-K173 1dpi _vs_ mock infection	RNA expression	Agilent Mouse Whole Genome G4122A/G4122F	0.0284	fold change	2.12
Study_79:Lungs of mice infected with 1918, K173 or reassortant H1N1 influenza viruses	GSE44595		Mus musculus	99.8921	Lungs from mice infected with reassorted H1N1 K173 strain 1918HA-K173 5dpi _vs_ mock infection	RNA expression	Agilent Mouse Whole Genome G4122A/G4122F	0.0051	fold change	2.11
Study_79:Lungs of mice infected with 1918, K173 or reassortant H1N1 influenza viruses	GSE44595		Mus musculus	99.8921	Lungs from mice infected with reassorted H1N1 K173 strain 1918PB1-K173 1dpi _vs_ mock infection	RNA expression	Agilent Mouse Whole Genome G4122A/G4122F	0.0062	fold change	1.66
Study_79:Lungs of mice infected with 1918, K173 or reassortant H1N1 influenza viruses	GSE44595		Mus musculus	99.4629	Lungs from mice infected with reassorted H1N1 K173 strain 1918PB1-K173 3dpi _vs_ wildtype K173	RNA expression	Agilent Mouse Whole Genome G4122A/G4122F	0.0482	fold change	1.28
Study_79:Lungs of mice infected with 1918, K173 or reassortant H1N1 influenza viruses	GSE44595		Mus musculus	99.5699	Lungs from mice infected with reassorted H1N1 K173 strain 1918PB1-K173 5dpi _vs_ mock infection	RNA expression	Agilent Mouse Whole Genome G4122A/G4122F	0.0012	fold change	1.96
Study_79:Lungs of mice infected with 1918, K173 or reassortant H1N1 influenza viruses	GSE44595		Mus musculus	99.7845	Lungs from mice infected with wildtype H1N1 1918 strain 1dpi _vs_ mock infection	RNA expression	Agilent Mouse Whole Genome G4122A/G4122F	0.026	fold change	2.11
Study_79:Lungs of mice infected with 1918, K173 or reassortant H1N1 influenza viruses	GSE44595		Mus musculus	99.5699	Lungs from mice infected with wildtype H1N1 1918 strain 5dpi _vs_ mock infection	RNA expression	Agilent Mouse Whole Genome G4122A/G4122F	0.005	fold change	2.14
Study_79:Lungs of mice infected with 1918, K173 or reassortant H1N1 influenza viruses	GSE44595		Mus musculus	99.7845	Lungs from mice infected with wildtype H1N1 K173 strain 1dpi _vs_ mock infection	RNA expression	Agilent Mouse Whole Genome G4122A/G4122F	0.0031	fold change	1.99
Study_79:Lungs of mice infected with 1918, K173 or reassortant H1N1 influenza viruses	GSE44595		Mus musculus	99.3562	Lungs from mice infected with reassorted H1N1 K173 strain 1918(3P-NP)-K173 3dpi _vs_ mock infection	RNA expression	Agilent Mouse Whole Genome G4122A/G4122F	0.0043	fold change	1.76
Study_79:Lungs of mice infected with 1918, K173 or reassortant H1N1 influenza viruses	GSE44595		Mus musculus	99.0374	Lungs from mice infected with reassorted H1N1 K173 strain 1918(3P-NP)-K173 3dpi _vs_ wildtype K173	RNA expression	Agilent Mouse Whole Genome G4122A/G4122F	0.0042	fold change	1.35
Study_79:Lungs of mice infected with 1918, K173 or reassortant H1N1 influenza viruses	GSE44595		Mus musculus	98.9315	Lungs from mice infected with reassorted H1N1 K173 strain 1918HA-K173 3dpi _vs_ mock infection	RNA expression	Agilent Mouse Whole Genome G4122A/G4122F	0.0116	fold change	1.85
Study_79:Lungs of mice infected with 1918, K173 or reassortant H1N1 influenza viruses	GSE44595		Mus musculus	99.1434	Lungs from mice infected with reassorted H1N1 K173 strain 1918PB1-K173 3dpi _vs_ mock infection	RNA expression	Agilent Mouse Whole Genome G4122A/G4122F	0.0082	fold change	1.67
Study_79:Lungs of mice infected with 1918, K173 or reassortant H1N1 influenza viruses	GSE44595		Mus musculus	98.8259	Lungs from mice infected with wildtype H1N1 1918 strain 3dpi _vs_ mock infection	RNA expression	Agilent Mouse Whole Genome G4122A/G4122F	0.0219	fold change	1.93
Study_79:Lungs of mice infected with 1918, K173 or reassortant H1N1 influenza viruses	GSE44595		Mus musculus	96.5605	Lungs from mice infected with reassorted H1N1 K173 strain 1918HA-K173 3dpi _vs_ wildtype K173	RNA expression	Agilent Mouse Whole Genome G4122A/G4122F	0.0007	fold change	1.42
Study_79:Lungs of mice infected with 1918, K173 or reassortant H1N1 influenza viruses	GSE44595		Mus musculus	91.9608	Lungs from mice infected with reassorted H1N1 K173 strain 1918(3P-NP)-K173 5dpi _vs_ wildtype K173	RNA expression	Agilent Mouse Whole Genome G4122A/G4122F	0.0003	fold change	1.33
Study_79:Lungs of mice infected with 1918, K173 or reassortant H1N1 influenza viruses	GSE44595		Mus musculus	80.5335	Lungs from mice infected with reassorted H1N1 K173 strain 1918HA-K173 5dpi _vs_ wildtype K173	RNA expression	Agilent Mouse Whole Genome G4122A/G4122F	0.0021	fold change	1.36
Study_80:Lung tissues in systemic sclerosis with pulmonary fibrosis and pulmonary arterial hypertension (PAH)	GSE48149		Homo sapiens	99.9041	Lungs idiopathic PAH _vs_ healthy controls	RNA expression	Illumina Sentrix Human-6 v2 (Target ID)	0.0004	fold change	7.8
Study_80:Lung tissues in systemic sclerosis with pulmonary fibrosis and pulmonary arterial hypertension (PAH)	GSE48149		Homo sapiens	98.5008	Lungs idiopathic pulmonary fibrosis _vs_ healthy controls	RNA expression	Illumina Sentrix Human-6 v2 (Target ID)	0.0034	fold change	4.6
Study_81:Rejection in human kidney transplants: expression profiles	GSE36059		Homo sapiens	99.6751	Renal allograft biopsy - antibody mediated rejection of transplant _vs_ non-rejecting	RNA expression	Affymetrix GeneChip Human HG_U133 Plus 2.0	7.5e-16	fold change	3.03
Study_81:Rejection in human kidney transplants: expression profiles	GSE36059		Homo sapiens	99.5124	Renal allograft biopsy - mixed rejection of transplant _vs_ non-rejecting	RNA expression	Affymetrix GeneChip Human HG_U133 Plus 2.0	3.9e-10	fold change	5.5
Study_81:Rejection in human kidney transplants: expression profiles	GSE36059		Homo sapiens	99.5937	Renal allograft biopsy antibody mediated rejection of transplant _vs_ nephrectomy control	RNA expression	Affymetrix GeneChip Human HG_U133 Plus 2.0	1.6e-15	fold change	12.3
Study_81:Rejection in human kidney transplants: expression profiles	GSE36059		Homo sapiens	99.7546	Renal allograft biopsy mixed rejection of transplant _vs_ nephrectomy control	RNA expression	Affymetrix GeneChip Human HG_U133 Plus 2.0	1.9e-15	fold change	22.2
Study_81:Rejection in human kidney transplants: expression profiles	GSE36059		Homo sapiens	99.6751	Renal allograft biopsy T-cell mediated rejection of transplant _vs_ nephrectomy control	RNA expression	Affymetrix GeneChip Human HG_U133 Plus 2.0	8e-18	fold change	21.8
Study_81:Rejection in human kidney transplants: expression profiles	GSE36059		Homo sapiens	99.4332	Renal allograft biopsy - T-cell mediated rejection of transplant _vs_ non-rejecting	RNA expression	Affymetrix GeneChip Human HG_U133 Plus 2.0	3.6e-11	fold change	5.4
Study_82:Liver tissue from adult or neonatal mice infected with L monocytogenes (timecourse)	GSE45051		Mus musculus	99.5084	Liver tissue from neonatal mice (3-5d) infected with L. monocytogenes - 24hpi _vs_ 0hpi	RNA expression	Affymetrix GeneChip Mouse MG_430 2.0	0.0003	fold change	39.1
Study_82:Liver tissue from adult or neonatal mice infected with L monocytogenes (timecourse)	GSE45051		Mus musculus	96.8467	Liver tissue from adult mice (6wk) infected with L. monocytogenes - 48hpi _vs_ 0hpi	RNA expression	Affymetrix GeneChip Mouse MG_430 2.0	0.004	fold change	24.6
Study_82:Liver tissue from adult or neonatal mice infected with L monocytogenes (timecourse)	GSE45051		Mus musculus	96.6613	Liver tissue from neonatal mice (3-5d) infected with L. monocytogenes - 48hpi _vs_ 0hpi	RNA expression	Affymetrix GeneChip Mouse MG_430 2.0	0.0015	fold change	12.6
Study_82:Liver tissue from adult or neonatal mice infected with L monocytogenes (timecourse)	GSE45051		Mus musculus	96.3855	Liver tissue from adult mice (6wk) infected with L. monocytogenes - 24hpi _vs_ 0hpi	RNA expression	Affymetrix GeneChip Mouse MG_430 2.0	0.0005	fold change	10.9
Study_83:West Nile virus infected WT, IRF3/7 KO, IRF3/5/7 KO, MAVS KO, IFNAR KO dendritic cells	GSE41355		Mus musculus	99.4827	Dendritic cells WT 24hr post West Nile Virus infection _vs_ mock infected	RNA expression	Illumina MouseRef-8 v2.0 expression beadchip	0.0001	fold change	74.8
Study_83:West Nile virus infected WT, IRF3/7 KO, IRF3/5/7 KO, MAVS KO, IFNAR KO dendritic cells	GSE41355		Mus musculus	99.3128	Dendritic cells IFNAR KO 24hr post West Nile Virus infection _vs_ mock infected	RNA expression	Illumina MouseRef-8 v2.0 expression beadchip	0.0015	fold change	3.78
Study_83:West Nile virus infected WT, IRF3/7 KO, IRF3/5/7 KO, MAVS KO, IFNAR KO dendritic cells	GSE41355		Mus musculus	97.8014	Dendritic cells IRF3 and IRF7 double KO 24hr post West Nile Virus infection _vs_ mock infected	RNA expression	Illumina MouseRef-8 v2.0 expression beadchip	0.0012	fold change	6.14
Study_84:Pulmonary inflammatory responses induced by Francisella tularensis and other bacteria	GSE44320		Mus musculus	99.8921	Lungs 48hr post infection - Francisella tularensis LVS _vs_ mock controls	RNA expression	Agilent Mouse Whole Genome G4122A/G4122F	0.0004	fold change	160.3
Study_84:Pulmonary inflammatory responses induced by Francisella tularensis and other bacteria	GSE44320		Mus musculus	99.5699	Lungs 48hr post infection - Francisella tularensis SchuS4 _vs_ mock controls	RNA expression	Agilent Mouse Whole Genome G4122A/G4122F	0.0003	fold change	474.9
Study_84:Pulmonary inflammatory responses induced by Francisella tularensis and other bacteria	GSE44320		Mus musculus	99.5699	Lungs 48hr post infection - Yersinia pestis _vs_ mock controls	RNA expression	Agilent Mouse Whole Genome G4122A/G4122F	0.0008	fold change	670.6
Study_84:Pulmonary inflammatory responses induced by Francisella tularensis and other bacteria	GSE44320		Mus musculus	98.6154	Lungs 48hr post infection - Pseudomonas aeruginosa _vs_ mock controls	RNA expression	Agilent Mouse Whole Genome G4122A/G4122F	0.0112	fold change	59.5
Study_84:Pulmonary inflammatory responses induced by Francisella tularensis and other bacteria	GSE44320		Mus musculus	99.1434	Lungs 24hr post infection - Pseudomonas aeruginosa _vs_ mock controls	RNA expression	Agilent Mouse Whole Genome G4122A/G4122F	0.0001	fold change	392.2
Study_84:Pulmonary inflammatory responses induced by Francisella tularensis and other bacteria	GSE44320		Mus musculus	98.0931	Lungs 24hr post infection - Legionella pneumophila _vs_ mock controls	RNA expression	Agilent Mouse Whole Genome G4122A/G4122F	1.3e-05	fold change	135.6
Study_84:Pulmonary inflammatory responses induced by Francisella tularensis and other bacteria	GSE44320		Mus musculus	97.3729	Lungs 4hr post infection - Legionella pneumophila _vs_ mock controls	RNA expression	Agilent Mouse Whole Genome G4122A/G4122F	0.0093	fold change	57.5
Study_84:Pulmonary inflammatory responses induced by Francisella tularensis and other bacteria	GSE44320		Mus musculus	95.8607	Lungs 4hr post infection - Psedomonas aeruginosa _vs_ mock controls	RNA expression	Agilent Mouse Whole Genome G4122A/G4122F	0.0177	fold change	49.9
Study_84:Pulmonary inflammatory responses induced by Francisella tularensis and other bacteria	GSE44320		Mus musculus	70.4871	Lungs 24hr post infection - avirulent Yersinia pestis _vs_ mock controls	RNA expression	Agilent Mouse Whole Genome G4122A/G4122F	0.0045	fold change	4
Study_84:Pulmonary inflammatory responses induced by Francisella tularensis and other bacteria	GSE44320		Mus musculus	67.1177	Lungs 24hr post infection - Francisella tularensis LVS _vs_ mock controls	RNA expression	Agilent Mouse Whole Genome G4122A/G4122F	0.0133	fold change	3.41
Study_85:IM006A -Mouse infection with PB1-F2del A/Vietnam/1203-CIP048_RG3/2004 (H5N1) at 10e3 PFU	GSE43302		Mus musculus	99.8921	Lungs 2d post mutant H5N1 (PB1-F2 deleted) influenza A infection _vs_ mock infection	RNA expression	Agilent Mouse Whole Genome G4122A/G4122F	0.0001	fold change	292.8
Study_85:IM006A -Mouse infection with PB1-F2del A/Vietnam/1203-CIP048_RG3/2004 (H5N1) at 10e3 PFU	GSE43302		Mus musculus	99.5699	Lungs 4d post mutant H5N1 (PB1-F2 deleted) influenza A infection _vs_ mock infection	RNA expression	Agilent Mouse Whole Genome G4122A/G4122F	0.0009	fold change	337.8
Study_85:IM006A -Mouse infection with PB1-F2del A/Vietnam/1203-CIP048_RG3/2004 (H5N1) at 10e3 PFU	GSE43302		Mus musculus	99.3562	Lungs 7d post mutant H5N1 (PB1-F2 deleted) influenza A infection _vs_ mock infection	RNA expression	Agilent Mouse Whole Genome G4122A/G4122F	0.0002	fold change	275.8
Study_86:IM005 - Mouse infection with PB2-627E: A/Vietnam/1203-CIP048_RG2/2004 (H5N1)	GSE43301		Mus musculus	99.8921	Lungs 2d post H5N1 (PB2-627E) influenza A infection _vs_ mock infection	RNA expression	Agilent Mouse Whole Genome G4122A/G4122F	0.0098	fold change	32
Study_86:IM005 - Mouse infection with PB2-627E: A/Vietnam/1203-CIP048_RG2/2004 (H5N1)	GSE43301		Mus musculus	99.8921	Lungs 4d post H5N1 (PB2-627E) influenza A infection _vs_ mock infection	RNA expression	Agilent Mouse Whole Genome G4122A/G4122F	3e-07	fold change	284.6
Study_86:IM005 - Mouse infection with PB2-627E: A/Vietnam/1203-CIP048_RG2/2004 (H5N1)	GSE43301		Mus musculus	99.8921	Lungs 7d post H5N1 (PB2-627E) influenza A infection _vs_ mock infection	RNA expression	Agilent Mouse Whole Genome G4122A/G4122F	3e-06	fold change	149.7
Study_87:Peripheral blood mononuclear cells (PBMCs) of dengue fever and dengue hemorrhagic fever patients	GSE43777		Homo sapiens	99.6751	PBMCs of dengue hemorrhagic fever 6d (late acute phase) _vs_ 2d post onset (early acute phase)	RNA expression	Affymetrix GeneChip Human HG_U133 Plus 2.0	1.5e-05	fold change	-25
Study_87:Peripheral blood mononuclear cells (PBMCs) of dengue fever and dengue hemorrhagic fever patients	GSE43777		Homo sapiens	99.112	PBMCs of dengue hemorrhagic fever 5d (late acute phase) _vs_ 2d post onset (early acute phase)	RNA expression	Affymetrix GeneChip Human HG_U133 Plus 2.0	0.0177	fold change	-18.8
Study_87:Peripheral blood mononuclear cells (PBMCs) of dengue fever and dengue hemorrhagic fever patients	GSE43777		Homo sapiens	99.2713	PBMCs of dengue hemorrhagic fever 7d (convalescent phase) _vs_ 2d post onset (early acute phase)	RNA expression	Affymetrix GeneChip Human HG_U133 Plus 2.0	1.9e-06	fold change	-21.5
Study_87:Peripheral blood mononuclear cells (PBMCs) of dengue fever and dengue hemorrhagic fever patients	GSE43777		Homo sapiens	99.1926	PBMCs of dengue fever 6d (late acute phase) _vs_ 1d post onset (early acute phase)	RNA expression	Affymetrix GeneChip Human HG_U133 Plus 2.0	9.9e-07	fold change	-21.2
Study_87:Peripheral blood mononuclear cells (PBMCs) of dengue fever and dengue hemorrhagic fever patients	GSE43777		Homo sapiens	99.112	PBMCs of dengue fever 7d (convalescent phase) _vs_ 1d post onset (early acute phase)	RNA expression	Affymetrix GeneChip Human HG_U133 Plus 2.0	1.7e-06	fold change	-16.4
Study_87:Peripheral blood mononuclear cells (PBMCs) of dengue fever and dengue hemorrhagic fever patients	GSE43777		Homo sapiens	94.0327	PBMCs of dengue fever 4d (late acute phase) _vs_ 1d post onset (early acute phase)	RNA expression	Affymetrix GeneChip Human HG_U133 Plus 2.0	0.0035	fold change	-6.58
Study_88:Blood from S. aureus or E. coli infected mice (timecourse)	GSE33341		Mus musculus	99.7049	Whole blood from C57Bl/6J strain infected 6e4 CFU/g E. coli (O18:K1:H7) 2hpi _vs_ uninfected	RNA expression	Affymetrix GeneChip Mouse MG_430 2.0	0.0002	fold change	63.6
Study_88:Blood from S. aureus or E. coli infected mice (timecourse)	GSE33341		Mus musculus	98.8299	Whole blood from A/J strain infected 1e7 CFU/g S. aureus (Sanger476) 12hpi _vs_ uninfected	RNA expression	Affymetrix GeneChip Mouse MG_430 2.0	1.7e-06	fold change	63.9
Study_88:Blood from S. aureus or E. coli infected mice (timecourse)	GSE33341		Mus musculus	99.3128	Whole blood from A/J strain infected 6e4 CFU/g E. coli (O18:K1:H7) 2hpi _vs_ uninfected	RNA expression	Affymetrix GeneChip Mouse MG_430 2.0	0.0026	fold change	37.9
Study_88:Blood from S. aureus or E. coli infected mice (timecourse)	GSE33341		Mus musculus	99.2162	Whole blood from C57Bl/6J strain infected 1e7 CFU/g S. aureus (Sanger476) 12hpi _vs_ uninfected	RNA expression	Affymetrix GeneChip Mouse MG_430 2.0	2.9e-09	fold change	93.7
Study_88:Blood from S. aureus or E. coli infected mice (timecourse)	GSE33341		Mus musculus	99.3128	Whole blood from C57Bl/6J strain infected 1e7 CFU/g S. aureus (Sanger476) 4hpi _vs_ uninfected	RNA expression	Affymetrix GeneChip Mouse MG_430 2.0	3.4e-05	fold change	82.2
Study_88:Blood from S. aureus or E. coli infected mice (timecourse)	GSE33341		Mus musculus	99.3128	Whole blood from C57Bl/6J strain infected 1e7 CFU/g S. aureus (Sanger476) 6hpi _vs_ uninfected	RNA expression	Affymetrix GeneChip Mouse MG_430 2.0	3.2e-05	fold change	123.3
Study_88:Blood from S. aureus or E. coli infected mice (timecourse)	GSE33341		Mus musculus	96.8467	Whole blood from A/J strain infected 6e4 CFU/g E. coli (O18:K1:H7) 24hpi _vs_ uninfected	RNA expression	Affymetrix GeneChip Mouse MG_430 2.0	0.0228	fold change	3.83
Study_88:Blood from S. aureus or E. coli infected mice (timecourse)	GSE33341		Mus musculus	95.3889	Whole blood from C57Bl/6J strain infected 1e7 CFU/g S. aureus (Sanger476) 2hpi _vs_ uninfected	RNA expression	Affymetrix GeneChip Mouse MG_430 2.0	0.0026	fold change	14.9
Study_88:Blood from S. aureus or E. coli infected mice (timecourse)	GSE33341		Mus musculus	93.2818	Whole blood from A/J strain infected 1e7 CFU/g S. aureus (Sanger476) 4hpi _vs_ uninfected	RNA expression	Affymetrix GeneChip Mouse MG_430 2.0	0.0093	fold change	12.1
Study_88:Blood from S. aureus or E. coli infected mice (timecourse)	GSE33341		Mus musculus	86.8101	Whole blood from A/J strain infected 1e7 CFU/g S. aureus (Sanger476) 2hpi _vs_ uninfected	RNA expression	Affymetrix GeneChip Mouse MG_430 2.0	7.1e-05	fold change	3.91
Study_88:Blood from S. aureus or E. coli infected mice (timecourse)	GSE33341		Mus musculus	80.9848	Whole blood from CD1 strain infected 1e7 CFU/g S. aureus (Sanger476) 2hpi _vs_ uninfected	RNA expression	Affymetrix GeneChip Mouse MG_430 2.0	0.0074	fold change	3.06
Study_88:Blood from S. aureus or E. coli infected mice (timecourse)	GSE33341		Mus musculus	80.2787	Whole blood from A/J strain infected 6e4 CFU/g E. coli (O18:K1:H7) 6hpi _vs_ uninfected	RNA expression	Affymetrix GeneChip Mouse MG_430 2.0	0.0184	fold change	3.07
Study_88:Blood from S. aureus or E. coli infected mice (timecourse)	GSE33341		Mus musculus	74.4424	Whole blood from C57Bl/6J strain infected 6e4 CFU/g E. coli (O18:K1:H7) 6hpi _vs_ uninfected	RNA expression	Affymetrix GeneChip Mouse MG_430 2.0	0.0132	fold change	2.65
Study_88:Blood from S. aureus or E. coli infected mice (timecourse)	GSE33341		Mus musculus	58.3683	Whole blood from C57Bl/6J strain infected 6e4 CFU/g E. coli (O18:K1:H7) 12hpi _vs_ uninfected	RNA expression	Affymetrix GeneChip Mouse MG_430 2.0	0.0158	fold change	1.85
Study_88:Blood from S. aureus or E. coli infected mice (timecourse)	GSE33341		Mus musculus	53.4445	Whole blood from CD1 strain infected 1e7 CFU/g S. aureus (USA300) 2hpi _vs_ uninfected	RNA expression	Affymetrix GeneChip Mouse MG_430 2.0	0.0039	fold change	1.86
Study_88:Blood from S. aureus or E. coli infected mice (timecourse)	GSE33341		Mus musculus	50.972	Whole blood from C57Bl/6J strain infected 6e4 CFU/g E. coli (O18:K1:H7) 24hpi _vs_ uninfected	RNA expression	Affymetrix GeneChip Mouse MG_430 2.0	0.012	fold change	1.51
Study_89:Resistance to neoadjuvant chemotherapy in HER2-negative breast cancer	GSE34138		Homo sapiens	99.5461	Breast cancer HER2- tumor - basal molecular subtype _vs_ normal-like	RNA expression	Illumina Human HT-12 (WG-6) v3.0 expression beadchip	0.0008	fold change	3
Study_89:Resistance to neoadjuvant chemotherapy in HER2-negative breast cancer	GSE34138		Homo sapiens	96.5698	Breast cancer HER2- tumor - ER- _vs_ ER+	RNA expression	Illumina Human HT-12 (WG-6) v3.0 expression beadchip	5.4e-11	fold change	3.28
Study_89:Resistance to neoadjuvant chemotherapy in HER2-negative breast cancer	GSE34138		Homo sapiens	95.8957	Breast cancer HER2- tumor - PR- _vs_ PR+	RNA expression	Illumina Human HT-12 (WG-6) v3.0 expression beadchip	1.8e-06	fold change	2.23
Study_90:Lungs of mice infected with mutant (PB-F2 deleted) H5N1 influenza A viruses	GSE44441		Mus musculus	99.8921	Lungs 2d post mutant H5N1 (PB1-F2 deleted) influenza A infection _vs_ mock infection	RNA expression	Agilent Mouse Whole Genome G4122A/G4122F	7.7e-06	fold change	708.7
Study_90:Lungs of mice infected with mutant (PB-F2 deleted) H5N1 influenza A viruses	GSE44441		Mus musculus	99.677	Lungs 4d post mutant H5N1 (PB1-F2 deleted) influenza A infection _vs_ mock infection	RNA expression	Agilent Mouse Whole Genome G4122A/G4122F	0.0006	fold change	355.8
Study_90:Lungs of mice infected with mutant (PB-F2 deleted) H5N1 influenza A viruses	GSE44441		Mus musculus	99.5699	Lungs 7d post mutant H5N1 (PB1-F2 deleted) influenza A infection _vs_ mock infection	RNA expression	Agilent Mouse Whole Genome G4122A/G4122F	0.0316	fold change	409.9
Study_91:Lungs of mice infected with mutant (NS1 truncation) H5N1 influenza A viruses	GSE44445		Mus musculus	99.8921	Lungs 1d post mutant H5N1 (NS1 truncated) influenza A infection (1e4 PFU) _vs_ mock infection	RNA expression	Agilent Mouse Whole Genome G4122A/G4122F	2.2e-06	fold change	250
Study_91:Lungs of mice infected with mutant (NS1 truncation) H5N1 influenza A viruses	GSE44445		Mus musculus	99.8921	Lungs 2d post mutant H5N1 (NS1 truncated) influenza A infection (1e3 PFU) _vs_ mock infection	RNA expression	Agilent Mouse Whole Genome G4122A/G4122F	0.0008	fold change	319.3
Study_91:Lungs of mice infected with mutant (NS1 truncation) H5N1 influenza A viruses	GSE44445		Mus musculus	99.8921	Lungs 2d post mutant H5N1 (NS1 truncated) influenza A infection (1e4 PFU) _vs_ mock infection	RNA expression	Agilent Mouse Whole Genome G4122A/G4122F	0.0013	fold change	448.8
Study_91:Lungs of mice infected with mutant (NS1 truncation) H5N1 influenza A viruses	GSE44445		Mus musculus	99.7845	Lungs 4d post mutant H5N1 (NS1 truncated) influenza A infection (1e3 PFU) _vs_ mock infection	RNA expression	Agilent Mouse Whole Genome G4122A/G4122F	6.1e-06	fold change	269.6
Study_91:Lungs of mice infected with mutant (NS1 truncation) H5N1 influenza A viruses	GSE44445		Mus musculus	99.7845	Lungs 4d post mutant H5N1 (NS1 truncated) influenza A infection (1e4 PFU) _vs_ mock infection	RNA expression	Agilent Mouse Whole Genome G4122A/G4122F	7e-05	fold change	302.4
Study_91:Lungs of mice infected with mutant (NS1 truncation) H5N1 influenza A viruses	GSE44445		Mus musculus	99.8921	Lungs 7d post mutant H5N1 (NS1 truncated) influenza A infection (1e3 PFU) _vs_ mock infection	RNA expression	Agilent Mouse Whole Genome G4122A/G4122F	4.3e-09	fold change	341
Study_91:Lungs of mice infected with mutant (NS1 truncation) H5N1 influenza A viruses	GSE44445		Mus musculus	99.8921	Lungs 7d post mutant H5N1 (NS1 truncated) influenza A infection (1e4 PFU) _vs_ mock infection	RNA expression	Agilent Mouse Whole Genome G4122A/G4122F	8.6e-05	fold change	371.9
Study_92:Bladders infected with wildtype, cnf-deficient, or hlyA-deficient Escherichia coli	GSE37959		Mus musculus	99.5699	Bladders 24hr after infection with wildtype E. coli _vs_ mock PBS controls	RNA expression	Agilent Mouse Whole Genome G4122A/G4122F	0.0044	fold change	67.2
Study_92:Bladders infected with wildtype, cnf-deficient, or hlyA-deficient Escherichia coli	GSE37959		Mus musculus	99.8921	Bladders 24hr after infection with cnf-deficient E. coli _vs_ mock PBS controls	RNA expression	Agilent Mouse Whole Genome G4122A/G4122F	0.003	fold change	105.4
Study_92:Bladders infected with wildtype, cnf-deficient, or hlyA-deficient Escherichia coli	GSE37959		Mus musculus	99.8921	Bladders 24hr after infection with hlyA1-deficient E. coli _vs_ mock PBS controls	RNA expression	Agilent Mouse Whole Genome G4122A/G4122F	0.0034	fold change	92.8
Study_93:Mouth tissue of patients with recurrent aphthous stomatitis (canker sores)	GSE37265		Homo sapiens	99.8363	Healthy mouth tissue of recurrent aphthous stomatitis patients _vs_ normal controls	RNA expression	Affymetrix GeneChip Human HG_U133 Plus 2.0	0.0006	fold change	19.9
Study_93:Mouth tissue of patients with recurrent aphthous stomatitis (canker sores)	GSE37265		Homo sapiens	99.4332	Mouth ulcers of recurrent aphthous stomatitis patients _vs_ healthy tissue of normal controls	RNA expression	Affymetrix GeneChip Human HG_U133 Plus 2.0	0.0031	fold change	9
Study_94:Multiple sclerosis patients in remission and relapse	GSE41890		Homo sapiens	99.9261	PBMCs from female multiple sclerosis patients in relapse _vs_ in remission	RNA expression	Custom Human	0.0412	fold change	-2.6
Study_95:Subchondral bone in early experimental osteoarthritis	GSE30322		Rattus norvegicus	99.8901	Subchondral bone from rats - 1wk post osteoarthritis inducing surgery _vs_ sham operation	RNA expression	Agilent Rat Whole Genome G4131A/G4131F	0.021	fold change	-12.1
Study_96:Spleens of mice infected with North-American strain (89-1591) of Streptococcus suis	GSE41520		Mus musculus	99.4827	Spleens 6hr post Streptococcus suis infection (intermediate virulence strain) _vs_ mock-infected	RNA expression	Illumina MouseRef-8 v2.0 expression beadchip	7.2e-05	fold change	21.6
Study_97:Kidneys from mice with surgically induced unilateral urethral obstructions	GSE36496		Mus musculus	99.4629	Kidneys of mice 2d after surgery - unilateral urethral obstruction _vs_ 2d sham controls	RNA expression	Agilent Mouse Whole Genome G4122A/G4122F	0.0047	fold change	21.2
Study_97:Kidneys from mice with surgically induced unilateral urethral obstructions	GSE36496		Mus musculus	91.2375	Kidneys of mice 5d after surgery - unilateral urethral obstruction _vs_ 5d sham controls	RNA expression	Agilent Mouse Whole Genome G4122A/G4122F	0.0055	fold change	10.3
Study_97:Kidneys from mice with surgically induced unilateral urethral obstructions	GSE36496		Mus musculus	89.8214	Kidneys of mice 1d after surgery - unilateral urethral obstruction _vs_ 1d sham controls	RNA expression	Agilent Mouse Whole Genome G4122A/G4122F	0.016	fold change	7.8
Study_98:Peripheral blood of children with or without fever due to bacterial or viral infections	GSE40396		Homo sapiens	99.6353	Peripheral blood of 2-33mo old children with HHV6 infection and fever _vs_ healthy controls	RNA expression	Illumina Human HT-12 (WG-6) v3.0 expression beadchip	0.0001	fold change	1.56
Study_98:Peripheral blood of children with or without fever due to bacterial or viral infections	GSE40396		Homo sapiens	99.366	Peripheral blood of 2-33mo old children with HHV6 infection and fever _vs_ no fever	RNA expression	Illumina Human HT-12 (WG-6) v3.0 expression beadchip	0.0002	fold change	1.56
Study_98:Peripheral blood of children with or without fever due to bacterial or viral infections	GSE40396		Homo sapiens	94.0079	Peripheral blood of 2-33mo old children with salmonella infection and fever _vs_ healthy controls	RNA expression	Illumina Human HT-12 (WG-6) v3.0 expression beadchip	0.0332	fold change	1.31
Study_99:H1N1 influenza A infection time series in monocyte-derived dendritic cells	GSE41067		Homo sapiens	99.9261	Monocyte derived dendritic cells 4hr post H1N1 influenza A infection _vs_ uninfected control	RNA expression	Custom Human	2.3e-05	fold change	123.8
Study_99:H1N1 influenza A infection time series in monocyte-derived dendritic cells	GSE41067		Homo sapiens	99.9261	Monocyte derived dendritic cells 6hr post H1N1 influenza A infection _vs_ uninfected control	RNA expression	Custom Human	4.5e-05	fold change	124.1
Study_99:H1N1 influenza A infection time series in monocyte-derived dendritic cells	GSE41067		Homo sapiens	99.9261	Monocyte derived dendritic cells 8hr post H1N1 influenza A infection _vs_ uninfected control	RNA expression	Custom Human	1e-05	fold change	125.9
Study_99:H1N1 influenza A infection time series in monocyte-derived dendritic cells	GSE41067		Homo sapiens	99.9261	Monocyte derived dendritic cells 10hr post H1N1 influenza A infection _vs_ uninfected control	RNA expression	Custom Human	1.9e-05	fold change	128.1
Study_99:H1N1 influenza A infection time series in monocyte-derived dendritic cells	GSE41067		Homo sapiens	99.9261	Monocyte derived dendritic cells 12hr post H1N1 influenza A infection _vs_ uninfected control	RNA expression	Custom Human	2.6e-05	fold change	123
Study_100:Leishmania major infected dendritic cells expression profiles: a time course	GSE42088		Homo sapiens	99.6751	Monocyte derived dendritic cells infected with Leishmania major for 8hr _vs_ uninfected for 2hr	RNA expression	Affymetrix GeneChip Human HG_U133 Plus 2.0	0.0083	fold change	42.7
Study_101:Lungs of mice infected with pathogenic and non-pathogenic H5N1 influenza viruses	GSE41126		Mus musculus	99.5699	Lungs 1d post infection with pathogenic Influenza A H5N1-CK10 strain _vs_ mock infection	RNA expression	Agilent Mouse Whole Genome G4122A/G4122F	0.0013	fold change	145.6
Study_102:Lung response after exposure to mutant influenza viruses	GSE38112		Mus musculus	99.4629	Lung 5d post influenza A strain 1918 wild-type infection _vs_ mock infected	RNA expression	Agilent Mouse Whole Genome G4122A/G4122F	4.4e-06	fold change	186.6
Study_102:Lung response after exposure to mutant influenza viruses	GSE38112		Mus musculus	98.7206	Lung 3d post influenza A strain 1918 FS with PA-X deletion infection _vs_ mock infected	RNA expression	Agilent Mouse Whole Genome G4122A/G4122F	9.8e-05	fold change	85.7
Study_102:Lung response after exposure to mutant influenza viruses	GSE38112		Mus musculus	99.0374	Lung 3d post influenza A strain 1918 PTC1 with PA-X deletion infection _vs_ mock infected	RNA expression	Agilent Mouse Whole Genome G4122A/G4122F	9.5e-05	fold change	122.2
Study_102:Lung response after exposure to mutant influenza viruses	GSE38112		Mus musculus	99.2497	Lung 3d post influenza A strain 1918 wild-type infection _vs_ mock infected	RNA expression	Agilent Mouse Whole Genome G4122A/G4122F	1.7e-05	fold change	87.1
Study_102:Lung response after exposure to mutant influenza viruses	GSE38112		Mus musculus	99.3562	Lung 5d post influenza A strain 1918 FS with PA-X deletion infection _vs_ mock infected	RNA expression	Agilent Mouse Whole Genome G4122A/G4122F	9.7e-10	fold change	181.7
Study_102:Lung response after exposure to mutant influenza viruses	GSE38112		Mus musculus	99.3562	Lung 5d post influenza A strain 1918 PCT1with PA-X deletion infection _vs_ mock infected	RNA expression	Agilent Mouse Whole Genome G4122A/G4122F	1.1e-07	fold change	186.9
Study_102:Lung response after exposure to mutant influenza viruses	GSE38112		Mus musculus	97.9893	Lung 8d post influenza A strain 1918 wild-type infection _vs_ mock infected	RNA expression	Agilent Mouse Whole Genome G4122A/G4122F	1.9e-06	fold change	144.7
Study_102:Lung response after exposure to mutant influenza viruses	GSE38112		Mus musculus	97.3729	Lung 8d post influenza A strain 1918 FS with PA-X deletion infection _vs_ mock infected	RNA expression	Agilent Mouse Whole Genome G4122A/G4122F	6.7e-05	fold change	92.8
Study_102:Lung response after exposure to mutant influenza viruses	GSE38112		Mus musculus	96.7623	Lung 8d post influenza A strain 1918 PCT1 with PA-X deletion infection _vs_ mock infected	RNA expression	Agilent Mouse Whole Genome G4122A/G4122F	0.0001	fold change	94.2
Study_103:Alveolar type II (ATII) cells and macrophages (AMs) after influenza virus infection	GSE30723		Homo sapiens	99.7546	Alveolar epithelial cells influenza A PR8 stain infection 24hr _vs_ non-infected controls	RNA expression	Affymetrix GeneChip Human HG_U133 Plus 2.0	3.7e-05	fold change	401.3
Study_104:Dendritic cells stimulated with different serotypes of adenovirus vectors	GSE37128		Homo sapiens	99.8183	Myeloid dendritic cells (mDCs) exposed to adenovirus serotype 28 for 24hr _vs_ mock treated	RNA expression	Illumina HumanRef-8 (WG-DASL) v3.0 expression beadchip	0.0002	fold change	241.2
Study_104:Dendritic cells stimulated with different serotypes of adenovirus vectors	GSE37128		Homo sapiens	98.5707	Myeloid dendritic cells (mDCs) exposed to adenovirus serotype 35 for 24hr _vs_ mock treated	RNA expression	Illumina HumanRef-8 (WG-DASL) v3.0 expression beadchip	0.0178	fold change	53.9
Study_105:Influenza Pandemic A (H1N1pdm) infection: lung expression profiles	GSE31022		Mus musculus	99.7049	Lung 2d post H1N1 influenza A infection _vs_ uninfected control	RNA expression	Illumina MouseWG-6 v2.0	0.0083	fold change	45.7
Study_105:Influenza Pandemic A (H1N1pdm) infection: lung expression profiles	GSE31022		Mus musculus	99.3167	Lung 4d post H1N1 influenza A infection _vs_ uninfected control	RNA expression	Illumina MouseWG-6 v2.0	0.0018	fold change	38.7
Study_105:Influenza Pandemic A (H1N1pdm) infection: lung expression profiles	GSE31022		Mus musculus	98.3574	Lung 5d post H1N1 influenza A infection _vs_ uninfected control	RNA expression	Illumina MouseWG-6 v2.0	0.0114	fold change	28.1
Study_105:Influenza Pandemic A (H1N1pdm) infection: lung expression profiles	GSE31022		Mus musculus	95.5913	Lung 3d post H1N1 influenza A infection _vs_ uninfected control	RNA expression	Illumina MouseWG-6 v2.0	0.0203	fold change	10.9
Study_105:Influenza Pandemic A (H1N1pdm) infection: lung expression profiles	GSE31022		Mus musculus	95.3216	Lung 6d post H1N1 influenza A infection _vs_ uninfected control	RNA expression	Illumina MouseWG-6 v2.0	0.0007	fold change	24.6
Study_106:Cutaneous lupus erythematosus (CLE) skin lesions and normal skin expression profiles	GSE29938		Homo sapiens	99.9181	Subacute cutaneous (SCLE) Lesional dermis from CLE patients _vs_ healthy dermis	RNA expression	Affymetrix GeneChip Human HG_U133 Plus 2.0	0.0075	fold change	38
Study_107:Lungs from TNFRSF1B knockout and wildtype mice infected with pathogenic SARS MA15 virus	GSE40824		Mus musculus	99.7845	Lungs from TNFRSF1B-knockout mice infected 4d with SARS MA15 virus _vs_ 4d PBS controls	RNA expression	Agilent Mouse Whole Genome G4122A/G4122F	3.1e-05	fold change	127
Study_107:Lungs from TNFRSF1B knockout and wildtype mice infected with pathogenic SARS MA15 virus	GSE40824		Mus musculus	99.7845	Lungs from wildtype mice infected 4d with SARS MA15 virus _vs_ 4d PBS controls	RNA expression	Agilent Mouse Whole Genome G4122A/G4122F	2.5e-07	fold change	110.1
Study_107:Lungs from TNFRSF1B knockout and wildtype mice infected with pathogenic SARS MA15 virus	GSE40824		Mus musculus	99.5699	Lungs from wildtype mice infected 7d with SARS MA15 virus _vs_ 7d PBS controls	RNA expression	Agilent Mouse Whole Genome G4122A/G4122F	0.0001	fold change	55.8
Study_107:Lungs from TNFRSF1B knockout and wildtype mice infected with pathogenic SARS MA15 virus	GSE40824		Mus musculus	99.3562	Lungs from TNFRSF1B-knockout mice infected 7d with SARS MA15 virus _vs_ 7d PBS controls	RNA expression	Agilent Mouse Whole Genome G4122A/G4122F	0.0273	fold change	37.9
Study_108:Lungs from TNFRSF1A/1B knockout and wildtype mice infected with pathogenic SARS MA15 virus	GSE40840		Mus musculus	99.677	Lungs from TNFRSF1A/1B-knockout mice infected 4d with SARS MA15 virus _vs_ 4d PBS controls	RNA expression	Agilent Mouse Whole Genome G4122A/G4122F	0.0332	fold change	26.7
Study_108:Lungs from TNFRSF1A/1B knockout and wildtype mice infected with pathogenic SARS MA15 virus	GSE40840		Mus musculus	99.8921	Lungs from TNFRSF1A/1B-knockout mice infected 7d with SARS MA15 virus _vs_ 7d PBS controls	RNA expression	Agilent Mouse Whole Genome G4122A/G4122F	9.4e-05	fold change	56.7
Study_108:Lungs from TNFRSF1A/1B knockout and wildtype mice infected with pathogenic SARS MA15 virus	GSE40840		Mus musculus	98.5105	Lungs from wildtype mice infected 7d with SARS MA15 virus _vs_ 7d PBS controls	RNA expression	Agilent Mouse Whole Genome G4122A/G4122F	0.0031	fold change	13.8
Study_108:Lungs from TNFRSF1A/1B knockout and wildtype mice infected with pathogenic SARS MA15 virus	GSE40840		Mus musculus	69.9555	Lungs from TNFRSF1A/1B-knockout mice infected with SARS MA15 virus 7d _vs_ 4d	RNA expression	Agilent Mouse Whole Genome G4122A/G4122F	0.0287	fold change	1.73
Study_109:Lungs from PPP1R14C knockout and wildtype mice infected with pathogenic SARS MA15 virus	GSE40827		Mus musculus	99.677	Lungs from wildtype mice infected 7d with SARS MA15 virus _vs_ 7d PBS controls	RNA expression	Agilent Mouse Whole Genome G4122A/G4122F	0.0003	fold change	55.7
Study_109:Lungs from PPP1R14C knockout and wildtype mice infected with pathogenic SARS MA15 virus	GSE40827		Mus musculus	99.7845	Lungs from PPP1R14C-knockout mice infected 4d with SARS MA15 virus _vs_ 4d PBS controls	RNA expression	Agilent Mouse Whole Genome G4122A/G4122F	0.0083	fold change	106.5
Study_109:Lungs from PPP1R14C knockout and wildtype mice infected with pathogenic SARS MA15 virus	GSE40827		Mus musculus	99.677	Lungs from PPP1R14C-knockout mice infected 7d with SARS MA15 virus _vs_ 7d PBS controls	RNA expression	Agilent Mouse Whole Genome G4122A/G4122F	0.0043	fold change	67.2
Study_109:Lungs from PPP1R14C knockout and wildtype mice infected with pathogenic SARS MA15 virus	GSE40827		Mus musculus	99.7845	Lungs from wildtype mice infected 4d with SARS MA15 virus _vs_ 4d PBS controls	RNA expression	Agilent Mouse Whole Genome G4122A/G4122F	0.0075	fold change	54
Study_110:Kidney biopsies of positive crossmatch transplants before and after transplant glomerulopathy	GSE34748		Homo sapiens	99.7546	Kidney positive crossmatch transplant after 1yr - transplant glomerulopathy _vs_ no glomerulopathy	RNA expression	Affymetrix GeneChip Human HG_U133 Plus 2.0	3.8e-05	fold change	6.82
Study_111:Lungs from mice in time course infection study of pandemic H1N1 influenza A isolate A/CA/4/2009	GSE37569		Mus musculus	99.8921	Lungs 2d post infection with 10^4 PFU H1N1 influenza isolate A/CA/4/2009 _vs_ 2d mock controls	RNA expression	Agilent Mouse Whole Genome G4122A/G4122F	0.0006	fold change	87.4
Study_111:Lungs from mice in time course infection study of pandemic H1N1 influenza A isolate A/CA/4/2009	GSE37569		Mus musculus	99.8921	Lungs 2d post infection with 10^5 PFU H1N1 influenza isolate A/CA/4/2009 _vs_ 2d mock controls	RNA expression	Agilent Mouse Whole Genome G4122A/G4122F	1e-06	fold change	288.4
Study_111:Lungs from mice in time course infection study of pandemic H1N1 influenza A isolate A/CA/4/2009	GSE37569		Mus musculus	99.8921	Lungs 2d post infection with 10^6 PFU H1N1 influenza isolate A/CA/4/2009 _vs_ 2d mock controls	RNA expression	Agilent Mouse Whole Genome G4122A/G4122F	8.8e-07	fold change	271.5
Study_111:Lungs from mice in time course infection study of pandemic H1N1 influenza A isolate A/CA/4/2009	GSE37569		Mus musculus	99.7845	Lungs 4d post infection with 10^3 PFU H1N1 influenza isolate A/CA/4/2009 _vs_ 4d mock controls	RNA expression	Agilent Mouse Whole Genome G4122A/G4122F	1.8e-05	fold change	157.4
Study_111:Lungs from mice in time course infection study of pandemic H1N1 influenza A isolate A/CA/4/2009	GSE37569		Mus musculus	99.7845	Lungs 4d post infection with 10^4 PFU H1N1 influenza isolate A/CA/4/2009 _vs_ 4d mock controls	RNA expression	Agilent Mouse Whole Genome G4122A/G4122F	0.0034	fold change	198.4
Study_111:Lungs from mice in time course infection study of pandemic H1N1 influenza A isolate A/CA/4/2009	GSE37569		Mus musculus	99.7845	Lungs 4d post infection with 10^5 PFU H1N1 influenza isolate A/CA/4/2009 _vs_ 4d mock controls	RNA expression	Agilent Mouse Whole Genome G4122A/G4122F	2.8e-05	fold change	181.8
Study_111:Lungs from mice in time course infection study of pandemic H1N1 influenza A isolate A/CA/4/2009	GSE37569		Mus musculus	99.7845	Lungs 4d post infection with 10^6 PFU H1N1 influenza isolate A/CA/4/2009 _vs_ 4d mock controls	RNA expression	Agilent Mouse Whole Genome G4122A/G4122F	8.9e-06	fold change	202.6
Study_111:Lungs from mice in time course infection study of pandemic H1N1 influenza A isolate A/CA/4/2009	GSE37569		Mus musculus	99.7845	Lungs 7d post infection with 10^3 PFU H1N1 influenza isolate A/CA/4/2009 _vs_ 7d mock controls	RNA expression	Agilent Mouse Whole Genome G4122A/G4122F	0.0002	fold change	170.4
Study_111:Lungs from mice in time course infection study of pandemic H1N1 influenza A isolate A/CA/4/2009	GSE37569		Mus musculus	99.7845	Lungs 7d post infection with 10^4 PFU H1N1 influenza isolate A/CA/4/2009 _vs_ 7d mock controls	RNA expression	Agilent Mouse Whole Genome G4122A/G4122F	5.8e-05	fold change	124.7
Study_111:Lungs from mice in time course infection study of pandemic H1N1 influenza A isolate A/CA/4/2009	GSE37569		Mus musculus	99.7845	Lungs 7d post infection with 10^5 PFU H1N1 influenza isolate A/CA/4/2009 _vs_ 7d mock controls	RNA expression	Agilent Mouse Whole Genome G4122A/G4122F	0.0002	fold change	119.7
Study_111:Lungs from mice in time course infection study of pandemic H1N1 influenza A isolate A/CA/4/2009	GSE37569		Mus musculus	99.7845	Lungs 7d post infection with 10^6 PFU H1N1 influenza isolate A/CA/4/2009 _vs_ 7d mock controls	RNA expression	Agilent Mouse Whole Genome G4122A/G4122F	0.0001	fold change	101.1
Study_111:Lungs from mice in time course infection study of pandemic H1N1 influenza A isolate A/CA/4/2009	GSE37569		Mus musculus	99.8921	Lungs infected with 10^3 PFU influenza isolate A/CA/4/2009 - 4d after _vs_ 1d after	RNA expression	Agilent Mouse Whole Genome G4122A/G4122F	0.0028	fold change	71
Study_111:Lungs from mice in time course infection study of pandemic H1N1 influenza A isolate A/CA/4/2009	GSE37569		Mus musculus	99.8921	Lungs infected with 10^3 PFU influenza isolate A/CA/4/2009 - 7d after _vs_ 1d after	RNA expression	Agilent Mouse Whole Genome G4122A/G4122F	0.0005	fold change	117.3
Study_111:Lungs from mice in time course infection study of pandemic H1N1 influenza A isolate A/CA/4/2009	GSE37569		Mus musculus	99.8921	Lungs infected with 10^4 PFU influenza isolate A/CA/4/2009 - 4d after _vs_ 1d after	RNA expression	Agilent Mouse Whole Genome G4122A/G4122F	0.0004	fold change	51.2
Study_111:Lungs from mice in time course infection study of pandemic H1N1 influenza A isolate A/CA/4/2009	GSE37569		Mus musculus	99.5699	Lungs infected with 10^4 PFU influenza isolate A/CA/4/2009 - 7d after _vs_ 1d after	RNA expression	Agilent Mouse Whole Genome G4122A/G4122F	0.0011	fold change	49
Study_111:Lungs from mice in time course infection study of pandemic H1N1 influenza A isolate A/CA/4/2009	GSE37569		Mus musculus	99.4629	Lungs infected with 10^5 PFU influenza isolate A/CA/4/2009 - 2d after _vs_ 1d after	RNA expression	Agilent Mouse Whole Genome G4122A/G4122F	7.2e-06	fold change	14.9
Study_111:Lungs from mice in time course infection study of pandemic H1N1 influenza A isolate A/CA/4/2009	GSE37569		Mus musculus	94.3966	Lungs infected with 10^5 PFU influenza isolate A/CA/4/2009 - 4d after _vs_ 1d after	RNA expression	Agilent Mouse Whole Genome G4122A/G4122F	0.0003	fold change	7.11
Study_111:Lungs from mice in time course infection study of pandemic H1N1 influenza A isolate A/CA/4/2009	GSE37569		Mus musculus	89.996	Lungs infected with 10^5 PFU influenza isolate A/CA/4/2009 - 7d after _vs_ 1d after	RNA expression	Agilent Mouse Whole Genome G4122A/G4122F	5.2e-09	fold change	7.14
Study_112:Lungs from mice in time course infection study of H1N1 influenza A/Vietnam/1203-CIP048_RG1/2004	GSE37572		Mus musculus	99.8921	Lungs infected 2d with 10^4 PFU H5N1 influenza A/Vietnam/1203-CIP048_RG1/2004 _vs_ 2d mock controls	RNA expression	Agilent Mouse Whole Genome G4122A/G4122F	3.3e-05	fold change	525.1
Study_112:Lungs from mice in time course infection study of H1N1 influenza A/Vietnam/1203-CIP048_RG1/2004	GSE37572		Mus musculus	99.7845	Lungs infected 4d with 10^4 PFU H5N1 influenza A/Vietnam/1203-CIP048_RG1/2004 _vs_ 4d mock controls	RNA expression	Agilent Mouse Whole Genome G4122A/G4122F	2.4e-06	fold change	283.3
Study_112:Lungs from mice in time course infection study of H1N1 influenza A/Vietnam/1203-CIP048_RG1/2004	GSE37572		Mus musculus	99.7845	Lungs infected 7d with 10^4 PFU H5N1 influenza A/Vietnam/1203-CIP048_RG1/2004 _vs_ 7d mock controls	RNA expression	Agilent Mouse Whole Genome G4122A/G4122F	7.9e-06	fold change	257
Study_112:Lungs from mice in time course infection study of H1N1 influenza A/Vietnam/1203-CIP048_RG1/2004	GSE37572		Mus musculus	99.7845	Lungs infected with 10^4 PFU H5N1 influenza A/Vietnam/1203-CIP048_RG1/2004 for 2d _vs_ 1d	RNA expression	Agilent Mouse Whole Genome G4122A/G4122F	2.2e-06	fold change	60.3
Study_112:Lungs from mice in time course infection study of H1N1 influenza A/Vietnam/1203-CIP048_RG1/2004	GSE37572		Mus musculus	98.5105	Lungs infected with 10^4 PFU H5N1 influenza A/Vietnam/1203-CIP048_RG1/2004 for 4d _vs_ 1d	RNA expression	Agilent Mouse Whole Genome G4122A/G4122F	2.3e-05	fold change	23.4
Study_112:Lungs from mice in time course infection study of H1N1 influenza A/Vietnam/1203-CIP048_RG1/2004	GSE37572		Mus musculus	93.7277	Lungs infected with 10^4 PFU H5N1 influenza A/Vietnam/1203-CIP048_RG1/2004 for 7d _vs_ 1d	RNA expression	Agilent Mouse Whole Genome G4122A/G4122F	4.7e-06	fold change	21.2
Study_113:Liver biopsies from patients with acute hepatitis C	GSE38598		Homo sapiens	99.5124	Liver biopsies from patients with acute hepatitis C infections _vs_ healthy donor controls	RNA expression	Affymetrix GeneChip Human HG_U133 Plus 2.0	0.0003	fold change	17.9
Study_114:IDR-1018 treatment of Plasmodium berghei infection; spleen and brain expression data	GSE32007		Mus musculus	99.5104	Spleen of P.berghei infected mice _vs_ non-infected untreated controls	RNA expression	Illumina MouseWG-6 v2.0	0.0148	fold change	9.97
Study_115:Lungs of mice challenged with human strains of Influenza A	GSE36328		Mus musculus	99.8921	Lungs 1d post influenza A Brisbane-59-07 strain infection _vs_ mock infection	RNA expression	Agilent Mouse Whole Genome G4122A/G4122F	4.7e-06	fold change	1.77
Study_115:Lungs of mice challenged with human strains of Influenza A	GSE36328		Mus musculus	99.8921	Lungs 1d post influenza A Mexico-4482-09 strain infection _vs_ mock infection	RNA expression	Agilent Mouse Whole Genome G4122A/G4122F	4.6e-06	fold change	1.8
Study_115:Lungs of mice challenged with human strains of Influenza A	GSE36328		Mus musculus	99.8921	Lungs 1d post influenza A mouse-adapted California-04-2009 strain infection _vs_ mock infection	RNA expression	Agilent Mouse Whole Genome G4122A/G4122F	1.3e-06	fold change	2.24
Study_115:Lungs of mice challenged with human strains of Influenza A	GSE36328		Mus musculus	99.8921	Lungs 1d post influenza A reconstructed-1918 strain infection _vs_ mock infection	RNA expression	Agilent Mouse Whole Genome G4122A/G4122F	6.3e-07	fold change	1.93
Study_115:Lungs of mice challenged with human strains of Influenza A	GSE36328		Mus musculus	99.4629	Lungs 3d post influenza A Brisbane-59-07 strain infection _vs_ mock infection	RNA expression	Agilent Mouse Whole Genome G4122A/G4122F	5e-05	fold change	1.51
Study_115:Lungs of mice challenged with human strains of Influenza A	GSE36328		Mus musculus	99.8921	Lungs 3d post influenza A California-04-2009 strain infection _vs_ mock infection	RNA expression	Agilent Mouse Whole Genome G4122A/G4122F	2.5e-06	fold change	1.96
Study_115:Lungs of mice challenged with human strains of Influenza A	GSE36328		Mus musculus	99.5699	Lungs 3d post influenza A Mexico-4482-09 strain infection _vs_ mock infection	RNA expression	Agilent Mouse Whole Genome G4122A/G4122F	3.5e-05	fold change	1.66
Study_115:Lungs of mice challenged with human strains of Influenza A	GSE36328		Mus musculus	99.8921	Lungs 3d post influenza A mouse-adapted California-04-2009 strain infection _vs_ mock infection	RNA expression	Agilent Mouse Whole Genome G4122A/G4122F	5.7e-06	fold change	2.01
Study_115:Lungs of mice challenged with human strains of Influenza A	GSE36328		Mus musculus	99.7845	Lungs 3d post influenza A New Jersey-8-76 strain infection _vs_ mock infection	RNA expression	Agilent Mouse Whole Genome G4122A/G4122F	0.0001	fold change	1.51
Study_115:Lungs of mice challenged with human strains of Influenza A	GSE36328		Mus musculus	99.7845	Lungs 3d post influenza A reconstructed-1918 strain infection _vs_ mock infection	RNA expression	Agilent Mouse Whole Genome G4122A/G4122F	2.9e-05	fold change	1.75
Study_115:Lungs of mice challenged with human strains of Influenza A	GSE36328		Mus musculus	99.4629	Lungs 5d post influenza A Brisbane-59-07 strain infection _vs_ mock infection	RNA expression	Agilent Mouse Whole Genome G4122A/G4122F	2.5e-05	fold change	1.52
Study_115:Lungs of mice challenged with human strains of Influenza A	GSE36328		Mus musculus	99.8921	Lungs 5d post influenza A Mexico-4482-09 strain infection _vs_ mock infection	RNA expression	Agilent Mouse Whole Genome G4122A/G4122F	1.1e-05	fold change	1.55
Study_115:Lungs of mice challenged with human strains of Influenza A	GSE36328		Mus musculus	99.8921	Lungs 5d post influenza A mouse-adapted California-04-2009 strain infection _vs_ mock infection	RNA expression	Agilent Mouse Whole Genome G4122A/G4122F	7.7e-07	fold change	2.13
Study_115:Lungs of mice challenged with human strains of Influenza A	GSE36328		Mus musculus	99.7845	Lungs 5d post influenza A reconstructed-1918 strain infection _vs_ mock infection	RNA expression	Agilent Mouse Whole Genome G4122A/G4122F	5.8e-06	fold change	1.79
Study_115:Lungs of mice challenged with human strains of Influenza A	GSE36328		Mus musculus	98.5105	Lungs 5d post influenza A California-04-2009 strain infection _vs_ mock infection	RNA expression	Agilent Mouse Whole Genome G4122A/G4122F	4.6e-05	fold change	1.89
Study_116:Bronchial epithelial cell gene expression in response to influenza A infection	GSE32138		Homo sapiens	99.7825	Bronchial epithelial cells polarized 48hr after infection with RSV _vs_ mock-infected	RNA expression	Agilent Human Whole Genome G4112A/G4112F	9.9e-05	fold change	38914.5
Study_116:Bronchial epithelial cell gene expression in response to influenza A infection	GSE32138		Homo sapiens	99.8901	Bronchial epithelial cells polarized 24hr after infection with influenza A _vs_ mock-infected	RNA expression	Agilent Human Whole Genome G4112A/G4112F	7.2e-07	fold change	1673.4
Study_118:SARS virus infection in wild type, STAT1 -/-, and IFNAR1 -/- genetic backgrounds	GSE36016		Mus musculus	99.8921	Lungs INFAR1 KO - 2d post SARS infection _vs_ mock infection	RNA expression	Agilent Mouse Whole Genome G4122A/G4122F	5.3e-05	fold change	2.17
Study_118:SARS virus infection in wild type, STAT1 -/-, and IFNAR1 -/- genetic backgrounds	GSE36016		Mus musculus	99.8921	Lungs INFAR1 KO - 5d post SARS infection _vs_ mock infection	RNA expression	Agilent Mouse Whole Genome G4122A/G4122F	0.0003	fold change	1.73
Study_118:SARS virus infection in wild type, STAT1 -/-, and IFNAR1 -/- genetic backgrounds	GSE36016		Mus musculus	99.8921	Lungs STAT1 KO - 2d post SARS infection _vs_ mock infection	RNA expression	Agilent Mouse Whole Genome G4122A/G4122F	0.0046	fold change	1.85
Study_118:SARS virus infection in wild type, STAT1 -/-, and IFNAR1 -/- genetic backgrounds	GSE36016		Mus musculus	99.7845	Lungs wildtype - 2d post SARS infection _vs_ mock infection	RNA expression	Agilent Mouse Whole Genome G4122A/G4122F	0.0096	fold change	1.97
Study_118:SARS virus infection in wild type, STAT1 -/-, and IFNAR1 -/- genetic backgrounds	GSE36016		Mus musculus	99.8921	Lungs wildtype - 5d post SARS infection _vs_ mock infection	RNA expression	Agilent Mouse Whole Genome G4122A/G4122F	0.0127	fold change	1.56
Study_118:SARS virus infection in wild type, STAT1 -/-, and IFNAR1 -/- genetic backgrounds	GSE36016		Mus musculus	99.2497	Lungs STAT1 KO - 5d post SARS infection _vs_ mock infection	RNA expression	Agilent Mouse Whole Genome G4122A/G4122F	1.5e-06	fold change	1.79
Study_118:SARS virus infection in wild type, STAT1 -/-, and IFNAR1 -/- genetic backgrounds	GSE36016		Mus musculus	99.1434	Lungs wildtype - 9d post SARS infection _vs_ mock infection	RNA expression	Agilent Mouse Whole Genome G4122A/G4122F	0.0491	fold change	1.38
Study_118:SARS virus infection in wild type, STAT1 -/-, and IFNAR1 -/- genetic backgrounds	GSE36016		Mus musculus	95.3689	Lungs STAT1 KO - 9d post SARS infection _vs_ mock infection	RNA expression	Agilent Mouse Whole Genome G4122A/G4122F	0.001	fold change	1.61
Study_119:Mx1-mediated resistance to highly pathogenic influenza virus infection	GSE35933		Mus musculus	99.7845	Lung Mx1 wildtype IFNalpha untreated then influenza infection - 24hr post _vs_ 12hr	RNA expression	Agilent Mouse Whole Genome G4122A/G4122F	3.2e-08	fold change	-1.86
Study_119:Mx1-mediated resistance to highly pathogenic influenza virus infection	GSE35933		Mus musculus	99.677	Lung Mx1 mutant INFalpha untreated - 12hr post influenza infection _vs_ mock infection	RNA expression	Agilent Mouse Whole Genome G4122A/G4122F	0.0123	fold change	1.81
Study_119:Mx1-mediated resistance to highly pathogenic influenza virus infection	GSE35933		Mus musculus	99.677	Lung Mx1 mutant INFalpha untreated - 24hr post influenza infection _vs_ mock infection	RNA expression	Agilent Mouse Whole Genome G4122A/G4122F	0.0185	fold change	1.69
Study_119:Mx1-mediated resistance to highly pathogenic influenza virus infection	GSE35933		Mus musculus	99.677	Lung Mx1 mutant INFalpha untreated - 72hr post influenza infection _vs_ mock infection	RNA expression	Agilent Mouse Whole Genome G4122A/G4122F	0.0013	fold change	1.84
Study_119:Mx1-mediated resistance to highly pathogenic influenza virus infection	GSE35933		Mus musculus	99.8921	Lung Mx1 wildtype INFalpha untreated - 24hr post influenza infection _vs_ mock infection	RNA expression	Agilent Mouse Whole Genome G4122A/G4122F	7.8e-05	fold change	1.9
Study_120:Gastrointestinal stromal tumors (GIST) expression profiles in a mouse model	GSE30416		Mus musculus	99.8064	Gastroinstinal stromal tumors of 6wk old mice after in vivo treatment with imatinib _vs_ vehicle	RNA expression	Custom Mouse	0.049	fold change	-1.56
Study_121:Skin inflammation responses from dermatomyositis and cutaneous lupus erythematosus patients	GSE32245		Homo sapiens	99.7049	Skin from female patients with active dermatomyositis _vs_ healthy patients	RNA expression	Custom Human	5.9e-05	fold change	20.6
Study_121:Skin inflammation responses from dermatomyositis and cutaneous lupus erythematosus patients	GSE32245		Homo sapiens	99.7785	Skin from patients with active dermatomyositis _vs_ healthy patients	RNA expression	Custom Human	5e-09	fold change	22.4
Study_121:Skin inflammation responses from dermatomyositis and cutaneous lupus erythematosus patients	GSE32245		Homo sapiens	99.9261	Skin from patients with cutaneous lupus _vs_ healthy patients	RNA expression	Custom Human	4.1e-07	fold change	548.2
Study_121:Skin inflammation responses from dermatomyositis and cutaneous lupus erythematosus patients	GSE32245		Homo sapiens	99.7049	Skin from patients with cutaneous lupus _vs_ inactive dermatomyositis patients	RNA expression	Custom Human	0.0078	fold change	416.7
Study_121:Skin inflammation responses from dermatomyositis and cutaneous lupus erythematosus patients	GSE32245		Homo sapiens	88.8841	Skin from patients with cutaneous lupus _vs_ active dermatomyositis patients	RNA expression	Custom Human	0.004	fold change	6.87
Study_122:Psoriasis-associated gene expression in lesional and non-lesional epidermis and dermis	GSE26866		Homo sapiens	99.8004	Reticular dermis (LCM) of psoriasis patients - lesional (with IC) _vs_ non-lesional	RNA expression	Affymetrix GeneChip Human HG_U133A version [1 or 2]	0.0221	fold change	9.43
Study_122:Psoriasis-associated gene expression in lesional and non-lesional epidermis and dermis	GSE26866		Homo sapiens	89.7666	Skin (whole) of psoriasis patients double cDNA amplification - lesional _vs_ non-lesional	RNA expression	Affymetrix GeneChip Human HG_U133A version [1 or 2]	0.0447	fold change	4.78
Study_122:Psoriasis-associated gene expression in lesional and non-lesional epidermis and dermis	GSE26866		Homo sapiens	58.072	Skin (whole) of psoriasis patients single cDNA amplification - lesional _vs_ non-lesional	RNA expression	Affymetrix GeneChip Human HG_U133A version [1 or 2]	0.0296	fold change	2.97
Study_123:Immune responses in the brain and spinal cord following rabies infection	GSE30577		Mus musculus	99.4629	Spinal cord 7d post-infection with rabies stain CVS-11 (lethal) _vs_ mock infection	RNA expression	Agilent Mouse Whole Genome G4122A/G4122F	1.2e-05	fold change	380.3
Study_123:Immune responses in the brain and spinal cord following rabies infection	GSE30577		Mus musculus	99.5699	Brain 7d post-infection with rabies stain CVS-11 (lethal) _vs_ mock infection	RNA expression	Agilent Mouse Whole Genome G4122A/G4122F	8.6e-05	fold change	760
Study_124:Chromosome alterations classes of neuroblastomas: aCGH analysis	GSE26494		Homo sapiens	99.5996	Neruoblastoma DNA - with 1p del, 17q gain, 2p gain and 3p del _vs_ normal reference_GPL9715	sequence centric: DNA Copy Number	Custom Human 2013	n/a	z-score	-10.39
Study_124:Chromosome alterations classes of neuroblastomas: aCGH analysis	GSE26494		Homo sapiens	99.5996	Neuroblastoma DNA - central nervous system metastasis _vs_ normal reference_GPL9715	sequence centric: DNA Copy Number	Custom Human 2013	n/a	z-score	-10.25
Study_124:Chromosome alterations classes of neuroblastomas: aCGH analysis	GSE26494		Homo sapiens	14.1973	Neuroblastoma DNA - no metastasis _vs_ normal reference_GPL9715	sequence centric: DNA Copy Number	Custom Human 2013	n/a	z-score	-12.92
Study_124:Chromosome alterations classes of neuroblastomas: aCGH analysis	GSE26494		Homo sapiens	13.6388	Neuroblastoma DNA - no relapse or progression _vs_ normal reference_GPL9715	sequence centric: DNA Copy Number	Custom Human 2013	n/a	z-score	-15.9
Study_124:Chromosome alterations classes of neuroblastomas: aCGH analysis	GSE26494		Homo sapiens	14.4672	Neuroblastoma DNA - tumor localized and unresectable _vs_ normal reference_GPL9715	sequence centric: DNA Copy Number	Custom Human 2013	n/a	z-score	-13.36
Study_124:Chromosome alterations classes of neuroblastomas: aCGH analysis	GSE26494		Homo sapiens	10.7596	Neuroblastoma DNA - bone-marrow metastasis _vs_ normal reference_GPL9715	sequence centric: DNA Copy Number	Custom Human 2013	n/a	z-score	-7.17
Study_124:Chromosome alterations classes of neuroblastomas: aCGH analysis	GSE26494		Homo sapiens	9.34829	Neuroblastoma DNA - female patients _vs_ normal reference_GPL9715	sequence centric: DNA Copy Number	Custom Human 2013	n/a	z-score	-10.66
Study_124:Chromosome alterations classes of neuroblastomas: aCGH analysis	GSE26494		Homo sapiens	7.87591	Neuroblastoma DNA - INSS stage 4 _vs_ normal reference_GPL9715	sequence centric: DNA Copy Number	Custom Human 2013	n/a	z-score	-5.84
Study_124:Chromosome alterations classes of neuroblastomas: aCGH analysis	GSE26494		Homo sapiens	6.81422	Neruoblastoma DNA - with 11q del and 17q gain _vs_ normal reference_GPL9715	sequence centric: DNA Copy Number	Custom Human 2013	n/a	z-score	-4.06
Study_124:Chromosome alterations classes of neuroblastomas: aCGH analysis	GSE26494		Homo sapiens	7.20001	Neuroblastoma DNA - bone-marrow, liver and cutaneous metastases _vs_ normal reference_GPL9715	sequence centric: DNA Copy Number	Custom Human 2013	n/a	z-score	-6.05
Study_124:Chromosome alterations classes of neuroblastomas: aCGH analysis	GSE26494		Homo sapiens	7.43908	Neuroblastoma DNA - INSS stage 4s _vs_ normal reference_GPL9715	sequence centric: DNA Copy Number	Custom Human 2013	n/a	z-score	-10.4
Study_124:Chromosome alterations classes of neuroblastomas: aCGH analysis	GSE26494		Homo sapiens	6.87352	Neuroblastoma DNA - liver and cutaneous metastases _vs_ normal reference_GPL9715	sequence centric: DNA Copy Number	Custom Human 2013	n/a	z-score	-3.4
Study_124:Chromosome alterations classes of neuroblastomas: aCGH analysis	GSE26494		Homo sapiens	5.86853	Neuroblastoma DNA - segmental chromosome alteration (SCA) _vs_ normal reference_GPL9715	sequence centric: DNA Copy Number	Custom Human 2013	n/a	z-score	-4.53
Study_124:Chromosome alterations classes of neuroblastomas: aCGH analysis	GSE26494		Homo sapiens	4.855	Neruoblastoma DNA - with 2p gain and 4p del _vs_ normal reference_GPL9715	sequence centric: DNA Copy Number	Custom Human 2013	n/a	z-score	-2.94
Study_124:Chromosome alterations classes of neuroblastomas: aCGH analysis	GSE26494		Homo sapiens	5.45827	Neruoblastoma DNA - with 17q gain and 2p gain _vs_ normal reference_GPL9715	sequence centric: DNA Copy Number	Custom Human 2013	n/a	z-score	-2.04
Study_124:Chromosome alterations classes of neuroblastomas: aCGH analysis	GSE26494		Homo sapiens	4.60456	Neuroblastoma DNA - bone-marrow and liver metastases _vs_ normal reference_GPL9715	sequence centric: DNA Copy Number	Custom Human 2013	n/a	z-score	-5.92
Study_124:Chromosome alterations classes of neuroblastomas: aCGH analysis	GSE26494		Homo sapiens	4.49388	Neuroblastoma DNA - liver and bone metastases _vs_ normal reference_GPL9715	sequence centric: DNA Copy Number	Custom Human 2013	n/a	z-score	-2.62
Study_124:Chromosome alterations classes of neuroblastomas: aCGH analysis	GSE26494		Homo sapiens	3.35801	Neuroblastoma DNA - bone-marrow liver cutaneous and bone metastases _vs_ normal reference_GPL9715	sequence centric: DNA Copy Number	Custom Human 2013	n/a	z-score	-3.06
Study_124:Chromosome alterations classes of neuroblastomas: aCGH analysis	GSE26494		Homo sapiens	2.49284	Neruoblastoma DNA - with 17q gain and 4p del _vs_ normal reference_GPL9715	sequence centric: DNA Copy Number	Custom Human 2013	n/a	z-score	2.23
Study_125:Lung gene expression profiles of mice 2-7d following dosed SARS infection	GSE33266		Mus musculus	99.677	Lung of mice 2d after intranasal instillation of 1000 PFU SARS CoV MA15 _vs_ PBS	RNA expression	Agilent Mouse Whole Genome G4122A/G4122F	0.0019	fold change	294.9
Study_125:Lung gene expression profiles of mice 2-7d following dosed SARS infection	GSE33266		Mus musculus	99.4629	Lung of mice 2d after intranasal instillation of 10000 PFU SARS CoV MA15 _vs_ PBS	RNA expression	Agilent Mouse Whole Genome G4122A/G4122F	0.0059	fold change	464
Study_125:Lung gene expression profiles of mice 2-7d following dosed SARS infection	GSE33266		Mus musculus	99.5699	Lung of mice 2d after intranasal instillation of 100000 PFU SARS CoV MA15 _vs_ PBS	RNA expression	Agilent Mouse Whole Genome G4122A/G4122F	0.0065	fold change	403.1
Study_125:Lung gene expression profiles of mice 2-7d following dosed SARS infection	GSE33266		Mus musculus	99.5699	Lung of mice 4d after intranasal instillation of 100 PFU SARS CoV MA15 _vs_ PBS	RNA expression	Agilent Mouse Whole Genome G4122A/G4122F	0.0156	fold change	50
Study_125:Lung gene expression profiles of mice 2-7d following dosed SARS infection	GSE33266		Mus musculus	99.4629	Lung of mice 4d after intranasal instillation of 10000 PFU SARS CoV MA15 _vs_ PBS	RNA expression	Agilent Mouse Whole Genome G4122A/G4122F	6.3e-05	fold change	88.1
Study_125:Lung gene expression profiles of mice 2-7d following dosed SARS infection	GSE33266		Mus musculus	99.3562	Lung of mice 4d after intranasal instillation of 1000 PFU SARS CoV MA15 _vs_ PBS	RNA expression	Agilent Mouse Whole Genome G4122A/G4122F	0.0001	fold change	159.7
Study_125:Lung gene expression profiles of mice 2-7d following dosed SARS infection	GSE33266		Mus musculus	97.4754	Lung of mice 4d after intranasal instillation of 100000 PFU SARS CoV MA15 _vs_ PBS	RNA expression	Agilent Mouse Whole Genome G4122A/G4122F	3.7e-06	fold change	76.5
Study_125:Lung gene expression profiles of mice 2-7d following dosed SARS infection	GSE33266		Mus musculus	96.5605	Lung of mice 1d after intranasal instillation of 10000 PFU SARS CoV MA15 _vs_ PBS	RNA expression	Agilent Mouse Whole Genome G4122A/G4122F	0.0015	fold change	3.26
Study_126:Lung gene expression profiles of mice 2-7d following dosed influenza A infections	GSE33263		Mus musculus	99.7845	Lung of mice 2d after intranasal instillation of 1000 PFU VN1203 influenza A _vs_ PBS	RNA expression	Agilent Mouse Whole Genome G4122A/G4122F	1.7e-09	fold change	650.6
Study_126:Lung gene expression profiles of mice 2-7d following dosed influenza A infections	GSE33263		Mus musculus	99.677	Lung of mice 2d after intranasal instillation of 10000 PFU VN1203 influenza A _vs_ PBS	RNA expression	Agilent Mouse Whole Genome G4122A/G4122F	1.5e-09	fold change	717.9
Study_126:Lung gene expression profiles of mice 2-7d following dosed influenza A infections	GSE33263		Mus musculus	99.8921	Lung of mice 1d after intranasal instillation of 10000 PFU VN1203 influenza A _vs_ PBS	RNA expression	Agilent Mouse Whole Genome G4122A/G4122F	0.0002	fold change	50.6
Study_126:Lung gene expression profiles of mice 2-7d following dosed influenza A infections	GSE33263		Mus musculus	99.7845	Lung of mice 2d after intranasal instillation of 100 PFU VN1203 influenza A _vs_ PBS	RNA expression	Agilent Mouse Whole Genome G4122A/G4122F	1.8e-05	fold change	210.5
Study_126:Lung gene expression profiles of mice 2-7d following dosed influenza A infections	GSE33263		Mus musculus	99.3562	Lung of mice 7d after intranasal instillation of 100 PFU VN1203 influenza A _vs_ PBS	RNA expression	Agilent Mouse Whole Genome G4122A/G4122F	3.3e-07	fold change	465
Study_126:Lung gene expression profiles of mice 2-7d following dosed influenza A infections	GSE33263		Mus musculus	97.9893	Lung of mice 7d after intranasal instillation of 1000 PFU VN1203 influenza A _vs_ PBS	RNA expression	Agilent Mouse Whole Genome G4122A/G4122F	0.0002	fold change	617.3
Study_126:Lung gene expression profiles of mice 2-7d following dosed influenza A infections	GSE33263		Mus musculus	97.4754	Lung of mice 1d after intranasal instillation of 1000 PFU VN1203 influenza A _vs_ PBS	RNA expression	Agilent Mouse Whole Genome G4122A/G4122F	0.0008	fold change	9.32
Study_126:Lung gene expression profiles of mice 2-7d following dosed influenza A infections	GSE33263		Mus musculus	96.8636	Lung of mice 4d after intranasal instillation of 100 PFU VN1203 influenza A _vs_ PBS	RNA expression	Agilent Mouse Whole Genome G4122A/G4122F	0.0361	fold change	109.8
Study_126:Lung gene expression profiles of mice 2-7d following dosed influenza A infections	GSE33263		Mus musculus	96.2594	Lung of mice 4d after intranasal instillation of 1000 PFU VN1203 influenza A _vs_ PBS	RNA expression	Agilent Mouse Whole Genome G4122A/G4122F	0.0338	fold change	147.3
Study_126:Lung gene expression profiles of mice 2-7d following dosed influenza A infections	GSE33263		Mus musculus	95.7616	Lung of mice 4d after intranasal instillation of 10000 PFU VN1203 influenza A _vs_ PBS	RNA expression	Agilent Mouse Whole Genome G4122A/G4122F	0.0326	fold change	172.6
Study_127:Oxygen treatment of premature infants with very low birthweight	GSE32472		Homo sapiens	99.7785	Blood of finished with oxygen therapy at 36wk postmenstrual age - 12-17d old _vs_ 4-6d old	RNA expression	Custom Human	4.1e-06	fold change	2.47
Study_127:Oxygen treatment of premature infants with very low birthweight	GSE32472		Homo sapiens	99.8522	Blood of infants on oxygen therapy <28d - 12-17d old _vs_ 4-6d old	RNA expression	Custom Human	0.0003	fold change	3.11
Study_127:Oxygen treatment of premature infants with very low birthweight	GSE32472		Homo sapiens	99.6333	Blood of still on oxygen at 36wk postmenstrual age - 12-17d old _vs_ 4-6d old	RNA expression	Custom Human	0.0027	fold change	2.8
Study_127:Oxygen treatment of premature infants with very low birthweight	GSE32472		Homo sapiens	99.4135	Blood of infants on oxygen therapy =>28d - 12-17d old _vs_ 4-6d old	RNA expression	Custom Human	2.1e-05	fold change	2.26
Study_127:Oxygen treatment of premature infants with very low birthweight	GSE32472		Homo sapiens	95.4362	Blood of 12-17d old infants - severe bronchopulmonary dysplasia (bpd) _vs_ no bpd	RNA expression	Custom Human	0.0347	fold change	-1.97
Study_127:Oxygen treatment of premature infants with very low birthweight	GSE32472		Homo sapiens	87.7362	Blood of 24-33d old infants born at 27wk gestation _vs_ 32wk	RNA expression	Custom Human	0.039	fold change	-1.74
Study_127:Oxygen treatment of premature infants with very low birthweight	GSE32472		Homo sapiens	84.4138	Blood of finished with oxygen therapy at 36wk postmenstrual age - 24-33d old _vs_ 4-6d old	RNA expression	Custom Human	0.0005	fold change	1.6
Study_127:Oxygen treatment of premature infants with very low birthweight	GSE32472		Homo sapiens	82.4674	Blood of infants on oxygen therapy =>28d - 24-33d old _vs_ 4-6d old	RNA expression	Custom Human	0.0073	fold change	1.53
Study_127:Oxygen treatment of premature infants with very low birthweight	GSE32472		Homo sapiens	63.9296	Blood of 24-33d old infants born at 23wk gestation _vs_ 32wk	RNA expression	Custom Human	0.0367	fold change	-1.99
Study_127:Oxygen treatment of premature infants with very low birthweight	GSE32472		Homo sapiens	55.3189	Blood of infants on oxygen therapy <28d - 24-33d old _vs_ 4-6d old	RNA expression	Custom Human	0.0153	fold change	1.34
Study_128:Liver gene expression in mice infected with a hepatocyte-safe and wildtype adenovirus	GSE23854		Mus musculus	99.9001	Liver of mice 48hr after IV injection of Ad5 virus - non-replicating _vs_ wildtype	RNA expression	Illumina MouseWG-6 v2.0	2.4e-06	fold change	-131
Study_128:Liver gene expression in mice infected with a hepatocyte-safe and wildtype adenovirus	GSE23854		Mus musculus	99.9001	Liver of mice 48hr after IV injection of Ad5 virus _vs_ PBS	RNA expression	Illumina MouseWG-6 v2.0	1.5e-06	fold change	122.5
Study_128:Liver gene expression in mice infected with a hepatocyte-safe and wildtype adenovirus	GSE23854		Mus musculus	99.9001	Liver of mice 48hr after IV injection of Ad5 virus with miR122 binding sites _vs_ PBS	RNA expression	Illumina MouseWG-6 v2.0	0.0003	fold change	64.5
Study_129:Live influenza (H3N2/Wisconsin) virus challenge - temporal responses	GSE30550		Homo sapiens	99.6016	Peripheral blood 45hr post intranasal challenge with influenza A _vs_ baseline	RNA expression	Affymetrix GeneChip Human HG_U133A version [1 or 2]	0.0155	fold change	3.54
Study_129:Live influenza (H3N2/Wisconsin) virus challenge - temporal responses	GSE30550		Homo sapiens	97.2763	Peripheral blood 53hr post intranasal challenge with influenza A _vs_ baseline	RNA expression	Affymetrix GeneChip Human HG_U133A version [1 or 2]	0.0103	fold change	3.19
Study_129:Live influenza (H3N2/Wisconsin) virus challenge - temporal responses	GSE30550		Homo sapiens	96.3391	Peripheral blood 60hr post intranasal challenge with influenza A _vs_ baseline	RNA expression	Affymetrix GeneChip Human HG_U133A version [1 or 2]	0.0037	fold change	3.11
Study_129:Live influenza (H3N2/Wisconsin) virus challenge - temporal responses	GSE30550		Homo sapiens	95.7854	Peripheral blood 69hr post intranasal challenge with influenza A _vs_ baseline	RNA expression	Affymetrix GeneChip Human HG_U133A version [1 or 2]	0.0026	fold change	2.69
Study_129:Live influenza (H3N2/Wisconsin) virus challenge - temporal responses	GSE30550		Homo sapiens	92.5926	Peripheral blood 77hr post intranasal challenge with influenza A _vs_ baseline	RNA expression	Affymetrix GeneChip Human HG_U133A version [1 or 2]	0.0035	fold change	2.41
Study_129:Live influenza (H3N2/Wisconsin) virus challenge - temporal responses	GSE30550		Homo sapiens	86.3558	Peripheral blood 84hr post intranasal challenge with influenza A _vs_ baseline	RNA expression	Affymetrix GeneChip Human HG_U133A version [1 or 2]	0.002	fold change	1.91
Study_129:Live influenza (H3N2/Wisconsin) virus challenge - temporal responses	GSE30550		Homo sapiens	81.3008	Peripheral blood 93hr post intranasal challenge with influenza A _vs_ baseline	RNA expression	Affymetrix GeneChip Human HG_U133A version [1 or 2]	0.0015	fold change	1.84
Study_129:Live influenza (H3N2/Wisconsin) virus challenge - temporal responses	GSE30550		Homo sapiens	63.9386	Peripheral blood 101hr post intranasal challenge with influenza A _vs_ baseline	RNA expression	Affymetrix GeneChip Human HG_U133A version [1 or 2]	0.0016	fold change	1.84
Study_129:Live influenza (H3N2/Wisconsin) virus challenge - temporal responses	GSE30550		Homo sapiens	41.0172	Peripheral blood 108hr post intranasal challenge with influenza A _vs_ baseline	RNA expression	Affymetrix GeneChip Human HG_U133A version [1 or 2]	0.0027	fold change	1.5
Study_130:Non-amplified RNA microarray analysis and intra and inter-method reproducibility	GSE30945		Homo sapiens	99.9261	Brain RNA amplified 1x - Alzheimer patient _vs_ pooled normal donors	RNA expression	Custom Human	0.0063	fold change	-159
Study_130:Non-amplified RNA microarray analysis and intra and inter-method reproducibility	GSE30945		Homo sapiens	99.6333	Brain RNA non-amplified - Alzheimer patient _vs_ pooled normal donors	RNA expression	Custom Human	0.03	fold change	-48.8
Study_131:Coxsackievirus B3 (CVB3) induced viral myocarditis in resistant and susceptible strains of mice	GSE19496		Mus musculus	99.7049	Heart of viral myocarditis resistant strain B10.A (H2a haplotype) - CVB3 infected 4d _vs_ uninfecte	RNA expression	Illumina MouseWG-6 v2.0	0.0003	fold change	95
Study_131:Coxsackievirus B3 (CVB3) induced viral myocarditis in resistant and susceptible strains of mice	GSE19496		Mus musculus	99.4135	Heart of C57B6 mice carrying Chr 3 of susceptibile strain AJ - CVB3 infection 4d _vs_ uninfected	RNA expression	Illumina MouseWG-6 v2.0	0.0004	fold change	122.7
Study_131:Coxsackievirus B3 (CVB3) induced viral myocarditis in resistant and susceptible strains of mice	GSE19496		Mus musculus	99.2201	Heart of viral myocarditis resistant strain C57B6 - CVB3 infection 4d _vs_ uninfected	RNA expression	Illumina MouseWG-6 v2.0	0.0005	fold change	138.1
Study_131:Coxsackievirus B3 (CVB3) induced viral myocarditis in resistant and susceptible strains of mice	GSE19496		Mus musculus	99.3167	Heart of viral myocarditis susceptibile strain AJ (H2a haplotype) - CVB infection 4d _vs_ uninfecte	RNA expression	Illumina MouseWG-6 v2.0	0.0017	fold change	98.8
Study_132:Liver profiling after severe injury and hemmorhagic shock followed by resuscitation in mice	GSE26697		Mus musculus	99.55	Liver of mice after 1.5hr hemorrhagic shock + severe trauma + 4.5hr resuscitation _vs_ ctrl_GPL1157	RNA expression	Custom Mouse	0.0004	fold change	35.7
Study_132:Liver profiling after severe injury and hemmorhagic shock followed by resuscitation in mice	GSE26697		Mus musculus	98.6368	Liver of mice after 1.5hr hemorrhagic shock + severe trauma + 1hr resuscitation _vs_ control_GPL126	RNA expression	Affymetrix GeneChip Mouse MG_430 2.0	0.001	fold change	20.8
Study_132:Liver profiling after severe injury and hemmorhagic shock followed by resuscitation in mice	GSE26697		Mus musculus	98.6368	Liver of mice after 1.5hr hemorrhagic shock + severe trauma + 4.5hr resuscitation _vs_ ctrl_GPL1261	RNA expression	Affymetrix GeneChip Mouse MG_430 2.0	0.0002	fold change	40.8
Study_133:Bronchial epithelial responses to rhinovirus infection and cigarette smoke extract	GSE27973		Homo sapiens	99.6751	Bronchial epithelial cells treated 24hr with rhinovirus type 16 _vs_ media	RNA expression	Affymetrix GeneChip Human HG_U133 Plus 2.0	0.0207	fold change	102.2
Study_134:Splenocytes from mouse injury model used to evaluate NuGen and Affymetrix labeling protocols	GSE9424		Mus musculus	99.9001	Splenocytes from C57BL/6J mice (RNA labeled with Affymetrix protocol) - injured _vs_ sham injured	RNA expression	Affymetrix GeneChip Mouse MG_430 2.0	1.9e-10	fold change	47.6
Study_134:Splenocytes from mouse injury model used to evaluate NuGen and Affymetrix labeling protocols	GSE9424		Mus musculus	99.8024	Splenocytes from C57BL/6J mice (RNA labeled with NuGEN protocol) - injured _vs_ sham injured	RNA expression	Affymetrix GeneChip Mouse MG_430 2.0	5.7e-08	fold change	19.7
Study_134:Splenocytes from mouse injury model used to evaluate NuGen and Affymetrix labeling protocols	GSE9424		Mus musculus	11.0221	Splenocytes from C57BL/6J mice with hemorrhaging injury - RNA labeled with NuGEN protocol _vs_ Affy	RNA expression	Affymetrix GeneChip Mouse MG_430 2.0	0.0007	fold change	-2.14
Study_135:Pulmonary granuloma gene expression profiles during mycobacterium tuberculosis infection	GSE15335		Mus musculus	99.8921	Lung of mice - 4wk post infection MTB H37Rv (granuloma) _vs_ naive uninfected	RNA expression	Agilent Mouse Whole Genome G4122A/G4122F	4.9e-06	fold change	43
Study_135:Pulmonary granuloma gene expression profiles during mycobacterium tuberculosis infection	GSE15335		Mus musculus	44.6668	Pulmonary granuloma of mice infected with MTB H37Rv - 6wk _vs_ 4wk post infection	RNA expression	Agilent Mouse Whole Genome G4122A/G4122F	0.031	fold change	-1.56
Study_136:Supervised Risk Predictor of Breast Cancer Based on Biological Subtypes	GSE10886		Homo sapiens	99.5599	Breast cancer pre-treatment age at diagnosis under 50yr old - pathological Grade 3 _vs_ Grade 2	RNA expression	Custom Human	0.0001	fold change	5.79
Study_136:Supervised Risk Predictor of Breast Cancer Based on Biological Subtypes	GSE10886		Homo sapiens	98.0508	Breast cancer pre-treatment age at diagnosis over 70yr old - pathological Grade 3 _vs_ Grade 2	RNA expression	Custom Human	0.0066	fold change	2.97
Study_136:Supervised Risk Predictor of Breast Cancer Based on Biological Subtypes	GSE10886		Homo sapiens	91.8881	Breast cancer basal-like subtype _vs_ normal breast tissue	RNA expression	Custom Human	8.1e-06	fold change	4.9
Study_136:Supervised Risk Predictor of Breast Cancer Based on Biological Subtypes	GSE10886		Homo sapiens	88.8841	Breast cancer pre-treatment age at diagnosis under 50yr old - ER negative _vs_ ER positive	RNA expression	Custom Human	0.0025	fold change	3.08
Study_136:Supervised Risk Predictor of Breast Cancer Based on Biological Subtypes	GSE10886		Homo sapiens	84.7285	Breast cancer pre-treatment pathological Grade 3 _vs_ Grade 2	RNA expression	Custom Human	1.6e-06	fold change	1.92
Study_136:Supervised Risk Predictor of Breast Cancer Based on Biological Subtypes	GSE10886		Homo sapiens	84.4652	Breast cancer HER2+ subtype _vs_ normal breast tissue	RNA expression	Custom Human	0.0001	fold change	3.66
Study_136:Supervised Risk Predictor of Breast Cancer Based on Biological Subtypes	GSE10886		Homo sapiens	82.971	Breast cancer pre-treatment did not recur - lymph node metastasis _vs_ no lymph node metastasis	RNA expression	Custom Human	0.0032	fold change	1.6
Study_136:Supervised Risk Predictor of Breast Cancer Based on Biological Subtypes	GSE10886		Homo sapiens	79.7575	Breast cancer LuminalB subtype _vs_ normal breast tissue	RNA expression	Custom Human	0.0001	fold change	3.29
Study_136:Supervised Risk Predictor of Breast Cancer Based on Biological Subtypes	GSE10886		Homo sapiens	74.8817	Breast cancer LuminalA subtype _vs_ normal breast tissue	RNA expression	Custom Human	0.0011	fold change	2.37
Study_136:Supervised Risk Predictor of Breast Cancer Based on Biological Subtypes	GSE10886		Homo sapiens	73.9044	Breast Cancer pre-treatment lymph node metastasis _vs_ no lymph node metastasis	RNA expression	Custom Human	0.0111	fold change	1.43
Study_136:Supervised Risk Predictor of Breast Cancer Based on Biological Subtypes	GSE10886		Homo sapiens	59.2487	Breast cancer pre-treatment no recurrence of tumor - ER negative _vs_ ER positive	RNA expression	Custom Human	0.0002	fold change	1.73
Study_136:Supervised Risk Predictor of Breast Cancer Based on Biological Subtypes	GSE10886		Homo sapiens	52.0562	Breast cancer pre-treatment - ER negative _vs_ ER positive	RNA expression	Custom Human	5.3e-05	fold change	1.61
Study_137:Alveolar macrophages from dexamethasone immunosuppressed rats inoculated with P. carinii	GSE20149		Rattus norvegicus	99.4926	Alveolar macrophages of 9wk dex immunosuppressed rats + 2nd week P. carinii _vs_dex but no infectio	RNA expression	Affymetrix GeneChip Rat RG-U34A	0.0008	fold change	12.3
Study_137:Alveolar macrophages from dexamethasone immunosuppressed rats inoculated with P. carinii	GSE20149		Rattus norvegicus	86.3856	Alveolar macrophages of 9wk dex immunosuppressed rats + 2nd week P. carinii _vs_ no dex or infectio	RNA expression	Affymetrix GeneChip Rat RG-U34A	0.0009	fold change	8.92
Study_137:Alveolar macrophages from dexamethasone immunosuppressed rats inoculated with P. carinii	GSE20149		Rattus norvegicus	21.7913	Alveolar macrophages of 9wk dex immunosuppressed rats _vs_ no dex or infection	RNA expression	Affymetrix GeneChip Rat RG-U34A	0.0045	fold change	-1.38
Study_138:Bronchial epithelial cell response to IFN-beta, influenza virus or PR8 viral RNA	GSE19392		Homo sapiens	99.8004	Bronchial epithelia 18hr in supernatant of trypsinized RBCs - bound to PR8-dNS1 _vs_ not bound	RNA expression	Affymetrix GeneChip Human HG_U133A version [1 or 2]	3.2e-06	fold change	606.9
Study_138:Bronchial epithelial cell response to IFN-beta, influenza virus or PR8 viral RNA	GSE19392		Homo sapiens	98.6193	Bronchial epithelia 18hr in supernatant of trypsinized RBCs - bound to PR8 _vs_ not bound	RNA expression	Affymetrix GeneChip Human HG_U133A version [1 or 2]	0.0212	fold change	31.3
Study_139:Lungs of ferrets infected with pandemic H1N1 or seasonal H1N1	GSE17079		Canis lupus familiaris	99.5461	Lung tissue from ferrets 3d post-infection with H1N1 (A-California-07-2009) _vs_ uninfected	RNA expression	Custom Dog	0.0395	fold change	7.65
Study_139:Lungs of ferrets infected with pandemic H1N1 or seasonal H1N1	GSE17079		Canis lupus familiaris	99.7725	Lung tissue from ferrets 5d post-infection with H1N1 (A-California-07-2009) _vs_ uninfected	RNA expression	Custom Dog	0.0036	fold change	18.5
Study_140:H1N1 antiviral response in lungs of IFNAR1 and IL28Ralpha knockout mice	GSE24695		Mus musculus	99.7049	Lungs of IFNAR1 and IL28Ralpha knockout mice 48hpi with deltaNS1 H1N1 _vs_ uninfected	RNA expression	Affymetrix GeneChip Mouse MG_430 2.0	0.028	fold change	135.9
Study_140:H1N1 antiviral response in lungs of IFNAR1 and IL28Ralpha knockout mice	GSE24695		Mus musculus	99.9001	Lungs of IFNAR1 and IL28Ralpha knockout mice 48hpi with wildtype H1N1 _vs_ uninfected	RNA expression	Affymetrix GeneChip Mouse MG_430 2.0	0.0456	fold change	44.5
Study_141:Impact of vaccinia virus infection on gene expression patterns of lung	GSE23738		Mus musculus	99.6056	Lung of C57BL/6 strain 96hr post-infection with vaccinia virus _vs_ uninfected control	RNA expression	Affymetrix GeneChip Mouse MG_430 2.0	0.0013	fold change	20.6
Study_141:Impact of vaccinia virus infection on gene expression patterns of lung	GSE23738		Mus musculus	99.7049	Lung of C57BL/6 strain 120hr post-infection with vaccinia virus _vs_ uninfected control	RNA expression	Affymetrix GeneChip Mouse MG_430 2.0	0.008	fold change	27.1
Study_142:Embryonic fibroblasts transformed with alleles of SV40 large T antigen	GSE20620		Mus musculus	99.8024	Embryonic fibroblasts of FVB strain SV40 infected _vs_ mock infected	RNA expression	Affymetrix GeneChip Mouse MG_430 2.0	0.0001	fold change	117.1
Study_143:Lung immune responses in mice after time course M. tuberculosis infection	GSE23014		Mus musculus	99.6056	Lung from mice 21d post-infection with M. tuberculosis H37Rv (100 CFU)_vs_ uninfected	RNA expression	Affymetrix GeneChip Mouse MG_430 2.0	0.0108	fold change	77.3
Study_144:Differential susceptibility to Staphylococcus aureus infection between AJ and C57BL6 mice	GSE19668		Mus musculus	99.5084	Blood of AJ mice 12hr after Staphylococcus aureus infection _vs_ uninfected	RNA expression	Affymetrix GeneChip Mouse MG_430 2.0	2.8e-06	fold change	123.8
Study_144:Differential susceptibility to Staphylococcus aureus infection between AJ and C57BL6 mice	GSE19668		Mus musculus	99.3128	Blood of C57BL6J mice 12hr after Staphylococcus aureus infection _vs_ uninfected	RNA expression	Affymetrix GeneChip Mouse MG_430 2.0	3.6e-05	fold change	123.5
Study_144:Differential susceptibility to Staphylococcus aureus infection between AJ and C57BL6 mice	GSE19668		Mus musculus	99.1198	Blood of C57BL6J mice 6hr after Staphylococcus aureus infection _vs_ uninfected	RNA expression	Affymetrix GeneChip Mouse MG_430 2.0	1.5e-06	fold change	120.7
Study_144:Differential susceptibility to Staphylococcus aureus infection between AJ and C57BL6 mice	GSE19668		Mus musculus	99.2162	Blood of C57BL6J mice 4hr after Staphylococcus aureus infection _vs_ uninfected	RNA expression	Affymetrix GeneChip Mouse MG_430 2.0	6.8e-06	fold change	81.3
Study_144:Differential susceptibility to Staphylococcus aureus infection between AJ and C57BL6 mice	GSE19668		Mus musculus	97.6868	Blood of C57BL6J mice 2hr after Staphylococcus aureus infection _vs_ uninfected	RNA expression	Affymetrix GeneChip Mouse MG_430 2.0	0.0155	fold change	18.2
Study_144:Differential susceptibility to Staphylococcus aureus infection between AJ and C57BL6 mice	GSE19668		Mus musculus	95.5676	Blood of mice 4hr after Staphylococcus aureus infection - AJ _vs_ C57BL6J	RNA expression	Affymetrix GeneChip Mouse MG_430 2.0	0.0116	fold change	-7.71
Study_144:Differential susceptibility to Staphylococcus aureus infection between AJ and C57BL6 mice	GSE19668		Mus musculus	93.5401	Blood of AJ mice 2hr after Staphylococcus aureus infection _vs_ uninfected	RNA expression	Affymetrix GeneChip Mouse MG_430 2.0	3.1e-06	fold change	7.86
Study_144:Differential susceptibility to Staphylococcus aureus infection between AJ and C57BL6 mice	GSE19668		Mus musculus	94.061	Blood of AJ mice 4hr after Staphylococcus aureus infection _vs_ uninfected	RNA expression	Affymetrix GeneChip Mouse MG_430 2.0	0.0074	fold change	12.4
Study_145:Dendritic cell gene expression in response to Newcastle Disease Virus (NDV) infection	GSE18791		Homo sapiens	99.6751	Dendritic cells infected with Newcastle disease virus for 12hr _vs_ 0hr	RNA expression	Affymetrix GeneChip Human HG_U133 Plus 2.0	8.6e-05	fold change	856.5
Study_145:Dendritic cell gene expression in response to Newcastle Disease Virus (NDV) infection	GSE18791		Homo sapiens	99.6751	Dendritic cells infected with Newcastle disease virus for 18hr _vs_ 0hr	RNA expression	Affymetrix GeneChip Human HG_U133 Plus 2.0	8.6e-05	fold change	881.3
Study_145:Dendritic cell gene expression in response to Newcastle Disease Virus (NDV) infection	GSE18791		Homo sapiens	99.8363	Dendritic cells infected with Newcastle disease virus for 8hr _vs_ 0hr	RNA expression	Affymetrix GeneChip Human HG_U133 Plus 2.0	3.9e-05	fold change	730.4
Study_145:Dendritic cell gene expression in response to Newcastle Disease Virus (NDV) infection	GSE18791		Homo sapiens	99.6751	Dendritic cells infected with Newcastle disease virus for 16hr _vs_ 0hr	RNA expression	Affymetrix GeneChip Human HG_U133 Plus 2.0	8.1e-05	fold change	852.4
Study_145:Dendritic cell gene expression in response to Newcastle Disease Virus (NDV) infection	GSE18791		Homo sapiens	99.7546	Dendritic cells infected with Newcastle disease virus for 10hr _vs_ 0hr	RNA expression	Affymetrix GeneChip Human HG_U133 Plus 2.0	4.5e-05	fold change	792.4
Study_146:Oral mucosal and skin expression profiling during wound healing	GSE23006		Mus musculus	99.6056	Mucosa of tongue from Balb-c mice - 12hr post-wound _vs_ unwounded	RNA expression	Affymetrix GeneChip Mouse MG_430 2.0	0.0012	fold change	84.6
Study_146:Oral mucosal and skin expression profiling during wound healing	GSE23006		Mus musculus	99.3128	Mucosa of tongue from Balb-c mice - 6hr post-wound _vs_ unwounded	RNA expression	Affymetrix GeneChip Mouse MG_430 2.0	0.0035	fold change	73.1
Study_146:Oral mucosal and skin expression profiling during wound healing	GSE23006		Mus musculus	99.4115	Mucosa of tongue from Balb-c mice - 24hr post-wound _vs_ unwounded	RNA expression	Affymetrix GeneChip Mouse MG_430 2.0	1.7e-05	fold change	64.8
Study_146:Oral mucosal and skin expression profiling during wound healing	GSE23006		Mus musculus	93.8861	Skin from Balb-c mice - 24hr post-wound _vs_ unwounded	RNA expression	Affymetrix GeneChip Mouse MG_430 2.0	0.0014	fold change	70.4
Study_146:Oral mucosal and skin expression profiling during wound healing	GSE23006		Mus musculus	89.257	Skin from Balb-c mice - 12hr post-wound _vs_ unwounded	RNA expression	Affymetrix GeneChip Mouse MG_430 2.0	0.0024	fold change	21.9
Study_146:Oral mucosal and skin expression profiling during wound healing	GSE23006		Mus musculus	81.4399	Tissues 5d post-wound of Balb-c mice - mucosa of tongue _vs_ skin	RNA expression	Affymetrix GeneChip Mouse MG_430 2.0	0.0118	fold change	-9.1
Study_146:Oral mucosal and skin expression profiling during wound healing	GSE23006		Mus musculus	78.7811	Tissues 3d post-wound of Balb-c mice - mucosa of tongue _vs_ skin	RNA expression	Affymetrix GeneChip Mouse MG_430 2.0	0.0031	fold change	-10.5
Study_146:Oral mucosal and skin expression profiling during wound healing	GSE23006		Mus musculus	73.8454	Skin from Balb-c mice - 3d post-wound _vs_ unwounded	RNA expression	Affymetrix GeneChip Mouse MG_430 2.0	0.0193	fold change	4.49
Study_146:Oral mucosal and skin expression profiling during wound healing	GSE23006		Mus musculus	71.6025	Tissues 7d post-wound of Balb-c mice - mucosa of tongue _vs_ skin	RNA expression	Affymetrix GeneChip Mouse MG_430 2.0	0.0186	fold change	-7.04
Study_146:Oral mucosal and skin expression profiling during wound healing	GSE23006		Mus musculus	48.6244	Mucosa of tongue from Balb-c mice - 10d post-wound _vs_ unwounded	RNA expression	Affymetrix GeneChip Mouse MG_430 2.0	0.0192	fold change	1.63
Study_146:Oral mucosal and skin expression profiling during wound healing	GSE23006		Mus musculus	48.2542	Tissues 24hr post-wound of Balb-c mice - mucosa of tongue _vs_ skin	RNA expression	Affymetrix GeneChip Mouse MG_430 2.0	0.0019	fold change	-3.93
Study_146:Oral mucosal and skin expression profiling during wound healing	GSE23006		Mus musculus	47.419	Tissues of unwounded Balb-c mice - mucosa of tongue _vs_ skin	RNA expression	Affymetrix GeneChip Mouse MG_430 2.0	0.0458	fold change	-3.62
Study_147:Expression data from liver infected with Ft LVS without or with LPS pretreatment	GSE16207		Mus musculus	99.5084	Liver pretreated with saline - 48hr after Francisella tularensis challenge _vs_ no challenge	RNA expression	Affymetrix GeneChip Mouse MG_430 2.0	3.1e-05	fold change	106
Study_147:Expression data from liver infected with Ft LVS without or with LPS pretreatment	GSE16207		Mus musculus	98.5416	Liver pretreated with Ft LPS - 48hr after Francisella tularensis challenge _vs_ no challenge	RNA expression	Affymetrix GeneChip Mouse MG_430 2.0	3.6e-05	fold change	30.8
Study_148:Macrophage and mast cell (IFNAR-/-and WT) response to L monocytogenes, S typhimurium, VSV infection	GSE18500		Mus musculus	99.9001	Wildtype bone marrow mast cells + MOI 2 VSV-AV2 6hr _vs_ uninfected	RNA expression	Affymetrix GeneChip Mouse MG_430 2.0	0.0043	fold change	28.3
Study_148:Macrophage and mast cell (IFNAR-/-and WT) response to L monocytogenes, S typhimurium, VSV infection	GSE18500		Mus musculus	99.5084	Wildtype bone marrow macrophages + MOI 2 VSV-AV2 6hr _vs_ uninfected	RNA expression	Affymetrix GeneChip Mouse MG_430 2.0	0.0055	fold change	165.9
Study_148:Macrophage and mast cell (IFNAR-/-and WT) response to L monocytogenes, S typhimurium, VSV infection	GSE18500		Mus musculus	99.8024	Wildtype bone marrow macrophages + MOI 5 L. monocytogenes 6hr _vs_ uninfected	RNA expression	Affymetrix GeneChip Mouse MG_430 2.0	0.006	fold change	133
Study_148:Macrophage and mast cell (IFNAR-/-and WT) response to L monocytogenes, S typhimurium, VSV infection	GSE18500		Mus musculus	98.9257	Wildtype bone marrow macrophages + MOI 5 S. typhimurium 6hr _vs_ uninfected	RNA expression	Affymetrix GeneChip Mouse MG_430 2.0	0.006	fold change	136.2
Study_148:Macrophage and mast cell (IFNAR-/-and WT) response to L monocytogenes, S typhimurium, VSV infection	GSE18500		Mus musculus	98.9257	IFNAR KO bone marrow macrophages + MOI 5 L. monocytogenes 6hr _vs_ uninfected	RNA expression	Affymetrix GeneChip Mouse MG_430 2.0	0.0007	fold change	15.6
Study_148:Macrophage and mast cell (IFNAR-/-and WT) response to L monocytogenes, S typhimurium, VSV infection	GSE18500		Mus musculus	98.1585	IFNAR KO bone marrow macrophages + MOI 5 S. typhimurium 6hr _vs_ uninfected	RNA expression	Affymetrix GeneChip Mouse MG_430 2.0	0.0005	fold change	108.4
Study_149:Skin biopsies during the mucocutaneous HSV-2 reactivation	GSE18527		Homo sapiens	99.7845	Skin biopsy from HSV-2 lesion _vs_ normal skin	RNA expression	Illumina Sentrix HumanRef-8 V2 (Target ID)	0.0258	fold change	96.2
Study_150:Lung from PKR null and WT mice infected with respiratory syncytial virus	GSE18170		Mus musculus	99.5699	Lung from wildtype male mice treated 24hr with respiratory syncytial virus _vs_ viral free media	RNA expression	Agilent Mouse Whole Genome G4122A/G4122F	3.1e-05	fold change	736.3
Study_150:Lung from PKR null and WT mice infected with respiratory syncytial virus	GSE18170		Mus musculus	99.677	Lung from PKR null male mice treated 24hr with respiratory syncytial virus _vs_ viral free media	RNA expression	Agilent Mouse Whole Genome G4122A/G4122F	0.0002	fold change	132.8
Study_151:Renal allograft biopsies from transplant rejecting and non-rejecting patients	GSE9493		Homo sapiens	99.9181	Kidney biopsy from allograft with acute rejection type II _vs_ normal control	RNA expression	Affymetrix GeneChip Human HG_U133 Plus 2.0	5.6e-05	fold change	53.2
Study_151:Renal allograft biopsies from transplant rejecting and non-rejecting patients	GSE9493		Homo sapiens	98.5552	Kidney biopsy from allograft with acute rejection type I _vs_ normal control	RNA expression	Affymetrix GeneChip Human HG_U133 Plus 2.0	0.0039	fold change	6.83
Study_151:Renal allograft biopsies from transplant rejecting and non-rejecting patients	GSE9493		Homo sapiens	98.3981	Kidney biopsy from allograft with acute rejection + chronic nephropathy _vs_ normal control	RNA expression	Affymetrix GeneChip Human HG_U133 Plus 2.0	0.0035	fold change	10.1
Study_151:Renal allograft biopsies from transplant rejecting and non-rejecting patients	GSE9493		Homo sapiens	96.4674	Kidney biopsy from allograft with chronic nephropathy grade II _vs_ normal control	RNA expression	Affymetrix GeneChip Human HG_U133 Plus 2.0	0.0014	fold change	4.9
Study_151:Renal allograft biopsies from transplant rejecting and non-rejecting patients	GSE9493		Homo sapiens	33.3367	Kidney biopsy from allograft with borderline rejection _vs_ normal control	RNA expression	Affymetrix GeneChip Human HG_U133 Plus 2.0	0.0188	fold change	-1.23
Study_152:Hippocampal gene expression profiles of SIV encephalitis in Macaca mulatta	GSE13824		Macaca mulatta	99.6631	Hippocampus from SIV-encephalitis monkey model _vs_ uninfected control	RNA expression	Affymetrix GeneChip Rhesus Macaque Genome Array	3.4e-07	fold change	36.5
Study_153:Whole Blood Gene Expression in Kawasaki Disease and Other Febrile Illnesses	GSE15297		Homo sapiens	99.6333	Whole blood from children with Kawasaki Disease _vs_ with drug reaction	RNA expression	Custom Human	0.0135	fold change	-3.16
Study_153:Whole Blood Gene Expression in Kawasaki Disease and Other Febrile Illnesses	GSE15297		Homo sapiens	68.4004	Whole blood from children with Kawasaki Disease _vs_ with scarlet fever	RNA expression	Custom Human	0.0201	fold change	-1.34
Study_154:Gene expression in breast cancer samples with mutant PTEN, PIK3CA, ER, or HER2	GSE5325		Homo sapiens	99.9261	Breast tumor PTEN negative _vs_ positive	RNA expression	Custom Human	0.0016	fold change	3.24
Study_154:Gene expression in breast cancer samples with mutant PTEN, PIK3CA, ER, or HER2	GSE5325		Homo sapiens	87.5672	Breast tumor ER negative _vs_ ER positive	RNA expression	Custom Human	0.0333	fold change	2.21
Study_155:Liver from mice infected with Adenovirus, Helper Dependent Adenovirus, and Adeno-Associated Virus	GSE16047		Mus musculus	99.934	Liver from mice 1hr post adenovirus vector treatment _vs_ mock treatment	RNA expression	Custom Mouse	0.0131	fold change	31.8
Study_155:Liver from mice infected with Adenovirus, Helper Dependent Adenovirus, and Adeno-Associated Virus	GSE16047		Mus musculus	99.934	Liver from mice 1hr post helper-dependent adenovirus vector treatment _vs_ mock treatment	RNA expression	Custom Mouse	0.0489	fold change	19.8
Study_155:Liver from mice infected with Adenovirus, Helper Dependent Adenovirus, and Adeno-Associated Virus	GSE16047		Mus musculus	99.55	Liver from mice 72hr post adenovirus vector treatment _vs_ mock treatment	RNA expression	Custom Mouse	0.0436	fold change	-3.86
Study_156:Gene expression data from S. aureus-exposed macrophages	GSE13670		Homo sapiens	99.9181	Monocyte derived macrophages S. aureus treated for 24hr _vs_ 8hr	RNA expression	Affymetrix GeneChip Human HG_U133 Plus 2.0	0.0002	fold change	-31.4
Study_156:Gene expression data from S. aureus-exposed macrophages	GSE13670		Homo sapiens	99.5124	Monocyte derived macrophages S. aureus treated for 8hr _vs_ untreated	RNA expression	Affymetrix GeneChip Human HG_U133 Plus 2.0	0.0002	fold change	61.2
Study_156:Gene expression data from S. aureus-exposed macrophages	GSE13670		Homo sapiens	99.9181	Monocyte derived macrophages S. aureus treated for 48hr _vs_ 8hr	RNA expression	Affymetrix GeneChip Human HG_U133 Plus 2.0	0.0013	fold change	-171
Study_157:Human mesenchymal stem cells transfected with baculovirus vector	GSE15810	National Tsing Hua University	Homo sapiens	99.8522	Human mesenchymal stem cells - baculovirus transduced _vs_ mock	RNA expression	Custom Human	0.0036	fold change	632.3
Study_158:Whole blood incubated with live meningococci	GSE3934	Stanford Microarray Database (SMD)	Homo sapiens	99.8522	Blood meningococci unstimulated 3hr _vs_ unstimulated 0hr	RNA expression	Custom Human	0.0051	fold change	12.2
Study_158:Whole blood incubated with live meningococci	GSE3934	Stanford Microarray Database (SMD)	Homo sapiens	98.5494	Blood meningococci stimulated 12hr _vs_ unstimulated 12hr	RNA expression	Custom Human	0.0004	fold change	12.1
Study_158:Whole blood incubated with live meningococci	GSE3934	Stanford Microarray Database (SMD)	Homo sapiens	96.3837	Blood meningococci unstimulated 6hr _vs_ unstimulated 0hr	RNA expression	Custom Human	0.0279	fold change	3.19
Study_158:Whole blood incubated with live meningococci	GSE3934	Stanford Microarray Database (SMD)	Homo sapiens	96.2464	Blood meningococci stimulated 1hr _vs_ unstimulated 1hr	RNA expression	Custom Human	0.0216	fold change	2.25
Study_158:Whole blood incubated with live meningococci	GSE3934	Stanford Microarray Database (SMD)	Homo sapiens	62.6621	Blood meningococci unstimulated 12hr _vs_ unstimulated 0hr	RNA expression	Custom Human	0.0015	fold change	2.03
Study_158:Whole blood incubated with live meningococci	GSE3934	Stanford Microarray Database (SMD)	Homo sapiens	36.8264	Blood meningococci unstimulated 24hr _vs_ unstimulated 0hr	RNA expression	Custom Human	0.0209	fold change	1.2
Study_159:Gene Expression Profiling of Tumor Microenvironment during Breast Cancer Progression	GSE14548	bioTheranostics, Inc.	Homo sapiens	99.9261	Stroma from non invasive breast tumor grade 3 _vs_ grade 1	RNA expression	Affymetrix GeneChip Human X3P	0.0108	fold change	108.7
Study_159:Gene Expression Profiling of Tumor Microenvironment during Breast Cancer Progression	GSE14548	bioTheranostics, Inc.	Homo sapiens	99.5659	Stroma from non invasive breast tumor grade 3 _vs_ normal	RNA expression	Affymetrix GeneChip Human X3P	0.0019	fold change	35.2
Study_159:Gene Expression Profiling of Tumor Microenvironment during Breast Cancer Progression	GSE14548	bioTheranostics, Inc.	Homo sapiens	96.367	Epithelium from non invasive breast tumor grade 3 _vs_ normal	RNA expression	Affymetrix GeneChip Human X3P	0.0043	fold change	11.7
Study_159:Gene Expression Profiling of Tumor Microenvironment during Breast Cancer Progression	GSE14548	bioTheranostics, Inc.	Homo sapiens	94.974	Breast tumor grade 2 non invasive epithelium _vs_ stroma	RNA expression	Affymetrix GeneChip Human X3P	0.0188	fold change	-31.7
Study_159:Gene Expression Profiling of Tumor Microenvironment during Breast Cancer Progression	GSE14548	bioTheranostics, Inc.	Homo sapiens	54.5167	Breast tumor grade 3 non invasive epithelium _vs_ stroma	RNA expression	Affymetrix GeneChip Human X3P	0.0398	fold change	-3.87
Study_160:Host response to smallpox	GSE4013	Stanford Microarray Database (SMD)	Homo sapiens	99.7785	Blood sample after 2d of small pox infection _vs_ 0d of infection	RNA expression	Custom Human	8.5e-14	fold change	16.6
Study_160:Host response to smallpox	GSE4013	Stanford Microarray Database (SMD)	Homo sapiens	97.5591	Blood sample after 14d of small pox infection _vs_ 0d of infection	RNA expression	Custom Human	6.1e-06	fold change	3.49
Study_160:Host response to smallpox	GSE4013	Stanford Microarray Database (SMD)	Homo sapiens	96.3837	Blood sample after 11d of small pox infection _vs_ 0d of infection	RNA expression	Custom Human	5.7e-09	fold change	3.58
Study_160:Host response to smallpox	GSE4013	Stanford Microarray Database (SMD)	Homo sapiens	95.3016	Blood sample after 1d of small pox infection _vs_ 0d of infection	RNA expression	Custom Human	0.0082	fold change	4.92
Study_160:Host response to smallpox	GSE4013	Stanford Microarray Database (SMD)	Homo sapiens	91.7027	Blood sample after 8d of small pox infection _vs_ 0d of infection	RNA expression	Custom Human	8.1e-06	fold change	2.78
Study_160:Host response to smallpox	GSE4013	Stanford Microarray Database (SMD)	Homo sapiens	90.601	Blood sample after 6d of small pox infection _vs_ 0d of infection	RNA expression	Custom Human	8e-05	fold change	2.68
Study_160:Host response to smallpox	GSE4013	Stanford Microarray Database (SMD)	Homo sapiens	84.4138	Blood sample after 3d of small pox infection _vs_ 0d of infection	RNA expression	Custom Human	0.0167	fold change	2.73
Study_160:Host response to smallpox	GSE4013	Stanford Microarray Database (SMD)	Homo sapiens	82.7185	Blood sample after 5d of small pox infection _vs_ 0d of infection	RNA expression	Custom Human	0.0485	fold change	2.72
Study_161:Skin of mouse 24 hours after intradermal infection with Trypanosoma cruzi	GSE13522	Harvard School of Public Health	Mus musculus	99.8024	Skin from Balb/c mice infected by Trypanosoma cruzi Brazil strain 24hr _vs _ saline control	RNA expression	Affymetrix GeneChip Mouse MG_430 2.0	7.4e-06	fold change	12.8
Study_161:Skin of mouse 24 hours after intradermal infection with Trypanosoma cruzi	GSE13522	Harvard School of Public Health	Mus musculus	97.0309	Skin from Balb/c mice infected by Trypanosoma cruzi Y strain 24hr _vs_ saline control	RNA expression	Affymetrix GeneChip Mouse MG_430 2.0	0.0033	fold change	8.56
Study_162:Transcriptome modulation analysis of CMV-infected monocyte-derived dendritic cells	GSE14490	INSERM UMR643	Homo sapiens	99.6333	Dendritic cells + cytomegalovirus 48hr _vs_ paired uninfected	RNA expression	Custom Human	0.0001	fold change	52.5
Study_162:Transcriptome modulation analysis of CMV-infected monocyte-derived dendritic cells	GSE14490	INSERM UMR643	Homo sapiens	99.9261	Dendritic cells + cytomegalovirus 6hr _vs_ paired uninfected	RNA expression	Custom Human	0.0018	fold change	159.3
Study_163:Dengue virus infection in children	GSE13052	OUCRU	Homo sapiens	99.4866	Whole blood from Dengue shock at day 4 _vs_ uncomplicated Dengue infection at day 4	RNA expression	Custom Human	0.0002	fold change	-16.3
Study_163:Dengue virus infection in children	GSE13052	OUCRU	Homo sapiens	99.6333	Whole blood from patients with uncomplicated Dengue infection at day 4 _vs_ day 30	RNA expression	Custom Human	0.0025	fold change	93.9
Study_164:Leukocyte gene expression after burn injury or trauma hemorrhage in mice	GSE7404	Massachusetts General Hospital	Mus musculus	99.9001	WBC from blood after trauma hemorrhage at 1d _vs_ 2hr	RNA expression	Affymetrix GeneChip Mouse MG_430 2.0	5.4e-06	fold change	-69
Study_164:Leukocyte gene expression after burn injury or trauma hemorrhage in mice	GSE7404	Massachusetts General Hospital	Mus musculus	99.7049	WBC from blood after trauma hemorrhage at 3d _vs_ 2hr	RNA expression	Affymetrix GeneChip Mouse MG_430 2.0	0.0002	fold change	-63.5
Study_164:Leukocyte gene expression after burn injury or trauma hemorrhage in mice	GSE7404	Massachusetts General Hospital	Mus musculus	99.8024	WBC from blood at 2hr after trauma hemorrhage _vs_ trauma hemorrhage sham	RNA expression	Affymetrix GeneChip Mouse MG_430 2.0	8.4e-06	fold change	64.8
Study_164:Leukocyte gene expression after burn injury or trauma hemorrhage in mice	GSE7404	Massachusetts General Hospital	Mus musculus	99.7049	WBC from spleen after trauma hemorrhage at 7d _vs_ 2hr	RNA expression	Affymetrix GeneChip Mouse MG_430 2.0	3.3e-05	fold change	-43.8
Study_164:Leukocyte gene expression after burn injury or trauma hemorrhage in mice	GSE7404	Massachusetts General Hospital	Mus musculus	99.7049	WBC from blood after trauma hemorrhage at 7d _vs_ 2hr	RNA expression	Affymetrix GeneChip Mouse MG_430 2.0	3.4e-05	fold change	-79.8
Study_164:Leukocyte gene expression after burn injury or trauma hemorrhage in mice	GSE7404	Massachusetts General Hospital	Mus musculus	99.5084	WBC from spleen after trauma hemorrhage at 1d _vs_ 2hr	RNA expression	Affymetrix GeneChip Mouse MG_430 2.0	0.0027	fold change	-9.97
Study_164:Leukocyte gene expression after burn injury or trauma hemorrhage in mice	GSE7404	Massachusetts General Hospital	Mus musculus	99.9001	WBC from spleen at 2hr after trauma hemorrhage _vs_ trauma hemorrhage sham	RNA expression	Affymetrix GeneChip Mouse MG_430 2.0	4e-05	fold change	39.8
Study_164:Leukocyte gene expression after burn injury or trauma hemorrhage in mice	GSE7404	Massachusetts General Hospital	Mus musculus	99.4115	WBC from spleen after trauma hemorrhage at 3d _vs_ 2hr	RNA expression	Affymetrix GeneChip Mouse MG_430 2.0	1.4e-05	fold change	-34.9
Study_164:Leukocyte gene expression after burn injury or trauma hemorrhage in mice	GSE7404	Massachusetts General Hospital	Mus musculus	95.5676	WBC from spleen at 1d after trauma hemorrhage _vs_ trauma hemorrhage sham	RNA expression	Affymetrix GeneChip Mouse MG_430 2.0	0.0262	fold change	3.63
Study_164:Leukocyte gene expression after burn injury or trauma hemorrhage in mice	GSE7404	Massachusetts General Hospital	Mus musculus	53.4445	WBC from spleen after burn injury sham at 1d _vs_ 2hr	RNA expression	Affymetrix GeneChip Mouse MG_430 2.0	0.0004	fold change	2.41
Study_164:Leukocyte gene expression after burn injury or trauma hemorrhage in mice	GSE7404	Massachusetts General Hospital	Mus musculus	23.2989	WBC from spleen after burn injury sham at 7d _vs_ 2hr	RNA expression	Affymetrix GeneChip Mouse MG_430 2.0	0.0362	fold change	1.28
Study_164:Leukocyte gene expression after burn injury or trauma hemorrhage in mice	GSE7404	Massachusetts General Hospital	Mus musculus	13.2893	WBC from spleen at 1d after burn injury _vs_ burn injury sham	RNA expression	Affymetrix GeneChip Mouse MG_430 2.0	0.0013	fold change	-2.14
Study_165:Ebola-infected non-human primates, response in PBMCs	GSE8317	Whitehead Institute for Biomedical Research	Homo sapiens	99.6333	PBMCs of macaque monkeys - 2d post Ebola infection _vs_ prebleed	RNA expression	Custom Human	1.5e-08	fold change	2.92
Study_165:Ebola-infected non-human primates, response in PBMCs	GSE8317	Whitehead Institute for Biomedical Research	Homo sapiens	99.1965	PBMCs of macaque monkeys - 3d post Ebola infection _vs_ prebleed	RNA expression	Custom Human	1.1e-05	fold change	8.77
Study_165:Ebola-infected non-human primates, response in PBMCs	GSE8317	Whitehead Institute for Biomedical Research	Homo sapiens	99.2694	PBMCs of macaque monkeys - 5d post Ebola infection _vs_ prebleed	RNA expression	Custom Human	1e-08	fold change	59.2
Study_165:Ebola-infected non-human primates, response in PBMCs	GSE8317	Whitehead Institute for Biomedical Research	Homo sapiens	98.4058	PBMCs of macaque monkeys - 6d post Ebola infection _vs_ prebleed	RNA expression	Custom Human	2.7e-05	fold change	20.4
Study_165:Ebola-infected non-human primates, response in PBMCs	GSE8317	Whitehead Institute for Biomedical Research	Homo sapiens	95.3689	PBMCs of macaque monkeys - 4d post Ebola infection _vs_ prebleed	RNA expression	Custom Human	4e-06	fold change	17.1
Study_166:B. anthracis infection in RNase-L null and WT mice	GSE13530	Virginia Tech	Mus musculus	99.5084	Macrophages from WT mice + B. anthracis 8hr _vs_ untreated	RNA expression	Affymetrix GeneChip Mouse MG_430 2.0	0.0006	fold change	52.6
Study_166:B. anthracis infection in RNase-L null and WT mice	GSE13530	Virginia Tech	Mus musculus	60.8924	Macrophages from WT mice + B. anthracis 2hr _vs_ untreated	RNA expression	Affymetrix GeneChip Mouse MG_430 2.0	0.0148	fold change	1.96
Study_167:Expression data from clinical subjects infected with HRV-16 rhinovirus.	GSE11348	Procter & Gamble	Homo sapiens	99.5124	Nasal scraping from 2 day postinfection of HRV16 _ patients _vs_ 8 hr postinfection	RNA expression	Affymetrix GeneChip Human HG_U133 Plus 2.0	0.001	fold change	3.95
Study_167:Expression data from clinical subjects infected with HRV-16 rhinovirus.	GSE11348	Procter & Gamble	Homo sapiens	98.8728	Nasal scraping from 2 day postinfection of HRV16 _ patients _vs_ preinfection	RNA expression	Affymetrix GeneChip Human HG_U133 Plus 2.0	0.011	fold change	2.87
Study_168:Macrophage gene expression profiles in response to LPS or E. coli - the role of MyD88	GSE1405	Massachusetts General Hospital	Mus musculus	99.934	BM-derived macrophages from MyD88 null mice infected 2hr with E.coli (MOI 1:1) _vs_ uninfected	RNA expression	Custom Mouse	0.0001	fold change	57.6
Study_168:Macrophage gene expression profiles in response to LPS or E. coli - the role of MyD88	GSE1405	Massachusetts General Hospital	Mus musculus	99.55	BM-derived macrophages from wildtype mice infected 2hr with E.coli (MOI 1:1) _vs_ uninfected	RNA expression	Custom Mouse	0.0002	fold change	69.2
Study_169:Helicobacter pylori-infected gastric epithelial progenitor & non-progenitor cells.	GSE10262	Washington University in Saint Louis	Mus musculus	99.9001	npGECs infected with Kx1 H.pylori from chronic atrophic gastritis patient _vs_ uninfected	RNA expression	Affymetrix GeneChip Mouse MG_430 2.0	7.5e-06	fold change	140.7
Study_169:Helicobacter pylori-infected gastric epithelial progenitor & non-progenitor cells.	GSE10262	Washington University in Saint Louis	Mus musculus	97.1251	mGEPs infected with Kx1 H.pylori from chronic atrophic gastritis patient _vs_ uninfected	RNA expression	Affymetrix GeneChip Mouse MG_430 2.0	4.1e-05	fold change	24.2
Study_169:Helicobacter pylori-infected gastric epithelial progenitor & non-progenitor cells.	GSE10262	Washington University in Saint Louis	Mus musculus	94.2347	mGEPs infected with Kx2 H. pylori from cancer associated patient _vs_ uninfected	RNA expression	Affymetrix GeneChip Mouse MG_430 2.0	1.5e-05	fold change	11.7
Study_169:Helicobacter pylori-infected gastric epithelial progenitor & non-progenitor cells.	GSE10262	Washington University in Saint Louis	Mus musculus	62.7392	npGECs infected with Kx2 H. pylori from cancer patient _vs_ uninfected	RNA expression	Affymetrix GeneChip Mouse MG_430 2.0	0.004	fold change	4.77
Study_170:Measles Virus-Infected Dendritic Cells	GSE980	Emory University School of Medicine	Homo sapiens	99.7168	Monocyte-derived dendritic cells infected with measles virus 6hr _vs_ uninfected	RNA expression	Affymetrix GeneChip Human HG_U95A-E version [1 or 2]	0.004	fold change	154.9
Study_170:Measles Virus-Infected Dendritic Cells	GSE980	Emory University School of Medicine	Homo sapiens	99.7168	Monocyte-derived dendritic cells infected with measles virus 24hr _vs_ uninfected	RNA expression	Affymetrix GeneChip Human HG_U95A-E version [1 or 2]	0.0016	fold change	167
Study_171:Primate blood signs of arenavirus hemorrhagic fever	GSE5790	VBI	Macaca mulatta	99.6751	PBMC + LCMV-WE infection day6 _vs_ uninfected	RNA expression	Affymetrix GeneChip Human HG_U133 Plus 2.0	1.4e-05	fold change	17
Study_171:Primate blood signs of arenavirus hemorrhagic fever	GSE5790	VBI	Macaca mulatta	98.8728	PBMC + LCMV-WE infection day7 _vs_ uninfected	RNA expression	Affymetrix GeneChip Human HG_U133 Plus 2.0	5e-07	fold change	10.2
Study_171:Primate blood signs of arenavirus hemorrhagic fever	GSE5790	VBI	Macaca mulatta	97.6162	PBMC + LCMV-WE infection day3 _vs_ uninfected	RNA expression	Affymetrix GeneChip Human HG_U133 Plus 2.0	4.4e-05	fold change	4.07
Study_171:Primate blood signs of arenavirus hemorrhagic fever	GSE5790	VBI	Macaca mulatta	96.9236	PBMC + LCMV-WE infection day4 _vs_ uninfected	RNA expression	Affymetrix GeneChip Human HG_U133 Plus 2.0	8.2e-05	fold change	3.68
Study_172:Airway epithelial MHAE002 cells infected with Middle East respiratory syndrome coronavirus	GSE86530		Homo sapiens	98.9687	Airway epithelial MHAE002 cells 36hr after infection with 5PFU wildtype MERS-CoV _vs_ mock	RNA expression	Agilent-026652 Whole Human Genome Microarray 4x44K v2 (Probe Name version)	5.8e-05	fold change	9.63
Study_172:Airway epithelial MHAE002 cells infected with Middle East respiratory syndrome coronavirus	GSE86530		Homo sapiens	98.8416	Airway epithelial MHAE002 cells 48hr after infection with 5PFU wildtype MERS-CoV _vs_ mock	RNA expression	Agilent-026652 Whole Human Genome Microarray 4x44K v2 (Probe Name version)	3.3e-07	fold change	20
Study_172:Airway epithelial MHAE002 cells infected with Middle East respiratory syndrome coronavirus	GSE86530		Homo sapiens	98.7147	Airway epithelial MHAE002 cells after infection with 5PFU wildtype MERS-CoV - 48hr _vs_ 0hr	RNA expression	Agilent-026652 Whole Human Genome Microarray 4x44K v2 (Probe Name version)	1e-07	fold change	21.4
Study_172:Airway epithelial MHAE002 cells infected with Middle East respiratory syndrome coronavirus	GSE86530		Homo sapiens	97.3388	Airway epithelial MHAE002 cells after infection with 5PFU wildtype MERS-CoV - 36hr _vs_ 0hr	RNA expression	Agilent-026652 Whole Human Genome Microarray 4x44K v2 (Probe Name version)	2.8e-05	fold change	6.85
Study_172:Airway epithelial MHAE002 cells infected with Middle East respiratory syndrome coronavirus	GSE86530		Homo sapiens	84.2119	Airway epithelial MHAE002 cells 24hr after infection with 5PFU wildtype MERS-CoV _vs_ mock	RNA expression	Agilent-026652 Whole Human Genome Microarray 4x44K v2 (Probe Name version)	0.0003	fold change	1.63
Study_173:Bronchial epithelial NHBE and lung cancer A549 cells infected with SARS-CoV-2 strain USA-WA1/2020	GSE147507		Homo sapiens	99.2556	Bronchial epithelial NHBE cells infected for 24hr - 3 MOI IAV strain A-Puerto Rico-8-1934 NS1-delet	RNA expression	Illumina iGenome UCSC, hg19, March 6, 2013 RefSeq	2.1e-151	fold change	593.902
Study_173:Bronchial epithelial NHBE and lung cancer A549 cells infected with SARS-CoV-2 strain USA-WA1/2020	GSE147507		Homo sapiens	97.7995	Bronchial epithelial NHBE cells infected for 24hr - 3 MOI IAV strain A-Puerto Rico-8-1934 _vs_ mock	RNA expression	Illumina iGenome UCSC, hg19, March 6, 2013 RefSeq	5.3e-08	fold change	4.02869
Study_173:Bronchial epithelial NHBE and lung cancer A549 cells infected with SARS-CoV-2 strain USA-WA1/2020	GSE147507		Homo sapiens	75.1936	Lung biopsies from postmortem of subject with COVID-19 _vs_ healthy	RNA expression	Illumina iGenome UCSC, hg19, March 6, 2013 RefSeq	1.5e-05	fold change	16.4358
Study_174:Decidua and placenta infected with either human cytomegalovirus or Zika virus	GSE81637		Homo sapiens	98.5222	Decidual tissues 2 days-post-infection (dpi) - human cytomegalovirus (HCMV) _vs_ mock	RNA expression	Illumina iGenome UCSC, hg19, March 6, 2013 RefSeq	9.3e-23	fold change	8.47699
Study_175:Kidney biopsies of donors before and after FCRx renal transplantation	GSE106675		Homo sapiens	99.0099	Kidney biopsies of donors - renal transplantation with immunosuppression _vs_ acute rejection	RNA expression	Affymetrix GeneChip Human HG_U133A version [1 or 2]	0.0004	fold change	-12
Study_176:Kupffer cells from liver infected with HIV-IIIB virus	GSE69589		Homo sapiens	99.2713	Kupffer cells from liver infected 24hr with HIV-IIIB (MOI of 2) _vs_ uninfected controls	RNA expression	Affymetrix GeneChip Human HG_U133 Plus 2.0	0.0191	fold change	17.9
Study_177:Ovarian endothelial cells from the normal, wound and invasive serous ovarian cancer subjects	GSE105437		Homo sapiens	98.7928	Ovarian endothelial cells - invasive serous ovarian cancer patients _vs_ healthy	RNA expression	Affymetrix GeneChip Human HG_U133 Plus 2.0	0.0027	fold change	14.7
Study_177:Ovarian endothelial cells from the normal, wound and invasive serous ovarian cancer subjects	GSE105437		Homo sapiens	87.9755	Ovarian endothelial cells - wound tissue _vs_ healthy	RNA expression	Affymetrix GeneChip Human HG_U133 Plus 2.0	0.0028	fold change	14.1
Study_178:Plasmacytoid dendritic cell stimulated with influenza virus and sorted for PD-L1+ CD80+	GSE84204		Homo sapiens	99.2556	Plasmacytoid dendritic cells PD-L1- CD80+ 24hr influenza virus stimulated _vs_ media stimulated	RNA expression	Illumina iGenome UCSC, hg19, March 6, 2013 RefSeq	1.1e-53	fold change	833.437
Study_178:Plasmacytoid dendritic cell stimulated with influenza virus and sorted for PD-L1+ CD80+	GSE84204		Homo sapiens	97.4412	Plasmacytoid dendritic cells PD-L1+ CD80+ 24hr influenza virus stimulated _vs_ media stimulated	RNA expression	Illumina iGenome UCSC, hg19, March 6, 2013 RefSeq	2.6e-168	fold change	1668.45
Study_178:Plasmacytoid dendritic cell stimulated with influenza virus and sorted for PD-L1+ CD80+	GSE84204		Homo sapiens	95.8662	Plasmacytoid dendritic cells PD-L1+ CD80- 24hr influenza virus stimulated _vs_ media stimulated	RNA expression	Illumina iGenome UCSC, hg19, March 6, 2013 RefSeq	4.9e-60	fold change	661.36
Study_178:Plasmacytoid dendritic cell stimulated with influenza virus and sorted for PD-L1+ CD80+	GSE84204		Homo sapiens	19.5891	Plasmacytoid dendritic cells influenza virus stimulated for 24hr - PD-L1- CD80+ _vs_ PD-L1+ CD80-	RNA expression	Illumina iGenome UCSC, hg19, March 6, 2013 RefSeq	0.0038	fold change	1.46807
Study_179:Peripheral neurons and neural crest cells infected with Zika virus strain PRVABC59	GSE87750		Homo sapiens	99.0707	Peripheral neurons infected 65hr with Zika virus PRVABC59 _vs_ mock	RNA expression	Illumina iGenome UCSC, hg19, March 6, 2013 RefSeq	1.6e-20	fold change	15.7282
Study_180:Scalp skin biopsies from subjects with different types of alopecia	GSE68801		Homo sapiens	98.5552	Scalp skin biopsies from patchy type alopecia areata subjects _vs_ normal	RNA expression	Affymetrix GeneChip Human HG_U133 Plus 2.0	2.8e-06	fold change	4.3
Study_180:Scalp skin biopsies from subjects with different types of alopecia	GSE68801		Homo sapiens	94.3931	Scalp skin biopsies from alopecia totalis universalis _vs_ normal	RNA expression	Affymetrix GeneChip Human HG_U133 Plus 2.0	1.7e-10	fold change	7.88
Study_180:Scalp skin biopsies from subjects with different types of alopecia	GSE68801		Homo sapiens	93.5314	Scalp skin biopsies from patchy type alopecia areata subjects - lesional _vs_ non-lesional	RNA expression	Affymetrix GeneChip Human HG_U133 Plus 2.0	0.0174	fold change	1.84
Study_180:Scalp skin biopsies from subjects with different types of alopecia	GSE68801		Homo sapiens	91.7162	Scalp skin biopsies from alopecia totalis subjects _vs_ normal	RNA expression	Affymetrix GeneChip Human HG_U133 Plus 2.0	0.003	fold change	3.97
Study_181:Neural stem cells infected with Zika virus strain Mex1-7	GSE93385		Homo sapiens	98.5222	Neural stem K054 cells infected 5d with Zika virus strain Mex1-7 _vs_ mock infected	RNA expression	Illumina iGenome UCSC, hg19, March 6, 2013 RefSeq	3.7e-40	fold change	28.5487
Study_181:Neural stem cells infected with Zika virus strain Mex1-7	GSE93385		Homo sapiens	97.9797	Neural stem K048 cells infected 5d with Zika virus strain Mex1-7 _vs_ mock infected	RNA expression	Illumina iGenome UCSC, hg19, March 6, 2013 RefSeq	5e-59	fold change	106.248
Study_182:Splenic CD8+ T cells that are CXCR5+ or TIM3+ response to LCMV infection in absence of CD4+ cells	GSE84105		Mus musculus	98.9257	Splenic CD8+ T cells from LCMV infected mice - CXCR5+ TIM3 (HAVCR2)- subpopulation _vs_ naive	RNA expression	Affymetrix GeneChip Mouse MG_430 2.0	0.0151	fold change	117.5
Study_182:Splenic CD8+ T cells that are CXCR5+ or TIM3+ response to LCMV infection in absence of CD4+ cells	GSE84105		Mus musculus	74.8828	Splenic CD8+ T cells from LCMV infected mice - CXCR5- TIM3 (HAVCR2)+ subpopulation _vs_ naive	RNA expression	Affymetrix GeneChip Mouse MG_430 2.0	0.0492	fold change	12.8
Study_183:Neural progenitor cells infected with Zika virus	GSE78711		Homo sapiens	99.2556	Neural progenitor cells 56hr after Zika virus infection _vs_ mock infected_GPL18573	RNA expression	Illumina iGenome UCSC, hg19, March 6, 2013 RefSeq	1.8e-18	fold change	9.23709
Study_184:Erythematotelangiectatic, papulopustular and phymatous rosacea facial biopsies	GSE65914		Homo sapiens	98.6349	Skin from papulopustular rosacea patients _vs_ healthy donors	RNA expression	Affymetrix GeneChip Human HG_U133 Plus 2.0	1.7e-05	fold change	27.9
Study_184:Erythematotelangiectatic, papulopustular and phymatous rosacea facial biopsies	GSE65914		Homo sapiens	94.9758	Skin from erythematotelangiectatic rosacea patients _vs_ healthy donors	RNA expression	Affymetrix GeneChip Human HG_U133 Plus 2.0	1.3e-05	fold change	8.66
Study_184:Erythematotelangiectatic, papulopustular and phymatous rosacea facial biopsies	GSE65914		Homo sapiens	94.7562	Skin from phymatous rosacea patients _vs_ healthy donors	RNA expression	Affymetrix GeneChip Human HG_U133 Plus 2.0	3.8e-13	fold change	13.1
Study_185:Bronchial brushings from cynomolgus macaques infected with different strains of H5N1 influenza A	GSE57970		Macaca mulatta	98.912	Bronchial brushing - 1d post H5N1 influenza A strain VN302811 infection _vs_ pre-infection	RNA expression	Agilent Rhesus Monkey Genome G2519F	0.0038	fold change	676.7
Study_185:Bronchial brushings from cynomolgus macaques infected with different strains of H5N1 influenza A	GSE57970		Macaca mulatta	98.912	Bronchial brushing - 7d post H5N1 influenza A strain VN3040 infection _vs_ pre-infection	RNA expression	Agilent Rhesus Monkey Genome G2519F	0.0223	fold change	196.1
Study_185:Bronchial brushings from cynomolgus macaques infected with different strains of H5N1 influenza A	GSE57970		Macaca mulatta	98.2704	Bronchial brushing - 1d post H5N1 influenza A infection _vs_ pre-infection	RNA expression	Agilent Rhesus Monkey Genome G2519F	8.5e-08	fold change	285
Study_185:Bronchial brushings from cynomolgus macaques infected with different strains of H5N1 influenza A	GSE57970		Macaca mulatta	96.6016	Bronchial brushing - 1d post H5N1 influenza A strain VN30259 infection _vs_ pre-infection	RNA expression	Agilent Rhesus Monkey Genome G2519F	0.0015	fold change	280.6
Study_185:Bronchial brushings from cynomolgus macaques infected with different strains of H5N1 influenza A	GSE57970		Macaca mulatta	97.0139	Bronchial brushing - 3d post H5N1 influenza A strain VN3040 infection _vs_ pre-infection	RNA expression	Agilent Rhesus Monkey Genome G2519F	0.0073	fold change	173.8
Study_185:Bronchial brushings from cynomolgus macaques infected with different strains of H5N1 influenza A	GSE57970		Macaca mulatta	94.5949	Bronchial brushing - 3d post H5N1 influenza A infection _vs_ pre-infection	RNA expression	Agilent Rhesus Monkey Genome G2519F	1.7e-05	fold change	68.7
Study_185:Bronchial brushings from cynomolgus macaques infected with different strains of H5N1 influenza A	GSE57970		Macaca mulatta	93.2366	Bronchial brushing - 5d post H5N1 influenza A strain VN3040 infection _vs_ pre-infection	RNA expression	Agilent Rhesus Monkey Genome G2519F	0.0108	fold change	249.8
Study_185:Bronchial brushings from cynomolgus macaques infected with different strains of H5N1 influenza A	GSE57970		Macaca mulatta	90.4568	Bronchial brushing - 3d post H5N1 influenza A strain VN302811 infection _vs_ pre-infection	RNA expression	Agilent Rhesus Monkey Genome G2519F	0.0096	fold change	77.2
Study_185:Bronchial brushings from cynomolgus macaques infected with different strains of H5N1 influenza A	GSE57970		Macaca mulatta	91.0001	Bronchial brushing - 5d post H5N1 influenza A infection _vs_ pre-infection	RNA expression	Agilent Rhesus Monkey Genome G2519F	0.0035	fold change	23.5
Study_185:Bronchial brushings from cynomolgus macaques infected with different strains of H5N1 influenza A	GSE57970		Macaca mulatta	91.3659	Bronchial brushing - 7d post H5N1 influenza A infection _vs_ pre-infection	RNA expression	Agilent Rhesus Monkey Genome G2519F	0.0021	fold change	27.4
Study_185:Bronchial brushings from cynomolgus macaques infected with different strains of H5N1 influenza A	GSE57970		Macaca mulatta	83.64	Bronchial brushing - 7d post H5N1 influenza A strain VN302811 infection _vs_ pre-infection	RNA expression	Agilent Rhesus Monkey Genome G2519F	0.0439	fold change	14.8
Study_186:Airway epithelial basal cell transcriptome in the early response to injury	GSE59128		Homo sapiens	98.7908	Differentiated airway epithelium air-liquid interface culture - mechanical injury 8hr _vs_ 0hr	RNA expression	Illumina HumanHT-12 V4.0 expression beadchip	0.006	fold change	2.46
Study_187:Kidneys of transplant recipients from donors with acute kidney injury (AKI)	GSE61739		Homo sapiens	98.6349	Kidneys of transplant recipients from donors with acute kidney injury - 4mo post transplant _vs_ 1m	RNA expression	Affymetrix GeneChip Human HG_U133 Plus 2.0 PM set	0.0081	fold change	2.14
Study_188:Spleens of LY49 and MYD88 double/single knockout mice at different time points post MCMV infection	GSE62729		Mus musculus	99.1316	Spleens of LY49 MYD88 double knockout mice - 1.5d post MCMV infection _vs_ uninfected	RNA expression	Affymetrix GeneChip Mouse Gene Array version [1.0 ST or 1.1 ST] [transcript (gene) version]	0.0014	fold change	15.5
Study_188:Spleens of LY49 and MYD88 double/single knockout mice at different time points post MCMV infection	GSE62729		Mus musculus	97.6791	Spleens of LY49 MYD88 double knockout mice - 2d post MCMV infection _vs_ uninfected	RNA expression	Affymetrix GeneChip Mouse Gene Array version [1.0 ST or 1.1 ST] [transcript (gene) version]	0.0024	fold change	12.5
Study_188:Spleens of LY49 and MYD88 double/single knockout mice at different time points post MCMV infection	GSE62729		Mus musculus	98.1585	Spleens of LY49 MYD88 double knockout mice - 3d post MCMV infection _vs_ uninfected	RNA expression	Affymetrix GeneChip Mouse Gene Array version [1.0 ST or 1.1 ST] [transcript (gene) version]	0.0015	fold change	11.2
Study_188:Spleens of LY49 and MYD88 double/single knockout mice at different time points post MCMV infection	GSE62729		Mus musculus	97.9183	Spleens of MYD88 knockout mice - 1.5d post MCMV infection _vs_ uninfected	RNA expression	Affymetrix GeneChip Mouse Gene Array version [1.0 ST or 1.1 ST] [transcript (gene) version]	0.0132	fold change	5.81
Study_188:Spleens of LY49 and MYD88 double/single knockout mice at different time points post MCMV infection	GSE62729		Mus musculus	98.1585	Spleens of MYD88 knockout mice - 3d post MCMV infection _vs_ uninfected	RNA expression	Affymetrix GeneChip Mouse Gene Array version [1.0 ST or 1.1 ST] [transcript (gene) version]	0.007	fold change	7.99
Study_188:Spleens of LY49 and MYD88 double/single knockout mice at different time points post MCMV infection	GSE62729		Mus musculus	97.0874	Spleens of LY49 knockout mice - 1.5d post MCMV infection _vs_ uninfected	RNA expression	Affymetrix GeneChip Mouse Gene Array version [1.0 ST or 1.1 ST] [transcript (gene) version]	0.01	fold change	15.9
Study_188:Spleens of LY49 and MYD88 double/single knockout mice at different time points post MCMV infection	GSE62729		Mus musculus	94.7867	Spleens of LY49 knockout mice - 2d post MCMV infection _vs_ uninfected	RNA expression	Affymetrix GeneChip Mouse Gene Array version [1.0 ST or 1.1 ST] [transcript (gene) version]	0.0269	fold change	9.73
Study_188:Spleens of LY49 and MYD88 double/single knockout mice at different time points post MCMV infection	GSE62729		Mus musculus	91.6405	Spleens of LY49 knockout mice - 3d post MCMV infection _vs_ uninfected	RNA expression	Affymetrix GeneChip Mouse Gene Array version [1.0 ST or 1.1 ST] [transcript (gene) version]	0.0083	fold change	12.2
Study_188:Spleens of LY49 and MYD88 double/single knockout mice at different time points post MCMV infection	GSE62729		Mus musculus	87.7224	Spleens of LY49 MYD88 double knockout mice - 6d post MCMV infection _vs_ uninfected	RNA expression	Affymetrix GeneChip Mouse Gene Array version [1.0 ST or 1.1 ST] [transcript (gene) version]	0.0094	fold change	7.12
Study_188:Spleens of LY49 and MYD88 double/single knockout mice at different time points post MCMV infection	GSE62729		Mus musculus	87.3393	Spleens of wildtype mice - 3d post MCMV infection _vs_ uninfected	RNA expression	Affymetrix GeneChip Mouse Gene Array version [1.0 ST or 1.1 ST] [transcript (gene) version]	0.0139	fold change	5.6
Study_189:Skin biopsies of cutaneous T cell lymphoma patients at different stages of disease progression	GSE59307		Homo sapiens	98.7147	Skin biopsies from cutaneous T cell lymphoma patients at tumor stage _vs_ healthy controls	RNA expression	Affymetrix GeneChip Human HG_U133 Plus 2.0	0.0104	fold change	30.7
Study_189:Skin biopsies of cutaneous T cell lymphoma patients at different stages of disease progression	GSE59307		Homo sapiens	96.3911	Skin biopsies from cutaneous T cell lymphoma patients at folliculotropic stage _vs_ healthy control	RNA expression	Affymetrix GeneChip Human HG_U133 Plus 2.0	1.9e-06	fold change	54.3
Study_189:Skin biopsies of cutaneous T cell lymphoma patients at different stages of disease progression	GSE59307		Homo sapiens	91.9219	Skin biopsies from cutaneous T cell lymphoma patients at plaque stage _vs_ healthy controls	RNA expression	Affymetrix GeneChip Human HG_U133 Plus 2.0	0.0024	fold change	7.58
Study_190:Diffuse large B-Cell lymphoma subtypes using B-cell associated gene signatures (BAGS) classification	GSE56315		Homo sapiens	98.4775	Memory B-cells - diffuse large B-cell lymphoma based on BAGS classification _vs_ healthy FACS sorte	RNA expression	Affymetrix GeneChip Human HG_U133 Plus 2.0	0.0002	fold change	145.7
Study_190:Diffuse large B-Cell lymphoma subtypes using B-cell associated gene signatures (BAGS) classification	GSE56315		Homo sapiens	98.9531	Naive B-cells - diffuse large B-cell lymphoma based on BAGS classification _vs_ healthy FACS sorted	RNA expression	Affymetrix GeneChip Human HG_U133 Plus 2.0	0.0423	fold change	166.2
Study_190:Diffuse large B-Cell lymphoma subtypes using B-cell associated gene signatures (BAGS) classification	GSE56315		Homo sapiens	97.2309	Plasmablasts - diffuse large B-cell lymphoma based on BAGS classification _vs_ healthy FACS sorted	RNA expression	Affymetrix GeneChip Human HG_U133 Plus 2.0	9.2e-11	fold change	164.3
Study_190:Diffuse large B-Cell lymphoma subtypes using B-cell associated gene signatures (BAGS) classification	GSE56315		Homo sapiens	94.9758	Centrocytes - diffuse large B-cell lymphoma based on BAGS classification _vs_ healthy FACS sorted	RNA expression	Affymetrix GeneChip Human HG_U133 Plus 2.0	4.6e-24	fold change	84.7
Study_190:Diffuse large B-Cell lymphoma subtypes using B-cell associated gene signatures (BAGS) classification	GSE56315		Homo sapiens	87.4738	Centroblasts - diffuse large B-cell lymphoma based on BAGS classification _vs_ healthy FACS sorted	RNA expression	Affymetrix GeneChip Human HG_U133 Plus 2.0	1.6e-12	fold change	55.1
Study_190:Diffuse large B-Cell lymphoma subtypes using B-cell associated gene signatures (BAGS) classification	GSE56315		Homo sapiens	55.2395	Diffuse large B-cell lymphoma - activated B-cells _vs_ germinal center B-cells	RNA expression	Affymetrix GeneChip Human HG_U133 Plus 2.0	0.0209	fold change	1.73
Study_191:Liver tissues from 12wk old Sprague-Dawley rats at different time points after partial hepatectomy	GSE63742		Rattus norvegicus	98.5882	Livers from 12wk old Sprague-Dawley rats - 72hr post partial hepatectomy _vs_ sham surgery	RNA expression	Affymetrix GeneChip Rat RAE230 2.0	0.0007	fold change	23.1
Study_191:Liver tissues from 12wk old Sprague-Dawley rats at different time points after partial hepatectomy	GSE63742		Rattus norvegicus	98.311	Livers from 12wk old Sprague-Dawley rats post partial hepatectomy - 72hr _vs_ 0hr	RNA expression	Affymetrix GeneChip Rat RAE230 2.0	0.0003	fold change	17.9
Study_191:Liver tissues from 12wk old Sprague-Dawley rats at different time points after partial hepatectomy	GSE63742		Rattus norvegicus	63.8244	Livers from 12wk old Sprague-Dawley rats - 30hr post partial hepatectomy _vs_ sham surgery	RNA expression	Affymetrix GeneChip Rat RAE230 2.0	0.0002	fold change	4.48
Study_191:Liver tissues from 12wk old Sprague-Dawley rats at different time points after partial hepatectomy	GSE63742		Rattus norvegicus	57.5665	Livers from 12wk old Sprague-Dawley rats post partial hepatectomy - 30hr _vs_ 0hr	RNA expression	Affymetrix GeneChip Rat RAE230 2.0	0.0002	fold change	3.72
Study_191:Liver tissues from 12wk old Sprague-Dawley rats at different time points after partial hepatectomy	GSE63742		Rattus norvegicus	52.9022	Livers from 12wk old Sprague-Dawley rats - 6hr post partial hepatectomy _vs_ sham surgery	RNA expression	Affymetrix GeneChip Rat RAE230 2.0	0.0017	fold change	3.52
Study_191:Liver tissues from 12wk old Sprague-Dawley rats at different time points after partial hepatectomy	GSE63742		Rattus norvegicus	50.5669	Livers from 12wk old Sprague-Dawley rats post partial hepatectomy - 6hr _vs_ 0hr	RNA expression	Affymetrix GeneChip Rat RAE230 2.0	0.0018	fold change	3.37
Study_191:Liver tissues from 12wk old Sprague-Dawley rats at different time points after partial hepatectomy	GSE63742		Rattus norvegicus	29.2615	Livers from 12wk old Sprague-Dawley rats - 24hr post partial hepatectomy _vs_ sham surgery	RNA expression	Affymetrix GeneChip Rat RAE230 2.0	0.001	fold change	2.26
Study_191:Liver tissues from 12wk old Sprague-Dawley rats at different time points after partial hepatectomy	GSE63742		Rattus norvegicus	26.073	Livers from 12wk old Sprague-Dawley rats post partial hepatectomy - 24hr _vs_ 0hr	RNA expression	Affymetrix GeneChip Rat RAE230 2.0	0.002	fold change	2.03
Study_191:Liver tissues from 12wk old Sprague-Dawley rats at different time points after partial hepatectomy	GSE63742		Rattus norvegicus	18.6826	Livers from 12wk old Sprague-Dawley rats post partial hepatectomy - 120hr _vs_ 0hr	RNA expression	Affymetrix GeneChip Rat RAE230 2.0	0.0454	fold change	1.41
Study_191:Liver tissues from 12wk old Sprague-Dawley rats at different time points after partial hepatectomy	GSE63742		Rattus norvegicus	13.0406	Livers from 12wk old Sprague-Dawley rats - 12hr post partial hepatectomy _vs_ sham surgery	RNA expression	Affymetrix GeneChip Rat RAE230 2.0	0.0087	fold change	1.67
Study_191:Liver tissues from 12wk old Sprague-Dawley rats at different time points after partial hepatectomy	GSE63742		Rattus norvegicus	12.9248	Livers from 12wk old Sprague-Dawley rats - 36hr post partial hepatectomy _vs_ sham surgery	RNA expression	Affymetrix GeneChip Rat RAE230 2.0	0.0123	fold change	1.82
Study_191:Liver tissues from 12wk old Sprague-Dawley rats at different time points after partial hepatectomy	GSE63742		Rattus norvegicus	8.9865	Livers from 12wk old Sprague-Dawley rats post partial hepatectomy - 12hr _vs_ 0hr	RNA expression	Affymetrix GeneChip Rat RAE230 2.0	0.0263	fold change	1.45
Study_192:Microglia and monocytes post spinal cord injury or TGFB1 treatment	GSE62698		Mus musculus	99.055	Microglia from spinal cord 16hr post spinal cord injury _vs_ immediately after injury	RNA expression	Illumina iGenome UCSC mm10, May 23 2014, RefSeq	2.9e-05	fold change	8.21122
Study_192:Microglia and monocytes post spinal cord injury or TGFB1 treatment	GSE62698		Mus musculus	95.4526	Microglia from spinal cord 1d post spinal cord injury _vs_ immediately after injury	RNA expression	Illumina iGenome UCSC mm10, May 23 2014, RefSeq	0.0003	fold change	6.01259
Study_192:Microglia and monocytes post spinal cord injury or TGFB1 treatment	GSE62698		Mus musculus	54.6263	Monocytes from mice post spinal cord injury - 7d _vs_ 16hr	RNA expression	Illumina iGenome UCSC mm10, May 23 2014, RefSeq	0.0027	fold change	-3.06289
Study_193:Foreskin fibroblasts infected in culture with human cytomegalovirus	GSE63797		Homo sapiens	99.2556	Foreskin fibroblasts infected in culture with human cytomegalovirus for 24hr _vs_ uninfected	RNA expression	Illumina iGenome UCSC, hg19, March 6, 2013 RefSeq	1.5e-106	fold change	210.442
Study_193:Foreskin fibroblasts infected in culture with human cytomegalovirus	GSE63797		Homo sapiens	93.5139	Foreskin fibroblasts infected in culture with human cytomegalovirus for 48hr _vs_ uninfected	RNA expression	Illumina iGenome UCSC, hg19, March 6, 2013 RefSeq	7.1e-45	fold change	46.7777
Study_193:Foreskin fibroblasts infected in culture with human cytomegalovirus	GSE63797		Homo sapiens	47.7838	Foreskin fibroblasts infected in culture with human cytomegalovirus for 72hr _vs_ uninfected	RNA expression	Illumina iGenome UCSC, hg19, March 6, 2013 RefSeq	2.2e-16	fold change	13.7868
Study_194:Gastrocnemius muscles from C57BL6 mice at 6 and 24 months of age	GSE55163		Mus musculus	99.055	Gastrocnemius muscles from C57BL6 mice 24mo old _vs_ 6mo old	RNA expression	Illumina iGenome UCSC mm10, May 23 2014, RefSeq	3.8e-08	fold change	4.20839
Study_195:Macrophages infected with wildtype or rv0431 deficient M. tuberculosis strains	GSE50050		Mus musculus	99.055	Bone marrow derived macrophages - rv0431 deficient M. tuberculosis H37Rv for 8hr _vs_ uninfected	RNA expression	Illumina iGenome UCSC mm10, May 23 2014, RefSeq	2.3e-24	fold change	36.9736
Study_195:Macrophages infected with wildtype or rv0431 deficient M. tuberculosis strains	GSE50050		Mus musculus	97.2214	Bone marrow derived macrophages - wildtype M. tuberculosis H37Rv for 8hr _vs_ uninfected	RNA expression	Illumina iGenome UCSC mm10, May 23 2014, RefSeq	2.9e-11	fold change	8.98338
Study_196:Lungs from NLRP3, ASC knockout or wildtype mice infected with S. pneumoniae	GSE42464		Mus musculus	98.4659	Lungs of ASC knockout females 6hr post high dose S. pneumoniae (ATCC6303 strain) _vs_ uninfected	RNA expression	Illumina MouseRef-8 v2.0 expression beadchip	0.0092	fold change	10.4
Study_196:Lungs from NLRP3, ASC knockout or wildtype mice infected with S. pneumoniae	GSE42464		Mus musculus	98.6349	Lungs of ASC knockout females 6hr post high dose S. pneumoniae (D39 strain) _vs_ uninfected	RNA expression	Illumina MouseRef-8 v2.0 expression beadchip	0.0014	fold change	18.6
Study_196:Lungs from NLRP3, ASC knockout or wildtype mice infected with S. pneumoniae	GSE42464		Mus musculus	98.6349	Lungs of wildtype females 48hr post high dose S. pneumoniae (D39 strain) _vs_ uninfected	RNA expression	Illumina MouseRef-8 v2.0 expression beadchip	4.8e-05	fold change	13.5
Study_196:Lungs from NLRP3, ASC knockout or wildtype mice infected with S. pneumoniae	GSE42464		Mus musculus	99.3128	Lungs of wildtype females 6hr post high dose S. pneumoniae (D39 strain) _vs_ uninfected	RNA expression	Illumina MouseRef-8 v2.0 expression beadchip	7.2e-05	fold change	33
Study_196:Lungs from NLRP3, ASC knockout or wildtype mice infected with S. pneumoniae	GSE42464		Mus musculus	98.2994	Lungs of wildtype females 6hr post high dose S. pneumoniae (ATCC6303 strain) _vs_ uninfected	RNA expression	Illumina MouseRef-8 v2.0 expression beadchip	7.2e-05	fold change	14
Study_197:Intestinal tissues from ulcerative colitis and Crohnâ€™s disease patients	GSE48634		Homo sapiens	99.2516	Ascending colon tissues from colonic Crohn's disease patients _vs_ normal	RNA expression	Illumina HumanHT-12 V4.0 expression beadchip	0.0054	fold change	2.65
Study_198:Spinal cords from experimental autoimmune encephalomyelitis mice (EAE) treated with R-flurbiprofen	GSE60847		Mus musculus	99.1237	Lumbar spinal cords of mice vehicle treated - EAE via MOG immunization _vs_ sham	RNA expression	Illumina MouseWG-6 v2.0	0.0012	fold change	32
Study_199:Whole blood mRNA expression profiling in neonatal sepsis	GSE25504		Homo sapiens	99.1061	Blood sepsis from Enterococcus not on antibiotics _vs_ healthy control_GPL13667	RNA expression	Affymetrix GeneChip Human Genome HG-U219 Array	0.0401	fold change	24.9
Study_199:Whole blood mRNA expression profiling in neonatal sepsis	GSE25504		Homo sapiens	90.6717	Blood sepsis from coagulase negative staphylococcus not on antibiotics _vs_ healthy control_GPL6947	RNA expression	Illumina Human HT-12 (WG-6) v3.0 expression beadchip	0.0294	fold change	3.69
Study_199:Whole blood mRNA expression profiling in neonatal sepsis	GSE25504		Homo sapiens	38.5336	Blood sepsis from Enterovirus not on antibiotics _vs_ healthy control_GPL15158	RNA expression	GE Healthcare CodeLink Human Whole Genome	0.0017	fold change	4.79
Study_199:Whole blood mRNA expression profiling in neonatal sepsis	GSE25504		Homo sapiens	24.5418	Blood sepsis from Escherichia coli not on antibiotics _vs_ healthy control_GPL15158	RNA expression	GE Healthcare CodeLink Human Whole Genome	0.0001	fold change	-7.31
Study_199:Whole blood mRNA expression profiling in neonatal sepsis	GSE25504		Homo sapiens	18.0412	Blood sepsis from Enterococcus not on antibiotics _vs_ healthy control_GPL6947	RNA expression	Illumina Human HT-12 (WG-6) v3.0 expression beadchip	9.4e-05	fold change	1.32
Study_199:Whole blood mRNA expression profiling in neonatal sepsis	GSE25504		Homo sapiens	18.0612	Blood suspected sepsis _vs_ healthy control_GPL15158	RNA expression	GE Healthcare CodeLink Human Whole Genome	0.0078	fold change	-1.72
Study_199:Whole blood mRNA expression profiling in neonatal sepsis	GSE25504		Homo sapiens	14.74	Blood sepsis from Listeria not on antibiotics _vs_ healthy control_GPL15158	RNA expression	GE Healthcare CodeLink Human Whole Genome	0.0311	fold change	-2.77
Study_200:Stem and progenitor cells from acute, blastic, and chronic phase chronic myeloid leukemia patients	GSE47927		Homo sapiens	98.6816	Peripheral blood multipotent progenitors of accelerated phase CML _vs_ normal controls	RNA expression	Affymetrix GeneChip Human Gene 1.0 ST Array [transcript (gene) version]	0.031	fold change	-5.92
Study_200:Stem and progenitor cells from acute, blastic, and chronic phase chronic myeloid leukemia patients	GSE47927		Homo sapiens	93.0458	Peripheral blood multipotent progenitors of blastic phase CML _vs_ normal controls	RNA expression	Affymetrix GeneChip Human Gene 1.0 ST Array [transcript (gene) version]	0.0158	fold change	-4.7
Study_200:Stem and progenitor cells from acute, blastic, and chronic phase chronic myeloid leukemia patients	GSE47927		Homo sapiens	91.6809	Peripheral blood hematopoietic stem cells of chronic phase CML _vs_ normal controls	RNA expression	Affymetrix GeneChip Human Gene 1.0 ST Array [transcript (gene) version]	0.0008	fold change	-4.96
Study_200:Stem and progenitor cells from acute, blastic, and chronic phase chronic myeloid leukemia patients	GSE47927		Homo sapiens	86.6957	Peripheral blood hematopoietic stem cells of accelerated phase CML _vs_ normal controls	RNA expression	Affymetrix GeneChip Human Gene 1.0 ST Array [transcript (gene) version]	0.0039	fold change	-3.7
Study_201:Brain glioma stem cells and normal neural stem cells	GSE41031		Homo sapiens	98.6213	Brain glioma stem cells _vs_ normal neural stem cells	RNA expression	Custom Human	0.0006	fold change	161.1
Study_202:Monocytes from sepsis patients treated ex vivo with LPS	GSE46955		Homo sapiens	99.0079	Blood monocytes in culture untreated - patients recovering from sepsis _vs_ healthy donors	RNA expression	Illumina HumanRef-8 v2.0 expression beadchip (official Probe ID)	0.0065	fold change	13.3
Study_203:Blood from patients with fevers due to Rhinovirus, strains of influenza, or indeterminate cause	GSE29385		Homo sapiens	98.9746	Blood from SO-H1N1 influenza patients drawn 3-7d after onset of fever _vs_ within 72hr	RNA expression	Illumina HumanHT-12 V4.0 expression beadchip	2.5e-16	fold change	-25
Study_203:Blood from patients with fevers due to Rhinovirus, strains of influenza, or indeterminate cause	GSE29385		Homo sapiens	98.0623	Blood from seaonal H1N1 influenza patients drawn 2-5wk after onset of fever _vs_ within 72hr	RNA expression	Illumina HumanHT-12 V4.0 expression beadchip	3.9e-08	fold change	-82.8
Study_203:Blood from patients with fevers due to Rhinovirus, strains of influenza, or indeterminate cause	GSE29385		Homo sapiens	98.2434	Blood from SO-H1N1 influenza patients drawn 2-5wk after onset of fever _vs_ within 72hr	RNA expression	Illumina HumanHT-12 V4.0 expression beadchip	6e-22	fold change	-49.6
Study_203:Blood from patients with fevers due to Rhinovirus, strains of influenza, or indeterminate cause	GSE29385		Homo sapiens	96.2853	Blood from H3N2 influenza patients drawn 2-5wk after onset of fever _vs_ within 72hr	RNA expression	Illumina HumanHT-12 V4.0 expression beadchip	1.8e-09	fold change	-23.4
Study_203:Blood from patients with fevers due to Rhinovirus, strains of influenza, or indeterminate cause	GSE29385		Homo sapiens	96.0246	Blood from seaonal H1N1 influenza patients drawn 3-7d after onset of fever _vs_ within 72hr	RNA expression	Illumina HumanHT-12 V4.0 expression beadchip	6.9e-05	fold change	-26
Study_203:Blood from patients with fevers due to Rhinovirus, strains of influenza, or indeterminate cause	GSE29385		Homo sapiens	95.2508	Blood from H3N2 influenza patients drawn 3-7d after onset of fever _vs_ within 72hr	RNA expression	Illumina HumanHT-12 V4.0 expression beadchip	3e-05	fold change	-13.4
Study_203:Blood from patients with fevers due to Rhinovirus, strains of influenza, or indeterminate cause	GSE29385		Homo sapiens	85.0398	Blood from patients with no detectable viruses drawn 2-5wk after onset of fever _vs_ within 72hr	RNA expression	Illumina HumanHT-12 V4.0 expression beadchip	2.3e-08	fold change	-3.95
Study_203:Blood from patients with fevers due to Rhinovirus, strains of influenza, or indeterminate cause	GSE29385		Homo sapiens	82.8528	Blood from patients with no detectable viruses drawn 3-7d after onset of fever _vs_ within 72hr	RNA expression	Illumina HumanHT-12 V4.0 expression beadchip	6.7e-10	fold change	-3.87
Study_204:Breast cancer samples of differing molecular sub-types, HER2 expression, and ER expression	GSE48390		Homo sapiens	99.112	Breast cancers of Han Chinese women prior to therapy classified as high risk _vs_ low risk	RNA expression	Affymetrix GeneChip Human HG_U133 Plus 2.0	1.5e-05	fold change	-3.16
Study_204:Breast cancer samples of differing molecular sub-types, HER2 expression, and ER expression	GSE48390		Homo sapiens	89.5784	Breast cancers of Han Chinese women prior to therapy - basal-like _vs_ normal breast-like	RNA expression	Affymetrix GeneChip Human HG_U133 Plus 2.0	0.0022	fold change	4.25
Study_204:Breast cancer samples of differing molecular sub-types, HER2 expression, and ER expression	GSE48390		Homo sapiens	63.4518	Breast cancers of Han Chinese women prior to therapy - HER2 enriched type _vs_ normal breast-like	RNA expression	Affymetrix GeneChip Human HG_U133 Plus 2.0	0.0168	fold change	2.79
Study_204:Breast cancer samples of differing molecular sub-types, HER2 expression, and ER expression	GSE48390		Homo sapiens	61.2085	Breast cancers of Han Chinese women prior to therapy - luminal B type _vs_ normal breast-like	RNA expression	Affymetrix GeneChip Human HG_U133 Plus 2.0	0.0194	fold change	2.83
Study_205:Spleens of C57BL/6 mice infected with malaria parasite Plasmodium yoelii strain N67 or N67C	GSE51329		Mus musculus	99.1414	Spleens of C57BL/6 mice infected with Plasmodium yoelii strain N67 _vs_ mock controls	RNA expression	Illumina MouseRef-8 v2.0 expression beadchip	2.4e-05	fold change	11.4
Study_205:Spleens of C57BL/6 mice infected with malaria parasite Plasmodium yoelii strain N67 or N67C	GSE51329		Mus musculus	93.9867	Spleens of C57BL/6 mice infected with Plasmodium yoelii strain N67C _vs_ mock controls	RNA expression	Illumina MouseRef-8 v2.0 expression beadchip	0.0002	fold change	8.97
Study_206:Non-small cell lung cancer clinical stages and outcome	GSE50081		Homo sapiens	98.4775	Non-small cell lung cancer samples T2 patients - recurrent _vs_ non-recurrent	RNA expression	Affymetrix GeneChip Human HG_U133 Plus 2.0	0.0053	fold change	-1.69
Study_206:Non-small cell lung cancer clinical stages and outcome	GSE50081		Homo sapiens	97.8493	Non-small cell lung cancer samples T1 patients - recurrent _vs_ non-recurrent	RNA expression	Affymetrix GeneChip Human HG_U133 Plus 2.0	0.0044	fold change	2.01
Study_206:Non-small cell lung cancer clinical stages and outcome	GSE50081		Homo sapiens	95.6425	Non-small cell lung cancer samples patients dead at time ofanalysis-recurrent _vs_ non-recurrent	RNA expression	Affymetrix GeneChip Human HG_U133 Plus 2.0	0.0297	fold change	-1.65
Study_206:Non-small cell lung cancer clinical stages and outcome	GSE50081		Homo sapiens	95.4198	Non-small cell lung cancer samples recurrent disease - T2 _vs_ T1	RNA expression	Affymetrix GeneChip Human HG_U133 Plus 2.0	0.0148	fold change	-1.84
Study_206:Non-small cell lung cancer clinical stages and outcome	GSE50081		Homo sapiens	95.2708	Non-small cell lung cancer samples T1 patients - dead at time of analysis _vs_ alive	RNA expression	Affymetrix GeneChip Human HG_U133 Plus 2.0	0.004	fold change	2.07
Study_206:Non-small cell lung cancer clinical stages and outcome	GSE50081		Homo sapiens	90.3685	Non-small cell lung cancer samples female patients - current smokers _vs_ non-smokers	RNA expression	Affymetrix GeneChip Human HG_U133 Plus 2.0	0.0079	fold change	2.43
Study_206:Non-small cell lung cancer clinical stages and outcome	GSE50081		Homo sapiens	87.7239	Non-small cell lung cancer samples non-recurrent disease - dead at time of analysis _vs_ alive	RNA expression	Affymetrix GeneChip Human HG_U133 Plus 2.0	0.0296	fold change	1.54
Study_206:Non-small cell lung cancer clinical stages and outcome	GSE50081		Homo sapiens	84.9358	Non-small cell lung cancer samples non-recurrent disease - T2 _vs_ T1	RNA expression	Affymetrix GeneChip Human HG_U133 Plus 2.0	0.0003	fold change	1.85
Study_206:Non-small cell lung cancer clinical stages and outcome	GSE50081		Homo sapiens	76.2905	Non-small cell lung cancer samples patients alive at time of analysis - T2 _vs_ T1	RNA expression	Affymetrix GeneChip Human HG_U133 Plus 2.0	0.0059	fold change	1.63
Study_206:Non-small cell lung cancer clinical stages and outcome	GSE50081		Homo sapiens	17.6501	Non-small cell lung cancer samples - squamous cell carcinoma _vs_ adenocarcinoma	RNA expression	Affymetrix GeneChip Human HG_U133 Plus 2.0	0.0455	fold change	1.33
Study_207:Pancreatic ductal adenocarcinoma and normal pancreas tissues	GSE41368		Homo sapiens	99.0727	Pancreatic ductal adenocarcinoma tissues _vs_ normal pancreas	RNA expression	Affymetrix GeneChip Human Gene 1.0 ST Array [transcript (gene) version]	1.1e-06	fold change	24.1
Study_208:Skeletal muscle fibers from inflammatory myopathy patients	GSE48280		Homo sapiens	99.0727	Skeletal muscle myofibers LCM isolated - MHC-I positive dermatomyositis _vs_ normal	RNA expression	Affymetrix GeneChip Human Gene 1.0 ST Array [transcript (gene) version]	0.0007	fold change	32.8
Study_209:Whole peripheral blood samples from SjÃ¶grenâ€™s syndrome patients	GSE51092		Homo sapiens	99.0962	Whole peripheral blood samples from SjÃ¶grenâ€™s syndrome patients _vs_ healthy controls	RNA expression	Illumina Human HT-12 (WG-6) v3.0 expression beadchip	7.8e-08	fold change	2.9
Study_210:Invasive breast carcinomas from 246 patients	GSE47109		Homo sapiens	98.8728	Invasive breast carcinomas - grade 2 _vs_ grade 1	RNA expression	Affymetrix GeneChip Human HG_U133 Plus 2.0	0.0002	fold change	1.83
Study_210:Invasive breast carcinomas from 246 patients	GSE47109		Homo sapiens	99.4332	Invasive breast carcinomas - grade 3 _vs_ grade 1	RNA expression	Affymetrix GeneChip Human HG_U133 Plus 2.0	7.6e-09	fold change	4.15
Study_211:Lungs of patients with chronic pulmonary obstructive disease or interstitial lung disease	GSE47460		Homo sapiens	99.1395	Lungs of pneumocystis(+) chronic obstructive pulmonary disease patients _vs_ normal_GPL14550	RNA expression	Agilent Human Whole Genome G4112A/G4112F	0.0023	fold change	4.05
Study_211:Lungs of patients with chronic pulmonary obstructive disease or interstitial lung disease	GSE47460		Homo sapiens	95.0552	Lungs of interstitial lung disease patients - male _vs_ female_GPL14550	RNA expression	Agilent Human Whole Genome G4112A/G4112F	0.0021	fold change	-1.7
Study_211:Lungs of patients with chronic pulmonary obstructive disease or interstitial lung disease	GSE47460		Homo sapiens	94.2774	Lungs of interstitial lung disease patients w/ hypersensitive pneumonitis _vs_ normal_GPL14550	RNA expression	Agilent Human Whole Genome G4112A/G4112F	0.0008	fold change	3.72
Study_211:Lungs of patients with chronic pulmonary obstructive disease or interstitial lung disease	GSE47460		Homo sapiens	90.4879	Lungs of interstitial lung disease patients - male _vs_ female_GPL6480	RNA expression	Agilent Human Whole Genome G4112A/G4112F	0.0066	fold change	-2.52
Study_211:Lungs of patients with chronic pulmonary obstructive disease or interstitial lung disease	GSE47460		Homo sapiens	62.6983	Lungs of interstitial lung disease patients w/ nonspecific pneumonitis _vs_ normal_GPL6480	RNA expression	Agilent Human Whole Genome G4112A/G4112F	0.0346	fold change	-2.46
Study_211:Lungs of patients with chronic pulmonary obstructive disease or interstitial lung disease	GSE47460		Homo sapiens	58.2276	Lungs of interstitial lung disease patients - GOLD stage 0 _vs_ normal_GPL6480	RNA expression	Agilent Human Whole Genome G4112A/G4112F	0.0036	fold change	-2.47
Study_211:Lungs of patients with chronic pulmonary obstructive disease or interstitial lung disease	GSE47460		Homo sapiens	50.8481	Lungs of interstitial lung disease patients w/ pneumonia/idiopathic fibrosis _vs_ normal_GPL6480	RNA expression	Agilent Human Whole Genome G4112A/G4112F	0.0079	fold change	-2.33
Study_211:Lungs of patients with chronic pulmonary obstructive disease or interstitial lung disease	GSE47460		Homo sapiens	28.66	Lungs of interstitial lung disease patients w/ pneumonia/idiopathic fibrosis _vs_ normal_GPL14550	RNA expression	Agilent Human Whole Genome G4112A/G4112F	0.021	fold change	-1.38
Study_212:Inner and middle ear tissues after otitis media inflammation induced by H. influenza	GSE49129		Mus musculus	98.7323	Inner ears from mice - 6hr post injection with 10e9 heat-killed H. influenza _vs_ controls	RNA expression	Affymetrix GeneChip Mouse MG_430 2.0	2.1e-11	fold change	32.7
Study_212:Inner and middle ear tissues after otitis media inflammation induced by H. influenza	GSE49129		Mus musculus	98.5416	Middle ears from mice - 6hr post injection with 10e9 heat-killed H. influenza _vs_ controls	RNA expression	Affymetrix GeneChip Mouse MG_430 2.0	1.1e-16	fold change	55.5
Study_213:Chronic hepatitis E infection in kidney-transplant recipients	GSE36539		Homo sapiens	99.0334	Monocytes of patients with severe chronic hepatitis E infection _vs_ uninfected controls	RNA expression	Agilent Human Whole Genome G4112A/G4112F	0.0008	fold change	10
Study_213:Chronic hepatitis E infection in kidney-transplant recipients	GSE36539		Homo sapiens	96.445	Monocytes of patients with moderate chronic hepatitis E infection _vs_ uninfected controls	RNA expression	Agilent Human Whole Genome G4112A/G4112F	0.024	fold change	4.02
Study_213:Chronic hepatitis E infection in kidney-transplant recipients	GSE36539		Homo sapiens	92.6681	Whole blood of patients with severe chronic hepatitis E infection _vs_ uninfected controls	RNA expression	Agilent Human Whole Genome G4112A/G4112F	0.0007	fold change	6.21
Study_214:C57BL-6 mice spleen infected with Chinese strain (SC84) of Streptococcus suis	GSE41522		Mus musculus	99.1414	Spleens 6hr post infection with Streptococcus suis SC84 strain _vs_ mock infection	RNA expression	Illumina MouseRef-8 v2.0 expression beadchip	3.4e-05	fold change	19.4
Study_215:Adipose tissue changes associated with diet and/or exercise induced weight loss	GSE43471		Homo sapiens	98.7401	Subcutaneous adipose tissue of obese women - exercise weight loss 6mo _vs_ baseline	RNA expression	Illumina Human HT-12 (WG-6) v3.0 expression beadchip	0.0269	fold change	1.53
Study_216:Macrophages stimulated with Lactobacillus rhamnosus GG or LC705 for 6 or 24 hours	GSE20940		Homo sapiens	98.7928	Macrophages 7d differentiated + 24hr Lactobacillus rhamnosus LC705 culture _vs_ 24hr control medium	RNA expression	Affymetrix GeneChip Human HG_U133 Plus 2.0	0.0173	fold change	98.1
Study_216:Macrophages stimulated with Lactobacillus rhamnosus GG or LC705 for 6 or 24 hours	GSE20940		Homo sapiens	97.3843	Macrophages 7d differentiated + 6hr Lactobacillus rhamnosus LC705 culture _vs_ 6hr control medium	RNA expression	Affymetrix GeneChip Human HG_U133 Plus 2.0	0.013	fold change	13
Study_216:Macrophages stimulated with Lactobacillus rhamnosus GG or LC705 for 6 or 24 hours	GSE20940		Homo sapiens	95.9398	Macrophages 7d differentiated + 6hr Lactobacillus rhamnosus GG culture _vs_ 6hr control medium	RNA expression	Affymetrix GeneChip Human HG_U133 Plus 2.0	0.0088	fold change	9.53
Study_216:Macrophages stimulated with Lactobacillus rhamnosus GG or LC705 for 6 or 24 hours	GSE20940		Homo sapiens	87.9755	Macrophages 7d differentiated + 24hr Lactobacillus rhamnosus GG culture _vs_ 24hr control medium	RNA expression	Affymetrix GeneChip Human HG_U133 Plus 2.0	0.0225	fold change	4.52
Study_217:Prednisolone therapy in children and adolescents with dengue	GSE40165		Homo sapiens	98.7635	Blood of dengue patients placebo treated 3d - 1mo follow up _vs_ pre-treatment	RNA expression	Custom Human	1.9e-11	fold change	-10.3
Study_217:Prednisolone therapy in children and adolescents with dengue	GSE40165		Homo sapiens	28.137	Blood of dengue patients placebo treated 3d - post-treatment _vs_ pre-treatment	RNA expression	Custom Human	0.0381	fold change	-1.55
Study_218:Diffuse large B-cell lymphomas compared to healthy peripheral blood B cells	GSE44337		Homo sapiens	98.9531	Diffuse large B-cell lymphomas _vs_ healthy peripheral blood B cell controls	RNA expression	Affymetrix GeneChip Human HG_U133 Plus 2.0	3.3e-07	fold change	70
Study_219:Colons of Rag1 knockout C57BL/6 mice with CD4+ CD45RBhi T cell-induced inflammatory bowel disease	GSE27302		Mus musculus	98.7323	Colons of Rag1 KO C57BL/6 mice 2wk after WT CD4+ CD45RBhi T cell injection _vs_ untreated controls	RNA expression	Affymetrix GeneChip Mouse MG_430 2.0	0.004	fold change	4.46
Study_219:Colons of Rag1 knockout C57BL/6 mice with CD4+ CD45RBhi T cell-induced inflammatory bowel disease	GSE27302		Mus musculus	99.2162	Colons of Rag1 KO C57BL/6 mice 4wk after WT CD4+ CD45RBhi T cell injection _vs_ untreated controls	RNA expression	Affymetrix GeneChip Mouse MG_430 2.0	0.0002	fold change	14.5
Study_219:Colons of Rag1 knockout C57BL/6 mice with CD4+ CD45RBhi T cell-induced inflammatory bowel disease	GSE27302		Mus musculus	99.0217	Colons of Rag1 KO C57BL/6 mice 6wk after WT CD4+ CD45RBhi T cell injection _vs_ untreated controls	RNA expression	Affymetrix GeneChip Mouse MG_430 2.0	0.0002	fold change	20.5
Study_220:Lungs co-immunized with PPS3 and LPS and infected with S. pnuemoniae	GSE45644		Mus musculus	99.1198	Lungs mock-immunized 48hr post S. pneumoniae infection_vs_ uninfected	RNA expression	Affymetrix GeneChip Mouse MG_430 2.0	3.3e-06	fold change	50
Study_221:Dendritic cell, natural killer cell and B lymphocyte responses to MCMV infection	GSE21491		Mus musculus	98.7323	CD11b+ conventional dendritic cells - 36hr post murine cytomegalovirus infection _vs_ uninfected	RNA expression	Affymetrix GeneChip Mouse MG_430 2.0	0.0396	fold change	72.3
Study_222:Spleen and liver tissues from IFNAR and IPS1 KO mice infected with West Nile virus (WNV-TX)	GSE39259		Mus musculus	98.8259	Livers from IFNR KO mice - infected 2d WNV-TX _vs_ mock infection	RNA expression	Agilent Mouse Whole Genome G4122A/G4122F	0.0018	fold change	166.1
Study_222:Spleen and liver tissues from IFNAR and IPS1 KO mice infected with West Nile virus (WNV-TX)	GSE39259		Mus musculus	98.4058	Spleens from IFNR KO mice - infected 2d WNV-TX _vs_ mock infection	RNA expression	Agilent Mouse Whole Genome G4122A/G4122F	0.0027	fold change	98.9
Study_222:Spleen and liver tissues from IFNAR and IPS1 KO mice infected with West Nile virus (WNV-TX)	GSE39259		Mus musculus	96.2594	Livers from wildtype mice - infected 4d WNV-TX _vs_ mock infection	RNA expression	Agilent Mouse Whole Genome G4122A/G4122F	0.0002	fold change	2.8
Study_222:Spleen and liver tissues from IFNAR and IPS1 KO mice infected with West Nile virus (WNV-TX)	GSE39259		Mus musculus	93.07	Livers from IPS1 KO mice - infected 4d WNV-TX _vs_ mock infection	RNA expression	Agilent Mouse Whole Genome G4122A/G4122F	0.0182	fold change	5.99
Study_222:Spleen and liver tissues from IFNAR and IPS1 KO mice infected with West Nile virus (WNV-TX)	GSE39259		Mus musculus	87.6148	Spleens from wildtype mice - infected 4d WNV-TX _vs_ mock infection	RNA expression	Agilent Mouse Whole Genome G4122A/G4122F	0.0176	fold change	2.82
Study_222:Spleen and liver tissues from IFNAR and IPS1 KO mice infected with West Nile virus (WNV-TX)	GSE39259		Mus musculus	42.3793	Livers from IFNR and IPS1 double KO mice - infected 4d WNV-TX _vs_ mock infection	RNA expression	Agilent Mouse Whole Genome G4122A/G4122F	0.0256	fold change	3.37
Study_223:Spleen from mice infected with Streptococcus suis European strain (P1/7)	GSE41521		Mus musculus	99.1414	Spleen from mice infected with Streptococcus suis European (P1/7) strain 6hr _vs_ mock infection	RNA expression	Illumina MouseRef-8 v2.0 expression beadchip	0.0002	fold change	14.1
Study_224:Measles virus-infected brain: affect of HSP70 overexpression	GSE42264		Mus musculus	98.6368	Brain constitutively expressing HSP70 - 10d post measles virus infection _vs_ 5d uninfected	RNA expression	Affymetrix GeneChip Mouse MG_430 2.0	8.8e-06	fold change	36
Study_224:Measles virus-infected brain: affect of HSP70 overexpression	GSE42264		Mus musculus	99.1198	Brain wildtype - 10d post measles virus infection _vs_ 5d uninfected	RNA expression	Affymetrix GeneChip Mouse MG_430 2.0	1.6e-05	fold change	40
Study_224:Measles virus-infected brain: affect of HSP70 overexpression	GSE42264		Mus musculus	93.3672	Brain constitutively expressing HSP70 - 5d post measles virus infection _vs_ uninfected	RNA expression	Affymetrix GeneChip Mouse MG_430 2.0	3.5e-05	fold change	4.18
Study_224:Measles virus-infected brain: affect of HSP70 overexpression	GSE42264		Mus musculus	91.1843	Brain wildtype - 5d post measles virus infection _vs_ uninfected	RNA expression	Affymetrix GeneChip Mouse MG_430 2.0	0.0046	fold change	2.78
Study_225:Hearts of C57BL/6 mice infected with a Colombian strain of Trypanosoma cruzi	GSE41089		Mus musculus	99.2162	Hearts of C57BL/6 mice - 18d after infected with a Colombian strain of T. cruzi _vs_ not infected	RNA expression	Affymetrix GeneChip Mouse MG_430 2.0	1.2e-05	fold change	52
Study_226:GSE39454_bc_Biceps, deltoid, and quadriceps muscle biopsies of myositis patients	GSE39454		Homo sapiens	98.4775	Biceps of inclusion body myositis patients _vs_ healthy individuals	RNA expression	Affymetrix GeneChip Human HG_U133 Plus 2.0	0.0006	fold change	35.8
Study_226:GSE39454_bc_Biceps, deltoid, and quadriceps muscle biopsies of myositis patients	GSE39454		Homo sapiens	98.4775	Biceps of polymyositis patients _vs_ healthy individuals	RNA expression	Affymetrix GeneChip Human HG_U133 Plus 2.0	0.0103	fold change	11.2
Study_226:GSE39454_bc_Biceps, deltoid, and quadriceps muscle biopsies of myositis patients	GSE39454		Homo sapiens	98.7928	Quadriceps of inclusion body myositis patients _vs_ healthy individuals	RNA expression	Affymetrix GeneChip Human HG_U133 Plus 2.0	0.0001	fold change	31.2
Study_227:Whole blood transcriptional response to malaria infection	GSE34404		Homo sapiens	99.0511	Whole blood with hemoglobin genotype AC - malaria patients _vs_ uninfected controls	RNA expression	Custom Human	0.007	fold change	4.43
Study_227:Whole blood transcriptional response to malaria infection	GSE34404		Homo sapiens	51.8581	Whole blood from malaria patients with high parasitemia _vs_ uninfected controls	RNA expression	Custom Human	0.0473	fold change	1.49
Study_228:Macrophages infected with Vietnamese, Indonesian, and recombined H5N1 influenza A	GSE40711		Homo sapiens	98.8201	Macrophages 6hr after infection with H5N1 influenza A IDN3006cl2PA _vs_ mock infected controls	RNA expression	Agilent Human Whole Genome G4112A/G4112F	0.0008	fold change	882.3
Study_229:Lung airway gene expression during B. pertussis infection	GSE33995		Mus musculus	99.3128	Lung 2d post 30 x 10^6 CFU dPT B. pertussis (toxin deficient) infection _vs_ mock infection 2d	RNA expression	Illumina MouseRef-8 v2.0 expression beadchip	0.0396	fold change	10.5
Study_229:Lung airway gene expression during B. pertussis infection	GSE33995		Mus musculus	98.6349	Lung 4d post 1 x 10^6 CFU WT B. pertussis infection _vs_ mock infection 2d	RNA expression	Illumina MouseRef-8 v2.0 expression beadchip	0.0014	fold change	10.3
Study_230:Acute host responses to 2009 pandemic H1N1 influenza infection in mice	GSE40091		Mus musculus	99.3562	Lung of mice infected with H1N1 influenza A strain CA04 3d _vs_ mock infected	RNA expression	Agilent Mouse Whole Genome G4122A/G4122F	0.006	fold change	78.4
Study_230:Acute host responses to 2009 pandemic H1N1 influenza infection in mice	GSE40091		Mus musculus	99.3562	Lung of mice infected with H1N1 influenza A strain CA04 5d _vs_ mock infected	RNA expression	Agilent Mouse Whole Genome G4122A/G4122F	0.0001	fold change	35.8
Study_230:Acute host responses to 2009 pandemic H1N1 influenza infection in mice	GSE40091		Mus musculus	88.1135	Lung of mice infected with H1N1 influenza A strain CA04 1d _vs_ mock infected	RNA expression	Agilent Mouse Whole Genome G4122A/G4122F	0.0039	fold change	6.61
Study_231:Skin lesions (acute and chronic) of moderate-to-severe atopic dermatitis patients	GSE36842		Homo sapiens	98.9531	Skin of atopic dermatitis patients - chronic lesion _vs_ non-lesion	RNA expression	Affymetrix GeneChip Human HG_U133 Plus 2.0	0.0233	fold change	4.46
Study_232:Neural stem cell derived medulloblastoma tumors	GSE36594		Mus musculus	99.3581	Orthotopic tumor from P0 cerebellar neural stem cells expressing N-myc(T58A) _vs_ sorted GFP NSCs	RNA expression	Custom Mouse	0.0062	fold change	-19.5
Study_232:Neural stem cell derived medulloblastoma tumors	GSE36594		Mus musculus	71.5226	Cells derived from medulloblastoma from GTML model mice (induced MYC expression) _vs_ primary tumor	RNA expression	Custom Mouse	7.6e-09	fold change	5.93
Study_232:Neural stem cell derived medulloblastoma tumors	GSE36594		Mus musculus	25.7105	Medulloblastoma from GTML model mice (induced MYC expression) _vs_ normal cerebellum	RNA expression	Custom Mouse	1.1e-09	fold change	1.5
Study_233:Immune response against 2009 pandemic H1N1 influenza A virus in aged animals	GSE38502		Macaca mulatta	99.1277	Bronchial lavage from aged (20-24yr old) monkeys - H1N1 influenza A infected 7d _vs_ 0d	RNA expression	Agilent Rhesus Monkey Genome G2519F	4e-08	fold change	53.9
Study_233:Immune response against 2009 pandemic H1N1 influenza A virus in aged animals	GSE38502		Macaca mulatta	97.6391	Bronchial lavage from adult (10-12yr old) monkeys - H1N1 influenza A infected 7d _vs_ 0d	RNA expression	Agilent Rhesus Monkey Genome G2519F	1.7e-06	fold change	28.5
Study_233:Immune response against 2009 pandemic H1N1 influenza A virus in aged animals	GSE38502		Macaca mulatta	97.6391	Bronchial lavage from aged (20-24yr old) monkeys - H1N1 influenza A infected 4d _vs_ 0d	RNA expression	Agilent Rhesus Monkey Genome G2519F	2.4e-07	fold change	29.5
Study_233:Immune response against 2009 pandemic H1N1 influenza A virus in aged animals	GSE38502		Macaca mulatta	87.3317	Bronchial lavage H1N1 influenza A infected 7d - aged (20-24yr old) _vs_ adult (10-12yr old) monkeys	RNA expression	Agilent Rhesus Monkey Genome G2519F	0.0419	fold change	2.05
Study_233:Immune response against 2009 pandemic H1N1 influenza A virus in aged animals	GSE38502		Macaca mulatta	78.3134	Bronchial lavage H1N1 influenza A infected 4d - aged (20-24yr old) _vs_ adult (10-12yr old) monkeys	RNA expression	Agilent Rhesus Monkey Genome G2519F	9.8e-05	fold change	7.06
Study_233:Immune response against 2009 pandemic H1N1 influenza A virus in aged animals	GSE38502		Macaca mulatta	65.0009	Bronchial lavage from aged (20-24yr old) monkeys - H1N1 influenza A infected 10d _vs_ 0d	RNA expression	Agilent Rhesus Monkey Genome G2519F	2.5e-05	fold change	6.48
Study_233:Immune response against 2009 pandemic H1N1 influenza A virus in aged animals	GSE38502		Macaca mulatta	53.6573	Bronchial lavage from adult (10-12yr old) monkeys - H1N1 influenza A infected 14d _vs_ 0d	RNA expression	Agilent Rhesus Monkey Genome G2519F	0.0034	fold change	3.61
Study_233:Immune response against 2009 pandemic H1N1 influenza A virus in aged animals	GSE38502		Macaca mulatta	52.4813	Bronchial lavage from aged (20-24yr old) monkeys - H1N1 influenza A infected 14d _vs_ 0d	RNA expression	Agilent Rhesus Monkey Genome G2519F	0.0002	fold change	4.13
Study_233:Immune response against 2009 pandemic H1N1 influenza A virus in aged animals	GSE38502		Macaca mulatta	50.6134	Bronchial lavage from adult (10-12yr old) monkeys - H1N1 influenza A infected 10d _vs_ 0d	RNA expression	Agilent Rhesus Monkey Genome G2519F	0.0016	fold change	4.26
Study_233:Immune response against 2009 pandemic H1N1 influenza A virus in aged animals	GSE38502		Macaca mulatta	31.424	Bronchial lavage from adult (10-12yr old) monkeys - H1N1 influenza A infected 4d _vs_ 0d	RNA expression	Agilent Rhesus Monkey Genome G2519F	0.0016	fold change	4.51
Study_234:Hepatocellular carcinoma (HCC): Expression profiles at different stages and grades	GSE36411		Homo sapiens	98.9081	Liver cirrhosis tissue _vs_ normal liver	RNA expression	Custom Human	3.2e-05	fold change	2.78
Study_234:Hepatocellular carcinoma (HCC): Expression profiles at different stages and grades	GSE36411		Homo sapiens	92.5754	Differentiated hepatocellular carcinoma Grade I-II _vs_ normal liver	RNA expression	Custom Human	8.3e-06	fold change	3.36
Study_234:Hepatocellular carcinoma (HCC): Expression profiles at different stages and grades	GSE36411		Homo sapiens	74.6347	Differentiated hepatocellular carcinoma Grade III-IV _vs_ normal liver	RNA expression	Custom Human	0.0002	fold change	3.29
Study_234:Hepatocellular carcinoma (HCC): Expression profiles at different stages and grades	GSE36411		Homo sapiens	72.2157	Undifferentiated hepatocellular carcinoma Grade III-IV _vs_ normal liver	RNA expression	Custom Human	0.0013	fold change	3
Study_235:Tongue carcinomas with TNM staging and normal control comparisons	GSE34115		Homo sapiens	98.7401	Tongue carcinoma from patients with stage N2 disease _vs_ healthy tongue controls	RNA expression	Illumina Human HT-12 (WG-6) v3.0 expression beadchip	1e-09	fold change	14.7
Study_235:Tongue carcinomas with TNM staging and normal control comparisons	GSE34115		Homo sapiens	98.6524	Tongue carcinoma from patients with stage T2 disease _vs_ healthy tongue controls	RNA expression	Illumina Human HT-12 (WG-6) v3.0 expression beadchip	5.5e-11	fold change	10.6
Study_235:Tongue carcinomas with TNM staging and normal control comparisons	GSE34115		Homo sapiens	98.4756	Tongue carcinoma _vs_ healthy tongue controls	RNA expression	Illumina Human HT-12 (WG-6) v3.0 expression beadchip	4.9e-11	fold change	9.98
Study_235:Tongue carcinomas with TNM staging and normal control comparisons	GSE34115		Homo sapiens	98.4756	Tongue carcinoma from patients with stage M0 disease _vs_ healthy tongue controls	RNA expression	Illumina Human HT-12 (WG-6) v3.0 expression beadchip	4.5e-11	fold change	9.93
Study_235:Tongue carcinomas with TNM staging and normal control comparisons	GSE34115		Homo sapiens	97.5134	Tongue carcinoma from female patients _vs_ health female tongue controls	RNA expression	Illumina Human HT-12 (WG-6) v3.0 expression beadchip	6.8e-06	fold change	10.4
Study_235:Tongue carcinomas with TNM staging and normal control comparisons	GSE34115		Homo sapiens	97.5991	Tongue carcinoma from male patients _vs_ healthy male tongue controls	RNA expression	Illumina Human HT-12 (WG-6) v3.0 expression beadchip	1.2e-05	fold change	9.6
Study_235:Tongue carcinomas with TNM staging and normal control comparisons	GSE34115		Homo sapiens	98.1239	Tongue carcinoma from patients with stage N0 disease _vs_ healthy tongue controls	RNA expression	Illumina Human HT-12 (WG-6) v3.0 expression beadchip	5.3e-11	fold change	9.38
Study_235:Tongue carcinomas with TNM staging and normal control comparisons	GSE34115		Homo sapiens	97.5991	Tongue carcinoma from patients with stage T4 disease _vs_ healthy tongue controls	RNA expression	Illumina Human HT-12 (WG-6) v3.0 expression beadchip	3.9e-09	fold change	15.6
Study_235:Tongue carcinomas with TNM staging and normal control comparisons	GSE34115		Homo sapiens	96.997	Tongue carcinoma from patients with stage T3 disease _vs_ healthy tongue controls	RNA expression	Illumina Human HT-12 (WG-6) v3.0 expression beadchip	8.7e-06	fold change	9.5
Study_235:Tongue carcinomas with TNM staging and normal control comparisons	GSE34115		Homo sapiens	95.5621	Tongue carcinoma from patients with stage T1 disease _vs_ healthy tongue controls	RNA expression	Illumina Human HT-12 (WG-6) v3.0 expression beadchip	2.2e-08	fold change	7.55
Study_235:Tongue carcinomas with TNM staging and normal control comparisons	GSE34115		Homo sapiens	90.8959	Tongue carcinoma from patients with stage N1 disease _vs_ healthy tongue controls	RNA expression	Illumina Human HT-12 (WG-6) v3.0 expression beadchip	0.0001	fold change	11.4
Study_235:Tongue carcinomas with TNM staging and normal control comparisons	GSE34115		Homo sapiens	74.1455	Tongue carcinoma from patients with stage N3 disease _vs_ healthy tongue controls	RNA expression	Illumina Human HT-12 (WG-6) v3.0 expression beadchip	5.8e-06	fold change	5.16
Study_235:Tongue carcinomas with TNM staging and normal control comparisons	GSE34115		Homo sapiens	60.6046	Tongue carcinoma from patients with stage T4 disease _vs_ stage T1	RNA expression	Illumina Human HT-12 (WG-6) v3.0 expression beadchip	0.025	fold change	2.06
Study_235:Tongue carcinomas with TNM staging and normal control comparisons	GSE34115		Homo sapiens	14.7868	Tongue carcinoma from patients with stage N3 disease _vs_ stage N0	RNA expression	Illumina Human HT-12 (WG-6) v3.0 expression beadchip	0.0065	fold change	-1.82
Study_236:Lungs exposed to alpha-hemolysin-positive and negative strains of Staphylococcus aureus	GSE38053		Mus musculus	99.4115	Lungs of C57BL6 mice 24hr after infection with alpha-hemolysin-negative S. aureus _vs_ 24hr PBS	RNA expression	Affymetrix GeneChip Mouse MG_430 2.0	1.8e-05	fold change	63.2
Study_236:Lungs exposed to alpha-hemolysin-positive and negative strains of Staphylococcus aureus	GSE38053		Mus musculus	99.1198	Lungs of C57BL6 mice 24hr after infection with alpha-hemolysin-positive S. aureus _vs_ 24hr PBS	RNA expression	Affymetrix GeneChip Mouse MG_430 2.0	3.5e-05	fold change	101.9
Study_236:Lungs exposed to alpha-hemolysin-positive and negative strains of Staphylococcus aureus	GSE38053		Mus musculus	98.6368	Lungs of C57BL6 mice 4hr after infection with alpha-hemolysin-negative S. aureus _vs_ 4hr PBS	RNA expression	Affymetrix GeneChip Mouse MG_430 2.0	0.0023	fold change	34
Study_236:Lungs exposed to alpha-hemolysin-positive and negative strains of Staphylococcus aureus	GSE38053		Mus musculus	97.7804	Lungs of C57BL6 mice 4hr after infection with alpha-hemolysin-positive S. aureus _vs_ 4hr PBS	RNA expression	Affymetrix GeneChip Mouse MG_430 2.0	0.0121	fold change	19.1
Study_236:Lungs exposed to alpha-hemolysin-positive and negative strains of Staphylococcus aureus	GSE38053		Mus musculus	44.6217	Lungs of C57BL6 mice 24hr after infection with S. aureus - alpha-hemolysin-positive _vs_ negative	RNA expression	Affymetrix GeneChip Mouse MG_430 2.0	0.0019	fold change	1.61
Study_237:Response to influenza virus infection in IFNgR-/-, IFNabR-/-, or IFNabgR-/- MEFs	GSE37665		Mus musculus	98.6154	MEF cells IFNAR1 IFNAR2 IFNGR1 triple KO 24hr post influenza VN1203 infection _vs_ mock infection	RNA expression	Agilent Mouse Whole Genome G4122A/G4122F	0.0292	fold change	82.7
Study_238:Breast tumors that recurred in young women - expression profiles	GSE30682		Homo sapiens	99.2753	Primary breast tumor - Elston-Ellis Grade II _vs_ Grade I	RNA expression	Illumina Human HT-12 (WG-6) v3.0 expression beadchip	0.0001	fold change	1.68
Study_238:Breast tumors that recurred in young women - expression profiles	GSE30682		Homo sapiens	97.6868	Primary breast tumor - Elston-Ellis Grade III _vs_ Grade I	RNA expression	Illumina Human HT-12 (WG-6) v3.0 expression beadchip	4.5e-12	fold change	2.91
Study_238:Breast tumors that recurred in young women - expression profiles	GSE30682		Homo sapiens	97.6868	Primary breast tumor - tubule formation >90% _vs_ <10%	RNA expression	Illumina Human HT-12 (WG-6) v3.0 expression beadchip	1.1e-06	fold change	-2.78
Study_238:Breast tumors that recurred in young women - expression profiles	GSE30682		Homo sapiens	97.0817	Primary breast tumor - DCIS high grade _vs_ low grade	RNA expression	Illumina Human HT-12 (WG-6) v3.0 expression beadchip	0.0009	fold change	2.01
Study_238:Breast tumors that recurred in young women - expression profiles	GSE30682		Homo sapiens	97.2536	Primary breast tumor - polymorph 3 _vs_ polymorph 1	RNA expression	Illumina Human HT-12 (WG-6) v3.0 expression beadchip	0.0112	fold change	2.38
Study_238:Breast tumors that recurred in young women - expression profiles	GSE30682		Homo sapiens	95.7286	Primary breast tumor - luminal nHER subtype _vs_ luminal A	RNA expression	Illumina Human HT-12 (WG-6) v3.0 expression beadchip	7.3e-05	fold change	2.02
Study_238:Breast tumors that recurred in young women - expression profiles	GSE30682		Homo sapiens	95.7286	Primary breast tumor - multinodular histology _vs_ sharply demarcated	RNA expression	Illumina Human HT-12 (WG-6) v3.0 expression beadchip	0.0387	fold change	-1.7
Study_238:Breast tumors that recurred in young women - expression profiles	GSE30682		Homo sapiens	94.493	Primary breast tumor - lymph node metastasis _vs_ no lymph node metastasis	RNA expression	Illumina Human HT-12 (WG-6) v3.0 expression beadchip	0.0459	fold change	1.25
Study_238:Breast tumors that recurred in young women - expression profiles	GSE30682		Homo sapiens	92.6595	Primary breast tumor - mitotic index 2 _vs_ 1	RNA expression	Illumina Human HT-12 (WG-6) v3.0 expression beadchip	0.0063	fold change	1.45
Study_238:Breast tumors that recurred in young women - expression profiles	GSE30682		Homo sapiens	92.816	Primary breast tumor - stellate histology _vs_ sharply demarcated	RNA expression	Illumina Human HT-12 (WG-6) v3.0 expression beadchip	1.2e-05	fold change	-1.79
Study_238:Breast tumors that recurred in young women - expression profiles	GSE30682		Homo sapiens	92.348	Primary breast tumor - p53 mutation _vs_ wildtype	RNA expression	Illumina Human HT-12 (WG-6) v3.0 expression beadchip	0.0022	fold change	2.14
Study_238:Breast tumors that recurred in young women - expression profiles	GSE30682		Homo sapiens	91.9625	Primary breast tumor - tubule formation 50-90% _vs_ <10%	RNA expression	Illumina Human HT-12 (WG-6) v3.0 expression beadchip	0.0002	fold change	-1.53
Study_238:Breast tumors that recurred in young women - expression profiles	GSE30682		Homo sapiens	89.8553	Primary breast tumor - mitotic index 3 _vs_ 1	RNA expression	Illumina Human HT-12 (WG-6) v3.0 expression beadchip	1.7e-09	fold change	2.17
Study_238:Breast tumors that recurred in young women - expression profiles	GSE30682		Homo sapiens	90.1502	Primary breast tumor - PR- _vs_ PR+	RNA expression	Illumina Human HT-12 (WG-6) v3.0 expression beadchip	1.8e-10	fold change	1.98
Study_238:Breast tumors that recurred in young women - expression profiles	GSE30682		Homo sapiens	89.4166	Primary breast tumor - lobular _vs_ ductal	RNA expression	Illumina Human HT-12 (WG-6) v3.0 expression beadchip	0.0089	fold change	-1.59
Study_238:Breast tumors that recurred in young women - expression profiles	GSE30682		Homo sapiens	87.5626	Primary breast tumor - triple negative subtype _vs_ luminal A	RNA expression	Illumina Human HT-12 (WG-6) v3.0 expression beadchip	4.3e-14	fold change	3.37
Study_238:Breast tumors that recurred in young women - expression profiles	GSE30682		Homo sapiens	82.4987	Primary breast tumor - ER- _vs_ ER+	RNA expression	Illumina Human HT-12 (WG-6) v3.0 expression beadchip	1.4e-09	fold change	2.28
Study_238:Breast tumors that recurred in young women - expression profiles	GSE30682		Homo sapiens	83.0606	Primary breast tumor - HER2+ _vs_ HER2-	RNA expression	Illumina Human HT-12 (WG-6) v3.0 expression beadchip	0.0152	fold change	1.41
Study_238:Breast tumors that recurred in young women - expression profiles	GSE30682		Homo sapiens	78.322	Primary breast tumor - HER2 subtype _vs_ luminal A	RNA expression	Illumina Human HT-12 (WG-6) v3.0 expression beadchip	0.0164	fold change	1.92
Study_238:Breast tumors that recurred in young women - expression profiles	GSE30682		Homo sapiens	70.7094	Primary breast tumor - ER-PR-HER2- triple negative _vs_ ER+PR+HER2+ triple positive	RNA expression	Illumina Human HT-12 (WG-6) v3.0 expression beadchip	0.0039	fold change	2.08
Study_238:Breast tumors that recurred in young women - expression profiles	GSE30682		Homo sapiens	67.0412	Primary breast tumor - luminal B subtype _vs_ luminal A	RNA expression	Illumina Human HT-12 (WG-6) v3.0 expression beadchip	0.0045	fold change	1.42
Study_239:Macrophage in a time course infection study with Mycobacterium avium paratuberculosis	GSE35185		Bos taurus	98.5396	Macrophages infected 24hr with Mycobacterium avium para tuberculosis _vs_ 0hr controls	RNA expression	Affymetrix GeneChip Bovine Array	0.0381	fold change	6.17
Study_240:Splenocytes response to Plasmodium chabaudi (malaria) infection in MyD88 KO and wildtype mice	GSE35083		Mus musculus	99.2162	Spleen of wildtype mice - infected with malarial parasites 6d _vs_ not infected	RNA expression	Affymetrix GeneChip Mouse MG_430 2.0	0.0012	fold change	8.46
Study_241:Response differences to Influenza infection in pre-Collaborative Cross (CC) lines	GSE30506		Mus musculus	98.5105	Lungs 4d post influenza A (H1N1) infection - low response _vs_ high response	RNA expression	Agilent Mouse Whole Genome G4122A/G4122F	1.4e-05	fold change	-19.7
Study_242:Methylation profiling of enchondromas with and without IDH1 mutations	GSE31337		Homo sapiens	98.7752	Enchondroma with IDH1 mutation - Ollier enchondroma CpG-Me DNA _vs_ solitary enchondroma	sequence centric: DNA Methylation	Custom Human 2013	n/a	% differential	21.6
Study_243:Minor salivary gland of patients with Sjogren's syndrome (SS) and control	GSE23117		Homo sapiens	98.9531	Minor salivary gland from patients with moderate Sjogrens syndrome _vs_ unaffected individuals	RNA expression	Affymetrix GeneChip Human HG_U133 Plus 2.0	0.003	fold change	7.78
Study_244:CD44hi and CD44lo T-cell subpopulations from Snf5-deficient T cell lymphoma cell lines	GSE29732		Mus musculus	98.6368	T cell lymphoma cell lines from Snf5 KO - CD44lo cells _vs_ CD44hi cells	RNA expression	Affymetrix GeneChip Mouse MG_430 2.0	3.6e-05	fold change	-18.1
Study_245:Normal liver tissue of patients with primary and secondary liver tumor	GSE32504		Homo sapiens	99.1847	Normal liver from liver cancer patients - secondary tumor (metastasis) _vs_ primary tumor	RNA expression	Illumina human-6 v2.0 expression beadchip (official Probe ID)	3.9e-05	fold change	-1.68
Study_245:Normal liver tissue of patients with primary and secondary liver tumor	GSE32504		Homo sapiens	79.4799	Normal liver from liver cancer patients with cholestasis _vs_ no cholestasis	RNA expression	Illumina human-6 v2.0 expression beadchip (official Probe ID)	0.0349	fold change	1.44
Study_246:PBMC of Friedreich's Ataxia patients and controls after in vitro treatment with HDAC inhibitors	GSE30933		Homo sapiens	99.1434	PBMC treated 24hr with HDAC inhibitor (106) in vitro - Friedreich's Ataxia disease _vs_ normal	RNA expression	Illumina Sentrix HumanRef-8 V2 (Target ID)	0.0002	fold change	6.71
Study_246:PBMC of Friedreich's Ataxia patients and controls after in vitro treatment with HDAC inhibitors	GSE30933		Homo sapiens	99.1434	PBMC treated 24hr with HDAC inhibitor (106) in vitro - Friedreich's Ataxia carriers _vs_ normal	RNA expression	Illumina Sentrix HumanRef-8 V2 (Target ID)	7.2e-05	fold change	8.95
Study_247:Kidney allograft biopsies from pediatric patients with acute graft rejection or graft acceptance	GSE14328		Homo sapiens	98.4775	Kidney allograft biopsies from pediatric patients - acute graft rejection _vs_ graft acceptance	RNA expression	Affymetrix GeneChip Human HG_U133 Plus 2.0	6.5e-05	fold change	5.57
Study_248:Kidney allograft biopsies from successful and failed transplants	GSE21374		Homo sapiens	98.4775	Kidney grafts before 1yr post-op with dysfunction - failed in 14mo _vs_ viable at 32mo	RNA expression	Affymetrix GeneChip Human HG_U133 Plus 2.0	0.012	fold change	8.59
Study_248:Kidney allograft biopsies from successful and failed transplants	GSE21374		Homo sapiens	96.091	Kidney grafts at 1-31yr post-op with dysfunction - failed in 14mo _vs_ viable at 32mo	RNA expression	Affymetrix GeneChip Human HG_U133 Plus 2.0	0.0003	fold change	2.04
Study_248:Kidney allograft biopsies from successful and failed transplants	GSE21374		Homo sapiens	93.8879	Kidney grafts at 1-31yr post-op with dysfunction W/O rejection - failed in 14mo _vs_ viable at 32mo	RNA expression	Affymetrix GeneChip Human HG_U133 Plus 2.0	0.003	fold change	1.94
Study_248:Kidney allograft biopsies from successful and failed transplants	GSE21374		Homo sapiens	83.1546	Kidney grafts before 1yr post-op with dysfunction + rejection - failed in 14mo _vs_ viable at 32mo	RNA expression	Affymetrix GeneChip Human HG_U133 Plus 2.0	0.0404	fold change	9.94
Study_249:Splenic CD4 T cells during Plasmodium berghei infection of wildtype and Granzyme B (GzmB) null mice	GSE24903		Mus musculus	98.7401	Splenic CD4+ T cells of wildtype mice PbA-infected to induce cerebral malaria _vs_ uninfected	RNA expression	Illumina MouseWG-6 v2.0	2.4e-06	fold change	12.1
Study_250:Metastatic canine mammary carcinoma as a model for human metastatic breast cancer	GSE22516		Canis lupus familiaris	98.8728	Mammary tumors of dogs at resection with axillary lymph node metastasis _vs_ no node metastasis	RNA expression	Affymetrix GeneChip Canine Genome 2.0 Array	0.0178	fold change	41.6
Study_250:Metastatic canine mammary carcinoma as a model for human metastatic breast cancer	GSE22516		Canis lupus familiaris	87.6593	Mammary tumors of node(+) dogs at resection - stage T1 _vs_ normal adjacent mammary gland	RNA expression	Affymetrix GeneChip Canine Genome 2.0 Array	0.0172	fold change	6.75
Study_250:Metastatic canine mammary carcinoma as a model for human metastatic breast cancer	GSE22516		Canis lupus familiaris	84.3668	Mammary tumors of node(+) dogs at resection - Grade III _vs_ normal adjacent mammary gland	RNA expression	Affymetrix GeneChip Canine Genome 2.0 Array	0.0394	fold change	4.58
Study_250:Metastatic canine mammary carcinoma as a model for human metastatic breast cancer	GSE22516		Canis lupus familiaris	80.5685	Mammary tumors of node(+) dogs at resection - Her2+ _vs_ normal adjacent mammary gland	RNA expression	Affymetrix GeneChip Canine Genome 2.0 Array	0.0237	fold change	4.22
Study_250:Metastatic canine mammary carcinoma as a model for human metastatic breast cancer	GSE22516		Canis lupus familiaris	78.9877	Mammary tumors of dogs at resection - metastasis to inguinal node _vs_ normal adjacent mammary glan	RNA expression	Affymetrix GeneChip Canine Genome 2.0 Array	0.0233	fold change	4.06
Study_251:PBMC gene expression of scrub typhus, dengue fever, malaria, and murine typhus infected patients	GSE16463		Homo sapiens	98.9159	Peripheral blood mononucelar cells of infected patients - scrub typhus _vs_ dengue fever	RNA expression	Illumina human-6 v2.0 expression beadchip (official Probe ID)	0.0017	fold change	-13.7
Study_251:PBMC gene expression of scrub typhus, dengue fever, malaria, and murine typhus infected patients	GSE16463		Homo sapiens	99.3641	Peripheral blood mononucelar cells of patient with dengue fever _vs_ healthy donor	RNA expression	Illumina human-6 v2.0 expression beadchip (official Probe ID)	0.0004	fold change	22.6
Study_251:PBMC gene expression of scrub typhus, dengue fever, malaria, and murine typhus infected patients	GSE16463		Homo sapiens	92.5669	Peripheral blood mononucelar cells of patient with murine typhus infection _vs_ healthy donor	RNA expression	Illumina human-6 v2.0 expression beadchip (official Probe ID)	0.0233	fold change	3.14
Study_252:Lymph node of rats infected with Y. pestis - expression profiling at bubonic and septicemic stages	GSE22299		Rattus norvegicus	98.4485	Inguinal lymph node of rats infected 60hr with Y.pestis pYV variant _vs_ PBS vehicle	RNA expression	Affymetrix GeneChip Rat RAE230 2.0	5.3e-05	fold change	14.8
Study_252:Lymph node of rats infected with Y. pestis - expression profiling at bubonic and septicemic stages	GSE22299		Rattus norvegicus	98.867	Inguinal lymph node of rats infected 60hr (septicemic) with wildtype Y.pestis _vs_ PBS vehicle	RNA expression	Affymetrix GeneChip Rat RAE230 2.0	1.1e-05	fold change	20.5
Study_252:Lymph node of rats infected with Y. pestis - expression profiling at bubonic and septicemic stages	GSE22299		Rattus norvegicus	95.7506	Inguinal lymph node of rats infected 36hr with Y.pestis pYV variant _vs_ PBS vehicle	RNA expression	Affymetrix GeneChip Rat RAE230 2.0	1.5e-05	fold change	16.2
Study_252:Lymph node of rats infected with Y. pestis - expression profiling at bubonic and septicemic stages	GSE22299		Rattus norvegicus	95.0986	Inguinal lymph node of rats infected 36hr with wildtype Y.pestis + pYV variant _vs_ PBS vehicle	RNA expression	Affymetrix GeneChip Rat RAE230 2.0	3.1e-06	fold change	15.2
Study_252:Lymph node of rats infected with Y. pestis - expression profiling at bubonic and septicemic stages	GSE22299		Rattus norvegicus	92.8247	Inguinal lymph node of rats infected 36hr with Y.pestis pYV variant _vs_ wildtype strain	RNA expression	Affymetrix GeneChip Rat RAE230 2.0	0.0144	fold change	10
Study_252:Lymph node of rats infected with Y. pestis - expression profiling at bubonic and septicemic stages	GSE22299		Rattus norvegicus	76.1348	Inguinal lymph node of rats infected 36hr with killed wildtype Y.pestis _vs_ PBS vehicle	RNA expression	Affymetrix GeneChip Rat RAE230 2.0	0.0017	fold change	3.08
Study_253:Whole blood expression in TB patients, latently infected TB patients, and uninfected controls	GSE25534		Homo sapiens	98.8201	Whole blood of tuberculosis patients _vs_ uninfected healthy donors	RNA expression	Agilent Human Whole Genome G4112A/G4112F	0.0213	fold change	-4.05
Study_254:Macrophages stimulated with M. tuberculosis from patients with pulmonary, meningeal, or latent TB	GSE11199		Homo sapiens	99.0315	Macrophages from patients with latent tuberculosis stimulated with M. tuberculosis 4hr _vs_ PBS	RNA expression	Affymetrix GeneChip Human HG_U133 Plus 2.0	0.0452	fold change	66.2
Study_254:Macrophages stimulated with M. tuberculosis from patients with pulmonary, meningeal, or latent TB	GSE11199		Homo sapiens	87.2265	Macrophages from patients with meningeal tuberculosis stimulated with M. tuberculosis 4hr _vs_ PBS	RNA expression	Affymetrix GeneChip Human HG_U133 Plus 2.0	0.0351	fold change	5.66
Study_255:Breast tumors from phase II study of neoadjuvant chemotherapies	GSE8465		Homo sapiens	98.4814	Pre-treatment breast tumors from patients with ERBB2 breast cancer _vs_ luminal A breast cancer	RNA expression	Agilent Human 1A V2 G4110B	0.0019	fold change	-6.18
Study_255:Breast tumors from phase II study of neoadjuvant chemotherapies	GSE8465		Homo sapiens	96.3893	Pre-treatment breast tumors - HER2-negative (IHC of 0 or 1+) _vs_ HER2-positive (IHC of 2+ or 3+)	RNA expression	Agilent Human 1A V2 G4110B	0.0294	fold change	2.32
Study_256:Ovarian cancer expression profiling at resection	GSE14764		Homo sapiens	99.4036	Ovarian cancer at resection - histological type endometriod _vs_ serous	RNA expression	Affymetrix GeneChip Human HG_U133A version [1 or 2]	0.0008	fold change	-3.51
Study_256:Ovarian cancer expression profiling at resection	GSE14764		Homo sapiens	87.8735	Ovarian cancer at resection - histological type clear cell _vs_ serous	RNA expression	Affymetrix GeneChip Human HG_U133A version [1 or 2]	0.0309	fold change	-3.58
Study_257:Liver of rhesus macaque after virulent and non-virulent lymphocytic choriomeningitis virus exposure	GSE12254		Homo sapiens	98.8728	Liver of macaques at post-viremic stage 8-12d post virulent LCMV strain infection _vs_ uninfected	RNA expression	Affymetrix GeneChip Human HG_U133 Plus 2.0	0.0479	fold change	20
Study_257:Liver of rhesus macaque after virulent and non-virulent lymphocytic choriomeningitis virus exposure	GSE12254		Homo sapiens	99.4332	Liver of LCMV infected macaques at viremic stage 4-7d post virulent infection _vs_ 5d non-virulent	RNA expression	Affymetrix GeneChip Human HG_U133 Plus 2.0	0.006	fold change	15.4
Study_257:Liver of rhesus macaque after virulent and non-virulent lymphocytic choriomeningitis virus exposure	GSE12254		Homo sapiens	97.7727	Liver of LCMV infected macaques - virulent strain diseased _vs_ asymptomatic virulent + non-virulen	RNA expression	Affymetrix GeneChip Human HG_U133 Plus 2.0	0.0005	fold change	6.76
Study_257:Liver of rhesus macaque after virulent and non-virulent lymphocytic choriomeningitis virus exposure	GSE12254		Homo sapiens	97.0761	Liver of macaques at viermic stage 4-7d post virulent LCMV strain infection _vs_ uninfected	RNA expression	Affymetrix GeneChip Human HG_U133 Plus 2.0	0.0002	fold change	10.4
Study_258:Dendritic cell response to C. parvum infection	GSE24121		Mus musculus	98.9257	Dendritic CD11b+CD11c+ cells from bone marrow of female C57BL6 mice + E. cuniculi _vs_ unexposed	RNA expression	Affymetrix GeneChip Mouse MG_430 2.0	0.0022	fold change	173.1
Study_258:Dendritic cell response to C. parvum infection	GSE24121		Mus musculus	98.5416	Dendritic CD11b+CD11c+ cells from bone marrow of female C57BL6 mice + C. parvum _vs_ unexposed	RNA expression	Affymetrix GeneChip Mouse MG_430 2.0	2e-05	fold change	30.6
Study_258:Dendritic cell response to C. parvum infection	GSE24121		Mus musculus	84.1439	Dendritic CD11b+CD11c+ cells from bone marrow of female C57BL6 mice + C. parvum _vs_ E. cuniculi	RNA expression	Affymetrix GeneChip Mouse MG_430 2.0	0.0186	fold change	-5.66
Study_259:Macrophages of colitis susceptible C3Bir-Il10 KO and colitis resistant B6-Il10 KO mice	GSE15318		Mus musculus	99.2162	Macrophages from colitis resistant region congenic mice _vs_ resistant P1 strain	RNA expression	Affymetrix GeneChip Mouse MG_430 2.0	0.0016	fold change	-39.6
Study_260:EBV infected EBNA-3 positive and negative human B lymphocytes	GSE17908		Homo sapiens	99.2063	Lymphoblastoids transformed by Epstein-Barr Virus with A mutation in EBNA-3A _vs_ wildtype EBV	RNA expression	Affymetrix GeneChip Human HG_U133A version [1 or 2]	4.9e-07	fold change	28.4
Study_260:EBV infected EBNA-3 positive and negative human B lymphocytes	GSE17908		Homo sapiens	98.6193	Lymphoblastoids transformed by Epstein-Barr Virus with B mutation in EBNA-3A _vs_ wildtype EBV	RNA expression	Affymetrix GeneChip Human HG_U133A version [1 or 2]	2.5e-07	fold change	34.1
Study_261:Immune Response of dendritic cells after infection with Human Cytomegalovirus strain TB40E	GSE14816		Homo sapiens	99.4036	Dendritic cells infected with human Cytomegalovirus strain TB40E _vs_ mock infected	RNA expression	Affymetrix GeneChip Human HG_U133A version [1 or 2]	2e-05	fold change	69.3
Study_262:Xpcl1 integration and p27Kip1 deletion in MuMLV lymphomas	GSE16005		Mus musculus	99.295	MuMLV induce lymphoma tumors _vs_ normal thymus	RNA expression	Custom Mouse	0.004	fold change	-17.9
Study_263:Nasal-associated lymphoid tissue (NALT) infected with wildtype or mutant S. pyogenes	GSE11494		Mus musculus	99.0217	NALT from mice infected with WT S. pyogenes _vs_ sham infected	RNA expression	Affymetrix GeneChip Mouse MG_430 2.0	0.0079	fold change	8.73
Study_263:Nasal-associated lymphoid tissue (NALT) infected with wildtype or mutant S. pyogenes	GSE11494		Mus musculus	99.2162	NALT from mice infected with S. pyogenes containing in-frame M1 protein deletion _vs_ WT infection	RNA expression	Affymetrix GeneChip Mouse MG_430 2.0	0.0058	fold change	-7.32
Study_264:Survival Related Profile, Pathways and Transcription Factors in Ovarian Cancer	GSE13876	University Medical Center Groningen	Homo sapiens	98.6914	Advanced serous ovarian cancer death less then 1yr after diagnosis _vs_ more than 10yr	RNA expression	Custom Human	3.3e-05	fold change	-2.12
Study_264:Survival Related Profile, Pathways and Transcription Factors in Ovarian Cancer	GSE13876	University Medical Center Groningen	Homo sapiens	95.4362	Advanced serous ovarian cancer death 1-5yr after diagnosis _vs_ more than 10yr	RNA expression	Custom Human	0.0015	fold change	-1.6
Study_265:Metastatic and primary breast tumors	GSE3521		Homo sapiens	98.8357	Primary breast tumor _vs_ normal breast tissue_GPL885	RNA expression	Custom Human	0.0005	fold change	8.73
Study_265:Metastatic and primary breast tumors	GSE3521		Homo sapiens	90.9653	Regional metastastic to lymph nodes breast tumor _vs_ normal breast tissue_GPL887	RNA expression	Custom Human	0.0003	fold change	3.52
Study_265:Metastatic and primary breast tumors	GSE3521		Homo sapiens	90.8447	Primary breast tumor _vs_ normal breast tissue_GPL1390	RNA expression	Custom Human	0.0013	fold change	3.83
Study_265:Metastatic and primary breast tumors	GSE3521		Homo sapiens	90.1209	Primary breast tumor _vs_ normal breast tissue_GPL887	RNA expression	Custom Human	0.0001	fold change	2.65
Study_265:Metastatic and primary breast tumors	GSE3521		Homo sapiens	56.6085	Primary breast tumor ER - negative _vs_ positive_GPL1390	RNA expression	Custom Human	0.0014	fold change	1.57
Study_266:Tamoxifen treatment effects in grade definition in ER+ breast cancer and LN- tumors	GSE6532	Institut Jules Bordet	Homo sapiens	98.7225	Breast cancer from LN negative untreated patients - grade 2 _vs_ grade 1	RNA expression	Affymetrix GeneChip Human HG_U133 Set	4.4e-06	fold change	2
Study_266:Tamoxifen treatment effects in grade definition in ER+ breast cancer and LN- tumors	GSE6532	Institut Jules Bordet	Homo sapiens	97.6696	Breast cancer from LN negative untreated patients - grade 3 _vs_ grade 1	RNA expression	Affymetrix GeneChip Human HG_U133 Set	6.4e-06	fold change	3.1
Study_266:Tamoxifen treatment effects in grade definition in ER+ breast cancer and LN- tumors	GSE6532	Institut Jules Bordet	Homo sapiens	75.8645	Breast cancer from LN negative untreated patients - ER negative _vs_ ER positive	RNA expression	Affymetrix GeneChip Human HG_U133 Set	0.0048	fold change	1.74
Study_267:Kidney from patients with normal and dysfunctional renal allografts	GSE343	Stanford University	Homo sapiens	98.7635	Kidney from transplant patient with acute rejection type II _vs_ normal kidney	RNA expression	Custom Human	0.0178	fold change	4.62
Study_267:Kidney from patients with normal and dysfunctional renal allografts	GSE343	Stanford University	Homo sapiens	98.1219	Kidney from transplant patient with acute rejection type I _vs_ normal kidney	RNA expression	Custom Human	5.9e-05	fold change	6.72
Study_267:Kidney from patients with normal and dysfunctional renal allografts	GSE343	Stanford University	Homo sapiens	97.2101	Kidney from transplant patient with acute rejection type III _vs_ type I	RNA expression	Custom Human	0.0104	fold change	-4.5
Study_267:Kidney from patients with normal and dysfunctional renal allografts	GSE343	Stanford University	Homo sapiens	82.5682	Kidney from transplant patient with acute rejection type III _vs_ type II	RNA expression	Custom Human	0.0385	fold change	-3.24
Study_268:Lungs of C57BL6 mice infected with a low dose of M. tuberculosis for 30 and 70 days	E-MEXP-1899		Mus musculus	98.7323	Lungs of mice infected with M. tuberculosis (100 CFU) for 30d _vs_ uninfected	RNA expression	Affymetrix GeneChip Mouse MG_430 2.0	0.0061	fold change	65.2
Study_268:Lungs of C57BL6 mice infected with a low dose of M. tuberculosis for 30 and 70 days	E-MEXP-1899		Mus musculus	97.4982	Lungs of mice infected with M. tuberculosis (100 CFU) for 70d _vs_ uninfected	RNA expression	Affymetrix GeneChip Mouse MG_430 2.0	0.0103	fold change	20.4
Study_269:Involvement of hCMV in the ontogeny of CD4+ T-LGL	GSE12488	Cancer Research Center. University of Salamanca.	Homo sapiens	98.5552	CD69- T cells from hCMV stimulated CD4+ T-LGL patients _vs_ freshly isolated CD+ T cells	RNA expression	Affymetrix GeneChip Human HG_U133 Plus 2.0	0.0041	fold change	1.47
Study_269:Involvement of hCMV in the ontogeny of CD4+ T-LGL	GSE12488	Cancer Research Center. University of Salamanca.	Homo sapiens	99.4332	CD69+ T cells from hCMV stimulated CD4+ T-LGL patients _vs_ freshly isolated CD4+ T cells	RNA expression	Affymetrix GeneChip Human HG_U133 Plus 2.0	5.3e-07	fold change	1.84
Study_269:Involvement of hCMV in the ontogeny of CD4+ T-LGL	GSE12488	Cancer Research Center. University of Salamanca.	Homo sapiens	98.5552	CD69- T cells from hCMV stimulated CD4+ T-LGL patients _vs_ freshly isolated CD4+ T cells	RNA expression	Affymetrix GeneChip Human HG_U133 Plus 2.0	0.0041	fold change	1.47
Study_269:Involvement of hCMV in the ontogeny of CD4+ T-LGL	GSE12488	Cancer Research Center. University of Salamanca.	Homo sapiens	92.6149	CD69+ T cells from hCMV stimulated CD4+ T-LGL patients _vs_ CD69- T cells	RNA expression	Affymetrix GeneChip Human HG_U133 Plus 2.0	0.0228	fold change	1.25
Study_269:Involvement of hCMV in the ontogeny of CD4+ T-LGL	GSE12488	Cancer Research Center. University of Salamanca.	Homo sapiens	59.8673	CD69- T cells from hCMV stimulated CD4+ T-LGL patients _vs_ CD69+CD4+ from CMV+ healthy donor	RNA expression	Affymetrix GeneChip Human HG_U133 Plus 2.0	0.0081	fold change	-1.39
Study_270:Acute HIV Infection: 1 to 5 Weeks Postinfection with SHIV89.6P	GSE1854	Toronto General Research Institute, University Health Network	Homo sapiens	98.7635	Whole blood from Macaque 1wk post SIV-HIV chimera infection _vs_ preinfection	RNA expression	Custom Human	0.0447	fold change	6.19
Study_270:Acute HIV Infection: 1 to 5 Weeks Postinfection with SHIV89.6P	GSE1854	Toronto General Research Institute, University Health Network	Homo sapiens	88.1912	Whole blood from Macaque 4wk post SIV-HIV chimera infection _vs_ preinfection	RNA expression	Custom Human	0.0198	fold change	2.34
Study_271:Common activation of RAS_MAPK pathway in serous LMP tumours	GSE12172	PeterMacCallum Cancer Centre	Homo sapiens	98.5552	Grade 3 invasive serous ovarian cancer _vs_ high grade LMP	RNA expression	Affymetrix GeneChip Human HG_U133 Plus 2.0	3.1e-11	fold change	10.4
Study_271:Common activation of RAS_MAPK pathway in serous LMP tumours	GSE12172	PeterMacCallum Cancer Centre	Homo sapiens	98.4775	Grade 3 invasive serous ovarian cancer _vs_ low grade LMP	RNA expression	Affymetrix GeneChip Human HG_U133 Plus 2.0	2.4e-12	fold change	13.5
Study_271:Common activation of RAS_MAPK pathway in serous LMP tumours	GSE12172	PeterMacCallum Cancer Centre	Homo sapiens	90.5682	Grade 2 invasive serous ovarian cancer _vs_ low grade LMP	RNA expression	Affymetrix GeneChip Human HG_U133 Plus 2.0	0.002	fold change	5.53
Study_271:Common activation of RAS_MAPK pathway in serous LMP tumours	GSE12172	PeterMacCallum Cancer Centre	Homo sapiens	85.4672	Grade 2 invasive serous ovarian cancer _vs_ high grade LMP	RNA expression	Affymetrix GeneChip Human HG_U133 Plus 2.0	0.0066	fold change	4.27
Study_272:Impact of IL-10 pulmonary gene expression in mouse M. tuberculosis infection	GSE14316	Technical University Munich	Mus musculus	98.8338	Lung from wildtype mice - 42d post-infection with M. tuberculosis H37Rv _vs_ uninfected	RNA expression	Affymetrix GeneChip Mouse MG_430A 2.0	0.0357	fold change	45
Study_272:Impact of IL-10 pulmonary gene expression in mouse M. tuberculosis infection	GSE14316	Technical University Munich	Mus musculus	99.2201	Lung from wildtype mice - 25d post-infection with M. tuberculosis H37Rv _vs_ uninfected	RNA expression	Affymetrix GeneChip Mouse MG_430A 2.0	0.0109	fold change	58.3
Study_273:Predictive Value of Prognosis-Related Gene Expression in Primary Bladder Cancer	GSE13507	Chungbuk National University	Homo sapiens	98.4717	Primary resected bladder tumor spread to surrounding lymph nodes (N1 and N2) _vs_ N0	RNA expression	Illumina human-6 v2.0 expression beadchip (official Probe ID)	0.0135	fold change	2.29
Study_273:Predictive Value of Prognosis-Related Gene Expression in Primary Bladder Cancer	GSE13507	Chungbuk National University	Homo sapiens	78.964	Primary resected bladder tumor high grade _vs_ low grade	RNA expression	Illumina human-6 v2.0 expression beadchip (official Probe ID)	3.4e-05	fold change	1.87
Study_273:Predictive Value of Prognosis-Related Gene Expression in Primary Bladder Cancer	GSE13507	Chungbuk National University	Homo sapiens	76.3254	Primary resected bladder tumor pathological T3 _vs_ T1	RNA expression	Illumina human-6 v2.0 expression beadchip (official Probe ID)	0.0129	fold change	1.95
Study_273:Predictive Value of Prognosis-Related Gene Expression in Primary Bladder Cancer	GSE13507	Chungbuk National University	Homo sapiens	73.9066	Primary resected bladder tumor patient did not die of cancer - high grade _vs_ low grade	RNA expression	Illumina human-6 v2.0 expression beadchip (official Probe ID)	0.0011	fold change	1.86
Study_273:Predictive Value of Prognosis-Related Gene Expression in Primary Bladder Cancer	GSE13507	Chungbuk National University	Homo sapiens	55.4127	Recurrent non_muscle invasive tumor _vs_ normal bladder mucosae	RNA expression	Illumina human-6 v2.0 expression beadchip (official Probe ID)	0.0197	fold change	-2.32
Study_274:Kidney, liver and spleen of mice infected with Trypanosoma congolense	E-MEXP-1190		Mus musculus	98.6368	Kidney from A J mice T. congolense-infected for 7d _vs_ uninfected	RNA expression	Affymetrix GeneChip Mouse MG_430 2.0	3.1e-06	fold change	49.2
Study_274:Kidney, liver and spleen of mice infected with Trypanosoma congolense	E-MEXP-1190		Mus musculus	98.7323	Liver from C57BL-6 mice T. congolense-infected for 7d _vs_ uninfected	RNA expression	Affymetrix GeneChip Mouse MG_430 2.0	1.7e-07	fold change	25
Study_274:Kidney, liver and spleen of mice infected with Trypanosoma congolense	E-MEXP-1190		Mus musculus	99.0217	Kidney from C57BL-6 mice T. congolense-infected for 7d _vs_ uninfected	RNA expression	Affymetrix GeneChip Mouse MG_430 2.0	0.0008	fold change	30.9
Study_274:Kidney, liver and spleen of mice infected with Trypanosoma congolense	E-MEXP-1190		Mus musculus	98.8299	Liver from C57BL-6 mice T. congolense-infected for 9d _vs_ uninfected	RNA expression	Affymetrix GeneChip Mouse MG_430 2.0	4e-09	fold change	38.6
Study_274:Kidney, liver and spleen of mice infected with Trypanosoma congolense	E-MEXP-1190		Mus musculus	97.0309	Kidney from BALBc mice T. congolense-infected for 7d _vs_ uninfected	RNA expression	Affymetrix GeneChip Mouse MG_430 2.0	0.0018	fold change	19.3
Study_274:Kidney, liver and spleen of mice infected with Trypanosoma congolense	E-MEXP-1190		Mus musculus	96.753	Liver from A J mice T. congolense-infected for 9d _vs_ uninfected	RNA expression	Affymetrix GeneChip Mouse MG_430 2.0	9.2e-07	fold change	24.3
Study_274:Kidney, liver and spleen of mice infected with Trypanosoma congolense	E-MEXP-1190		Mus musculus	95.6572	Liver from A J mice T. congolense-infected for 7d _vs_ uninfected	RNA expression	Affymetrix GeneChip Mouse MG_430 2.0	1.6e-07	fold change	18.2
Study_274:Kidney, liver and spleen of mice infected with Trypanosoma congolense	E-MEXP-1190		Mus musculus	96.2019	Liver from BALBc mice T. congolense-infected for 7d _vs_ uninfected	RNA expression	Affymetrix GeneChip Mouse MG_430 2.0	1.4e-07	fold change	16.4
Study_274:Kidney, liver and spleen of mice infected with Trypanosoma congolense	E-MEXP-1190		Mus musculus	94.061	Spleen from C57BL-6 mice T. congolense-infected for 9d _vs_ uninfected	RNA expression	Affymetrix GeneChip Mouse MG_430 2.0	0.0005	fold change	7.17
Study_274:Kidney, liver and spleen of mice infected with Trypanosoma congolense	E-MEXP-1190		Mus musculus	93.8861	Spleen from A J mice T. congolense-infected for 7d _vs_ uninfected	RNA expression	Affymetrix GeneChip Mouse MG_430 2.0	0.0004	fold change	6.6
Study_274:Kidney, liver and spleen of mice infected with Trypanosoma congolense	E-MEXP-1190		Mus musculus	92.0946	Spleen from A J mice T. congolense-infected for 9d _vs_ uninfected	RNA expression	Affymetrix GeneChip Mouse MG_430 2.0	1.3e-05	fold change	5.83
Study_274:Kidney, liver and spleen of mice infected with Trypanosoma congolense	E-MEXP-1190		Mus musculus	90.6947	Liver from BALBc mice T. congolense-infected for 9d _vs_ uninfected	RNA expression	Affymetrix GeneChip Mouse MG_430 2.0	2.9e-07	fold change	15.2
Study_274:Kidney, liver and spleen of mice infected with Trypanosoma congolense	E-MEXP-1190		Mus musculus	85.8546	Spleen from BALBc mice T. congolense-infected for 9d _vs_ uninfected	RNA expression	Affymetrix GeneChip Mouse MG_430 2.0	0.0294	fold change	5.33
Study_274:Kidney, liver and spleen of mice infected with Trypanosoma congolense	E-MEXP-1190		Mus musculus	84.707	Spleen from BALBc mice T. congolense-infected for 7d _vs_ uninfected	RNA expression	Affymetrix GeneChip Mouse MG_430 2.0	0.0018	fold change	5.11
Study_274:Kidney, liver and spleen of mice infected with Trypanosoma congolense	E-MEXP-1190		Mus musculus	83.6582	Liver from A J mice T. congolense-infected for 17d _vs_ uninfected	RNA expression	Affymetrix GeneChip Mouse MG_430 2.0	0.0023	fold change	6.78
Study_274:Kidney, liver and spleen of mice infected with Trypanosoma congolense	E-MEXP-1190		Mus musculus	82.3669	Spleen from C57BL-6 mice T. congolense-infected for 7d _vs_ uninfected	RNA expression	Affymetrix GeneChip Mouse MG_430 2.0	0.0028	fold change	5.04
Study_274:Kidney, liver and spleen of mice infected with Trypanosoma congolense	E-MEXP-1190		Mus musculus	78.8432	Spleen from A J mice T. congolense-infected for 17d _vs_ uninfected	RNA expression	Affymetrix GeneChip Mouse MG_430 2.0	0.0017	fold change	3.85
Study_274:Kidney, liver and spleen of mice infected with Trypanosoma congolense	E-MEXP-1190		Mus musculus	64.9089	Liver from C57BL-6 mice T. congolense-infected for 17d _vs_ uninfected	RNA expression	Affymetrix GeneChip Mouse MG_430 2.0	9.9e-05	fold change	4.76
Study_274:Kidney, liver and spleen of mice infected with Trypanosoma congolense	E-MEXP-1190		Mus musculus	55.3103	Spleen from A J mice T. congolense-infected for 3d _vs_ uninfected	RNA expression	Affymetrix GeneChip Mouse MG_430 2.0	0.0416	fold change	1.8
Study_274:Kidney, liver and spleen of mice infected with Trypanosoma congolense	E-MEXP-1190		Mus musculus	44.4456	Liver from BALBc mice T. congolense-infected for 17d _vs_ uninfected	RNA expression	Affymetrix GeneChip Mouse MG_430 2.0	0.0016	fold change	3.32
Study_275:Normal human monocytes response to Aspergillus fumigatus exposure	E-MEXP-1103		Homo sapiens	98.5552	Monocytes exposed to A. fumigatus condia _vs_ untreated	RNA expression	Affymetrix GeneChip Human HG_U133 Plus 2.0	2.7e-05	fold change	10.9
Study_276:HPV-Positive and -Negative Head/Neck and Cervical Cancers	GSE6791	University of Wisconsin-Madison	Homo sapiens	98.4775	Head and neck cancer HPV-positive _vs_ normal oral cavity tissue	RNA expression	Affymetrix GeneChip Human HG_U133 Plus 2.0	1.9e-09	fold change	10.9
Study_276:HPV-Positive and -Negative Head/Neck and Cervical Cancers	GSE6791	University of Wisconsin-Madison	Homo sapiens	96.3911	Head and neck cancer HPV-positive _vs_ HPV-negative	RNA expression	Affymetrix GeneChip Human HG_U133 Plus 2.0	0.0006	fold change	3.31
Study_276:HPV-Positive and -Negative Head/Neck and Cervical Cancers	GSE6791	University of Wisconsin-Madison	Homo sapiens	81.285	Head and neck cancer HPV-negative _vs_ normal oral cavity tissue	RNA expression	Affymetrix GeneChip Human HG_U133 Plus 2.0	6.6e-05	fold change	3.27
Study_276:HPV-Positive and -Negative Head/Neck and Cervical Cancers	GSE6791	University of Wisconsin-Madison	Homo sapiens	36.0974	Cervical cancer HPV-positive _vs_ normal cervical tissue	RNA expression	Affymetrix GeneChip Human HG_U133 Plus 2.0	0.0126	fold change	3
Study_277:Genome wide molecular profiles of HCV-induced dysplasia and hepatocellular carcinoma	GSE6764	Mount Sinai School of Medicine	Homo sapiens	99.2713	Cirrhotic liver from patients without HCC vs normal liver	RNA expression	Affymetrix GeneChip Human HG_U133 Plus 2.0	2.3e-06	fold change	10.7
Study_277:Genome wide molecular profiles of HCV-induced dysplasia and hepatocellular carcinoma	GSE6764	Mount Sinai School of Medicine	Homo sapiens	97.54	High-grade dysplastic liver tissue vs normal liver	RNA expression	Affymetrix GeneChip Human HG_U133 Plus 2.0	0.0002	fold change	5.17
Study_277:Genome wide molecular profiles of HCV-induced dysplasia and hepatocellular carcinoma	GSE6764	Mount Sinai School of Medicine	Homo sapiens	95.8662	Low-grade dysplastic liver tissue vs normal liver	RNA expression	Affymetrix GeneChip Human HG_U133 Plus 2.0	0.0005	fold change	4.19
Study_277:Genome wide molecular profiles of HCV-induced dysplasia and hepatocellular carcinoma	GSE6764	Mount Sinai School of Medicine	Homo sapiens	92.4761	Liver from patients with early hepatocellular carcinoma (HCC) vs normal liver	RNA expression	Affymetrix GeneChip Human HG_U133 Plus 2.0	0.0043	fold change	5.6
Study_277:Genome wide molecular profiles of HCV-induced dysplasia and hepatocellular carcinoma	GSE6764	Mount Sinai School of Medicine	Homo sapiens	90.501	Liver from patients with very early hepatocellular carcinoma (HCC) vs normal liver	RNA expression	Affymetrix GeneChip Human HG_U133 Plus 2.0	0.0016	fold change	4.16
Study_277:Genome wide molecular profiles of HCV-induced dysplasia and hepatocellular carcinoma	GSE6764	Mount Sinai School of Medicine	Homo sapiens	76.6237	Liver from patients with advanced hepatocellular carcinoma (HCC) vs normal liver	RNA expression	Affymetrix GeneChip Human HG_U133 Plus 2.0	0.0332	fold change	4.04
Study_277:Genome wide molecular profiles of HCV-induced dysplasia and hepatocellular carcinoma	GSE6764	Mount Sinai School of Medicine	Homo sapiens	60.2482	Liver from patients with very advanced hepatocellular carcinoma (HCC) vs normal liver	RNA expression	Affymetrix GeneChip Human HG_U133 Plus 2.0	0.0301	fold change	3.59
Study_278:Bone marrow-derived mesenchymal stromal cells transformed with measles virus	GSE131840		Homo sapiens	97.4412	Bone marrow-derived mesenchymal stromal hTERT cells 24hr measles-virus infected (MOI 1) _vs_ mock	RNA expression	Illumina iGenome UCSC, hg19, March 6, 2013 RefSeq	5.4e-43	fold change	25.2077
Study_278:Bone marrow-derived mesenchymal stromal cells transformed with measles virus	GSE131840		Homo sapiens	87.8179	Bone marrow-derived mesenchymal stromal 5H cells 24hr measles-virus infected (MOI 1) _vs_ mock	RNA expression	Illumina iGenome UCSC, hg19, March 6, 2013 RefSeq	2.6e-14	fold change	11.3782
Study_279:Osteosarcoma tumor and adjacent normal tissues with or without Kaposi sarcoma herpesvirus infection	GSE126209		Homo sapiens	97.7689	Osteosarcoma tumor tissues KSHV- infection _vs_ adjacent normal tissues KSHV- infection	RNA expression	Custom Human	1.3e-54	fold change	413.805
Study_280:NK cells and Peripheral blood mononuclear cells treated with influenza infected A549 cells	GSE115203		Homo sapiens	97.7995	NK cells from donors CD3- CD56+ 12hr influenza infected A549 cells _vs_ uninfected A549 cells	RNA expression	Illumina iGenome UCSC, hg19, March 6, 2013 RefSeq	1.8e-25	fold change	22.1387
Study_281:Colonic or ileal mucosae of patients with Crohn's disease or ulcerative colitis	GSE75214		Homo sapiens	97.9087	Colonic mucosae (inflamed) of patients with active Crohn's disease _vs_ normal controls	RNA expression	Affymetrix GeneChip Human Gene 1.0 ST Array [transcript (gene) version]	0.0006	fold change	10.2
Study_281:Colonic or ileal mucosae of patients with Crohn's disease or ulcerative colitis	GSE75214		Homo sapiens	95.7818	Colonic mucosae of patients with ulcerative colitis - active (inflamed) _vs_ inactive (uninflamed)	RNA expression	Affymetrix GeneChip Human Gene 1.0 ST Array [transcript (gene) version]	1.7e-08	fold change	7.1
Study_281:Colonic or ileal mucosae of patients with Crohn's disease or ulcerative colitis	GSE75214		Homo sapiens	95.0534	Ileal mucosae (inflamed) of patients with active Crohn's disease _vs_ normal controls	RNA expression	Affymetrix GeneChip Human Gene 1.0 ST Array [transcript (gene) version]	1.6e-07	fold change	5.37
Study_281:Colonic or ileal mucosae of patients with Crohn's disease or ulcerative colitis	GSE75214		Homo sapiens	94.6916	Ileal mucosae of patients with Crohn's disease - active (inflamed) _vs_ inactive (uninflamed)	RNA expression	Affymetrix GeneChip Human Gene 1.0 ST Array [transcript (gene) version]	0.0015	fold change	2.71
Study_281:Colonic or ileal mucosae of patients with Crohn's disease or ulcerative colitis	GSE75214		Homo sapiens	92.1319	Colonic mucosae (inflamed) of patients with active ulcerative colitis _vs_ normal controls	RNA expression	Affymetrix GeneChip Human Gene 1.0 ST Array [transcript (gene) version]	3.9e-07	fold change	8.07
Study_281:Colonic or ileal mucosae of patients with Crohn's disease or ulcerative colitis	GSE75214		Homo sapiens	84.354	Ileal mucosae (uninflamed) of patients with inactive Crohn's disease _vs_ normal controls	RNA expression	Affymetrix GeneChip Human Gene 1.0 ST Array [transcript (gene) version]	0.0347	fold change	1.98
Study_282:Skin from db/db type II diabetic mice after wounding and treatment with IL-22, VEGF or PDGF	GSE80419		Mus musculus	97.5914	Skin from feet of type II diabetic db/db mice 24hr after wounding + mock _vs_ T0 wounded	RNA expression	Affymetrix GeneChip Mouse MG_430 2.0	0.0057	fold change	45.3
Study_283:Spinal cords of ACT1 knockout mice with Th1/Th17-induced experimental autoimmune encephalomyelitis	GSE97035		Mus musculus	97.9701	Spinal cords of wildtype mice with MOG35-55-specific polarized Th17-induced EAE _vs_ uninduced	RNA expression	Affymetrix GeneChip Mouse MG-430 PM set	1.6e-11	fold change	161.4
Study_283:Spinal cords of ACT1 knockout mice with Th1/Th17-induced experimental autoimmune encephalomyelitis	GSE97035		Mus musculus	97.0309	Spinal cords of wildtype mice with MOG35-55-specific polarized Th1-induced EAE _vs_ uninduced	RNA expression	Affymetrix GeneChip Mouse MG-430 PM set	2e-11	fold change	124
Study_284:Nasopharyngeal normal epithelial and carcinoma cells captured by laser capture microdissection	GSE64634		Homo sapiens	97.8493	Nasopharyngeal cells captured by laser capture microdissection - tumor _vs_ normal epithelium	RNA expression	Affymetrix GeneChip Human HG_U133 Plus 2.0	0.019	fold change	5.31
Study_285:Macrophages infected with Salmonella typhimurium or Listeria monocytogenes	GSE73502		Homo sapiens	98.1585	Macrophages cultured 24hr after infection with Listeria monocytogenes for 2hr _vs_ 24hr uninfected	RNA expression	Illumina iGenome UCSC, hg19, March 6, 2013 RefSeq	0	fold change	1184.59
Study_285:Macrophages infected with Salmonella typhimurium or Listeria monocytogenes	GSE73502		Homo sapiens	95.6938	Macrophages cultured 2hr after infection with Salmonella typhimurium for 2hr _vs_ 2hr uninfected	RNA expression	Illumina iGenome UCSC, hg19, March 6, 2013 RefSeq	0	fold change	380.229
Study_285:Macrophages infected with Salmonella typhimurium or Listeria monocytogenes	GSE73502		Homo sapiens	79.9246	Macrophages cultured 2hr after infection with Listeria monocytogenes for 2hr _vs_ 2hr uninfected	RNA expression	Illumina iGenome UCSC, hg19, March 6, 2013 RefSeq	9e-73	fold change	15.4323
Study_285:Macrophages infected with Salmonella typhimurium or Listeria monocytogenes	GSE73502		Homo sapiens	73.9426	Macrophages cultured 24hr after infection with Salmonella typhimurium for 2hr _vs_ 24hr uninfected	RNA expression	Illumina iGenome UCSC, hg19, March 6, 2013 RefSeq	5.8e-48	fold change	89.4482
Study_286:Dendritic cells of tuberculosis (TB) resistant or susceptible donors infected with Mycobacterium TB	GSE94116		Homo sapiens	98.34	Dendritic cells of TB resistant healthy donors - infected 18hr with MTB _vs_ mock control	RNA expression	Illumina iGenome UCSC, hg19, March 6, 2013 RefSeq	2.4e-55	fold change	128.501
Study_286:Dendritic cells of tuberculosis (TB) resistant or susceptible donors infected with Mycobacterium TB	GSE94116		Homo sapiens	96.7361	Dendritic cells of TB susceptible healthy donors - infected 18hr with MTB _vs_ mock control	RNA expression	Illumina iGenome UCSC, hg19, March 6, 2013 RefSeq	2.9e-31	fold change	95.4091
Study_287:Neural progenitor cells infected with African Zika virus, Asian Zika virus, or Dengue virus	GSE80434		Homo sapiens	98.34	Neural progenitor cells infected 56hr with 0.08 MOI African Zika virus strain MR766 _vs_ 56hr mock	RNA expression	Illumina iGenome UCSC, hg19, March 6, 2013 RefSeq	1.2e-16	fold change	9.27232
Study_287:Neural progenitor cells infected with African Zika virus, Asian Zika virus, or Dengue virus	GSE80434		Homo sapiens	89.2889	Neural progenitor cells infected 64hr with 0.04 MOI Asian Zika virus strain FSS13025 _vs_ 64hr mock	RNA expression	Illumina iGenome UCSC, hg19, March 6, 2013 RefSeq	6.6e-08	fold change	2.76155
Study_287:Neural progenitor cells infected with African Zika virus, Asian Zika virus, or Dengue virus	GSE80434		Homo sapiens	75.4068	Neural progenitor cells infected 67hr with 0.08 MOI Dengue virus strain 16681 _vs_ 67hr mock	RNA expression	Illumina iGenome UCSC, hg19, March 6, 2013 RefSeq	3.2e-11	fold change	13.5801
Study_288:Liver tissue and hepatocytes with hepatitis C viral infection	GSE84587		Homo sapiens	97.4659	Liver tissues of subjects with hepatitis C virus infection _vs_ healthy controls_GPL571	RNA expression	Affymetrix GeneChip Human HG_U133A version [1 or 2]	0.0001	fold change	10.7
Study_289:Hepatocytes expressing ISD-dsDNA90 or infected with hepatitis B virus	GSE69590		Homo sapiens	98.0065	Hepatocytes infected with hepatitis B virus _vs_ control	RNA expression	Affymetrix GeneChip Human HG_U133 Plus 2.0	0.0015	fold change	10.1
Study_290:Gastric tumor gene expression signatures based on stage, grade, and other clinical information	GSE66229		Homo sapiens	97.6162	Gastric tumors analyzed by in situ hybridization - Epstein-Barr virus positive _vs_ negative	RNA expression	Affymetrix GeneChip Human HG_U133 Plus 2.0	2e-09	fold change	4.86
Study_290:Gastric tumor gene expression signatures based on stage, grade, and other clinical information	GSE66229		Homo sapiens	96.7717	Gastric undifferentiated carcinomas _vs_ adenocarcinomas	RNA expression	Affymetrix GeneChip Human HG_U133 Plus 2.0	0.0016	fold change	3.56
Study_290:Gastric tumor gene expression signatures based on stage, grade, and other clinical information	GSE66229		Homo sapiens	83.0979	Gastric tumors with perineural invasion _vs_ without perineural invasion	RNA expression	Affymetrix GeneChip Human HG_U133 Plus 2.0	0.0036	fold change	-1.47
Study_290:Gastric tumor gene expression signatures based on stage, grade, and other clinical information	GSE66229		Homo sapiens	81.5541	Gastric tubular adenocarcinomas _vs_ adenocarcinomas	RNA expression	Affymetrix GeneChip Human HG_U133 Plus 2.0	0.0082	fold change	1.49
Study_290:Gastric tumor gene expression signatures based on stage, grade, and other clinical information	GSE66229		Homo sapiens	78.3822	Gastric tumors with recurrence _vs_ without recurrence	RNA expression	Affymetrix GeneChip Human HG_U133 Plus 2.0	0.0002	fold change	-1.59
Study_290:Gastric tumor gene expression signatures based on stage, grade, and other clinical information	GSE66229		Homo sapiens	69.4377	Gastric tumors analyzed by immunohistochemistry - MLH1 negative _vs_ MLH1 positive	RNA expression	Affymetrix GeneChip Human HG_U133 Plus 2.0	0.0002	fold change	1.76
Study_290:Gastric tumor gene expression signatures based on stage, grade, and other clinical information	GSE66229		Homo sapiens	62.4844	Gastric tumors with pathological stage III _vs_ stage I	RNA expression	Affymetrix GeneChip Human HG_U133 Plus 2.0	0.0237	fold change	-1.66
Study_291:Dust mite-induced atopic dermatitis lesions from predisposed Maltese-beagles	GSE74136		Canis lupus familiaris	98.07	Skin of atopic Maltese-beagles - 24hr house dust mite-induced atopic dermatitis _vs_ matched normal	RNA expression	Affymetrix GeneChip Canine Genome 2.0 Array	0.0003	fold change	3.63
Study_291:Dust mite-induced atopic dermatitis lesions from predisposed Maltese-beagles	GSE74136		Canis lupus familiaris	60.9489	Skin of atopic Maltese-beagles - 48hr house dust mite-induced atopic dermatitis _vs_ matched normal	RNA expression	Affymetrix GeneChip Canine Genome 2.0 Array	0.0215	fold change	2.11
Study_292:Heart muscles of mice that had polymicrobial sepsis	GSE53007		Mus musculus	97.9662	Heart muscles of mice - induced sepsis for 6hr _vs_ uninfected control	RNA expression	Illumina MouseRef-8 v2.0 expression beadchip	0.0044	fold change	15.6
Study_293:Diaphragms of RAG knockout or eosinophil deficient mice post infection with Trichinella spiralis	GSE67136		Mus musculus	97.9662	Diaphragms of eosinophil deficient mice - 7d post infection withTrichinella spiralis _vs_ uninfecte	RNA expression	Illumina MouseRef-8 v2.0 expression beadchip	0.0113	fold change	7.55
Study_293:Diaphragms of RAG knockout or eosinophil deficient mice post infection with Trichinella spiralis	GSE67136		Mus musculus	96.3354	Diaphragms of eosinophil deficient mice - 2d post infection withTrichinella spiralis _vs_ uninfecte	RNA expression	Illumina MouseRef-8 v2.0 expression beadchip	0.0008	fold change	8.91
Study_293:Diaphragms of RAG knockout or eosinophil deficient mice post infection with Trichinella spiralis	GSE67136		Mus musculus	96.3354	Diaphragms of wildtype mice - 2d post infection with Trichinella spiralis _vs_ uninfected	RNA expression	Illumina MouseRef-8 v2.0 expression beadchip	0.0028	fold change	8.08
Study_293:Diaphragms of RAG knockout or eosinophil deficient mice post infection with Trichinella spiralis	GSE67136		Mus musculus	93.8333	Diaphragms of wildtype mice - 7d post infection with Trichinella spiralis _vs_ uninfected	RNA expression	Illumina MouseRef-8 v2.0 expression beadchip	0.0255	fold change	4.26
Study_294:Immature dendritic cells co-cultivated with A. fumigatus, C. albicans or lipopolysaccharides (LPS)	GSE69723		Homo sapiens	97.7097	Immature dendritic cells - 1000000 wildtype Candida albicans treated 6hr _vs_ untreated	RNA expression	Affymetrix GeneChip Human Genome HG-U219 Array	0.0044	fold change	66.6
Study_295:Brain of different glioma models with specific inactivation of tumor suppressors P53, NF1 and PTEN	GSE57038		Mus musculus	98.1682	Brain - Nestin-creERT2 driven P53 NF1 and PTEN inactivation induced glioma _vs_ uninduced no glioma	RNA expression	Illumina MouseWG-6 v2.0	0.0061	fold change	47
Study_295:Brain of different glioma models with specific inactivation of tumor suppressors P53, NF1 and PTEN	GSE57038		Mus musculus	73.8432	Brain - Nestin-creERTM driven P53 NF1 and PTEN inactivation induced glioma _vs_ uninduced no glioma	RNA expression	Illumina MouseWG-6 v2.0	0.0317	fold change	21
Study_296:Colonic mucosa of patients with inflammatory bowel disease - Crohns disease or ulcerative colitis	GSE59071		Homo sapiens	97.9087	Colonic mucosa inflamed from patients with active Crohns disease _vs_ healthy controls	RNA expression	Affymetrix GeneChip Human Gene 1.0 ST Array [transcript (gene) version]	0.0006	fold change	10.1
Study_296:Colonic mucosa of patients with inflammatory bowel disease - Crohns disease or ulcerative colitis	GSE59071		Homo sapiens	95.7818	Colonic mucosa from patients with ulcerative colitis - active inflamed _vs_ inactive uninflamed	RNA expression	Affymetrix GeneChip Human Gene 1.0 ST Array [transcript (gene) version]	1.7e-08	fold change	6.97
Study_296:Colonic mucosa of patients with inflammatory bowel disease - Crohns disease or ulcerative colitis	GSE59071		Homo sapiens	92.1319	Colonic mucosa inflamed from patients with active ulcerative colitis _vs_ healthy controls	RNA expression	Affymetrix GeneChip Human Gene 1.0 ST Array [transcript (gene) version]	4e-07	fold change	8
Study_297:Oral squamous cell carcinomas; copy number variation analysis	GSE54165		Homo sapiens	98.2202	Well differentiated squamous cell carcinoma DNA, smoker female LN-, stage 3 _vs_ normal blood	sequence centric: DNA Copy Number	Custom Human 2013	n/a	samples with loss	1
Study_298:Breast cancer samples and triple negative breast cancer cell lines gene expression profiles	GSE65216		Homo sapiens	98.3981	Breast tissues - ER-HER2-PGR- triple negative breast cancer patients _vs_ healthy controls_GPL14877	RNA expression	Affymetrix GeneChip Human HG_U133 Plus 2.0	4.3e-21	fold change	36.4
Study_298:Breast cancer samples and triple negative breast cancer cell lines gene expression profiles	GSE65216		Homo sapiens	98.3981	Breast tissues - ER-HER2-PGR- triple negative breast cancer patients _vs_ healthy controls_GPL570	RNA expression	Affymetrix GeneChip Human HG_U133 Plus 2.0	4.3e-21	fold change	36.4
Study_298:Breast cancer samples and triple negative breast cancer cell lines gene expression profiles	GSE65216		Homo sapiens	94.9037	Breast tissues - ER-HER2+ breast cancer patients _vs_ healthy controls_GPL14877	RNA expression	Affymetrix GeneChip Human HG_U133 Plus 2.0	2.7e-15	fold change	19.8
Study_298:Breast cancer samples and triple negative breast cancer cell lines gene expression profiles	GSE65216		Homo sapiens	94.9037	Breast tissues - ER-HER2+ breast cancer patients _vs_ healthy controls_GPL570	RNA expression	Affymetrix GeneChip Human HG_U133 Plus 2.0	2.7e-15	fold change	19.8
Study_298:Breast cancer samples and triple negative breast cancer cell lines gene expression profiles	GSE65216		Homo sapiens	90.9025	Breast tissues - luminal B breast cancer patients _vs_ healthy controls_GPL14877	RNA expression	Affymetrix GeneChip Human HG_U133 Plus 2.0	1.4e-14	fold change	11.9
Study_298:Breast cancer samples and triple negative breast cancer cell lines gene expression profiles	GSE65216		Homo sapiens	90.9025	Breast tissues - luminal B breast cancer patients _vs_ healthy controls_GPL570	RNA expression	Affymetrix GeneChip Human HG_U133 Plus 2.0	1.4e-14	fold change	11.9
Study_298:Breast cancer samples and triple negative breast cancer cell lines gene expression profiles	GSE65216		Homo sapiens	72.9831	Breast tissues - luminal A breast cancer patients _vs_ healthy controls_GPL14877	RNA expression	Affymetrix GeneChip Human HG_U133 Plus 2.0	7e-09	fold change	5.63
Study_298:Breast cancer samples and triple negative breast cancer cell lines gene expression profiles	GSE65216		Homo sapiens	72.9831	Breast tissues - luminal A breast cancer patients _vs_ healthy controls_GPL570	RNA expression	Affymetrix GeneChip Human HG_U133 Plus 2.0	7e-09	fold change	5.63
Study_299:CD4+ T cells age and culture condition comparisons treated with rapamycin or LY 294002	GSE62376		Homo sapiens	98.1239	CD4+ T cells from men under 65yr 4hr at 4C _vs_ 37C_GPL6947	RNA expression	Illumina Human HT-12 (WG-6) v3.0 expression beadchip	3.2e-06	fold change	-7.36
Study_299:CD4+ T cells age and culture condition comparisons treated with rapamycin or LY 294002	GSE62376		Homo sapiens	94.4127	CD4+ T cells from men 65yr or older 4hr at 4C _vs_ 37C_GPL6947	RNA expression	Illumina Human HT-12 (WG-6) v3.0 expression beadchip	0.0003	fold change	-4.16
Study_299:CD4+ T cells age and culture condition comparisons treated with rapamycin or LY 294002	GSE62376		Homo sapiens	80.4453	CD4+ T cells from women under 65yr 4hr at 4C _vs_ 37C_GPL6947	RNA expression	Illumina Human HT-12 (WG-6) v3.0 expression beadchip	0.0017	fold change	-2.85
Study_300:Regulatory T cells CD4+CD25+ during acute and chronic lymphocytic choriomeningitis viral infection	GSE63876		Mus musculus	98.1585	Splenic regulatory T cells CD4+ CD25+ - 16d post chronic LCMV-CL13 infection _vs_ uninfected	RNA expression	Affymetrix GeneChip Mouse MG-430 PM set	0.0286	fold change	13.4
Study_301:CD4+ T cells cultured with dendritic cells, treated with CCL19, and infected with HIV-1 NL(AD8)-nef	GSE52344		Homo sapiens	98.2202	CD4+ T cells 5d post NL(AD8)-nef infection co-cultured with myeloid dendritic cells _vs_ without	RNA expression	Illumina HumanRef-8 (WG-DASL) v3.0 expression beadchip	0.0154	fold change	1.54
Study_302:Dendritic cells and monocytes treated with different vaccines and TLR ligands	GSE44722		Homo sapiens	97.5229	Dendritic cells derived from monocytes with IL-4 + 6hr heat-killed S. enterica _vs_ media_GPL10558	RNA expression	Illumina HumanHT-12 V4.0 expression beadchip	0.0011	fold change	168.4
Study_302:Dendritic cells and monocytes treated with different vaccines and TLR ligands	GSE44722		Homo sapiens	95.4217	Dendritic cells derived from monocytes with IFNA + 6hr heat-killed S. enterica _vs_ media_GPL10558	RNA expression	Illumina HumanHT-12 V4.0 expression beadchip	0.0266	fold change	41.2
Study_303:Scalp skin samples from patients affected with Alopecia areata	GSE45512		Homo sapiens	98.3187	Scalp skin from patients affected with Alopecia areata _vs_ healthy unaffected controls	RNA expression	Affymetrix GeneChip Human HG_U133 Plus 2.0	0.0056	fold change	13.8
Study_304:Breast tumor expression in different age cohorts or sequentional disease stages	GSE29044		Homo sapiens	98.0834	Breast tissue 46-55yr old patients - invasive ductal carcinoma _vs_ adjacent normal	RNA expression	Affymetrix GeneChip Human HG_U133 Plus 2.0	0.0027	fold change	21.8
Study_304:Breast tumor expression in different age cohorts or sequentional disease stages	GSE29044		Homo sapiens	94.32	Breast tissue over 55yr old patients - invasive ductal carcinoma _vs_ adjacent normal	RNA expression	Affymetrix GeneChip Human HG_U133 Plus 2.0	0.0007	fold change	12.4
Study_304:Breast tumor expression in different age cohorts or sequentional disease stages	GSE29044		Homo sapiens	89.7747	Invasive ductal carcinoma tumor _vs_ normal adjacent breast tissue	RNA expression	Affymetrix GeneChip Human HG_U133 Plus 2.0	3.4e-11	fold change	7.79
Study_304:Breast tumor expression in different age cohorts or sequentional disease stages	GSE29044		Homo sapiens	81.2308	Breast tissue 36-45yr old patients - invasive ductal carcinoma _vs_ adjacent normal	RNA expression	Affymetrix GeneChip Human HG_U133 Plus 2.0	0.0006	fold change	5.21
Study_304:Breast tumor expression in different age cohorts or sequentional disease stages	GSE29044		Homo sapiens	66.8324	Invasive ductal carcinoma tumor - ER- _vs_ ER+	RNA expression	Affymetrix GeneChip Human HG_U133 Plus 2.0	0.0325	fold change	2.18
Study_305:Whole blood samples from Dengue virus infected patients	GSE28988		Homo sapiens	97.8723	Whole blood Dengue virus infection IgG seropositive - 2-5wk post symptoms _vs_ less than 3d	RNA expression	Illumina HumanRef-8 (WG-DASL) v3.0 expression beadchip	5.6e-22	fold change	-51.2
Study_305:Whole blood samples from Dengue virus infected patients	GSE28988		Homo sapiens	97.3539	Whole blood Dengue virus infection - 2-5wk post symptoms _vs_ less than 3d	RNA expression	Illumina HumanRef-8 (WG-DASL) v3.0 expression beadchip	2.4e-44	fold change	-49.1
Study_305:Whole blood samples from Dengue virus infected patients	GSE28988		Homo sapiens	96.3335	Whole blood Dengue virus infection IgG seronegative - 2-5wk post symptoms _vs_ less than 3d	RNA expression	Illumina HumanRef-8 (WG-DASL) v3.0 expression beadchip	1.6e-23	fold change	-47.1
Study_305:Whole blood samples from Dengue virus infected patients	GSE28988		Homo sapiens	56.3266	Whole blood Dengue virus infection IgG seropositive - 3-7d post symptoms _vs_ less than 3d	RNA expression	Illumina HumanRef-8 (WG-DASL) v3.0 expression beadchip	2.8e-12	fold change	-13
Study_305:Whole blood samples from Dengue virus infected patients	GSE28988		Homo sapiens	48.2523	Whole blood Dengue virus infection - 3-7d post symptoms _vs_ less than 3d	RNA expression	Illumina HumanRef-8 (WG-DASL) v3.0 expression beadchip	1.3e-21	fold change	-10.6
Study_305:Whole blood samples from Dengue virus infected patients	GSE28988		Homo sapiens	37.9907	Whole blood Dengue virus infection IgG seronegative - 3-7d post symptoms _vs_ less than 3d	RNA expression	Illumina HumanRef-8 (WG-DASL) v3.0 expression beadchip	6.4e-11	fold change	-8.32
Study_306:Colon biopsies of active and inactive Crohn's disease patients with anti-TNF therapy	GSE52746		Homo sapiens	97.6944	Colon biopsies active Crohn's disease patients _vs_ non-inflammatory controls	RNA expression	Affymetrix GeneChip Human HG_U133 Plus 2.0	0.0007	fold change	11.2
Study_307:Genetic differences in response to pneumococcal infection	GSE49533		Mus musculus	98.3574	Lungs of BALB/c (S pneumoniae resistant) mice - 6hr post S pneumoniae challenge _vs_ PBS control	RNA expression	Illumina MouseWG-6 v2.0	0.0006	fold change	8.36
Study_307:Genetic differences in response to pneumococcal infection	GSE49533		Mus musculus	97.8857	Lungs of CBA (S pneumoniae sensitive) mice - 6hr post S pneumoniae challenge _vs_ PBS control	RNA expression	Illumina MouseWG-6 v2.0	0.0051	fold change	8.9
Study_308:Rheumatoid arthritis synovial tissue expression profiles	GSE48780		Homo sapiens	97.9278	Synovial tissue from rheumatoid arthritis patients - fingers and thumb _vs_ knee	RNA expression	Affymetrix GeneChip Human HG_U133 Plus 2.0	0.0004	fold change	4.98
Study_308:Rheumatoid arthritis synovial tissue expression profiles	GSE48780		Homo sapiens	96.7717	Synovial tissue from rheumatoid arthritis patients - joint inflamed _vs_ not inflamed	RNA expression	Affymetrix GeneChip Human HG_U133 Plus 2.0	0.0002	fold change	3.27
Study_308:Rheumatoid arthritis synovial tissue expression profiles	GSE48780		Homo sapiens	92.8954	Synovial tissue from rheumatoid arthritis patients - hand _vs_ knee	RNA expression	Affymetrix GeneChip Human HG_U133 Plus 2.0	0.0177	fold change	2.52
Study_309:Natural killer (NK) cells of Type 1 diabetes mice after T regulatory (Treg) cell depletion	GSE39197		Mus musculus	98.2801	NK cells of T1 diabetes model (BDC2.5/NOD.Foxp3-DTR) 24hr post Treg depletion - pancreas _vs_ splee	RNA expression	Affymetrix GeneChip Mouse Gene Array version [1.0 ST or 1.1 ST] [transcript (gene) version]	0.0469	fold change	4.77
Study_310:PBMC, lungs and lung lesions after coronavirus infection	GSE44542		Macaca mulatta	98.2704	PBMC Human Coronavirus-Erasmus Medical Center virus infected 3d _vs_ 0d	RNA expression	Agilent Rhesus Monkey Genome G2519F	0.0004	fold change	1.32
Study_310:PBMC, lungs and lung lesions after coronavirus infection	GSE44542		Macaca mulatta	95.5877	PBMC Human Coronavirus-Erasmus Medical Center virus infected 6d _vs_ 0d	RNA expression	Agilent Rhesus Monkey Genome G2519F	0.0042	fold change	1.2
Study_310:PBMC, lungs and lung lesions after coronavirus infection	GSE44542		Macaca mulatta	88.008	PBMC Human Coronavirus-Erasmus Medical Center virus infected 1d _vs_ 0d	RNA expression	Agilent Rhesus Monkey Genome G2519F	7.6e-06	fold change	1.38
Study_311:Gene expression data from compstatin treated E.coli-Induced primate sepsis model	GSE23590		Homo sapiens	97.6562	Lung tissue untreated - E.coli challenged _vs_ healthy controls	RNA expression	Affymetrix GeneChip Human HG_U133A version [1 or 2]	0.0492	fold change	8.93
Study_312:CD4+ T cells from breast cancer patients and normal donors treated with tumor supernatants	GSE36769		Homo sapiens	97.4621	CD4+ T cells from breast tumors _vs_ from normal blood	RNA expression	Affymetrix GeneChip Human HG_U133 Plus 2.0	9.3e-07	fold change	44.3
Study_312:CD4+ T cells from breast cancer patients and normal donors treated with tumor supernatants	GSE36769		Homo sapiens	67.052	CD4+ T cells from lymph nodes of breast cancer patients _vs_ from normal blood	RNA expression	Affymetrix GeneChip Human HG_U133 Plus 2.0	0.0057	fold change	2.27
Study_313:Renal cortices from ICR-derived glomerulonephritis (ICGN) mice and normal ICR mice	GSE45005		Mus musculus	97.4982	Renal cortices from 4wk - ICGN (ICR-derived glomerulonephritis) mice _vs_ normal ICR mice	RNA expression	Affymetrix GeneChip Mouse MG_430 2.0	0.0016	fold change	4.74
Study_313:Renal cortices from ICR-derived glomerulonephritis (ICGN) mice and normal ICR mice	GSE45005		Mus musculus	97.0309	Renal cortices from 8wk - ICGN (ICR-derived glomerulonephritis) mice _vs_ normal ICR mice	RNA expression	Affymetrix GeneChip Mouse MG_430 2.0	0.0099	fold change	8.63
Study_314:Bone marrow macrophages from lean and obese mice after 1,4, and 24h exposure to P.gingivalis	GSE47414		Mus musculus	98.3497	Bone marrow macrophages of lean mice exposed to Porphyromonas gingivalis - 4hr _vs_ 1hr	RNA expression	Affymetrix GeneChip Mouse MG_430 2.0	1e-05	fold change	24.7
Study_314:Bone marrow macrophages from lean and obese mice after 1,4, and 24h exposure to P.gingivalis	GSE47414		Mus musculus	92.0116	Bone marrow macrophages of obese mice exposed to Porphyromonas gingivalis - 4hr _vs_ 1hr	RNA expression	Affymetrix GeneChip Mouse MG_430 2.0	1.1e-06	fold change	7.57
Study_314:Bone marrow macrophages from lean and obese mice after 1,4, and 24h exposure to P.gingivalis	GSE47414		Mus musculus	87.9399	Bone marrow macrophages exposed 24hr to Porphyromonas gingivalis - obese mice _vs_ lean	RNA expression	Affymetrix GeneChip Mouse MG_430 2.0	0.0003	fold change	-2.69
Study_314:Bone marrow macrophages from lean and obese mice after 1,4, and 24h exposure to P.gingivalis	GSE47414		Mus musculus	84.707	Bone marrow macrophages exposed 4hr to Porphyromonas gingivalis - obese mice _vs_ lean	RNA expression	Affymetrix GeneChip Mouse MG_430 2.0	7.2e-05	fold change	-2.56
Study_314:Bone marrow macrophages from lean and obese mice after 1,4, and 24h exposure to P.gingivalis	GSE47414		Mus musculus	76.4059	Bone marrow macrophages of obese mice exposed to Porphyromonas gingivalis - 24hr _vs_ 1hr	RNA expression	Affymetrix GeneChip Mouse MG_430 2.0	0.0008	fold change	-4.43
Study_314:Bone marrow macrophages from lean and obese mice after 1,4, and 24h exposure to P.gingivalis	GSE47414		Mus musculus	51.9913	Bone marrow macrophages exposed 1hr to Porphyromonas gingivalis - obese mice _vs_ lean	RNA expression	Affymetrix GeneChip Mouse MG_430 2.0	0.0062	fold change	1.27
Study_315:PBMC of HIV patients with tuberculosis on retroviral therapy with Immune Reconstitution Syndrome	GSE48237		Homo sapiens	97.9278	PBMC of HIV patients on antiretroviral therapy (H37Rv stimulated) 6hr - TB-IRIS _vs_ TBART	RNA expression	Affymetrix GeneChip Human HG_U133 Plus 2.0	0.043	fold change	-3.05
Study_316:Primary colon adenocarcinomas, adenomas, metastasis and normal mucosae expression	GSE41258		Homo sapiens	97.8474	Colorectal primary tumors - dead of disease _vs_ alive no evidence of disease	RNA expression	Affymetrix GeneChip Human HG_U133A version [1 or 2]	0.0008	fold change	-1.54
Study_316:Primary colon adenocarcinomas, adenomas, metastasis and normal mucosae expression	GSE41258		Homo sapiens	93.4579	Colorectal primary tumors - M1 _vs_ M0	RNA expression	Affymetrix GeneChip Human HG_U133A version [1 or 2]	0.0054	fold change	-1.39
Study_316:Primary colon adenocarcinomas, adenomas, metastasis and normal mucosae expression	GSE41258		Homo sapiens	90.9091	Colorectal primary tumors - microsatellite instability high _vs_ microsatellites stable	RNA expression	Affymetrix GeneChip Human HG_U133A version [1 or 2]	0.0008	fold change	1.77
Study_316:Primary colon adenocarcinomas, adenomas, metastasis and normal mucosae expression	GSE41258		Homo sapiens	75.9878	Colon tissue from colorectal cancer patients -primary tumors _vs_ polyps	RNA expression	Affymetrix GeneChip Human HG_U133A version [1 or 2]	0.0387	fold change	1.82
Study_316:Primary colon adenocarcinomas, adenomas, metastasis and normal mucosae expression	GSE41258		Homo sapiens	60.9013	Colon tissue from colorectal cancer patients - all primary tumors _vs_ all polyps	RNA expression	Affymetrix GeneChip Human HG_U133A version [1 or 2]	1.9e-12	fold change	1.8
Study_316:Primary colon adenocarcinomas, adenomas, metastasis and normal mucosae expression	GSE41258		Homo sapiens	52.356	Colon tissue from colorectal cancer patients - liver metastases _vs_ all primary tumor	RNA expression	Affymetrix GeneChip Human HG_U133A version [1 or 2]	0.0003	fold change	-1.49
Study_316:Primary colon adenocarcinomas, adenomas, metastasis and normal mucosae expression	GSE41258		Homo sapiens	31.7662	Colon tissue from colorectal cancer patients -primary tumors _vs_ adjacent normal colon tissue	RNA expression	Affymetrix GeneChip Human HG_U133A version [1 or 2]	2.5e-05	fold change	1.68
Study_316:Primary colon adenocarcinomas, adenomas, metastasis and normal mucosae expression	GSE41258		Homo sapiens	22.7066	Colon tissue from colorectal cancer patients -primary tumors _vs_ normal colon tissue	RNA expression	Affymetrix GeneChip Human HG_U133A version [1 or 2]	2.3e-07	fold change	1.55
Study_317:Hepatocellular carcinoma (HCC) and cholangiocarcinoma (CC) expression profiles	GSE31370		Homo sapiens	98.2646	Hepatocellular carcinoma (HCC) _vs_ normal surrounding liver tissue	RNA expression	Custom Human	0.0079	fold change	-8.97
Study_317:Hepatocellular carcinoma (HCC) and cholangiocarcinoma (CC) expression profiles	GSE31370		Homo sapiens	90.8447	Hepatocellular carcinoma (HCC) with fibrous stroma _vs_ normal surrounding liver tissue	RNA expression	Custom Human	0.0268	fold change	-5.57
Study_317:Hepatocellular carcinoma (HCC) and cholangiocarcinoma (CC) expression profiles	GSE31370		Homo sapiens	86.0704	Liver cholangiocarcinoma _vs_ normal surrounding liver tissue	RNA expression	Custom Human	0.0057	fold change	-10.3
Study_318:Parotid glands of primary and non-primary Sjogren's syndrome patients	GSE40611		Homo sapiens	97.6162	Parotid glands - primary SjÃ¶gren's syndrome _vs_ healthy	RNA expression	Affymetrix GeneChip Human HG_U133 Plus 2.0	1.7e-06	fold change	6.86
Study_318:Parotid glands of primary and non-primary Sjogren's syndrome patients	GSE40611		Homo sapiens	85.5271	Parotid glands - non-primary SjÃ¶gren's syndrome _vs_ healthy	RNA expression	Affymetrix GeneChip Human HG_U133 Plus 2.0	0.0089	fold change	2.65
Study_318:Parotid glands of primary and non-primary Sjogren's syndrome patients	GSE40611		Homo sapiens	32.3114	Parotid glands of SjÃ¶gren's syndrome (SS) - primary SS _vs_ non-primary SS	RNA expression	Affymetrix GeneChip Human HG_U133 Plus 2.0	0.0206	fold change	2.59
Study_319:Serous ovarian cancer stroma and epithelia gene expression profiling	GSE38666		Homo sapiens	97.8493	Ovary stroma (LCM) - serous ovarian cancer _vs_ healthy	RNA expression	Affymetrix GeneChip Human HG_U133 Plus 2.0	0.0043	fold change	9.9
Study_320:Lungs from IDO1- or TNFRSF1B-knockout mice infected with A/Vietnam/1203/04 H5N1 influenza	GSE40792		Mus musculus	97.9893	Lungs from IDO1-knockout mice infected 2d with A/Vietnam/1203/04 H5N1 influenza _vs_ 2d PBS	RNA expression	Agilent Mouse Whole Genome G4122A/G4122F	0.0099	fold change	1.94
Study_320:Lungs from IDO1- or TNFRSF1B-knockout mice infected with A/Vietnam/1203/04 H5N1 influenza	GSE40792		Mus musculus	97.8857	Lungs from wildtype mice infected 2d with A/Vietnam/1203/04 H5N1 influenza _vs_ 2d PBS	RNA expression	Agilent Mouse Whole Genome G4122A/G4122F	0.001	fold change	2.05
Study_320:Lungs from IDO1- or TNFRSF1B-knockout mice infected with A/Vietnam/1203/04 H5N1 influenza	GSE40792		Mus musculus	96.5605	Lungs from TNFRSF1B-knockout mice infected 2d with A/Vietnam/1203/04 H5N1 influenza _vs_ 2d PBS	RNA expression	Agilent Mouse Whole Genome G4122A/G4122F	0.0142	fold change	1.92
Study_321:Lung of COPD patients; regional variation in expression profiles	GSE27597		Homo sapiens	98.0508	Sections from the base of the lung of former smokers COPD patients _vs_ non-smoking healthy patient	RNA expression	Custom Human	0.0258	fold change	-6.65
Study_322:Immune responses induced by influenzaA with N66S mutant and wildtype PB1-F2 protein	GSE35940		Mus musculus	98.1971	Lung 3d post infection with Influenza A virus with wildtype H5N1 PB1 _vs_ mock infected	RNA expression	Agilent Mouse Whole Genome G4122A/G4122F	0.0007	fold change	1.45
Study_322:Immune responses induced by influenzaA with N66S mutant and wildtype PB1-F2 protein	GSE35940		Mus musculus	97.4754	Lung 5d post infection with Influenza A virus with H5N1 PB1 N66S mutation _vs_ mock infected	RNA expression	Agilent Mouse Whole Genome G4122A/G4122F	0.0341	fold change	1.97
Study_322:Immune responses induced by influenzaA with N66S mutant and wildtype PB1-F2 protein	GSE35940		Mus musculus	96.5605	Lung 3d post infection with Influenza A virus with H5N1 PB1 N66S mutation _vs_ mock infected	RNA expression	Agilent Mouse Whole Genome G4122A/G4122F	0.0005	fold change	1.81
Study_322:Immune responses induced by influenzaA with N66S mutant and wildtype PB1-F2 protein	GSE35940		Mus musculus	94.9776	Lung 1d post infection with Influenza A virus with wildtype H5N1 PB1 _vs_ mock infected	RNA expression	Agilent Mouse Whole Genome G4122A/G4122F	0.0023	fold change	1.32
Study_322:Immune responses induced by influenzaA with N66S mutant and wildtype PB1-F2 protein	GSE35940		Mus musculus	82.7623	Lung 3d post Influenza A infection - H5N1 PB1 N66S mutation _vs_ wildtype virus	RNA expression	Agilent Mouse Whole Genome G4122A/G4122F	0.0002	fold change	1.25
Study_323:Kidney transplantations in a Fisher-Lewis rat model: placebo and 13cisRA treatment	GSE17045		Rattus norvegicus	98.0065	Kidney allograft transplant placebo treated 7d _vs_ non-transplanted kidney	RNA expression	Affymetrix GeneChip Rat RG-U34A	0.0028	fold change	17.5
Study_323:Kidney transplantations in a Fisher-Lewis rat model: placebo and 13cisRA treatment	GSE17045		Rattus norvegicus	86.3856	Kidney allograft transplant placebo treated 14d _vs_ non-transplanted kidney	RNA expression	Affymetrix GeneChip Rat RG-U34A	0.0049	fold change	14.5
Study_323:Kidney transplantations in a Fisher-Lewis rat model: placebo and 13cisRA treatment	GSE17045		Rattus norvegicus	53.2068	Kidney allograft transplant placebo treated 56d _vs_ non-transplanted kidney	RNA expression	Affymetrix GeneChip Rat RG-U34A	0.006	fold change	9.84
Study_324:Macrophages in response to in vitro challenge with Mycobacterium bovis	GSE33309		Bos taurus	98.0046	Monocyte-derived macrophages challenged with Mycobacterium bovis 2h4r _vs_ 0hr	RNA expression	Affymetrix GeneChip Bovine Array	0.0027	fold change	27.9
Study_324:Macrophages in response to in vitro challenge with Mycobacterium bovis	GSE33309		Bos taurus	94.74	Monocyte-derived macrophages cultured 24hr - challenged with Myocobacterium bovis _vs_ untreated	RNA expression	Affymetrix GeneChip Bovine Array	8.3e-05	fold change	10.9
Study_324:Macrophages in response to in vitro challenge with Mycobacterium bovis	GSE33309		Bos taurus	91.5315	Monocyte-derived macrophages cultured 6hr - challenged with Myocobacterium bovis _vs_ untreated	RNA expression	Affymetrix GeneChip Bovine Array	0.0017	fold change	12.9
Study_325:Early and sustained innate immune response to highly pathogenic influenza virus	GSE33351		Macaca mulatta	97.5686	Lung 2dpi with influenza A reassortment with 1918 virus HA and NA genes _vs_ uninfected control	RNA expression	Custom Macaca Mulatta	0.0089	fold change	23.4
Study_325:Early and sustained innate immune response to highly pathogenic influenza virus	GSE33351		Macaca mulatta	96.2316	Lung 1dpi with influenza A reassortment with 1918 virus HA and NA genes _vs_ uninfected control	RNA expression	Custom Macaca Mulatta	0.0013	fold change	25.1
Study_325:Early and sustained innate immune response to highly pathogenic influenza virus	GSE33351		Macaca mulatta	94.9307	Lung 1dpi with H5N1 influenza A virus _vs_ uninfected control	RNA expression	Custom Macaca Mulatta	8.9e-05	fold change	83.6
Study_325:Early and sustained innate immune response to highly pathogenic influenza virus	GSE33351		Macaca mulatta	94.4537	Lung 2dpi with H5N1 influenza A virus _vs_ uninfected control	RNA expression	Custom Macaca Mulatta	0.0005	fold change	116
Study_325:Early and sustained innate immune response to highly pathogenic influenza virus	GSE33351		Macaca mulatta	94.7724	Lung 2dpi with influenza A reassortment with 1918 virus HA NA and NS genes _vs_ uninfected control	RNA expression	Custom Macaca Mulatta	0.0069	fold change	28.8
Study_325:Early and sustained innate immune response to highly pathogenic influenza virus	GSE33351		Macaca mulatta	84.7659	Lung 7dpi with H5N1 influenza A virus _vs_ uninfected control	RNA expression	Custom Macaca Mulatta	0.0002	fold change	33.2
Study_325:Early and sustained innate immune response to highly pathogenic influenza virus	GSE33351		Macaca mulatta	56.2563	Lung 4dpi with H5N1 influenza A virus _vs_ uninfected control	RNA expression	Custom Macaca Mulatta	0.0191	fold change	7.39
Study_325:Early and sustained innate immune response to highly pathogenic influenza virus	GSE33351		Macaca mulatta	44.6389	Lung 4dpi with influenza A reassortment with 1918 virus HA and NA genes _vs_ uninfected control	RNA expression	Custom Macaca Mulatta	0.0194	fold change	3.21
Study_325:Early and sustained innate immune response to highly pathogenic influenza virus	GSE33351		Macaca mulatta	21.8084	Lung 1dpi with influenza A reassortment with 1918 virus HA NA and NS genes _vs_ uninfected control	RNA expression	Custom Macaca Mulatta	0.0118	fold change	4.39
Study_326:PBMC in relapse and while stable from multiple sclerosis patients	GSE19224		Homo sapiens	98.2202	PBMCs of MS patients in clinical relapse state _vs_ stable state	RNA expression	Illumina HumanRef-8 (WG-DASL) v3.0 expression beadchip	0.0302	fold change	-1.72
Study_327:Lung gene expression in response to infection with 3 variant human and zoonotic SARS-CoV strains	GSE23955		Macaca mulatta	98.1797	Lung of monkeys 4d after infection with recombinant SARS-CoV HC-SZ-6103 strain _vs_ mock-infected	RNA expression	Affymetrix GeneChip Rhesus Macaque Genome Array	0.0097	fold change	-21
Study_328:Peripheral blood of patients afflicted with infective endocarditis	GSE29161		Homo sapiens	97.9816	Peripheral blood of patients with symptoms of infective endocarditis only _vs_ healthy controls	RNA expression	Agilent Human Whole Genome G4112A/G4112F	0.0015	fold change	14.3
Study_328:Peripheral blood of patients afflicted with infective endocarditis	GSE29161		Homo sapiens	90.3996	Peripheral blood of patients positively diagnosed with infective endocarditis _vs_ healthy controls	RNA expression	Agilent Human Whole Genome G4112A/G4112F	0.001	fold change	8.28
Study_329:Stromal gene expression profiles in tissue surrounding breast and prostate primary tumors	GSE26910		Homo sapiens	97.7727	Stroma associated with invasive breast primary tumors _vs_ normal	RNA expression	Affymetrix GeneChip Human HG_U133 Plus 2.0	0.0066	fold change	14.8
Study_330:Colonic mucosa in wildtype and conditional PPARg knockout CD4+ T cell mice with induced colitis	GSE20523		Mus musculus	97.8742	Colonic mucosa of mice with PPARg KO CD4+ T cells (CD4-Cre) + DSS-induced colitis for 7d _vs_ 0d	RNA expression	Affymetrix GeneChip Mouse MG_430 2.0	0.0021	fold change	9.94
Study_331:Alveolar macrophage and PBMC gene expression of COPD affected and healthy individuals	GSE16972		Homo sapiens	97.8474	Alveolar macrophage from bronchoalveolar lavage fluid of COPD patient _vs_ healthy donor	RNA expression	Affymetrix GeneChip Human HG_U133A version [1 or 2]	0.0291	fold change	-2.85
Study_332:Liver gene expression data from HCV+ patients with hepatocellular carcinoma and cirrhosis	GSE14323		Homo sapiens	98.4252	Liver from patients with HCV hepatocellular carcinoma _vs_ normal	RNA expression	Affymetrix GeneChip Human HG_U133A version [1 or 2]	2.1e-16	fold change	9.12
Study_332:Liver gene expression data from HCV+ patients with hepatocellular carcinoma and cirrhosis	GSE14323		Homo sapiens	94.697	Liver from patients with HCV hepatocellular carcinoma and cirrhosis _vs_ normal	RNA expression	Affymetrix GeneChip Human HG_U133A version [1 or 2]	2.8e-08	fold change	9.77
Study_332:Liver gene expression data from HCV+ patients with hepatocellular carcinoma and cirrhosis	GSE14323		Homo sapiens	91.4077	Liver from patients with HCV cirrhosis _vs_ normal	RNA expression	Affymetrix GeneChip Human HG_U133A version [1 or 2]	4.2e-21	fold change	10
Study_333:Hyperplastic polyps and normal colonic mucosa from HPPS patients	GSE19963		Homo sapiens	97.6162	Normal colon mucosa of familial HPPS patient - proximal region _vs_ distal	RNA expression	Affymetrix GeneChip Human HG_U133 Plus 2.0	0.0332	fold change	-3.37
Study_334:Alveolar macrophages in smokers, nonsmokers, and subjects with asthma	GSE2125		Homo sapiens	97.6944	Alveolar macrophages from smokers _vs_ non-smokers	RNA expression	Affymetrix GeneChip Human HG_U133 Plus 2.0	8.3e-08	fold change	-4.24
Study_334:Alveolar macrophages in smokers, nonsmokers, and subjects with asthma	GSE2125		Homo sapiens	97.3843	Alveolar macrophages from subjects with asthma _vs_ smokers	RNA expression	Affymetrix GeneChip Human HG_U133 Plus 2.0	4.6e-06	fold change	4.01
Study_335:Liver biopsies from adolescent patients with non-alcoholic steatohepatitis	GSE24807		Homo sapiens	97.5648	Liver biopsies from 7-18yr old non-alcoholic steatohepatitis patients _vs_ healthy controls	RNA expression	GE Healthcare CodeLink Human Whole Genome	6.4e-10	fold change	28.7
Study_336:Monocyte motility and resulting viral spread after human cytomegalovirus infection	GSE24238		Homo sapiens	97.5819	Primary monocytes + 1hr vehicle then 24hr cytomegalovirus _vs_ vehicle + uninfected	RNA expression	Affymetrix GeneChip Human HG_U95A version [1 or 2]	0.0025	fold change	178.5
Study_337:Lungs, livers, and spleens of Murine pneumonic plague model by infection with Yersinia pestis CO92	GSE18293		Mus musculus	97.8742	Liver of wildtype Y. pestis infected mouse at 48hr post infection _vs_ uninfected	RNA expression	Affymetrix GeneChip Mouse MG_430 2.0	0.0059	fold change	30.5
Study_337:Lungs, livers, and spleens of Murine pneumonic plague model by infection with Yersinia pestis CO92	GSE18293		Mus musculus	88.6321	Liver of Braun lipoprotein KO mutant Y. pestis infected mouse at 48hr post infection _vs_ uninfecte	RNA expression	Affymetrix GeneChip Mouse MG_430 2.0	0.0139	fold change	14.3
Study_338:Molecular Classification of AIDS-Related Lymphomas (HIV+ and HIV- cases)	GSE17372		Homo sapiens	97.6162	Lymph node from HIV-negative DLBCL - older than 60yr _vs_ younger	RNA expression	Affymetrix GeneChip Human HG_U133 Plus 2.0	0.0004	fold change	1.68
Study_339:Tuberculosis profiles of various active, latent, and healthy cohorts	GSE19491		Homo sapiens	97.5134	Whole blood from female patients with active tuberculosis _vs_ healthy controls	RNA expression	Illumina Human HT-12 (WG-6) v3.0 expression beadchip	0.0003	fold change	4.22
Study_339:Tuberculosis profiles of various active, latent, and healthy cohorts	GSE19491		Homo sapiens	95.4782	Whole blood from patients born outside of UK - active tuberculosis _vs_ healthy controls	RNA expression	Illumina Human HT-12 (WG-6) v3.0 expression beadchip	0.0004	fold change	3.73
Study_339:Tuberculosis profiles of various active, latent, and healthy cohorts	GSE19491		Homo sapiens	93.7682	Whole blood of patients from London with active tuberculosis _vs_ healthy controls	RNA expression	Illumina Human HT-12 (WG-6) v3.0 expression beadchip	0.0006	fold change	2.57
Study_339:Tuberculosis profiles of various active, latent, and healthy cohorts	GSE19491		Homo sapiens	92.5035	Whole blood from patient with active tuberculosis _vs_ healthy control	RNA expression	Illumina Human HT-12 (WG-6) v3.0 expression beadchip	2e-09	fold change	3.02
Study_339:Tuberculosis profiles of various active, latent, and healthy cohorts	GSE19491		Homo sapiens	91.7313	Whole blood from patients - ASLE disease _vs_ healthy controls	RNA expression	Illumina Human HT-12 (WG-6) v3.0 expression beadchip	8.5e-08	fold change	3.93
Study_339:Tuberculosis profiles of various active, latent, and healthy cohorts	GSE19491		Homo sapiens	88.4799	Whole blood from male patients with active tuberculosis _vs_ healthy controls	RNA expression	Illumina Human HT-12 (WG-6) v3.0 expression beadchip	0.0055	fold change	2.86
Study_339:Tuberculosis profiles of various active, latent, and healthy cohorts	GSE19491		Homo sapiens	87.3546	Whole blood from patients age 22 to 34 - active tuberculosis _vs_ healthy controls	RNA expression	Illumina Human HT-12 (WG-6) v3.0 expression beadchip	0.0013	fold change	2.67
Study_339:Tuberculosis profiles of various active, latent, and healthy cohorts	GSE19491		Homo sapiens	79.3412	Whole blood from patients - pSLE disease _vs_ healthy controls	RNA expression	Illumina Human HT-12 (WG-6) v3.0 expression beadchip	1.5e-08	fold change	2.49
Study_339:Tuberculosis profiles of various active, latent, and healthy cohorts	GSE19491		Homo sapiens	63.7714	Whole blood from patients - Still's Disease _vs_ healthy controls	RNA expression	Illumina Human HT-12 (WG-6) v3.0 expression beadchip	0.0006	fold change	-2.14
Study_339:Tuberculosis profiles of various active, latent, and healthy cohorts	GSE19491		Homo sapiens	55.5759	Whole blood of patients from South Africa with active tuberculosis _vs_ healthy controls	RNA expression	Illumina Human HT-12 (WG-6) v3.0 expression beadchip	0.0002	fold change	2.07
Study_339:Tuberculosis profiles of various active, latent, and healthy cohorts	GSE19491		Homo sapiens	27.3347	Whole blood from patients of Black ethnicity with active tuberculosis _vs_ healthy controls	RNA expression	Illumina Human HT-12 (WG-6) v3.0 expression beadchip	0.0059	fold change	2.1
Study_340:Simian immunodeficiency virus (SIV)-infected blood gene expression in rhesus macaques	GSE16147		Macaca mulatta	97.5343	Blood from rhesus macaques - 10d post infection with pathogenic SIVmac239 _vs_ uninfected	RNA expression	Affymetrix GeneChip Rhesus Macaque Genome Array	1.2e-05	fold change	8.98
Study_340:Simian immunodeficiency virus (SIV)-infected blood gene expression in rhesus macaques	GSE16147		Macaca mulatta	84.9127	Blood from rhesus macaques 10d post infection - pathogenic SIVmac239 _vs_ SIVsmm	RNA expression	Affymetrix GeneChip Rhesus Macaque Genome Array	0.0321	fold change	4.15
Study_340:Simian immunodeficiency virus (SIV)-infected blood gene expression in rhesus macaques	GSE16147		Macaca mulatta	73.3267	Blood from sooty mangabeys - 7d post infection with SIVsmm _vs_ uninfected	RNA expression	Affymetrix GeneChip Rhesus Macaque Genome Array	0.0236	fold change	1.68
Study_340:Simian immunodeficiency virus (SIV)-infected blood gene expression in rhesus macaques	GSE16147		Macaca mulatta	63.6578	Blood from rhesus macaques - chronic infection with pathogenic SIVmac239 _vs_ uninfected	RNA expression	Affymetrix GeneChip Rhesus Macaque Genome Array	0.0255	fold change	1.44
Study_340:Simian immunodeficiency virus (SIV)-infected blood gene expression in rhesus macaques	GSE16147		Macaca mulatta	52.3034	Blood from rhesus macaques - 14d post infection with pathogenic SIVmac239 _vs_ uninfected	RNA expression	Affymetrix GeneChip Rhesus Macaque Genome Array	0.03	fold change	1.66
Study_340:Simian immunodeficiency virus (SIV)-infected blood gene expression in rhesus macaques	GSE16147		Macaca mulatta	34.5075	Blood from rhesus macaques 30d post infection - pathogenic SIVmac239 _vs_ SIVsmm	RNA expression	Affymetrix GeneChip Rhesus Macaque Genome Array	0.002	fold change	1.82
Study_340:Simian immunodeficiency virus (SIV)-infected blood gene expression in rhesus macaques	GSE16147		Macaca mulatta	27.1231	Blood 7d post infection with SIVsmm - sooty mangabeys _vs_ rhesus macaques	RNA expression	Affymetrix GeneChip Rhesus Macaque Genome Array	0.0167	fold change	1.7
Study_341:Sepsis-induced gene expression in lungs of wildtype and preprotachykinin-A (PPTA)-deficient mice	GSE15379		Mus musculus	97.6868	Lung of wildtype mice 8hr after cecal ligation and puncture induction of sepsis _vs_ sham surgery	RNA expression	Affymetrix GeneChip Mouse MG_430 2.0	0.0248	fold change	5.92
Study_341:Sepsis-induced gene expression in lungs of wildtype and preprotachykinin-A (PPTA)-deficient mice	GSE15379		Mus musculus	96.753	Lung of PPTA KO mice 8hr after cecal ligation and puncture induction of sepsis _vs_ sham surgery	RNA expression	Affymetrix GeneChip Mouse MG_430 2.0	0.0444	fold change	13.2
Study_342:Expression analysis in primary breast tumors with chromosome 8q22 copy number gain	GSE19615		Homo sapiens	97.7727	Breast cancer - Grade II _vs_ Grade I	RNA expression	Affymetrix GeneChip Human HG_U133 Plus 2.0	0.0009	fold change	2.34
Study_342:Expression analysis in primary breast tumors with chromosome 8q22 copy number gain	GSE19615		Homo sapiens	97.1534	Breast cancer HER2 positive _vs_ HER2 negative	RNA expression	Affymetrix GeneChip Human HG_U133 Plus 2.0	0.0001	fold change	2.42
Study_342:Expression analysis in primary breast tumors with chromosome 8q22 copy number gain	GSE19615		Homo sapiens	94.9037	Breast cancer - Grade III _vs_ Grade I	RNA expression	Affymetrix GeneChip Human HG_U133 Plus 2.0	3.2e-11	fold change	4.7
Study_342:Expression analysis in primary breast tumors with chromosome 8q22 copy number gain	GSE19615		Homo sapiens	93.9602	Breast cancer ductal carcinoma _vs_ lobular carcinoma	RNA expression	Affymetrix GeneChip Human HG_U133 Plus 2.0	0.0001	fold change	2.72
Study_342:Expression analysis in primary breast tumors with chromosome 8q22 copy number gain	GSE19615		Homo sapiens	91.3075	Breast cancer ER negative _vs_ ER positive	RNA expression	Affymetrix GeneChip Human HG_U133 Plus 2.0	8.5e-09	fold change	3.86
Study_342:Expression analysis in primary breast tumors with chromosome 8q22 copy number gain	GSE19615		Homo sapiens	87.1642	Breast cancer PR negative _vs_ PR positive	RNA expression	Affymetrix GeneChip Human HG_U133 Plus 2.0	9.6e-06	fold change	2.8
Study_343:Anaplastic large cell lymphoma comparisons and relation to Hodgkin lymphoma	GSE14879		Homo sapiens	97.6162	Lymphoma cells of spleen and lymph nodes of ALK- ALCL _vs_ resting tonsil T-helper cells	RNA expression	Affymetrix GeneChip Human HG_U133 Plus 2.0	0.0126	fold change	23.1
Study_343:Anaplastic large cell lymphoma comparisons and relation to Hodgkin lymphoma	GSE14879		Homo sapiens	97.54	Lymphoma cells of spleen and lymph nodes of ALK- ALCL _vs_ tonsil regulatory T-cells	RNA expression	Affymetrix GeneChip Human HG_U133 Plus 2.0	0.0133	fold change	23.3
Study_343:Anaplastic large cell lymphoma comparisons and relation to Hodgkin lymphoma	GSE14879		Homo sapiens	97.2309	Lymphoma cells of spleen and lymph nodes of ALK- ALCL _vs_ activated tonsil cytotoxic T-cells	RNA expression	Affymetrix GeneChip Human HG_U133 Plus 2.0	0.0161	fold change	18.4
Study_343:Anaplastic large cell lymphoma comparisons and relation to Hodgkin lymphoma	GSE14879		Homo sapiens	96.9236	Lymphoma cells of skin of cutaneous ALCL _vs_ tonsil regulatory T-cells	RNA expression	Affymetrix GeneChip Human HG_U133 Plus 2.0	0.0008	fold change	19.5
Study_343:Anaplastic large cell lymphoma comparisons and relation to Hodgkin lymphoma	GSE14879		Homo sapiens	96.4674	Lymphoma cells of skin of cutaneous ALCL _vs_ activated tonsil cytotoxic T-cells	RNA expression	Affymetrix GeneChip Human HG_U133 Plus 2.0	0.0012	fold change	15.4
Study_343:Anaplastic large cell lymphoma comparisons and relation to Hodgkin lymphoma	GSE14879		Homo sapiens	96.6184	Lymphoma cells of skin of cutaneous ALCL _vs_ resting tonsil T-helper cells	RNA expression	Affymetrix GeneChip Human HG_U133 Plus 2.0	0.0007	fold change	19.3
Study_343:Anaplastic large cell lymphoma comparisons and relation to Hodgkin lymphoma	GSE14879		Homo sapiens	96.091	Lymphoma cells of lymph nodes of tcr-cHL _vs_ resting tonsil T-helper cells	RNA expression	Affymetrix GeneChip Human HG_U133 Plus 2.0	0.0497	fold change	18
Study_343:Anaplastic large cell lymphoma comparisons and relation to Hodgkin lymphoma	GSE14879		Homo sapiens	96.3911	Lymphoma cells of spleen and lymph nodes of ALK- ALCL _vs_ resting tonsil cytotoxic T-cells	RNA expression	Affymetrix GeneChip Human HG_U133 Plus 2.0	0.015	fold change	18.5
[truncated: 3,096 more rows]
