# Supplementary material for: Crowdsourcing temporal transcriptomic coronavirus host infection data: Resources, guide, and novel insights
Source: Biol Methods Protoc. 2023 Nov 14;8(1):bpad033. doi: 10.1093/biomethods/bpad033 (PMC10723038; doi:10.1093/biomethods/bpad033)
Supplement: bpad033_Supplementary_Data [file bpad033_supplementary_data.zip › Supplemental Table 5 - Bex2 Studies and Biosets in BSCE.xlsx]

## Sheet: Supplemental Table 5 - Bex2 Stu
Supplemental Table 5. Bex2 Curated Studies and Biosets. BSCE produced 5,395 Curated Studies containing 14,278 Biosets for Bex2 from a wide range of experimental designs.
Rank ordered correlations to individual studies
Study name	Public id	Institution	Species	Score	Bioset name	Data Type	platform	p-value	sample count	activity type	activity value
Study_1:Endothelial cells grown in hypoxic low oxygen levels	GSE136908		Homo sapiens	99.2556	Endothelial cells grown in 2 percent Oxygen for 12hr _vs_ 0hr	RNA expression	Illumina iGenome UCSC, hg19, March 6, 2013 RefSeq	1.8e-09	2	fold change	5.61808
Study_1:Endothelial cells grown in hypoxic low oxygen levels	GSE136908		Homo sapiens	97.62	Endothelial cells grown in 2 percent Oxygen for 48hr _vs_ 0hr	RNA expression	Illumina iGenome UCSC, hg19, March 6, 2013 RefSeq	7.6e-08	2	fold change	4.75787
Study_2:Large B-cell gastrointestinal lymphoma and its variant sub-types	GSE39577		Homo sapiens	99.5124	Lymphoma of GI-tract - large B-cell composite mucosa-associated lymphoid tissue _vs_ follicular	RNA expression	Affymetrix GeneChip Human HG_U133 Plus 2.0	0.0062	7	fold change	-12.2
Study_2:Large B-cell gastrointestinal lymphoma and its variant sub-types	GSE39577		Homo sapiens	98.5552	Lymphoma of GI-tract - follicular _vs_ large B-cell mucosa-associated lymphoid tissue	RNA expression	Affymetrix GeneChip Human HG_U133 Plus 2.0	0.0166	2	fold change	13.1
Study_2:Large B-cell gastrointestinal lymphoma and its variant sub-types	GSE39577		Homo sapiens	97.4621	Mucosa-associated lymphoid tissue lymphoma of GI-tract - small B-cell _vs_ large B-cell	RNA expression	Affymetrix GeneChip Human HG_U133 Plus 2.0	0.0008	6	fold change	10.3
Study_2:Large B-cell gastrointestinal lymphoma and its variant sub-types	GSE39577		Homo sapiens	96.695	Mucosa-associated lymphoid tissue lymphoma of GI-tract - large B-cell composite _vs_ small B-cell	RNA expression	Affymetrix GeneChip Human HG_U133 Plus 2.0	0.0081	7	fold change	-9.62
Study_3:GBM U251-APP cells expressing APP K670N/M671L double mutation with YAP1 overexpression or siRNA	GSE100891		Homo sapiens	99.6254	GBM U251-APP cells with APP K670N/M671L double mutation 72hr - YAP1 siRNA _vs_ non-targeting siRNA	RNA expression	Illumina iGenome UCSC, hg19, March 6, 2013 RefSeq	4.6e-07	3	fold change	-1.93729
Study_4:Astrocytes from postmortem fetal brains treated with topotecan	GSE90052		Homo sapiens	99.3443	Astrocytes from postmortem fetal brains treated for 48hr - 300nM topotecan _vs_ DMSO controls	RNA expression	Illumina HumanHT-12 V4.0 expression beadchip	0.0003	3	fold change	7.5
Study_4:Astrocytes from postmortem fetal brains treated with topotecan	GSE90052		Homo sapiens	97.5229	Astrocytes from postmortem fetal brains treated for 24hr - 300nM topotecan _vs_ DMSO controls	RNA expression	Illumina HumanHT-12 V4.0 expression beadchip	0.0242	3	fold change	4.39
Study_5:WBCs from T-cell acute lymphoblastic leukemia patients with high or low CRLF2 expression	GSE72623		Homo sapiens	99.2713	WBCs from T-ALL with high CRLF2 levels - RNA extracted by TRIzol method _vs_ binding columns	RNA expression	Affymetrix GeneChip Human HG_U133 Plus 2.0	0.0002	11	fold change	-15.8
Study_5:WBCs from T-cell acute lymphoblastic leukemia patients with high or low CRLF2 expression	GSE72623		Homo sapiens	99.0315	WBCs (RNA extracted by binding columns) from T-ALL - high CRLF2 levels _vs_ low CRLF2 levels	RNA expression	Affymetrix GeneChip Human HG_U133 Plus 2.0	0.0094	4	fold change	7.69
Study_6:B cell acute lymphoblastic leukemia blasts with MLL-AF4 rearrangement	GSE79450		Homo sapiens	99.7546	B-ALL blasts with MLL-AF4 rearrangement _vs_ hematopoietic stem cells CD19- CD33- CD34+ CD38-	RNA expression	Affymetrix GeneChip Human HG_U133 Plus 2.0	0.0049	6	fold change	-335
Study_7:Breast adenocarcinoma MCF7 cells expressing CHIP shRNA	GSE49349		Homo sapiens	99.9181	Breast adenocarcinoma MCF7 cells expressing shRNA - CHIP clones _vs_ LacZ clones	RNA expression	Affymetrix GeneChip Human HG_U133 Plus 2.0	0.0015	9	fold change	19.9
Study_8:Gastric tumor gene expression signatures based on stage, grade, and other clinical information	GSE66229		Homo sapiens	99.5124	Gastric tumors with venous invasion _vs_ without venous invasion	RNA expression	Affymetrix GeneChip Human HG_U133 Plus 2.0	0.0026	44	fold change	2.27
Study_8:Gastric tumor gene expression signatures based on stage, grade, and other clinical information	GSE66229		Homo sapiens	98.9531	Gastric tumors with lymphovascular invasion _vs_ without lymphovascular invasion	RNA expression	Affymetrix GeneChip Human HG_U133 Plus 2.0	0.05	205	fold change	1.41
Study_8:Gastric tumor gene expression signatures based on stage, grade, and other clinical information	GSE66229		Homo sapiens	98.6349	Gastric tumors analyzed by immunohistochemistry - MLH1 negative _vs_ MLH1 positive	RNA expression	Affymetrix GeneChip Human HG_U133 Plus 2.0	2.5e-11	64	fold change	-3.02
Study_8:Gastric tumor gene expression signatures based on stage, grade, and other clinical information	GSE66229		Homo sapiens	98.0065	Gastric tumors located in the cardia _vs_ antrum	RNA expression	Affymetrix GeneChip Human HG_U133 Plus 2.0	0.0021	32	fold change	2.36
Study_8:Gastric tumor gene expression signatures based on stage, grade, and other clinical information	GSE66229		Homo sapiens	91.9912	Gastric tumors located in the body of the stomach _vs_ antrum	RNA expression	Affymetrix GeneChip Human HG_U133 Plus 2.0	0.0107	107	fold change	1.52
Study_8:Gastric tumor gene expression signatures based on stage, grade, and other clinical information	GSE66229		Homo sapiens	63.5833	Gastric tumors with recurrence _vs_ without recurrence	RNA expression	Affymetrix GeneChip Human HG_U133 Plus 2.0	0.0173	125	fold change	1.45
Study_8:Gastric tumor gene expression signatures based on stage, grade, and other clinical information	GSE66229		Homo sapiens	45.3877	Gastric tumors analyzed by in situ hybridization - Epstein-Barr virus positive _vs_ negative	RNA expression	Affymetrix GeneChip Human HG_U133 Plus 2.0	0.0046	18	fold change	-1.73
Study_9:Vastus lateralis muscles from COPD and healthy subjects before and after exercise training	GSE27536		Homo sapiens	99.6751	Vastus lateralis muscles from COPD patients after 8wk exercise - low BMI _vs_ normal BMI	RNA expression	Affymetrix GeneChip Human HG_U133 Plus 2.0	0.0008	6	fold change	3.14
Study_9:Vastus lateralis muscles from COPD and healthy subjects before and after exercise training	GSE27536		Homo sapiens	99.112	Vastus lateralis muscles from COPD patients before exercise - low BMI _vs_ normal BMI	RNA expression	Affymetrix GeneChip Human HG_U133 Plus 2.0	0.0227	6	fold change	2.55
Study_10:Pancreatic duct cancer PANC-1 cells treated with fatty acid synthesis inhibitor TVB-3166	GSE64337		Homo sapiens	99.3522	Pancreatic duct cancer PANC-1 cells - 1uM TVB-3166 for 72hr _vs_ DMSO	RNA expression	Affymetrix GeneChip Human HG_U133 Plus 2.0	0.0003	3	fold change	6.67
Study_10:Pancreatic duct cancer PANC-1 cells treated with fatty acid synthesis inhibitor TVB-3166	GSE64337		Homo sapiens	99.112	Pancreatic duct cancer PANC-1 cells - 0.1uM TVB-3166 for 72hr _vs_ DMSO	RNA expression	Affymetrix GeneChip Human HG_U133 Plus 2.0	0.001	3	fold change	4.87
Study_11:B-cell lymphoma cell lines treated by 92 FDA approved compounds - a timecourse	GSE60408		Homo sapiens	99.7287	B-cell lymphoma cell line - melphalan treated for 24hr _vs_ DMSO control	RNA expression	Affymetrix GeneChip Human Genome HG-U219 Array	0.0232	3	fold change	2.28
Study_11:B-cell lymphoma cell lines treated by 92 FDA approved compounds - a timecourse	GSE60408		Homo sapiens	99.1945	B-cell lymphoma cell line - cladribine treated for 24hr _vs_ DMSO control	RNA expression	Affymetrix GeneChip Human Genome HG-U219 Array	0.0143	3	fold change	2.51
Study_11:B-cell lymphoma cell lines treated by 92 FDA approved compounds - a timecourse	GSE60408		Homo sapiens	98.9296	B-cell lymphoma cell line - indomethacin treated for 24hr _vs_ DMSO control	RNA expression	Affymetrix GeneChip Human Genome HG-U219 Array	0.0017	3	fold change	2.71
Study_11:B-cell lymphoma cell lines treated by 92 FDA approved compounds - a timecourse	GSE60408		Homo sapiens	98.3149	B-cell lymphoma cell line - mitoxantrone hydrochloride treated for 24hr _vs_ DMSO control	RNA expression	Affymetrix GeneChip Human Genome HG-U219 Array	0.0372	3	fold change	2.38
Study_11:B-cell lymphoma cell lines treated by 92 FDA approved compounds - a timecourse	GSE60408		Homo sapiens	95.8515	B-cell lymphoma cell line - mitomycin C treated for 24hr _vs_ DMSO control	RNA expression	Affymetrix GeneChip Human Genome HG-U219 Array	0.0064	3	fold change	2.59
Study_11:B-cell lymphoma cell lines treated by 92 FDA approved compounds - a timecourse	GSE60408		Homo sapiens	80.4842	B-cell lymphoma cell line - vorinostat treated for 6hr _vs_ DMSO control	RNA expression	Affymetrix GeneChip Human Genome HG-U219 Array	0.0403	3	fold change	3.34
Study_11:B-cell lymphoma cell lines treated by 92 FDA approved compounds - a timecourse	GSE60408		Homo sapiens	69.8441	B-cell lymphoma cell line - vorinostat treated for 12hr _vs_ DMSO control	RNA expression	Affymetrix GeneChip Human Genome HG-U219 Array	4.6e-05	3	fold change	3.9
Study_12:Bone marrow or peripheral blood from pediatric relapsed acute myeloid leukemia (AML) patients	GSE52891		Homo sapiens	99.5937	Bone marrow or blood from pediatric relapsed AML - mutant NPM1 _vs_ wildtype	RNA expression	Affymetrix GeneChip Human HG_U133 Plus 2.0	0.0001	1	fold change	42.5
Study_13:Alveolar adenocarcinoma A549 cells exposed to visceral adipocyte exosomes from obese individuals	GSE54606		Homo sapiens	99.9081	Alveolar adenocarcinoma A549 cells - 1.32ug/mL obese visceral adipocyte exosomes 24hr _vs_ untreate	RNA expression	Illumina Human HT-12 (WG-6) v3.0 expression beadchip	0.0133	2	fold change	-2.18
Study_13:Alveolar adenocarcinoma A549 cells exposed to visceral adipocyte exosomes from obese individuals	GSE54606		Homo sapiens	97.6868	Alveolar adenocarcinoma A549 cells - 5.28ug/mL obese visceral adipocyte exosomes 24hr _vs_ untreate	RNA expression	Illumina Human HT-12 (WG-6) v3.0 expression beadchip	0.0235	2	fold change	-2.56
Study_13:Alveolar adenocarcinoma A549 cells exposed to visceral adipocyte exosomes from obese individuals	GSE54606		Homo sapiens	96.9105	Alveolar adenocarcinoma A549 cells - 2.64ug/mL obese visceral adipocyte exosomes 24hr _vs_ untreate	RNA expression	Illumina Human HT-12 (WG-6) v3.0 expression beadchip	0.0069	2	fold change	-2.59
Study_14:Colorectal cancer NCI-H716 cells expressing constitutively active mutant YAP1	GSE50490		Homo sapiens	99.6234	Colorectal cancer NCI-H716 cells - control vector _vs_ untransfected	RNA expression	Illumina HumanHT-12 V4.0 expression beadchip	0.0066	3	fold change	2.01
Study_15:Colorectal cancer biopsies from patients stratified by stage, recurrence, and survival	GSE38832		Homo sapiens	99.3522	Colorectal cancer biopies of patients at AJCC stage 3 _vs_ stage 1	RNA expression	Affymetrix GeneChip Human HG_U133 Plus 2.0	0.0007	39	fold change	2.32
Study_15:Colorectal cancer biopsies from patients stratified by stage, recurrence, and survival	GSE38832		Homo sapiens	98.5552	Colorectal cancer biopies of patients at AJCC stage 2 _vs_ stage 1	RNA expression	Affymetrix GeneChip Human HG_U133 Plus 2.0	0.0057	35	fold change	2.09
Study_15:Colorectal cancer biopsies from patients stratified by stage, recurrence, and survival	GSE38832		Homo sapiens	97.6944	Colorectal cancer biopies of patients at AJCC stage 4 _vs_ stage 1	RNA expression	Affymetrix GeneChip Human HG_U133 Plus 2.0	0.0019	30	fold change	2.35
Study_16:Pterygia treated with three different doses of doxycycline	GSE58441		Homo sapiens	99.6254	Pterygia with 200ug-mL doxycycline for 24hr _vs_ untreated control	RNA expression	Illumina iGenome UCSC, hg19, March 6, 2013 RefSeq	1.5e-05	3	fold change	2.82002
Study_16:Pterygia treated with three different doses of doxycycline	GSE58441		Homo sapiens	98.1585	Pterygia with 500ug-mL doxycycline for 24hr _vs_ untreated control	RNA expression	Illumina iGenome UCSC, hg19, March 6, 2013 RefSeq	5e-06	3	fold change	3.0322
Study_17:Neuroblastoma mNB-A1 cell line treated with BRD4 or AURKA inhibitors	GSE57810		Mus musculus	99.5084	Neuroblastoma mNB-A1 cells (MYCN amplification) - 500nM MLN8237 for 24hr _vs_ DMSO control	RNA expression	Affymetrix GeneChip Mouse MG_430 2.0	0.0013	3	fold change	-5.8
Study_17:Neuroblastoma mNB-A1 cell line treated with BRD4 or AURKA inhibitors	GSE57810		Mus musculus	51.7791	Neuroblastoma mNB-A1 cells (MYCN amplification) - 500nM JQ1 for 24hr _vs_ DMSO control	RNA expression	Affymetrix GeneChip Mouse MG_430 2.0	0.0004	3	fold change	-2.17
Study_18:Blood or bone marrow of T-cell acute lymphoblastic leukemia patients (different molecular subgroups)	GSE62156		Homo sapiens	99.5937	Blood of T-cell acute lymphoblastic leukemia patients - TAL-R positive _vs_ immature	RNA expression	Affymetrix GeneChip Human HG_U133 Plus 2.0	0.0011	20	fold change	26.6
Study_18:Blood or bone marrow of T-cell acute lymphoblastic leukemia patients (different molecular subgroups)	GSE62156		Homo sapiens	99.6751	Bone marrow of T-cell acute lymphoblastic leukemia patients - TAL-R positive _vs_ immature	RNA expression	Affymetrix GeneChip Human HG_U133 Plus 2.0	2.9e-06	3	fold change	80.6
Study_18:Blood or bone marrow of T-cell acute lymphoblastic leukemia patients (different molecular subgroups)	GSE62156		Homo sapiens	99.0315	Bone marrow of T-cell acute lymphoblastic leukemia patients - MLL-T positive _vs_ immature	RNA expression	Affymetrix GeneChip Human HG_U133 Plus 2.0	0.0015	1	fold change	60.3
Study_19:Meningiomas with AKT1, KLF4, NF2, SMO, and TRAF7 mutations and chromosome 22 loss	GSE58037		Homo sapiens	99.1591	Recurrent grade 2 unirradiated meningiomas - Chr22 loss and NF2 mutation _vs_ no NF2 mutation	RNA expression	Illumina HumanHT-12 V4.0 expression beadchip	0.0317	2	fold change	6.23
Study_19:Meningiomas with AKT1, KLF4, NF2, SMO, and TRAF7 mutations and chromosome 22 loss	GSE58037		Homo sapiens	92.7575	Recurrent grade 2 meningiomas with Chr22 loss and NF2 mutation - irradiated _vs_ unirradiated	RNA expression	Illumina HumanHT-12 V4.0 expression beadchip	0.0489	1	fold change	-3.26
Study_19:Meningiomas with AKT1, KLF4, NF2, SMO, and TRAF7 mutations and chromosome 22 loss	GSE58037		Homo sapiens	86.2828	Recurrent unirradiated meningiomas with Chr22 loss and NF2 mutation - grade 2 _vs_ grade 1	RNA expression	Illumina HumanHT-12 V4.0 expression beadchip	0.0335	2	fold change	5.65
Study_20:Lung cancer A549 cells with SRC-1 siRNA knockdown cultured without glucose	GSE56843		Homo sapiens	99.3522	Lung cancer A549 cells with control siRNA - cultured w/o glucose _vs_ normal media	RNA expression	Affymetrix GeneChip Human HG_U133 Plus 2.0	0.0006	2	fold change	-9.93
Study_20:Lung cancer A549 cells with SRC-1 siRNA knockdown cultured without glucose	GSE56843		Homo sapiens	99.2713	Lung cancer A549 cells with SRC-1 siRNA - cultured w/o glucose _vs_ normal media	RNA expression	Affymetrix GeneChip Human HG_U133 Plus 2.0	0.0023	2	fold change	-9.56
Study_21:Hepatocellular carcinoma HepG2 cells treated with hepatotoxic or non-hepatotoxic compounds	GSE51952		Homo sapiens	99.9181	Hepatocellular carcinoma HepG2 cells + steatosis causing compounds for 24hr _vs_ non-hepatotoxic	RNA expression	Affymetrix GeneChip Human HG_U133 Plus 2.0	0.0058	9	fold change	7.42
Study_21:Hepatocellular carcinoma HepG2 cells treated with hepatotoxic or non-hepatotoxic compounds	GSE51952		Homo sapiens	99.6751	Hepatocellular carcinoma HepG2 cells + 2mM tetracycline for 24hr _vs_ vehicle (DMSO)	RNA expression	Affymetrix GeneChip Human HG_U133 Plus 2.0	4.3e-11	3	fold change	37.5
Study_21:Hepatocellular carcinoma HepG2 cells treated with hepatotoxic or non-hepatotoxic compounds	GSE51952		Homo sapiens	99.9181	Hepatocellular carcinoma HepG2 cells + 550uM diclofenac for 24hr _vs_ vehicle (PBS)	RNA expression	Affymetrix GeneChip Human HG_U133 Plus 2.0	0.0035	3	fold change	35.4
Study_21:Hepatocellular carcinoma HepG2 cells treated with hepatotoxic or non-hepatotoxic compounds	GSE51952		Homo sapiens	98.3981	Hepatocellular carcinoma HepG2 cells + steatosis causing compounds for 24hr _vs_ vehicle (PBS)	RNA expression	Affymetrix GeneChip Human HG_U133 Plus 2.0	0.0013	3	fold change	12.6
Study_21:Hepatocellular carcinoma HepG2 cells treated with hepatotoxic or non-hepatotoxic compounds	GSE51952		Homo sapiens	98.3981	Hepatocellular carcinoma HepG2 cells + 2mM valproic acid for 24hr _vs_ vehicle (PBS)	RNA expression	Affymetrix GeneChip Human HG_U133 Plus 2.0	0.0013	3	fold change	12.6
Study_21:Hepatocellular carcinoma HepG2 cells treated with hepatotoxic or non-hepatotoxic compounds	GSE51952		Homo sapiens	96.7717	Hepatocellular carcinoma HepG2 cells + 90uM ethinyl estradiol for 24hr _vs_ vehicle (DMSO)	RNA expression	Affymetrix GeneChip Human HG_U133 Plus 2.0	0.0015	3	fold change	6.85
Study_21:Hepatocellular carcinoma HepG2 cells treated with hepatotoxic or non-hepatotoxic compounds	GSE51952		Homo sapiens	92.7541	Hepatocellular carcinoma HepG2 cells + necrosis causing compounds for 24hr _vs_ vehicle (PBS)	RNA expression	Affymetrix GeneChip Human HG_U133 Plus 2.0	0.0418	12	fold change	2.8
Study_21:Hepatocellular carcinoma HepG2 cells treated with hepatotoxic or non-hepatotoxic compounds	GSE51952		Homo sapiens	69.9516	Hepatocellular carcinoma HepG2 cells + cholestasis causing compounds for 24hr _vs_ vehicle (DMSO)	RNA expression	Affymetrix GeneChip Human HG_U133 Plus 2.0	0.0008	27	fold change	1.67
Study_21:Hepatocellular carcinoma HepG2 cells treated with hepatotoxic or non-hepatotoxic compounds	GSE51952		Homo sapiens	65.5145	Hepatocellular carcinoma HepG2 cells + 20uM cyclosporin A for 24hr _vs_ vehicle (DMSO)	RNA expression	Affymetrix GeneChip Human HG_U133 Plus 2.0	0.0241	3	fold change	3.32
Study_21:Hepatocellular carcinoma HepG2 cells treated with hepatotoxic or non-hepatotoxic compounds	GSE51952		Homo sapiens	60.6347	Hepatocellular carcinoma HepG2 cells + cholestasis causing compounds for 24hr _vs_ non-hepatotoxic	RNA expression	Affymetrix GeneChip Human HG_U133 Plus 2.0	0.0016	30	fold change	1.54
Study_22:Myeloma ALMC1 cells with amyloidosis depleted of immunoglobulin light chain	GSE54507		Homo sapiens	99.7168	Primary systemic amyloidosis ALMC1 cells - immunoglobulin light chain IGLC siRNA _vs_ control siRNA	RNA expression	Illumina HumanHT-12 V4.0 expression beadchip	0.0132	3	fold change	-4.5
Study_23:Precision cut liver slices treated 24 hours with cyclosporin A, ethinyl estradiol, or chlorpromazine	GSE51544		Mus musculus	99.5084	Precision cut liver slices - treated 24hr with 20uM chlorpromazine _vs_ DMSO controls	RNA expression	Affymetrix GeneChip Mouse MG-430 PM set	2e-05	5	fold change	14.6
Study_24:SW480 and SW620 colorectal cancer cell lines with RAS pathway genes knockdown	GSE53091		Homo sapiens	99.5937	SW620 colorectal cancer cell line with MAP2K1 shRNA _vs_ non-target shRNA	RNA expression	Affymetrix GeneChip Human HG_U133 Plus 2.0	2.6e-07	6	fold change	-5.3
Study_24:SW480 and SW620 colorectal cancer cell lines with RAS pathway genes knockdown	GSE53091		Homo sapiens	99.1926	SW620 colorectal cancer cell line with NGFR shRNA _vs_ non-target shRNA	RNA expression	Affymetrix GeneChip Human HG_U133 Plus 2.0	1.7e-07	6	fold change	-5.76
Study_24:SW480 and SW620 colorectal cancer cell lines with RAS pathway genes knockdown	GSE53091		Homo sapiens	96.6184	SW620 colorectal cancer cell line with CDK5 shRNA _vs_ non-target shRNA	RNA expression	Affymetrix GeneChip Human HG_U133 Plus 2.0	1.1e-05	5	fold change	-5.02
Study_24:SW480 and SW620 colorectal cancer cell lines with RAS pathway genes knockdown	GSE53091		Homo sapiens	93.8879	SW620 colorectal cancer cell line with H-RAS shRNA _vs_ non-target shRNA	RNA expression	Affymetrix GeneChip Human HG_U133 Plus 2.0	0.0006	6	fold change	-4.89
Study_24:SW480 and SW620 colorectal cancer cell lines with RAS pathway genes knockdown	GSE53091		Homo sapiens	93.8879	SW620 colorectal cancer cell line with MAPK3 shRNA _vs_ non-target shRNA	RNA expression	Affymetrix GeneChip Human HG_U133 Plus 2.0	0.0023	6	fold change	-3.8
Study_24:SW480 and SW620 colorectal cancer cell lines with RAS pathway genes knockdown	GSE53091		Homo sapiens	90.7013	SW620 colorectal cancer cell line with MAP2K2 shRNA _vs_ non-target shRNA	RNA expression	Affymetrix GeneChip Human HG_U133 Plus 2.0	0.0069	6	fold change	-2.87
Study_24:SW480 and SW620 colorectal cancer cell lines with RAS pathway genes knockdown	GSE53091		Homo sapiens	89.9717	SW480 colorectal cancer cell line with H-RAS shRNA knockdown _vs_ non-target shRNA	RNA expression	Affymetrix GeneChip Human HG_U133 Plus 2.0	0.0043	6	fold change	-3.43
Study_24:SW480 and SW620 colorectal cancer cell lines with RAS pathway genes knockdown	GSE53091		Homo sapiens	66.6516	SW620 colorectal cancer cell line with MAPK1 shRNA _vs_ non-target shRNA	RNA expression	Affymetrix GeneChip Human HG_U133 Plus 2.0	0.0022	6	fold change	-2.16
Study_24:SW480 and SW620 colorectal cancer cell lines with RAS pathway genes knockdown	GSE53091		Homo sapiens	49.3808	SW620 colorectal cancer cell line with RAF1 shRNA _vs_ non-target shRNA	RNA expression	Affymetrix GeneChip Human HG_U133 Plus 2.0	0.0373	6	fold change	-1.93
Study_25:Endomyocardia from dilated cardiomyopathy (DCM) patients	GSE19303		Homo sapiens	99.1926	Endomyocardia of DCM patients 6mo post immunoadsorption therapy - PVB19 infection _vs_ uninfected	RNA expression	Affymetrix GeneChip Human HG_U133 Plus 2.0	0.0175	10	fold change	1.68
Study_26:CAVIN-3 knockdown in fibroblasts	GSE50982		Homo sapiens	99.2516	Fibroblast SV589 cells normal serum - CAVIN-3 siRNA 15d _vs_ no siRNA	RNA expression	Illumina HumanHT-12 V4.0 expression beadchip	0.0101	2	fold change	7.51
Study_26:CAVIN-3 knockdown in fibroblasts	GSE50982		Homo sapiens	98.5163	pFibroblast SV589 cells CAVIN-3 siRNA 15d - serum starved _vs_ normal serum	RNA expression	Illumina HumanHT-12 V4.0 expression beadchip	0.0005	2	fold change	-6.92
Study_26:CAVIN-3 knockdown in fibroblasts	GSE50982		Homo sapiens	55.7718	pFibroblast SV589 cells with CAVIN-3 siRNA 15d serum starved - 100ng/ml EGF 1hr _vs_ untreated	RNA expression	Illumina HumanHT-12 V4.0 expression beadchip	0.0134	3	fold change	1.43
Study_27:Leukocytes from pediatric T-ALL cases categorized by genetic lesions	GSE39816		Homo sapiens	99.4332	Leukocytes from pediatric T-ALL - genetic abnormality HOXA _vs_ TAL-LMO	RNA expression	Affymetrix GeneChip Human HG_U133 Plus 2.0	0.0003	9	fold change	-28.4
Study_27:Leukocytes from pediatric T-ALL cases categorized by genetic lesions	GSE39816		Homo sapiens	98.5552	Leukocytes from pediatric T-ALL - genetic abnormality TLX3 _vs_ TAL-LMO	RNA expression	Affymetrix GeneChip Human HG_U133 Plus 2.0	0.0124	7	fold change	-15.4
Study_27:Leukocytes from pediatric T-ALL cases categorized by genetic lesions	GSE39816		Homo sapiens	98.0834	Leukocytes from pediatric T-ALL - genetic abnormality HOXA _vs_ other (uncategorized)	RNA expression	Affymetrix GeneChip Human HG_U133 Plus 2.0	0.0326	9	fold change	-8.71
Study_28:Cancer cell lines exposed to disulfide bond inhibitors or anoxic conditions	GSE41666		Homo sapiens	99.8104	Hepatocellular carcinoma cell line HepG2 1.5ug/ml tunicamycin _vs_ untreated controls	RNA expression	Illumina HumanHT-12 V4.0 expression beadchip	0.0002	3	fold change	29.5
Study_28:Cancer cell lines exposed to disulfide bond inhibitors or anoxic conditions	GSE41666		Homo sapiens	98.6991	Hepatocellular carcinoma cell line HepG2 0.3uM thapsigargin _vs_ untreated controls	RNA expression	Illumina HumanHT-12 V4.0 expression beadchip	0.0017	3	fold change	33.7
Study_28:Cancer cell lines exposed to disulfide bond inhibitors or anoxic conditions	GSE41666		Homo sapiens	95.8515	Hepatocellular carcinoma cell line HepG2 in anoxic conditions (0% O2) _vs_ normoxic controls	RNA expression	Illumina HumanHT-12 V4.0 expression beadchip	0.0001	3	fold change	22.3
Study_28:Cancer cell lines exposed to disulfide bond inhibitors or anoxic conditions	GSE41666		Homo sapiens	67.7939	Colon carcinoma cell line HCT116 0.3uM thapsigargin _vs_ untreated controls	RNA expression	Illumina HumanHT-12 V4.0 expression beadchip	0.0002	3	fold change	4.41
Study_28:Cancer cell lines exposed to disulfide bond inhibitors or anoxic conditions	GSE41666		Homo sapiens	67.8371	Colon carcinoma cell line HCT116 1.5ug/ml tunicamycin _vs_ untreated controls	RNA expression	Illumina HumanHT-12 V4.0 expression beadchip	0.0015	3	fold change	2.24
Study_28:Cancer cell lines exposed to disulfide bond inhibitors or anoxic conditions	GSE41666		Homo sapiens	16.2419	Colon carcinoma cell line HCT116 in anoxic conditions (0% O2) _vs_ normoxic controls	RNA expression	Illumina HumanHT-12 V4.0 expression beadchip	0.0036	3	fold change	1.89
Study_29:Foreskin fibroblast hTERT-BJ1 cells expressing STING siRNA and stimulated with dsDNA90	GSE43480		Homo sapiens	99.8104	Foreskin hTERT-BJ1 fibroblasts + 72hr STING siRNA + 3hr dsDNA90 _vs_ 72hr STING siRNA only	RNA expression	Illumina HumanHT-12 V4.0 expression beadchip	0.0007	2	fold change	9.12
Study_30:Vastus lateralis muscle biopsies from ISCU myopathy patients	GSE48574		Homo sapiens	99.8363	Vastus lateralis muscle biopsies from ISCU myopathy patients _vs_ healthy controls	RNA expression	Affymetrix GeneChip Human HG_U133 Plus 2.0	0.0255	3	fold change	8.27
Study_31:Colorectal tumor expression profiles	GSE35279		Homo sapiens	99.3522	Colorectal cancer tumor - stage 2 _vs_ stage 1	RNA expression	Agilent Human Whole Genome G4112A/G4112F	0.0103	30	fold change	6.78
Study_31:Colorectal tumor expression profiles	GSE35279		Homo sapiens	99.1395	Colorectal cancer tumor - stage 4 _vs_ stage 1	RNA expression	Agilent Human Whole Genome G4112A/G4112F	0.0322	14	fold change	5.62
Study_31:Colorectal tumor expression profiles	GSE35279		Homo sapiens	98.8201	Colorectal cancer tumor - Dukes B _vs_ Dukes A	RNA expression	Agilent Human Whole Genome G4112A/G4112F	0.0296	29	fold change	4.91
Study_32:DNA promoter methylation status in T-cell acute lymphoblastic leukemias	GSE41621		Homo sapiens	99.5302	Bone marrows from T-ALL patients - CIMP+ (CpG island methylator phenotype) _vs_ CIMP-	RNA expression	Illumina HumanHT-12 V4.0 expression beadchip	6.4e-11	6	fold change	-7.51
Study_32:DNA promoter methylation status in T-cell acute lymphoblastic leukemias	GSE41621		Homo sapiens	87.0595	Bone marrows from CIMP- T-ALL patients _vs_ WGA stimulated CIMP- primary T cells	RNA expression	Illumina HumanHT-12 V4.0 expression beadchip	0.0002	12	fold change	8.42
Study_32:DNA promoter methylation status in T-cell acute lymphoblastic leukemias	GSE41621		Homo sapiens	78.5077	Bone marrows from CIMP+ T-ALL patients _vs_ PHA stimulated CIMP- primary T cells	RNA expression	Illumina HumanHT-12 V4.0 expression beadchip	0.0011	6	fold change	-4.06
Study_33:Bone marrow or peripheral blood mononuclear cells of T-cell acute lymphoblastic leukemia patients	GSE28703		Homo sapiens	99.1965	BMMCs/PBMCs of T-ALL - TAL1 deletion _vs_ no TAL1 deletion	RNA expression	Custom Human	7.9e-09	8	fold change	6.88
Study_33:Bone marrow or peripheral blood mononuclear cells of T-cell acute lymphoblastic leukemia patients	GSE28703		Homo sapiens	99.3404	BMMCs/PBMCs of T-ALL - RB1 deletion _vs_ no RB1 deletion	RNA expression	Custom Human	0.0023	6	fold change	-4.96
Study_33:Bone marrow or peripheral blood mononuclear cells of T-cell acute lymphoblastic leukemia patients	GSE28703		Homo sapiens	99.1237	BMMCs/PBMCs of T-ALL - LMO2 deletion _vs_ no LMO2 deletion	RNA expression	Custom Human	8.6e-05	5	fold change	5.91
Study_33:Bone marrow or peripheral blood mononuclear cells of T-cell acute lymphoblastic leukemia patients	GSE28703		Homo sapiens	98.2646	BMMCs/PBMCs of T-ALL - PHF6 mutation _vs_ no PHF6 mutation	RNA expression	Custom Human	0.0353	10	fold change	-3.54
Study_33:Bone marrow or peripheral blood mononuclear cells of T-cell acute lymphoblastic leukemia patients	GSE28703		Homo sapiens	98.7635	BMMCs/PBMCs of T-ALL - WT1 mutation _vs_ no WT1 mutation	RNA expression	Custom Human	1.1e-09	7	fold change	-7.65
Study_33:Bone marrow or peripheral blood mononuclear cells of T-cell acute lymphoblastic leukemia patients	GSE28703		Homo sapiens	96.5195	BMMCs/PBMCs of T-ALL - EZH2 structural variation _vs_ no EZH2 structural variation	RNA expression	Custom Human	2.3e-07	4	fold change	-6.61
Study_33:Bone marrow or peripheral blood mononuclear cells of T-cell acute lymphoblastic leukemia patients	GSE28703		Homo sapiens	95.1692	BMMCs/PBMCs of T-ALL - CTCF structural variation _vs_ no CTCF structural variation	RNA expression	Custom Human	8.2e-07	3	fold change	-5.67
Study_33:Bone marrow or peripheral blood mononuclear cells of T-cell acute lymphoblastic leukemia patients	GSE28703		Homo sapiens	95.8387	BMMCs/PBMCs of T-ALL - JAK1 mutation _vs_ no JAK1 mutation	RNA expression	Custom Human	4e-08	3	fold change	-5.44
Study_33:Bone marrow or peripheral blood mononuclear cells of T-cell acute lymphoblastic leukemia patients	GSE28703		Homo sapiens	95.7048	BMMCs/PBMCs of T-ALL - BCL11B mutation _vs_ no BCL11B mutation	RNA expression	Custom Human	2.2e-05	3	fold change	4.79
Study_33:Bone marrow or peripheral blood mononuclear cells of T-cell acute lymphoblastic leukemia patients	GSE28703		Homo sapiens	94.8371	BMMCs/PBMCs of T-ALL - IKZF1 structural variation _vs_ no IKZF1 structural variation	RNA expression	Custom Human	8.8e-09	3	fold change	-7.43
Study_33:Bone marrow or peripheral blood mononuclear cells of T-cell acute lymphoblastic leukemia patients	GSE28703		Homo sapiens	95.1022	BMMCs/PBMCs of T-ALL - WT1 deletion _vs_ no WT1 deletion	RNA expression	Custom Human	0.0201	2	fold change	-4.46
Study_33:Bone marrow or peripheral blood mononuclear cells of T-cell acute lymphoblastic leukemia patients	GSE28703		Homo sapiens	93.3393	BMMCs/PBMCs of T-ALL - EED structural variation _vs_ no EED structural variation	RNA expression	Custom Human	6.3e-08	3	fold change	-5.93
Study_33:Bone marrow or peripheral blood mononuclear cells of T-cell acute lymphoblastic leukemia patients	GSE28703		Homo sapiens	94.1141	BMMCs/PBMCs of T-ALL - biallelic TRG@ deletion _vs_ no TRG@ deletion	RNA expression	Custom Human	5.1e-07	36	fold change	7.36
Study_33:Bone marrow or peripheral blood mononuclear cells of T-cell acute lymphoblastic leukemia patients	GSE28703		Homo sapiens	90.3604	BMMCs/PBMCs of T-ALL - CDKN2A deletion _vs_ no CDKN2A deletion	RNA expression	Custom Human	0.0086	29	fold change	3.52
Study_33:Bone marrow or peripheral blood mononuclear cells of T-cell acute lymphoblastic leukemia patients	GSE28703		Homo sapiens	90.4208	BMMCs/PBMCs of T-ALL - RUNX1 structural variation _vs_ no RUNX1 structural variation	RNA expression	Custom Human	1.1e-06	2	fold change	-7.47
Study_33:Bone marrow or peripheral blood mononuclear cells of T-cell acute lymphoblastic leukemia patients	GSE28703		Homo sapiens	88.5363	BMMCs/PBMCs of T-ALL - IL7R mutation _vs_ no IL7R mutation	RNA expression	Custom Human	0.0035	2	fold change	-4.15
Study_33:Bone marrow or peripheral blood mononuclear cells of T-cell acute lymphoblastic leukemia patients	GSE28703		Homo sapiens	86.3439	BMMCs/PBMCs of T-ALL - early T-cell precursor subtype _vs_ typical T-cell precursor subtype	RNA expression	Custom Human	2.9e-07	12	fold change	-6.48
Study_33:Bone marrow or peripheral blood mononuclear cells of T-cell acute lymphoblastic leukemia patients	GSE28703		Homo sapiens	86.1787	BMMCs/PBMCs of T-ALL - RUNX1 mutation _vs_ no RUNX1 mutation	RNA expression	Custom Human	5.7e-09	4	fold change	-6.55
Study_33:Bone marrow or peripheral blood mononuclear cells of T-cell acute lymphoblastic leukemia patients	GSE28703		Homo sapiens	78.3785	BMMCs/PBMCs of T-ALL - FLT3 mutation _vs_ no FLT3 mutation	RNA expression	Custom Human	4.7e-06	2	fold change	-5.34
Study_34:Livers from PPARA knockout and wildtype mice with liver-specific TFEB overexpression	GSE35015		Mus musculus	99.9001	Livers of 1mo old mice - liver-specific TFEB overexpression _vs_ wildtype controls	RNA expression	Affymetrix GeneChip Mouse MG_430 2.0	1.9e-08	6	fold change	62.5
Study_34:Livers from PPARA knockout and wildtype mice with liver-specific TFEB overexpression	GSE35015		Mus musculus	99.4115	Livers of 1mo old PPARA-knockout mice - liver-specific TFEB overexpression _vs_ TFEB wildtype	RNA expression	Affymetrix GeneChip Mouse MG_430 2.0	0.0158	3	fold change	12.5
Study_34:Livers from PPARA knockout and wildtype mice with liver-specific TFEB overexpression	GSE35015		Mus musculus	97.3103	Livers of 1mo old liver-specific TFEB overexpressing mice - PPARA knockout _vs_ PPARA wildtype	RNA expression	Affymetrix GeneChip Mouse MG_430 2.0	0.0243	3	fold change	-5.29
Study_35:Gene profile of glioblastoma cells treated with y15 and temozolomide	GSE43452		Homo sapiens	99.5461	DBTRG glioblastoma cells treated for 24hr with 10uM Y15 _vs_ untreated	RNA expression	Illumina Human HT-12 (WG-6) v3.0 expression beadchip	0.0002	2	fold change	8.75
Study_35:Gene profile of glioblastoma cells treated with y15 and temozolomide	GSE43452		Homo sapiens	96.4004	U87 glioblastoma cells treated for 24hr with 20uM temozolomide and 10uM Y15 _vs_ temozolomide only	RNA expression	Illumina Human HT-12 (WG-6) v3.0 expression beadchip	0.0445	2	fold change	3.17
Study_35:Gene profile of glioblastoma cells treated with y15 and temozolomide	GSE43452		Homo sapiens	96.6557	U87 glioblastoma cells treated for 24hr with 20uM temozolomide and 10uM Y15 _vs_ untreated	RNA expression	Illumina Human HT-12 (WG-6) v3.0 expression beadchip	0.0097	2	fold change	3.14
Study_35:Gene profile of glioblastoma cells treated with y15 and temozolomide	GSE43452		Homo sapiens	93.9285	U87 glioblastoma cells treated for 24hr with 10uM Y15 _vs_ untreated	RNA expression	Illumina Human HT-12 (WG-6) v3.0 expression beadchip	0.0157	2	fold change	2.68
Study_35:Gene profile of glioblastoma cells treated with y15 and temozolomide	GSE43452		Homo sapiens	94.0893	U87 glioblastoma cells treated for 24hr with 20uM temozolomide and 10uM Y15 _vs_ Y15 only	RNA expression	Illumina Human HT-12 (WG-6) v3.0 expression beadchip	0.0167	2	fold change	-2.71
Study_36:Embryonic stem cells from blastocysts with mutant HTT gene differentiated into neural stem cells	GSE34201		Homo sapiens	99.6353	Neural stem cells induced from HTT-mutant blastocysts _vs_ wildtype controls	RNA expression	Illumina Human HT-12 (WG-6) v3.0 expression beadchip	0.0156	6	fold change	2.41
Study_36:Embryonic stem cells from blastocysts with mutant HTT gene differentiated into neural stem cells	GSE34201		Homo sapiens	46.3973	Neural stem cells induced from HTT-wildtype embryonic stem cells _vs_ parental embryonic stem cells	RNA expression	Illumina Human HT-12 (WG-6) v3.0 expression beadchip	0.0189	3	fold change	-2.4
Study_37:Spatio-temporal transcriptome of the human brain	GSE25219		Homo sapiens	99.5599	Ventrolateral prefrontal cortex of over 60yr old adults - right hemisphere _vs_ left	RNA expression	Custom Human	0.0334	2	fold change	-2.15
Study_37:Spatio-temporal transcriptome of the human brain	GSE25219		Homo sapiens	99.4866	Inferior temporal cortex of fetuses 19-23wk post conception - right hemisphere _vs_ left	RNA expression	Custom Human	0.0099	3	fold change	1.84
Study_37:Spatio-temporal transcriptome of the human brain	GSE25219		Homo sapiens	99.4866	Orbital prefrontal cortex of 20-39yr old adults - right hemisphere _vs_ left	RNA expression	Custom Human	0.0106	7	fold change	-1.79
Study_37:Spatio-temporal transcriptome of the human brain	GSE25219		Homo sapiens	99.0511	Amygdala of fetuses 13-15wk post conception - right hemisphere _vs_ left	RNA expression	Custom Human	0.0333	2	fold change	-2.18
Study_37:Spatio-temporal transcriptome of the human brain	GSE25219		Homo sapiens	98.9081	Visual (v1) cortex of 20-39yr old adults - right hemisphere _vs_ left	RNA expression	Custom Human	0.0326	6	fold change	1.63
Study_37:Spatio-temporal transcriptome of the human brain	GSE25219		Homo sapiens	97.3501	Cerebellar cortex of fetuses - 13-15wk post conception (pcw) _vs_ 10-12wk pcw	RNA expression	Custom Human	0.039	4	fold change	-2.27
Study_37:Spatio-temporal transcriptome of the human brain	GSE25219		Homo sapiens	97.6296	Superior temporal cortex of fetuses 24-38wk post conception - males _vs_ females	RNA expression	Custom Human	0.0033	2	fold change	6.3
Study_37:Spatio-temporal transcriptome of the human brain	GSE25219		Homo sapiens	97.8397	Striatum of fetuses 24-38wk post conception - males _vs_ females	RNA expression	Custom Human	0.0037	1	fold change	3.36
Study_37:Spatio-temporal transcriptome of the human brain	GSE25219		Homo sapiens	97.7001	Posterior inferior parietal cortex of 40-59yr old adults - right hemisphere _vs_ left	RNA expression	Custom Human	0.0088	2	fold change	-1.66
Study_37:Spatio-temporal transcriptome of the human brain	GSE25219		Homo sapiens	97.8397	Ventrolateral prefrontal cortex of fetuses 24-38wk post conception - males _vs_ females	RNA expression	Custom Human	0.006	2	fold change	4.57
Study_37:Spatio-temporal transcriptome of the human brain	GSE25219		Homo sapiens	97.0026	Inferior temporal cortex of over 60yr old adults - right hemisphere _vs_ left	RNA expression	Custom Human	0.0382	3	fold change	-1.6
Study_37:Spatio-temporal transcriptome of the human brain	GSE25219		Homo sapiens	96.5885	Dorsolateral prefrontal cortex of over 60yr old adults - males _vs_ females	RNA expression	Custom Human	0.0024	2	fold change	-3.32
Study_37:Spatio-temporal transcriptome of the human brain	GSE25219		Homo sapiens	95.8387	Superior temporal cortex of over 60yr old adults - males _vs_ females	RNA expression	Custom Human	0.0043	2	fold change	-2.83
Study_37:Spatio-temporal transcriptome of the human brain	GSE25219		Homo sapiens	93.9196	Cerebellar cortex of fetuses 24-38wk post conception - males _vs_ females	RNA expression	Custom Human	0.0051	2	fold change	4.47
Study_37:Spatio-temporal transcriptome of the human brain	GSE25219		Homo sapiens	83.275	Superior temporal cortex of fetuses 8-9wk post conception - males _vs_ females	RNA expression	Custom Human	0.0039	2	fold change	-3.08
Study_37:Spatio-temporal transcriptome of the human brain	GSE25219		Homo sapiens	81.4783	Superior temporal cortex of fetuses - 16-18wk post conception (pcw) _vs_ 8-9wk pcw	RNA expression	Custom Human	0.001	7	fold change	4.6
Study_37:Spatio-temporal transcriptome of the human brain	GSE25219		Homo sapiens	78.1531	Hippocampus of fetuses 8-9wk post conception - males _vs_ females	RNA expression	Custom Human	0.0007	4	fold change	-2.52
Study_37:Spatio-temporal transcriptome of the human brain	GSE25219		Homo sapiens	73.7844	Superior temporal cortex of fetuses - 10-12wk post conception (pcw) _vs_ 8-9wk pcw	RNA expression	Custom Human	0.0039	5	fold change	3.08
Study_37:Spatio-temporal transcriptome of the human brain	GSE25219		Homo sapiens	72.7178	Hippocampus of fetuses - 10-12wk post conception (pcw) _vs_ 8-9wk pcw	RNA expression	Custom Human	0.0007	6	fold change	2.52
Study_37:Spatio-temporal transcriptome of the human brain	GSE25219		Homo sapiens	70.0938	Superior temporal cortex of fetuses - 13-15wk post conception (pcw) _vs_ 8-9wk pcw	RNA expression	Custom Human	0.0032	6	fold change	2.69
Study_37:Spatio-temporal transcriptome of the human brain	GSE25219		Homo sapiens	67.0178	Motor and somatosensory cortex of fetuses - 16-18wk post conception (pcw) _vs_ 8-9wk pcw	RNA expression	Custom Human	0.0053	5	fold change	5.44
Study_37:Spatio-temporal transcriptome of the human brain	GSE25219		Homo sapiens	64.1404	Superior temporal cortex of fetuses - 19-23wk post conception (pcw) _vs_ 8-9wk pcw	RNA expression	Custom Human	0.0015	13	fold change	3.13
Study_37:Spatio-temporal transcriptome of the human brain	GSE25219		Homo sapiens	60.4873	Hippocampus of fetuses - 16-18wk post conception (pcw) _vs_ 8-9wk pcw	RNA expression	Custom Human	0.0278	7	fold change	3.17
Study_37:Spatio-temporal transcriptome of the human brain	GSE25219		Homo sapiens	58.8132	Superior temporal cortex of fetuses - 24-38wk post conception (pcw) _vs_ 8-9wk pcw	RNA expression	Custom Human	0.0379	5	fold change	3.97
Study_37:Spatio-temporal transcriptome of the human brain	GSE25219		Homo sapiens	58.1585	Orbital prefrontal cortex of fetuses - 13-15wk post conception (pcw) _vs_ 8-9wk pcw	RNA expression	Custom Human	0.0002	6	fold change	2.65
Study_37:Spatio-temporal transcriptome of the human brain	GSE25219		Homo sapiens	58.1585	Orbital prefrontal cortex of fetuses 8-9wk post conception - males _vs_ females	RNA expression	Custom Human	0.0021	4	fold change	-2.85
Study_37:Spatio-temporal transcriptome of the human brain	GSE25219		Homo sapiens	54.4983	Dorsolateral prefrontal cortex of fetuses - 16-18wk post conception (pcw) _vs_ 8-9wk pcw	RNA expression	Custom Human	0.0015	7	fold change	3.13
Study_37:Spatio-temporal transcriptome of the human brain	GSE25219		Homo sapiens	53.7438	Orbital prefrontal cortex of fetuses - 10-12wk post conception (pcw) _vs_ 8-9wk pcw	RNA expression	Custom Human	0.0021	6	fold change	2.85
Study_37:Spatio-temporal transcriptome of the human brain	GSE25219		Homo sapiens	49.5879	Temporal cerebral wall of 8-9wk post conception (pcw) fetuses _vs_ 4-8wk embryos	RNA expression	Custom Human	0.0289	2	fold change	1.98
Study_37:Spatio-temporal transcriptome of the human brain	GSE25219		Homo sapiens	49.1574	Hippocampus of fetuses - 19-23wk post conception (pcw) _vs_ 8-9wk pcw	RNA expression	Custom Human	5.3e-05	13	fold change	2.96
Study_37:Spatio-temporal transcriptome of the human brain	GSE25219		Homo sapiens	46.8371	Ventrolateral prefrontal cortex of fetuses - 16-18wk post conception (pcw) _vs_ 8-9wk pcw	RNA expression	Custom Human	0.0049	7	fold change	1.89
Study_37:Spatio-temporal transcriptome of the human brain	GSE25219		Homo sapiens	46.1378	Rostral rhombic lip of 8-9wk post conception (pcw) fetuses _vs_ 4-8wk embryos	RNA expression	Custom Human	0.0001	4	fold change	2.64
Study_37:Spatio-temporal transcriptome of the human brain	GSE25219		Homo sapiens	43	Dorsolateral prefrontal cortex of fetuses - 24-38wk post conception (pcw) _vs_ 8-9wk pcw	RNA expression	Custom Human	0.0254	4	fold change	3.59
Study_37:Spatio-temporal transcriptome of the human brain	GSE25219		Homo sapiens	43.0819	Dorsolateral prefrontal cortex of fetuses - 10-12wk post conception (pcw) _vs_ 8-9wk pcw	RNA expression	Custom Human	0.0105	6	fold change	2.28
Study_37:Spatio-temporal transcriptome of the human brain	GSE25219		Homo sapiens	41.8613	Dorsolateral prefrontal cortex of fetuses - 13-15wk post conception (pcw) _vs_ 8-9wk pcw	RNA expression	Custom Human	0.0093	6	fold change	2.23
Study_37:Spatio-temporal transcriptome of the human brain	GSE25219		Homo sapiens	41.9259	Motor and somatosensory cortex of fetuses - 19-24wk post conception (pcw) _vs_ 8-9wk pcw	RNA expression	Custom Human	0.0421	4	fold change	2.81
Study_37:Spatio-temporal transcriptome of the human brain	GSE25219		Homo sapiens	41.5162	Orbital prefrontal cortex of fetuses - 16-18wk post conception (pcw) _vs_ 8-9wk pcw	RNA expression	Custom Human	6.2e-05	5	fold change	2.38
Study_37:Spatio-temporal transcriptome of the human brain	GSE25219		Homo sapiens	37.3835	Orbital prefrontal cortex of fetuses - 19-23wk post conception (pcw) _vs_ 8-9wk pcw	RNA expression	Custom Human	0.0008	9	fold change	2.33
Study_37:Spatio-temporal transcriptome of the human brain	GSE25219		Homo sapiens	35.3424	Parietal cerebral wall of 8-9wk post conception (pcw) fetuses _vs_ 4-8wk embryos	RNA expression	Custom Human	0.0436	4	fold change	1.49
Study_37:Spatio-temporal transcriptome of the human brain	GSE25219		Homo sapiens	33.2912	Dorsolateral prefrontal cortex of fetuses - 19-23wk post conception (pcw) _vs_ 8-9wk pcw	RNA expression	Custom Human	0.0097	13	fold change	2.17
Study_38:Mouse embryonic fibroblast knockout of Tgif1 transcriptional corepressor	GSE24225		Mus musculus	99.2162	Embryonic fibroblasts of 13.5d old Tgif1 wildtype embryos - passage 3 _vs_ passage 5	RNA expression	Affymetrix GeneChip Mouse MG_430 2.0	0.0016	3	fold change	-5.01
Study_38:Mouse embryonic fibroblast knockout of Tgif1 transcriptional corepressor	GSE24225		Mus musculus	92.5995	Embryonic fibroblasts of 13.5d old embryos - Tgif1 knockout at passage 3 _vs_ wildtype at passage 5	RNA expression	Affymetrix GeneChip Mouse MG_430 2.0	0.0003	3	fold change	3.38
Study_39:Interferon response in wildtype and G9a deficient dendritic cells	GSE24774		Mus musculus	99.4827	Dendritic cells 10ug/ml polyI:C stimulated for 1hr - G9a KO _vs_ wildtype	RNA expression	Illumina MouseRef-8 v2.0 expression beadchip	0.0094	2	fold change	2.81
Study_39:Interferon response in wildtype and G9a deficient dendritic cells	GSE24774		Mus musculus	94.602	Dendritic cells unstimulated - G9a KO _vs_ wildtype	RNA expression	Illumina MouseRef-8 v2.0 expression beadchip	0.0491	2	fold change	1.95
Study_39:Interferon response in wildtype and G9a deficient dendritic cells	GSE24774		Mus musculus	94.1389	Dendritic cells 10ug/ml polyI:C stimulated for 4hr - G9a KO _vs_ wildtype	RNA expression	Illumina MouseRef-8 v2.0 expression beadchip	0.0265	2	fold change	1.77
Study_39:Interferon response in wildtype and G9a deficient dendritic cells	GSE24774		Mus musculus	22.2503	Dendritic cells G9a KO - 10ug/mL polyI:C stimulated for 1hr _vs_ unstimulated	RNA expression	Illumina MouseRef-8 v2.0 expression beadchip	0.0295	2	fold change	1.3
Study_39:Interferon response in wildtype and G9a deficient dendritic cells	GSE24774		Mus musculus	14.0505	Dendritic cells wildtype - 10ug/mL polyI:C stimulated for 4hr _vs_ unstimulated	RNA expression	Illumina MouseRef-8 v2.0 expression beadchip	0.0154	2	fold change	-1.52
Study_40:MHC I and MHC IIa muscle fibers of young and old women response to resistance exercise	GSE28392		Homo sapiens	99.3522	Vastus lateralis MHC-I fibers untrained before exercise - old women _vs_ young	RNA expression	Affymetrix GeneChip Human HG_U133 Plus 2.0	0.0133	4	fold change	5.69
Study_40:MHC I and MHC IIa muscle fibers of young and old women response to resistance exercise	GSE28392		Homo sapiens	88.1011	Vastus lateralis MHC-I fibers of young women untrained - 4hr post exercise _vs_ before	RNA expression	Affymetrix GeneChip Human HG_U133 Plus 2.0	0.0243	3	fold change	2.51
Study_41:PBMC gene expression associated with survival in chronic lymphocytic leukemia (CLL)	GSE22762		Homo sapiens	99.1926	PBMC pretreatment of untreated CLL patients - without _vs_ with long-term survival_GPL570	RNA expression	Affymetrix GeneChip Human HG_U133 Plus 2.0	0.0238	1	fold change	-8.21
Study_42:Decitabine and PXD101 treated Cisplatin sensitive and resistant ovarian cancer cells	GSE28646		Homo sapiens	99.3522	Ovarian cancer cell line CP70 cisplatin resistant - PXD101 treated 48hr _vs_ untreated	RNA expression	Affymetrix GeneChip Human HG_U133 Plus 2.0	0.0437	3	fold change	-5.59
Study_42:Decitabine and PXD101 treated Cisplatin sensitive and resistant ovarian cancer cells	GSE28646		Homo sapiens	67.1619	Ovarian cancer cell line CP70 cisplatin resistant _vs_ A2780 cisplatin sensitive	RNA expression	Affymetrix GeneChip Human HG_U133 Plus 2.0	0.0389	3	fold change	6.53
Study_43:Skin fibroblasts of patients with defective complex I (CI) oxidative phosphorylation disease	GSE27041		Homo sapiens	99.7546	Skin of patients with CI deficiency cultured without glucose + galactose _vs_ glucose control	RNA expression	Affymetrix GeneChip Human HG_U133 Plus 2.0	0.0148	5	fold change	20.4
Study_44:Responses to Zebularine of side population and non-side populations of liver cancer cell lines	GSE24520		Homo sapiens	99.4589	Hepatoma cell line Huh7 non-side population 100uM Zebularine 72hr treated _vs_ untreated	RNA expression	Illumina HumanRef-8 (WG-DASL) v3.0 expression beadchip	6.3e-05	4	fold change	5.94
Study_44:Responses to Zebularine of side population and non-side populations of liver cancer cell lines	GSE24520		Homo sapiens	99.2792	Hepatoma cell line Huh7 side population 100uM Zebularine 72hr treated _vs_ untreated	RNA expression	Illumina HumanRef-8 (WG-DASL) v3.0 expression beadchip	0.0043	3	fold change	8.67
Study_44:Responses to Zebularine of side population and non-side populations of liver cancer cell lines	GSE24520		Homo sapiens	87.8982	Hepatic fetal cell line WRL68 non-side population 100uM Zebularine 72hr treated _vs_ untreated	RNA expression	Illumina HumanRef-8 (WG-DASL) v3.0 expression beadchip	0.0198	3	fold change	2.99
Study_44:Responses to Zebularine of side population and non-side populations of liver cancer cell lines	GSE24520		Homo sapiens	84.4039	Hepatic fetal cell line WRL68 100uM Zebularine treated 72hr non-side population _vs_ side populatio	RNA expression	Illumina HumanRef-8 (WG-DASL) v3.0 expression beadchip	0.0072	3	fold change	3.51
Study_45:Neuronal differentiation induced from fibroblasts and hepatocytes	GSE30102		Mus musculus	99.3128	Neurons induced in 13d from fibroblasts expressing Ascl1, Brn2 + Myt1l _vs_ embryonic fibroblasts	RNA expression	Illumina MouseRef-8 v2.0 expression beadchip	0.0289	2	fold change	201.6
Study_45:Neuronal differentiation induced from fibroblasts and hepatocytes	GSE30102		Mus musculus	97.9662	Neurons induced in 13d from fibroblasts expressing Ascl1, Brn2 & Myt1l _vs_ cortical neurons	RNA expression	Illumina MouseRef-8 v2.0 expression beadchip	0.0055	2	fold change	69.8
Study_46:Lymphoblastoid cell lines in response to ER-stress agent thapsigargin	GSE31447		Homo sapiens	99.5937	Lymphoblastoid cell lines pulsed 6hr with thapsigargin + 24hr continuous salubrinal _vs_ DMSO	RNA expression	Affymetrix GeneChip Human HG_U133 Plus 2.0	0.0115	2	fold change	9.64
Study_46:Lymphoblastoid cell lines in response to ER-stress agent thapsigargin	GSE31447		Homo sapiens	33.6562	Lymphoblastoid cell lines pulsed 3hr with thapsigargin _vs_ DMSO	RNA expression	Affymetrix GeneChip Human HG_U133 Plus 2.0	0.0424	4	fold change	1.29
Study_47:DNA copy number variation for primary tumors and cell lines of several cancers	GSE31586		Homo sapiens	99.6056	Primary Prostate cancer DNA _vs_ EBV immortalized fibroblast cell lines	sequence centric: DNA Copy Number	Custom Human 2013	n/a	24	z-score	-10.59
Study_47:DNA copy number variation for primary tumors and cell lines of several cancers	GSE31586		Homo sapiens	51.5581	Ovarian cancer cell line DNA (pool of 15 lines) _vs_ EBV immortalized fibroblast cell lines	sequence centric: DNA Copy Number	Custom Human 2013	n/a	15	z-score	8.45
Study_47:DNA copy number variation for primary tumors and cell lines of several cancers	GSE31586		Homo sapiens	38.772	Breast cancer cell line DNA (pool of 53 lines) _vs_ EBV immortalized fibroblast cell lines	sequence centric: DNA Copy Number	Custom Human 2013	n/a	53	z-score	16.81
Study_47:DNA copy number variation for primary tumors and cell lines of several cancers	GSE31586		Homo sapiens	12.9737	Primary glioblastoma DNA _vs_ EBV immortalized fibroblast cell lines	sequence centric: DNA Copy Number	Custom Human 2013	n/a	22	z-score	7.15
Study_47:DNA copy number variation for primary tumors and cell lines of several cancers	GSE31586		Homo sapiens	12.5157	Melanoma cell line DNA (pool of 30 lines) _vs_ EBV immortalized fibroblast cell lines	sequence centric: DNA Copy Number	Custom Human 2013	n/a	30	z-score	7.34
Study_47:DNA copy number variation for primary tumors and cell lines of several cancers	GSE31586		Homo sapiens	10.9387	Pancreatic cancer cell line DNA (pool of 20 lines) _vs_ EBV immortalized fibroblast cell lines	sequence centric: DNA Copy Number	Custom Human 2013	n/a	20	z-score	3.25
Study_47:DNA copy number variation for primary tumors and cell lines of several cancers	GSE31586		Homo sapiens	6.60588	Primary lung cancer DNA _vs_ EBV immortalized fibroblast cell lines	sequence centric: DNA Copy Number	Custom Human 2013	n/a	159	z-score	-5.19
Study_47:DNA copy number variation for primary tumors and cell lines of several cancers	GSE31586		Homo sapiens	6.39777	Glioblastoma cell line DNA (pool of 9 lines) _vs_ EBV immortalized fibroblast cell lines	sequence centric: DNA Copy Number	Custom Human 2013	n/a	9	z-score	-3.01
Study_47:DNA copy number variation for primary tumors and cell lines of several cancers	GSE31586		Homo sapiens	2.74215	Colon cancer cell line DNA (pool of 29 lines) _vs_ EBV immortalized fibroblast cell lines	sequence centric: DNA Copy Number	Custom Human 2013	n/a	29	z-score	2.15
Study_48:CD8+ memory, effector, and naive T cells from lung cancer patients and healthy donors	GSE30027		Homo sapiens	99.455	T cells from lung tumor resection - CD8+ CD27+ memory T cells _vs_ CD8+ CD27- effector T cells	RNA expression	Illumina Human HT-12 (WG-6) v3.0 expression beadchip	0.0297	3	fold change	2.03
Study_48:CD8+ memory, effector, and naive T cells from lung cancer patients and healthy donors	GSE30027		Homo sapiens	96.5698	T cells from patients - CD8+ CD27- effector T cells from lung tumor _vs_ CD8+ T cells from blood	RNA expression	Illumina Human HT-12 (WG-6) v3.0 expression beadchip	0.013	3	fold change	-5.81
Study_48:CD8+ memory, effector, and naive T cells from lung cancer patients and healthy donors	GSE30027		Homo sapiens	89.4887	CD8+ CD27- effector T cells from lung tumor resection _vs_ healthy naive CD8+ T cells	RNA expression	Illumina Human HT-12 (WG-6) v3.0 expression beadchip	0.0484	3	fold change	-5.54
Study_48:CD8+ memory, effector, and naive T cells from lung cancer patients and healthy donors	GSE30027		Homo sapiens	87.008	T cells from patients - CD8+ CD27+ memory T cells from lung tumor _vs_ CD8+ T cells from blood	RNA expression	Illumina Human HT-12 (WG-6) v3.0 expression beadchip	0.0219	3	fold change	-2.86
Study_49:Genomics Assisted Toxicity Evaluation system study - Rat Kidney Single Dose			Rattus norvegicus	99.7128	Kidney of Crj-CD(SD)IGS rats 9hr after single dose of 450mg-kg valproic acid _vs_ 0mg-kg	RNA expression	Affymetrix GeneChip Rat RAE230 2.0	0.0097	3	fold change	3.14
Study_49:Genomics Assisted Toxicity Evaluation system study - Rat Kidney Single Dose			Rattus norvegicus	98.311	Kidney of Crj-CD(SD)IGS rats 6hr after single dose of 450mg-kg valproic acid _vs_ 0mg-kg	RNA expression	Affymetrix GeneChip Rat RAE230 2.0	0.0032	3	fold change	2.15
Study_49:Genomics Assisted Toxicity Evaluation system study - Rat Kidney Single Dose			Rattus norvegicus	97.7594	Kidney of Crj-CD(SD)IGS rats 9hr after single dose of 45mg-kg valproic acid _vs_ 0mg-kg	RNA expression	Affymetrix GeneChip Rat RAE230 2.0	0.0139	3	fold change	1.64
Study_49:Genomics Assisted Toxicity Evaluation system study - Rat Kidney Single Dose			Rattus norvegicus	92.8247	Kidney of Crj-CD(SD)IGS rats 24hr after single dose of 12mg-kg PAN _vs_ 0mg-kg	RNA expression	Affymetrix GeneChip Rat RAE230 2.0	0.003	3	fold change	1.48
Study_49:Genomics Assisted Toxicity Evaluation system study - Rat Kidney Single Dose			Rattus norvegicus	92.5789	Kidney of Crj-CD(SD)IGS rats 6hr after single dose of 3mg-kg monocrotaline _vs_ 0mg-kg	RNA expression	Affymetrix GeneChip Rat RAE230 2.0	0.0028	3	fold change	-1.29
Study_49:Genomics Assisted Toxicity Evaluation system study - Rat Kidney Single Dose			Rattus norvegicus	91.2492	Kidney of Crj-CD(SD)IGS rats 6hr after single dose of 1000mg-kg acetaminophen _vs_ 0mg-kg	RNA expression	Affymetrix GeneChip Rat RAE230 2.0	0.0327	3	fold change	1.52
Study_49:Genomics Assisted Toxicity Evaluation system study - Rat Kidney Single Dose			Rattus norvegicus	86.6116	Kidney of Crj-CD(SD)IGS rats 24hr after single dose of 1000mg-kg omeprazole _vs_ 0mg-kg	RNA expression	Affymetrix GeneChip Rat RAE230 2.0	0.0039	3	fold change	-1.57
Study_49:Genomics Assisted Toxicity Evaluation system study - Rat Kidney Single Dose			Rattus norvegicus	85.237	Kidney of Crj-CD(SD)IGS rats 9hr after single dose of 10mg-kg gentamicin _vs_ 0mg-kg	RNA expression	Affymetrix GeneChip Rat RAE230 2.0	0.0493	3	fold change	-1.28
Study_49:Genomics Assisted Toxicity Evaluation system study - Rat Kidney Single Dose			Rattus norvegicus	84.0068	Kidney of Crj-CD(SD)IGS rats 6hr after single dose of 30mg-kg cyclosporine A _vs_ 0mg-kg	RNA expression	Affymetrix GeneChip Rat RAE230 2.0	0.0321	3	fold change	-1.32
Study_49:Genomics Assisted Toxicity Evaluation system study - Rat Kidney Single Dose			Rattus norvegicus	82.4212	Kidney of Crj-CD(SD)IGS rats 6hr after single dose of 20mg-kg bromoethylamine _vs_ 0mg-kg	RNA expression	Affymetrix GeneChip Rat RAE230 2.0	0.0198	3	fold change	1.23
Study_49:Genomics Assisted Toxicity Evaluation system study - Rat Kidney Single Dose			Rattus norvegicus	82.1315	Kidney of Crj-CD(SD)IGS rats 9hr after single dose of 6mg-kg lomustine _vs_ 0mg-kg	RNA expression	Affymetrix GeneChip Rat RAE230 2.0	0.039	3	fold change	1.24
Study_49:Genomics Assisted Toxicity Evaluation system study - Rat Kidney Single Dose			Rattus norvegicus	80.1526	Kidney of Crj-CD(SD)IGS rats 24hr after single dose of 100mg-kg clofibrate _vs_ 0mg-kg	RNA expression	Affymetrix GeneChip Rat RAE230 2.0	0.0442	3	fold change	1.25
Study_49:Genomics Assisted Toxicity Evaluation system study - Rat Kidney Single Dose			Rattus norvegicus	76.2172	Kidney of Crj-CD(SD)IGS rats 9hr after single dose of 1000mg-kg phenacetin _vs_ 0mg-kg	RNA expression	Affymetrix GeneChip Rat RAE230 2.0	0.0481	3	fold change	1.82
Study_49:Genomics Assisted Toxicity Evaluation system study - Rat Kidney Single Dose			Rattus norvegicus	71.5359	Kidney of Crj-CD(SD)IGS rats 24hr after single dose of 100mg-kg cyclosporine A _vs_ 0mg-kg	RNA expression	Affymetrix GeneChip Rat RAE230 2.0	0.015	3	fold change	1.88
Study_49:Genomics Assisted Toxicity Evaluation system study - Rat Kidney Single Dose			Rattus norvegicus	70.6674	Kidney of Crj-CD(SD)IGS rats 24hr after single dose of 300mg-kg cyclosporine A _vs_ 0mg-kg	RNA expression	Affymetrix GeneChip Rat RAE230 2.0	0.0206	3	fold change	1.94
Study_49:Genomics Assisted Toxicity Evaluation system study - Rat Kidney Single Dose			Rattus norvegicus	69.542	Kidney of Crj-CD(SD)IGS rats 6hr after single dose of 300mg-kg clofibrate _vs_ 0mg-kg	RNA expression	Affymetrix GeneChip Rat RAE230 2.0	0.0233	3	fold change	-1.36
Study_49:Genomics Assisted Toxicity Evaluation system study - Rat Kidney Single Dose			Rattus norvegicus	69.9594	Kidney of Crj-CD(SD)IGS rats 24hr after single dose of 120mg-kg PAN _vs_ 0mg-kg	RNA expression	Affymetrix GeneChip Rat RAE230 2.0	0.0389	3	fold change	1.53
Study_49:Genomics Assisted Toxicity Evaluation system study - Rat Kidney Single Dose			Rattus norvegicus	59.3261	Kidney of Crj-CD(SD)IGS rats 6hr after single dose of 1000mg-kg phenacetin _vs_ 0mg-kg	RNA expression	Affymetrix GeneChip Rat RAE230 2.0	0.0101	3	fold change	1.56
Study_49:Genomics Assisted Toxicity Evaluation system study - Rat Kidney Single Dose			Rattus norvegicus	57.1893	Kidney of Crj-CD(SD)IGS rats 6hr after single dose of 300mg-kg bromobenzene _vs_ 0mg-kg	RNA expression	Affymetrix GeneChip Rat RAE230 2.0	0.033	3	fold change	1.28
Study_49:Genomics Assisted Toxicity Evaluation system study - Rat Kidney Single Dose			Rattus norvegicus	49.5275	Kidney of Crj-CD(SD)IGS rats 3hr after single dose of 1.5mg-kg cyclophosphamide _vs_ 0mg-kg	RNA expression	Affymetrix GeneChip Rat RAE230 2.0	0.0203	3	fold change	1.24
Study_50:Genomics Assisted Toxicity Evaluation system study - Rat Kidney Repeat Dose			Rattus norvegicus	99.5718	Kidney of Crj-CD(SD)IGS rats 24hr after 3d daily dose of 30mg-kg methyltestosterone _vs_ 0mg-kg	RNA expression	Affymetrix GeneChip Rat RAE230 2.0	0.0415	3	fold change	-1.8
Study_50:Genomics Assisted Toxicity Evaluation system study - Rat Kidney Repeat Dose			Rattus norvegicus	96.2779	Kidney of Crj-CD(SD)IGS rats 24hr after 3d daily dose of 0.1mg-kg doxorubicin _vs_ 0mg-kg	RNA expression	Affymetrix GeneChip Rat RAE230 2.0	0.0378	3	fold change	1.55
Study_50:Genomics Assisted Toxicity Evaluation system study - Rat Kidney Repeat Dose			Rattus norvegicus	94.5841	Kidney of Crj-CD(SD)IGS rats 24hr after 28d daily dose of 1000mg-kg omeprazole _vs_ 0mg-kg	RNA expression	Affymetrix GeneChip Rat RAE230 2.0	0.0262	3	fold change	-1.61
Study_50:Genomics Assisted Toxicity Evaluation system study - Rat Kidney Repeat Dose			Rattus norvegicus	94.9704	Kidney of Crj-CD(SD)IGS rats 24hr after 3d daily dose of 100mg-kg methyltestosterone _vs_ 0mg-kg	RNA expression	Affymetrix GeneChip Rat RAE230 2.0	0.0084	3	fold change	-1.6
Study_50:Genomics Assisted Toxicity Evaluation system study - Rat Kidney Repeat Dose			Rattus norvegicus	92.2118	Kidney of Crj-CD(SD)IGS rats 24hr after 3d daily dose of 300mg-kg methyltestosterone _vs_ 0mg-kg	RNA expression	Affymetrix GeneChip Rat RAE230 2.0	0.0044	3	fold change	-1.84
Study_50:Genomics Assisted Toxicity Evaluation system study - Rat Kidney Repeat Dose			Rattus norvegicus	92.3344	Kidney of Crj-CD(SD)IGS rats 24hr after 7d daily dose of 200mg-kg phenylbutazone _vs_ 0mg-kg	RNA expression	Affymetrix GeneChip Rat RAE230 2.0	0.0257	3	fold change	1.52
Study_50:Genomics Assisted Toxicity Evaluation system study - Rat Kidney Repeat Dose			Rattus norvegicus	92.0912	Kidney of Crj-CD(SD)IGS rats 24hr after 3d daily dose of 100mg-kg ciprofloxacin _vs_ 0mg-kg	RNA expression	Affymetrix GeneChip Rat RAE230 2.0	0.0492	3	fold change	1.26
Study_50:Genomics Assisted Toxicity Evaluation system study - Rat Kidney Repeat Dose			Rattus norvegicus	91.9692	Kidney of Crj-CD(SD)IGS rats 24hr after 14d daily dose of 1000mg-kg omeprazole _vs_ 0mg-kg	RNA expression	Affymetrix GeneChip Rat RAE230 2.0	0.0056	3	fold change	-1.52
Study_50:Genomics Assisted Toxicity Evaluation system study - Rat Kidney Repeat Dose			Rattus norvegicus	88.4752	Kidney of Crj-CD(SD)IGS rats 24hr after 28d daily dose of 100mg-kg gentamicin _vs_ 0mg-kg	RNA expression	Affymetrix GeneChip Rat RAE230 2.0	0.0016	3	fold change	2.54
Study_50:Genomics Assisted Toxicity Evaluation system study - Rat Kidney Repeat Dose			Rattus norvegicus	87.8086	Kidney of Crj-CD(SD)IGS rats 24hr after 28d daily dose of 300mg-kg clofibrate _vs_ 0mg-kg	RNA expression	Affymetrix GeneChip Rat RAE230 2.0	0.0393	3	fold change	1.63
Study_50:Genomics Assisted Toxicity Evaluation system study - Rat Kidney Repeat Dose			Rattus norvegicus	87.0428	Kidney of Crj-CD(SD)IGS rats 24hr after 3d daily dose of 40mg-kg PAN _vs_ 0mg-kg	RNA expression	Affymetrix GeneChip Rat RAE230 2.0	0.0071	3	fold change	1.89
Study_50:Genomics Assisted Toxicity Evaluation system study - Rat Kidney Repeat Dose			Rattus norvegicus	85.5505	Kidney of Crj-CD(SD)IGS rats 24hr after 7d daily dose of 50mg-kg allopurinol _vs_ 0mg-kg	RNA expression	Affymetrix GeneChip Rat RAE230 2.0	0.0485	3	fold change	1.22
Study_50:Genomics Assisted Toxicity Evaluation system study - Rat Kidney Repeat Dose			Rattus norvegicus	85.8664	Kidney of Crj-CD(SD)IGS rats 24hr after 28d daily dose of 1000mg-kg EME _vs_ 0mg-kg	RNA expression	Affymetrix GeneChip Rat RAE230 2.0	0.039	3	fold change	1.33
Study_50:Genomics Assisted Toxicity Evaluation system study - Rat Kidney Repeat Dose			Rattus norvegicus	83.5059	Kidney of Crj-CD(SD)IGS rats 24hr after 3d daily dose of 60mg-kg acetazolamide _vs_ 0mg-kg	RNA expression	Affymetrix GeneChip Rat RAE230 2.0	0.0422	3	fold change	-1.28
Study_50:Genomics Assisted Toxicity Evaluation system study - Rat Kidney Repeat Dose			Rattus norvegicus	82.5191	Kidney of Crj-CD(SD)IGS rats 24hr after 3d daily dose of 100mg-kg gentamicin _vs_ 0mg-kg	RNA expression	Affymetrix GeneChip Rat RAE230 2.0	0.0128	3	fold change	1.3
Study_50:Genomics Assisted Toxicity Evaluation system study - Rat Kidney Repeat Dose			Rattus norvegicus	82.813	Kidney of Crj-CD(SD)IGS rats 24hr after 3d daily dose of 1000mg-kg omeprazole _vs_ 0mg-kg	RNA expression	Affymetrix GeneChip Rat RAE230 2.0	0.0372	3	fold change	-1.61
Study_50:Genomics Assisted Toxicity Evaluation system study - Rat Kidney Repeat Dose			Rattus norvegicus	82.1315	Kidney of Crj-CD(SD)IGS rats 24hr after 7d daily dose of 450mg-kg valproic acid _vs_ 0mg-kg	RNA expression	Affymetrix GeneChip Rat RAE230 2.0	0.0122	3	fold change	1.25
Study_50:Genomics Assisted Toxicity Evaluation system study - Rat Kidney Repeat Dose			Rattus norvegicus	80.8944	Kidney of Crj-CD(SD)IGS rats 24hr after 7d daily dose of 10mg-kg carboplatin _vs_ 0mg-kg	RNA expression	Affymetrix GeneChip Rat RAE230 2.0	0.03	3	fold change	1.39
Study_50:Genomics Assisted Toxicity Evaluation system study - Rat Kidney Repeat Dose			Rattus norvegicus	80.8944	Kidney of Crj-CD(SD)IGS rats 24hr after 3d daily dose of 450mg-kg valproic acid _vs_ 0mg-kg	RNA expression	Affymetrix GeneChip Rat RAE230 2.0	0.0098	3	fold change	1.24
Study_50:Genomics Assisted Toxicity Evaluation system study - Rat Kidney Repeat Dose			Rattus norvegicus	80.0602	Kidney of Crj-CD(SD)IGS rats 24hr after 7d daily dose of 100mg-kg gentamicin _vs_ 0mg-kg	RNA expression	Affymetrix GeneChip Rat RAE230 2.0	0.003	3	fold change	1.79
Study_50:Genomics Assisted Toxicity Evaluation system study - Rat Kidney Repeat Dose			Rattus norvegicus	76.8888	Kidney of Crj-CD(SD)IGS rats 24hr after 3d daily dose of 1mg-kg cisplatin _vs_ 0mg-kg	RNA expression	Affymetrix GeneChip Rat RAE230 2.0	0.0302	3	fold change	1.44
Study_50:Genomics Assisted Toxicity Evaluation system study - Rat Kidney Repeat Dose			Rattus norvegicus	75.722	Kidney of Crj-CD(SD)IGS rats 24hr after 28d daily dose of 1000mg-kg cephalothin _vs_ 0mg-kg	RNA expression	Affymetrix GeneChip Rat RAE230 2.0	0.0402	3	fold change	1.21
Study_50:Genomics Assisted Toxicity Evaluation system study - Rat Kidney Repeat Dose			Rattus norvegicus	69.0608	Kidney of Crj-CD(SD)IGS rats 24hr after 14d daily dose of 100mg-kg gentamicin _vs_ 0mg-kg	RNA expression	Affymetrix GeneChip Rat RAE230 2.0	0.003	3	fold change	2.18
Study_50:Genomics Assisted Toxicity Evaluation system study - Rat Kidney Repeat Dose			Rattus norvegicus	64.2946	Kidney of Crj-CD(SD)IGS rats 24hr after 14d daily dose of 6mg-kg lomustine _vs_ 0mg-kg	RNA expression	Affymetrix GeneChip Rat RAE230 2.0	0.0193	3	fold change	1.39
Study_50:Genomics Assisted Toxicity Evaluation system study - Rat Kidney Repeat Dose			Rattus norvegicus	63.534	Kidney of Crj-CD(SD)IGS rats 24hr after 3d daily dose of 300mg-kg bromobenzene _vs_ 0mg-kg	RNA expression	Affymetrix GeneChip Rat RAE230 2.0	0.0371	3	fold change	-1.23
Study_50:Genomics Assisted Toxicity Evaluation system study - Rat Kidney Repeat Dose			Rattus norvegicus	62.4547	Kidney of Crj-CD(SD)IGS rats 24hr after 7d daily dose of 30mg-kg allyl alcohol _vs_ 0mg-kg	RNA expression	Affymetrix GeneChip Rat RAE230 2.0	0.0048	3	fold change	1.22
Study_50:Genomics Assisted Toxicity Evaluation system study - Rat Kidney Repeat Dose			Rattus norvegicus	63.0183	Kidney of Crj-CD(SD)IGS rats 24hr after 14d daily dose of 1mg-kg cisplatin _vs_ 0mg-kg	RNA expression	Affymetrix GeneChip Rat RAE230 2.0	0.0228	3	fold change	2.48
Study_50:Genomics Assisted Toxicity Evaluation system study - Rat Kidney Repeat Dose			Rattus norvegicus	59.7829	Kidney of Crj-CD(SD)IGS rats 24hr after 7d daily dose of 1mg-kg cisplatin _vs_ 0mg-kg	RNA expression	Affymetrix GeneChip Rat RAE230 2.0	0.0134	3	fold change	1.53
Study_50:Genomics Assisted Toxicity Evaluation system study - Rat Kidney Repeat Dose			Rattus norvegicus	58.2866	Kidney of Crj-CD(SD)IGS rats 24hr after 3d daily dose of 600mg-kg acetazolamide _vs_ 0mg-kg	RNA expression	Affymetrix GeneChip Rat RAE230 2.0	0.0352	3	fold change	-1.37
Study_50:Genomics Assisted Toxicity Evaluation system study - Rat Kidney Repeat Dose			Rattus norvegicus	57.9005	Kidney of Crj-CD(SD)IGS rats 24hr after 14d daily dose of 1000mg-kg captopril _vs_ 0mg-kg	RNA expression	Affymetrix GeneChip Rat RAE230 2.0	0.0249	3	fold change	-1.22
Study_50:Genomics Assisted Toxicity Evaluation system study - Rat Kidney Repeat Dose			Rattus norvegicus	56.3139	Kidney of Crj-CD(SD)IGS rats 24hr after 7d daily dose of 40mg-kg PAN _vs_ 0mg-kg	RNA expression	Affymetrix GeneChip Rat RAE230 2.0	0.0083	3	fold change	2.64
Study_50:Genomics Assisted Toxicity Evaluation system study - Rat Kidney Repeat Dose			Rattus norvegicus	53.5515	Kidney of Crj-CD(SD)IGS rats 24hr after 28d daily dose of 12mg-kg PAN _vs_ 0mg-kg	RNA expression	Affymetrix GeneChip Rat RAE230 2.0	0.0015	3	fold change	3.17
Study_50:Genomics Assisted Toxicity Evaluation system study - Rat Kidney Repeat Dose			Rattus norvegicus	40.8657	Kidney of Crj-CD(SD)IGS rats 24hr after 14d daily dose of 30mg-kg monocrotaline _vs_ 0mg-kg	RNA expression	Affymetrix GeneChip Rat RAE230 2.0	0.0045	3	fold change	1.35
Study_50:Genomics Assisted Toxicity Evaluation system study - Rat Kidney Repeat Dose			Rattus norvegicus	37.4487	Kidney of Crj-CD(SD)IGS rats 24hr after 14d daily dose of 1mg-kg ethinylestradiol _vs_ 0mg-kg	RNA expression	Affymetrix GeneChip Rat RAE230 2.0	0.007	3	fold change	-1.3
Study_50:Genomics Assisted Toxicity Evaluation system study - Rat Kidney Repeat Dose			Rattus norvegicus	19.924	Kidney of Crj-CD(SD)IGS rats 24hr after 28d daily dose of 150mg-kg allopurinol _vs_ 0mg-kg	RNA expression	Affymetrix GeneChip Rat RAE230 2.0	0.0084	3	fold change	1.97
Study_50:Genomics Assisted Toxicity Evaluation system study - Rat Kidney Repeat Dose			Rattus norvegicus	11.9704	Kidney of Crj-CD(SD)IGS rats 24hr after 28d daily dose of 1mg-kg cisplatin _vs_ 0mg-kg	RNA expression	Affymetrix GeneChip Rat RAE230 2.0	0.0349	1	fold change	1.67
Study_51:Lymph nodes from induced experimental autoimmune encephalomyelitis (EAE) mice	GSE7461		Mus musculus	99.169	Lymph nodes from EAE mice d5 after induction with MOG35-55 peptide _vs_ d0 uninduced controls	RNA expression	Custom Mouse	0.0461	2	fold change	166.1
Study_51:Lymph nodes from induced experimental autoimmune encephalomyelitis (EAE) mice	GSE7461		Mus musculus	98.8533	Lymph nodes from EAE mice d5 after induction with MOG35-55 peptide _vs_ d5 adjuvant controls	RNA expression	Custom Mouse	0.0032	2	fold change	90.1
Study_52:Mouse embryonic fibroblasts lacking HDAC1, HDAC2, or both	GSE20100		Mus musculus	99.4115	MEFs with HDAC1 knockout and HDAC2 knockdown _vs_ HDAC2 knockdown only	RNA expression	Affymetrix GeneChip Mouse MG_430 2.0	4.6e-06	3	fold change	31.4
Study_52:Mouse embryonic fibroblasts lacking HDAC1, HDAC2, or both	GSE20100		Mus musculus	98.9257	MEFs with HDAC1 knockout and HDAC2 knockdown _vs_ wildtype for HDAC1 and HDAC2	RNA expression	Affymetrix GeneChip Mouse MG_430 2.0	6.8e-06	3	fold change	29.7
Study_52:Mouse embryonic fibroblasts lacking HDAC1, HDAC2, or both	GSE20100		Mus musculus	99.1198	MEFs with HDAC1 knockout and HDAC2 knockdown _vs_ HDAC1 knockout only	RNA expression	Affymetrix GeneChip Mouse MG_430 2.0	5.3e-07	3	fold change	32.8
Study_53:Supervised Risk Predictor of Breast Cancer Based on Biological Subtypes	GSE10886		Homo sapiens	99.4866	Breast cancer pre-treatment pathological T3 - died of cancer _vs_ no relapse and lived	RNA expression	Custom Human	0.0014	8	fold change	3.92
Study_53:Supervised Risk Predictor of Breast Cancer Based on Biological Subtypes	GSE10886		Homo sapiens	97.2101	Breast cancer pre-treatment no recurrence of tumor and lived - pathological T3 _vs_ T1	RNA expression	Custom Human	0.0437	14	fold change	-1.89
Study_53:Supervised Risk Predictor of Breast Cancer Based on Biological Subtypes	GSE10886		Homo sapiens	92.5754	Breast cancer HER2+ subtype _vs_ normal breast tissue	RNA expression	Custom Human	0.003	5	fold change	-5.18
Study_53:Supervised Risk Predictor of Breast Cancer Based on Biological Subtypes	GSE10886		Homo sapiens	92.2628	Breast Cancer pre-treatment lymph node metastasis - died of cancer _vs_ no recurrence and lived	RNA expression	Custom Human	0.0399	28	fold change	1.53
Study_53:Supervised Risk Predictor of Breast Cancer Based on Biological Subtypes	GSE10886		Homo sapiens	79.9923	Breast cancer LuminalA subtype _vs_ normal breast tissue	RNA expression	Custom Human	0.0002	39	fold change	-2.61
Study_53:Supervised Risk Predictor of Breast Cancer Based on Biological Subtypes	GSE10886		Homo sapiens	65.4373	Breast cancer basal-like subtype _vs_ normal breast tissue	RNA expression	Custom Human	6.8e-05	30	fold change	-2.49
Study_53:Supervised Risk Predictor of Breast Cancer Based on Biological Subtypes	GSE10886		Homo sapiens	64.3227	Breast cancer LuminalB subtype _vs_ normal breast tissue	RNA expression	Custom Human	0.0076	12	fold change	-2.42
Study_54:Fetal liver LSK cell gene expression in Bmi1 knockout, Plt88 and Yy1 heterozygous mice	GSE21404		Mus musculus	99.4135	Fetal liver LSK (Lin- Sca1+ Kit+) cells from Suz12-Plt8 heterozygous mice _vs_ Yy1 heterozygous	RNA expression	Illumina MouseWG-6 v2.0	0.0145	4	fold change	2.61
Study_54:Fetal liver LSK cell gene expression in Bmi1 knockout, Plt88 and Yy1 heterozygous mice	GSE21404		Mus musculus	98.5494	Fetal liver LSK (Lin- Sca1+ Kit+) cells from Suz12-Plt8 heterozygous mice _vs_ wildtype	RNA expression	Illumina MouseWG-6 v2.0	3.1e-05	4	fold change	1.77
Study_54:Fetal liver LSK cell gene expression in Bmi1 knockout, Plt88 and Yy1 heterozygous mice	GSE21404		Mus musculus	98.6446	Fetal liver LSK (Lin- Sca1+ Kit+) cells from Bmi1 knockout mice _vs_ Yy1 heterozygous	RNA expression	Illumina MouseWG-6 v2.0	0.0395	3	fold change	2
Study_54:Fetal liver LSK cell gene expression in Bmi1 knockout, Plt88 and Yy1 heterozygous mice	GSE21404		Mus musculus	90.0982	Fetal liver LSK (Lin- Sca1+ Kit+) cells from Bmi1 knockout mice _vs_ wildtype	RNA expression	Illumina MouseWG-6 v2.0	0.0005	3	fold change	1.35
Study_54:Fetal liver LSK cell gene expression in Bmi1 knockout, Plt88 and Yy1 heterozygous mice	GSE21404		Mus musculus	58.7351	Fetal liver LSK (Lin- Sca1+ Kit+) cells from Bmi1 knockout mice _vs_ Suz12-Plt8 heterozygous	RNA expression	Illumina MouseWG-6 v2.0	0.0066	3	fold change	-1.31
Study_55:H1N1 antiviral response in lungs of IFNAR1 and IL28Ralpha knockout mice	GSE24695		Mus musculus	99.6056	Lungs of IFNAR1 and IL28Ralpha knockout mice 12hpi with wildtype H1N1 _vs_ uninfected	RNA expression	Affymetrix GeneChip Mouse MG_430 2.0	0.0294	1	fold change	-2.65
Study_55:H1N1 antiviral response in lungs of IFNAR1 and IL28Ralpha knockout mice	GSE24695		Mus musculus	83.1089	Lungs of IFNAR1 and IL28Ralpha knockout mice 24hpi with wildtype H1N1 _vs_ uninfected	RNA expression	Affymetrix GeneChip Mouse MG_430 2.0	0.0215	1	fold change	-3.15
Study_55:H1N1 antiviral response in lungs of IFNAR1 and IL28Ralpha knockout mice	GSE24695		Mus musculus	79.5862	Lungs of IFNAR1 and IL28Ralpha knockout mice 48hpi with wildtype H1N1 _vs_ uninfected	RNA expression	Affymetrix GeneChip Mouse MG_430 2.0	0.0244	1	fold change	-2.92
Study_55:H1N1 antiviral response in lungs of IFNAR1 and IL28Ralpha knockout mice	GSE24695		Mus musculus	73.3643	Lungs of IFNAR1 and IL28Ralpha knockout mice 24hpi with deltaNS1 H1N1 _vs_ uninfected	RNA expression	Affymetrix GeneChip Mouse MG_430 2.0	0.0481	1	fold change	-2.12
Study_55:H1N1 antiviral response in lungs of IFNAR1 and IL28Ralpha knockout mice	GSE24695		Mus musculus	69.3972	Lungs of IFNAR1 and IL28Ralpha knockout mice 48hpi with deltaNS1 H1N1 _vs_ uninfected	RNA expression	Affymetrix GeneChip Mouse MG_430 2.0	0.0186	1	fold change	-3.44
Study_56:Hepatic gene expression profiles of untreated male and female rats from 2-104 wk of age	GSE21335		Rattus norvegicus	99.2457	Liver of female F344 rats - 78wk old _vs_ 2wk old	RNA expression	Agilent Rat Whole Genome G4131A/G4131F	3.7e-05	5	fold change	-13.4
Study_56:Hepatic gene expression profiles of untreated male and female rats from 2-104 wk of age	GSE21335		Rattus norvegicus	99.1395	Liver of female F344 rats - 21wk old _vs_ 2wk old	RNA expression	Agilent Rat Whole Genome G4131A/G4131F	1.5e-05	5	fold change	-12.4
Study_56:Hepatic gene expression profiles of untreated male and female rats from 2-104 wk of age	GSE21335		Rattus norvegicus	99.2457	Liver of male F344 rats - 52wk old _vs_ 2wk old	RNA expression	Agilent Rat Whole Genome G4131A/G4131F	0.0106	5	fold change	-32.4
Study_56:Hepatic gene expression profiles of untreated male and female rats from 2-104 wk of age	GSE21335		Rattus norvegicus	99.2457	Liver of female F344 rats - 52wk old _vs_ 2wk old	RNA expression	Agilent Rat Whole Genome G4131A/G4131F	4.3e-05	5	fold change	-11.7
Study_56:Hepatic gene expression profiles of untreated male and female rats from 2-104 wk of age	GSE21335		Rattus norvegicus	99.3522	Liver of female F344 rats - 104wk old _vs_ 2wk old	RNA expression	Agilent Rat Whole Genome G4131A/G4131F	6.4e-06	5	fold change	-18.3
Study_56:Hepatic gene expression profiles of untreated male and female rats from 2-104 wk of age	GSE21335		Rattus norvegicus	99.5679	Liver of male F344 rats - 5wk old _vs_ 2wk old	RNA expression	Agilent Rat Whole Genome G4131A/G4131F	9.2e-05	5	fold change	-31.5
Study_56:Hepatic gene expression profiles of untreated male and female rats from 2-104 wk of age	GSE21335		Rattus norvegicus	99.4609	Liver of male F344 rats - 104wk old _vs_ 2wk old	RNA expression	Agilent Rat Whole Genome G4131A/G4131F	1.5e-09	5	fold change	-31.9
Study_56:Hepatic gene expression profiles of untreated male and female rats from 2-104 wk of age	GSE21335		Rattus norvegicus	99.2457	Liver of female F344 rats - 15wk old _vs_ 2wk old	RNA expression	Agilent Rat Whole Genome G4131A/G4131F	1.2e-05	5	fold change	-12.3
Study_56:Hepatic gene expression profiles of untreated male and female rats from 2-104 wk of age	GSE21335		Rattus norvegicus	96.1446	Liver of 2wk old F344 rats - male _vs_ female	RNA expression	Agilent Rat Whole Genome G4131A/G4131F	0.0013	5	fold change	2.47
Study_57:Formalin-fixed paraffin-embedded or fresh-frozen sample methods and technical variations comparisons	GSE17599		Homo sapiens	99.2792	Cancer cell lines - Raji Burkitts lymphoma line _vs_ MCF-7 breast adenocarcinoma	RNA expression	Illumina HumanRef-8 (WG-DASL) v3.0 expression beadchip	0.0415	2	fold change	-867
Study_57:Formalin-fixed paraffin-embedded or fresh-frozen sample methods and technical variations comparisons	GSE17599		Homo sapiens	81.6567	100ng RNA from Raji Burkitts lymphoma cell line _vs_ MCF-7 breast adenocarcinoma cell line	RNA expression	Illumina HumanRef-8 (WG-DASL) v3.0 expression beadchip	0.0052	2	fold change	-268
Study_57:Formalin-fixed paraffin-embedded or fresh-frozen sample methods and technical variations comparisons	GSE17599		Homo sapiens	79.769	5ng RNA from Raji Burkitts lymphoma cell line _vs_ MCF-7 breast adenocarcinoma cell line	RNA expression	Illumina HumanRef-8 (WG-DASL) v3.0 expression beadchip	0.0224	2	fold change	-247
Study_57:Formalin-fixed paraffin-embedded or fresh-frozen sample methods and technical variations comparisons	GSE17599		Homo sapiens	79.3097	1ng RNA from Raji Burkitts lymphoma cell line _vs_ MCF-7 breast adenocarcinoma cell line	RNA expression	Illumina HumanRef-8 (WG-DASL) v3.0 expression beadchip	0.0018	2	fold change	-256
Study_57:Formalin-fixed paraffin-embedded or fresh-frozen sample methods and technical variations comparisons	GSE17599		Homo sapiens	78.5201	50ng RNA from Raji Burkitts lymphoma cell line _vs_ MCF-7 breast adenocarcinoma cell line	RNA expression	Illumina HumanRef-8 (WG-DASL) v3.0 expression beadchip	0.0299	2	fold change	-195
Study_57:Formalin-fixed paraffin-embedded or fresh-frozen sample methods and technical variations comparisons	GSE17599		Homo sapiens	77.8562	10ng RNA from Raji Burkitts lymphoma cell line _vs_ MCF-7 breast adenocarcinoma cell line	RNA expression	Illumina HumanRef-8 (WG-DASL) v3.0 expression beadchip	0.0137	2	fold change	-234
Study_57:Formalin-fixed paraffin-embedded or fresh-frozen sample methods and technical variations comparisons	GSE17599		Homo sapiens	76.4538	250pg RNA from Raji Burkitts lymphoma cell line _vs_ MCF-7 breast adenocarcinoma cell line	RNA expression	Illumina HumanRef-8 (WG-DASL) v3.0 expression beadchip	0.0099	2	fold change	-258
Study_57:Formalin-fixed paraffin-embedded or fresh-frozen sample methods and technical variations comparisons	GSE17599		Homo sapiens	63.8154	Ovarian tumor FFPE tissue from DFCl129 - 5ng of RNA _vs_ 250pg	RNA expression	Illumina HumanRef-8 (WG-DASL) v3.0 expression beadchip	0.0265	2	fold change	48
Study_57:Formalin-fixed paraffin-embedded or fresh-frozen sample methods and technical variations comparisons	GSE17599		Homo sapiens	63.1584	Ovarian tumor FFPE tissue RNA mix of 66 percent DFCl121 + 33 percent DFCl123 _vs_ DFCl121 only	RNA expression	Illumina HumanRef-8 (WG-DASL) v3.0 expression beadchip	3.2e-07	6	fold change	3.59
Study_57:Formalin-fixed paraffin-embedded or fresh-frozen sample methods and technical variations comparisons	GSE17599		Homo sapiens	61.062	50pg RNA from Raji Burkitts lymphoma cell line _vs_ MCF-7 breast adenocarcinoma cell line	RNA expression	Illumina HumanRef-8 (WG-DASL) v3.0 expression beadchip	0.0311	2	fold change	-158
Study_57:Formalin-fixed paraffin-embedded or fresh-frozen sample methods and technical variations comparisons	GSE17599		Homo sapiens	60.1308	Ovarian tumor FFPE tissue RNA mix of 50 percent DFCl121 + 50 percent DFCl123 _vs_ DFCl121 only	RNA expression	Illumina HumanRef-8 (WG-DASL) v3.0 expression beadchip	1e-06	6	fold change	4.12
Study_57:Formalin-fixed paraffin-embedded or fresh-frozen sample methods and technical variations comparisons	GSE17599		Homo sapiens	59.0375	Ovarian tumor FFPE tissue RNA mix of 75 percent DFCl121 + 25 percent DFCl123 _vs_ DFCl121 only	RNA expression	Illumina HumanRef-8 (WG-DASL) v3.0 expression beadchip	1.5e-06	6	fold change	2.88
Study_57:Formalin-fixed paraffin-embedded or fresh-frozen sample methods and technical variations comparisons	GSE17599		Homo sapiens	53.1796	Ovarian tumor FFPE tissue RNA mix of 33 percent DFCl121 + 66 percent DFCl123 _vs_ DFCl121 only	RNA expression	Illumina HumanRef-8 (WG-DASL) v3.0 expression beadchip	3.8e-09	6	fold change	4.4
Study_57:Formalin-fixed paraffin-embedded or fresh-frozen sample methods and technical variations comparisons	GSE17599		Homo sapiens	52.5216	Ovarian tumor FFPE tissue RNA mix of 25 percent DFCl121 + 75 percent DFCl123 _vs_ DFCl121 only	RNA expression	Illumina HumanRef-8 (WG-DASL) v3.0 expression beadchip	8.9e-09	6	fold change	4.03
Study_57:Formalin-fixed paraffin-embedded or fresh-frozen sample methods and technical variations comparisons	GSE17599		Homo sapiens	39.5704	Ovarian tumor FFPE tissue - DFCl121 _vs_ DFCl123	RNA expression	Illumina HumanRef-8 (WG-DASL) v3.0 expression beadchip	2.2e-09	6	fold change	-4.94
Study_57:Formalin-fixed paraffin-embedded or fresh-frozen sample methods and technical variations comparisons	GSE17599		Homo sapiens	23.3013	Ovarian tumor FFPE tissue from DFCl129 - 50ng of RNA _vs_ 250pg	RNA expression	Illumina HumanRef-8 (WG-DASL) v3.0 expression beadchip	0.0145	2	fold change	18
Study_57:Formalin-fixed paraffin-embedded or fresh-frozen sample methods and technical variations comparisons	GSE17599		Homo sapiens	22.7258	Ovarian tumor FFPE tissue RNA mix of 25 percent DFCl121 + 75 percent DFCl123 _vs_ DFCl123 only	RNA expression	Illumina HumanRef-8 (WG-DASL) v3.0 expression beadchip	0.0306	6	fold change	-1.22
Study_57:Formalin-fixed paraffin-embedded or fresh-frozen sample methods and technical variations comparisons	GSE17599		Homo sapiens	17.6983	Cancer cell line mix of 90 percent Raji + 10 percent MCF-7 RNA _vs_ MCF-7 cell line RNA only	RNA expression	Illumina HumanRef-8 (WG-DASL) v3.0 expression beadchip	0.0406	2	fold change	-4.15
Study_57:Formalin-fixed paraffin-embedded or fresh-frozen sample methods and technical variations comparisons	GSE17599		Homo sapiens	15.8944	Ovarian tumor FFPE tissue RNA mix of 75 percent DFCl121 + 25 percent DFCl123 _vs_ DFCl123 only	RNA expression	Illumina HumanRef-8 (WG-DASL) v3.0 expression beadchip	0.0003	6	fold change	-1.72
Study_57:Formalin-fixed paraffin-embedded or fresh-frozen sample methods and technical variations comparisons	GSE17599		Homo sapiens	14.9071	MCF-7 breast adenocarcinoma cell line RNA degraded by 30min 95C _vs_ intact	RNA expression	Illumina HumanRef-8 (WG-DASL) v3.0 expression beadchip	0.048	2	fold change	2.12
Study_57:Formalin-fixed paraffin-embedded or fresh-frozen sample methods and technical variations comparisons	GSE17599		Homo sapiens	14.2639	Cancer cell line mix of 70 percent Raji + 25 percent MCF-7 RNA _vs_ MCF-7 cell line RNA only	RNA expression	Illumina HumanRef-8 (WG-DASL) v3.0 expression beadchip	0.0437	2	fold change	-2.22
Study_57:Formalin-fixed paraffin-embedded or fresh-frozen sample methods and technical variations comparisons	GSE17599		Homo sapiens	9.43772	Ovarian tumor FFPE tissue RNA mix of 66 percent DFCl121 + 33 percent DFCl123 _vs_ DFCl123 only	RNA expression	Illumina HumanRef-8 (WG-DASL) v3.0 expression beadchip	0.0015	6	fold change	-1.37
Study_57:Formalin-fixed paraffin-embedded or fresh-frozen sample methods and technical variations comparisons	GSE17599		Homo sapiens	6.58727	Lung formalin-fixed paraffin-embedded (FFPE) - tumor _vs_ adjacent normal	RNA expression	Illumina HumanRef-8 (WG-DASL) v3.0 expression beadchip	0.0015	4	fold change	-1.54
Study_57:Formalin-fixed paraffin-embedded or fresh-frozen sample methods and technical variations comparisons	GSE17599		Homo sapiens	4.567	Lung fresh-frozen samples - tumor _vs_ adjacent normal	RNA expression	Illumina HumanRef-8 (WG-DASL) v3.0 expression beadchip	0.0407	4	fold change	-1.36
Study_58:Molecular Classification of AIDS-Related Lymphomas (HIV+ and HIV- cases)	GSE17372		Homo sapiens	99.5124	Lymph node from HIV-negative DLBCL dead at follow-up 1-2yr - extranodal sites 3 _vs_ 0	RNA expression	Affymetrix GeneChip Human HG_U133 Plus 2.0	0.0087	1	fold change	-27.9
Study_58:Molecular Classification of AIDS-Related Lymphomas (HIV+ and HIV- cases)	GSE17372		Homo sapiens	99.4332	Lymph node from HIV-negative DLBCL - stage 2 _vs_ stage 1	RNA expression	Affymetrix GeneChip Human HG_U133 Plus 2.0	0.0214	55	fold change	1.93
Study_58:Molecular Classification of AIDS-Related Lymphomas (HIV+ and HIV- cases)	GSE17372		Homo sapiens	98.9531	Lymph node from HIV-negative DLBCL dead at follow-up 1-2yr - extranodal sites 1 _vs_ 0	RNA expression	Affymetrix GeneChip Human HG_U133 Plus 2.0	0.0006	9	fold change	-7.73
Study_58:Molecular Classification of AIDS-Related Lymphomas (HIV+ and HIV- cases)	GSE17372		Homo sapiens	97.8493	Lymph node from HIV-negative DLBCL extranodal sites 0 - male _vs_ female	RNA expression	Affymetrix GeneChip Human HG_U133 Plus 2.0	0.0087	47	fold change	2.31
Study_58:Molecular Classification of AIDS-Related Lymphomas (HIV+ and HIV- cases)	GSE17372		Homo sapiens	96.695	Lymph node from HIV-negative DLBCL - stage 3 _vs_ stage 1	RNA expression	Affymetrix GeneChip Human HG_U133 Plus 2.0	0.0136	51	fold change	2.05
Study_58:Molecular Classification of AIDS-Related Lymphomas (HIV+ and HIV- cases)	GSE17372		Homo sapiens	65.5497	AIDS-related diffuse large B-cell lymphoma _vs_ HIV-negative diffuse large B-cell lymphoma	RNA expression	Affymetrix GeneChip Human HG_U133 Plus 2.0	0.0144	13	fold change	-2.46
Study_59:Chronic myelogenous leukemia gene expression after treatment with LBH-589 and imatinib mesylate	GSE20876		Homo sapiens	99.1926	Chronic myelogenous leukemia stem cells (CD34+ CD38-) treated with LBH-589 _vs_ untreated	RNA expression	Affymetrix GeneChip Human HG_U133 Plus 2.0	0.0495	3	fold change	5.21
Study_60:Core MYC Gene Expression Signature is prominent in basal-like cancer	GSE15523		Homo sapiens	99.6333	Foreskin fibroblasts N-MYC - ER fusion + hydroxytamoxifen 48hr _vs_ no OHT_GPL887	RNA expression	Custom Human	0.0362	1	fold change	-6.77
Study_60:Core MYC Gene Expression Signature is prominent in basal-like cancer	GSE15523		Homo sapiens	97.9816	Foreskin fibroblasts N-MYC MBII domain deleted- ER fusion + hydroxytamoxifen 48hr _vs_ no OHT_GPL88	RNA expression	Custom Human	0.035	1	fold change	-2.91
Study_60:Core MYC Gene Expression Signature is prominent in basal-like cancer	GSE15523		Homo sapiens	59.1457	Foreskin fibroblasts expressing N-MYC MBII domain deleted- ER fusion _vs_ control fibroblasts_GPL88	RNA expression	Custom Human	0.012	3	fold change	1.9
Study_60:Core MYC Gene Expression Signature is prominent in basal-like cancer	GSE15523		Homo sapiens	38.2995	Foreskin fibroblasts expressing LXSH virus control _vs_ control fibroblasts_GPL887	RNA expression	Custom Human	0.001	2	fold change	-2.72
Study_60:Core MYC Gene Expression Signature is prominent in basal-like cancer	GSE15523		Homo sapiens	23.856	Foreskin fibroblasts expressing N-MYC MBII domain deleted _vs_ control fibroblasts_GPL887	RNA expression	Custom Human	0.011	2	fold change	-1.75
Study_61:Prognostic gene signature for normal karyotype AML	GSE12417		Homo sapiens	99.5124	Bone marrow nuclear cells from AML FAB M2 patients - aged less than 60yr _vs_ over 60yr_GPL570	RNA expression	Affymetrix GeneChip Human HG_U133 Plus 2.0	0.0057	13	fold change	-2.92
Study_61:Prognostic gene signature for normal karyotype AML	GSE12417		Homo sapiens	64.2376	Bone marrow nuclear cells from AML patients- FAB M5 _vs_ FAB M1_GPL97	RNA expression	Affymetrix GeneChip Human HG_U133 Set	0.0203	19	fold change	-1.65
Study_62:Lung Fibrosis Using Single-Cell Sequencing_all cells_Peyser et al 2019			Mus musculus	98.4136	Type II Alveolar_50	RNA expression	Custom Mouse	n/a
Study_63:Cord blood HUDEP2 cells with HRI(EIF2AK1) knockdown differentiated to erythroid progenitors	GSE115687		Homo sapiens	98.5222	Cord blood HUDEP2 cells differentiated 7d erythroid progenitors - HRI knockdown _vs_ wildtype	RNA expression	Illumina iGenome UCSC, hg19, March 6, 2013 RefSeq	1.1e-09	2	fold change	-4.22752
Study_64:Retinal endothelial cells cultured in media with low or high glucose only or with transthyretin	GSE117238		Homo sapiens	98.8865	Retinal endothelial cells cultured 48hr in media with high glucose _vs_ low glucose	RNA expression	Illumina iGenome UCSC, hg19, March 6, 2013 RefSeq	6.6e-58	3	fold change	-14.0955
Study_65:Neuronal cells with hsa-miR-9 and hsa-miR-124 expression induced differentiation	GSE102033		Homo sapiens	98.8865	Neuronal cells with hsa-miR-9 and hsa-miR-124 induced differentiation _vs_ fibroblasts controls	RNA expression	Illumina iGenome UCSC, hg19, March 6, 2013 RefSeq	3.7e-80	2	fold change	491.195
Study_66:PBMCs and neutrophils from systemic juvenile idiopathic arthritis patients treated with tocilizumab	GSE76492		Homo sapiens	98.9531	Neutrophils from systemic JIA patients after tocilizumab treatment _vs_ before	RNA expression	Affymetrix GeneChip Human HG_U133 Plus 2.0	0.045	4	fold change	4.59
Study_67:Fibroblasts of normal cardiac ventricles treated with prolyl tRNA synthetase inhibitor halofuginone	GSE95059		Homo sapiens	98.34	Fibroblasts of normal cardiac ventricles treated 24hr with 200nM halofuginone _vs_ saline controls	RNA expression	Illumina iGenome UCSC, hg19, March 6, 2013 RefSeq	8e-104	3	fold change	50.599
Study_68:Vastus lateralis tissue from patients with ICU acquired weakness (ICUAW)	GSE78929		Homo sapiens	98.5163	Vastus lateralis from ICU acquired weakness patients 6mo post discharge _vs_ healthy controls	RNA expression	Illumina HumanHT-12 V4.0 expression beadchip	0.0056	10	fold change	2.04
Study_68:Vastus lateralis tissue from patients with ICU acquired weakness (ICUAW)	GSE78929		Homo sapiens	80.5309	Vastus lateralis from ICU acquired weakness patients 7d post discharge _vs_ healthy controls	RNA expression	Illumina HumanHT-12 V4.0 expression beadchip	3.1e-05	14	fold change	1.75
Study_69:Neuroblastoma BE(2)-C and IMR5-75 cells treated with decitabine and EPZ-6438 alone or in combination	GSE79859		Homo sapiens	99.0707	Neuroblastoma IMR5-75 cells with 1uM EPZ-6438 for 96hr _vs_ DMSO controls	RNA expression	Illumina iGenome UCSC, hg19, March 6, 2013 RefSeq	1.9e-05	2	fold change	2.81868
Study_69:Neuroblastoma BE(2)-C and IMR5-75 cells treated with decitabine and EPZ-6438 alone or in combination	GSE79859		Homo sapiens	35.2965	Neuroblastoma IMR5-75 cells with 1uM decitabine for 72hr + 1uM EPZ-6438 for 96hr _vs_ DMSO controls	RNA expression	Illumina iGenome UCSC, hg19, March 6, 2013 RefSeq	0.0007	2	fold change	3.54831
Study_69:Neuroblastoma BE(2)-C and IMR5-75 cells treated with decitabine and EPZ-6438 alone or in combination	GSE79859		Homo sapiens	28.9556	Neuroblastoma BE(2)-C cells with 1uM EPZ-6438 for 96hr _vs_ DMSO controls	RNA expression	Illumina iGenome UCSC, hg19, March 6, 2013 RefSeq	6.1e-07	2	fold change	1.38855
Study_69:Neuroblastoma BE(2)-C and IMR5-75 cells treated with decitabine and EPZ-6438 alone or in combination	GSE79859		Homo sapiens	16.3729	Neuroblastoma BE(2)-C cells with 1uM decitabine for 72hr + 1uM EPZ-6438 for 96hr _vs_ DMSO controls	RNA expression	Illumina iGenome UCSC, hg19, March 6, 2013 RefSeq	3.4e-05	2	fold change	1.37264
Study_70:Intestinal epithelial cells from Crohns disease patients	GSE72780		Homo sapiens	98.2415	Intestinal epithelial cells (inflamed) from Crohns disease patients _vs_ healthy (uninflamed)	RNA expression	Affymetrix GeneChip Human HG_U133 Plus 2.0	0.0244	5	fold change	-1.78
Study_71:Trophoblast stem cell lines; a culture-based model for genomic imprinting	GSE63968		Mus musculus	99.055	Trophoblast stem cells from F1 crosses - female CAST x male B6 _vs_ female B6 x male CAST	RNA expression	Illumina iGenome UCSC mm10, May 23 2014, RefSeq	4.7e-72	2	fold change	-6.7337
Study_72:Liver and colon cancer primary tumors and metastases	GSE40367		Homo sapiens	98.6349	Hepatocellular carcinomas with lung metastases, primary tumor _vs_ liver hemangioma, normal	RNA expression	Affymetrix GeneChip Human HG_U133 Plus 2.0	8e-05	2	fold change	30.4
Study_72:Liver and colon cancer primary tumors and metastases	GSE40367		Homo sapiens	81.285	Hepatocellular carcinoma adrenal gland metastases _vs_ liver hemangioma, normal	RNA expression	Affymetrix GeneChip Human HG_U133 Plus 2.0	0.0486	3	fold change	10.3
Study_72:Liver and colon cancer primary tumors and metastases	GSE40367		Homo sapiens	78.0835	Hepatocellular carcinomas with adrenal gland metastases, primary tumor _vs_ liver hemangioma, norma	RNA expression	Affymetrix GeneChip Human HG_U133 Plus 2.0	0.0118	3	fold change	6.04
Study_72:Liver and colon cancer primary tumors and metastases	GSE40367		Homo sapiens	75.3545	Hepatocellular carcinoma lung metastases _vs_ liver hemangioma, normal	RNA expression	Affymetrix GeneChip Human HG_U133 Plus 2.0	0.002	12	fold change	5.74
Study_72:Liver and colon cancer primary tumors and metastases	GSE40367		Homo sapiens	69.9917	Hepatocellular carcinomas - lung metastasis _vs_ paired primary tumor	RNA expression	Affymetrix GeneChip Human HG_U133 Plus 2.0	0.0315	2	fold change	-1.48
Study_72:Liver and colon cancer primary tumors and metastases	GSE40367		Homo sapiens	60.0716	Hepatocellular carcinomas without metastasis, primary tumor _vs_ liver hemangioma, normal	RNA expression	Affymetrix GeneChip Human HG_U133 Plus 2.0	0.0396	10	fold change	3.43
Study_73:Prefrontal cortex and hippocampus of rats exposed to prenatal alcohol and response to inflammation	GSE63561		Rattus norvegicus	98.8299	Prefrontal cortex control - 39d post CFA (resolution of arthritis) _vs_ saline	RNA expression	Illumina ratRef-12 v1.0 expression beadchip (official Probe ID)	0.0383	8	fold change	1.36
Study_74:Lungs from NLRP3, ASC knockout or wildtype mice infected with S. pneumoniae	GSE42464		Mus musculus	98.2994	Lungs of wildtype females 6hr post low dose S. pneumoniae (ATCC6303 strain) _vs_ uninfected	RNA expression	Illumina MouseRef-8 v2.0 expression beadchip	0.038	6	fold change	-2.22
Study_74:Lungs from NLRP3, ASC knockout or wildtype mice infected with S. pneumoniae	GSE42464		Mus musculus	98.1335	Lungs of ASC knockout females uninfected _vs_ wildtype	RNA expression	Illumina MouseRef-8 v2.0 expression beadchip	0.0328	3	fold change	-1.63
Study_74:Lungs from NLRP3, ASC knockout or wildtype mice infected with S. pneumoniae	GSE42464		Mus musculus	96.1742	Lungs of NLRP3 knockout females uninfected _vs_ wildtype	RNA expression	Illumina MouseRef-8 v2.0 expression beadchip	0.0183	3	fold change	-1.78
Study_74:Lungs from NLRP3, ASC knockout or wildtype mice infected with S. pneumoniae	GSE42464		Mus musculus	93.9867	Lungs of wildtype females 6hr post high dose S. pneumoniae (ATCC6303 strain) _vs_ uninfected	RNA expression	Illumina MouseRef-8 v2.0 expression beadchip	0.0036	5	fold change	-7.17
Study_74:Lungs from NLRP3, ASC knockout or wildtype mice infected with S. pneumoniae	GSE42464		Mus musculus	92.7799	Lungs of ASC knockout females 6hr post high dose S. pneumoniae (ATCC6303 strain) _vs_ uninfected	RNA expression	Illumina MouseRef-8 v2.0 expression beadchip	0.0113	3	fold change	-3.35
Study_74:Lungs from NLRP3, ASC knockout or wildtype mice infected with S. pneumoniae	GSE42464		Mus musculus	92.483	Lungs of females 6hr post low dose S. pneumoniae (D39 strain) - NLRP3 knockout _vs_ wildtype	RNA expression	Illumina MouseRef-8 v2.0 expression beadchip	0.0135	4	fold change	-1.63
Study_74:Lungs from NLRP3, ASC knockout or wildtype mice infected with S. pneumoniae	GSE42464		Mus musculus	87.0549	Lungs of wildtype females 48hr post high dose S. pneumoniae (D39 strain) _vs_ uninfected	RNA expression	Illumina MouseRef-8 v2.0 expression beadchip	0.0066	6	fold change	-3.59
Study_74:Lungs from NLRP3, ASC knockout or wildtype mice infected with S. pneumoniae	GSE42464		Mus musculus	84.0195	Lungs of wildtype females 6hr post high dose S. pneumoniae (D39 strain) _vs_ uninfected	RNA expression	Illumina MouseRef-8 v2.0 expression beadchip	0.0045	4	fold change	-4.67
Study_74:Lungs from NLRP3, ASC knockout or wildtype mice infected with S. pneumoniae	GSE42464		Mus musculus	83.414	Lungs of NLRP3 knockout females 6hr post high dose S. pneumoniae (ATCC6303 strain) _vs_ uninfected	RNA expression	Illumina MouseRef-8 v2.0 expression beadchip	0.046	2	fold change	-1.69
Study_74:Lungs from NLRP3, ASC knockout or wildtype mice infected with S. pneumoniae	GSE42464		Mus musculus	79.7334	Lungs of NLRP3 knockout females 6hr post high dose S. pneumoniae (D39 strain) _vs_ uninfected	RNA expression	Illumina MouseRef-8 v2.0 expression beadchip	0.0096	3	fold change	-3.18
Study_74:Lungs from NLRP3, ASC knockout or wildtype mice infected with S. pneumoniae	GSE42464		Mus musculus	69.736	Lungs of ASC knockout females 6hr post high dose S. pneumoniae (D39 strain) _vs_ uninfected	RNA expression	Illumina MouseRef-8 v2.0 expression beadchip	0.0097	4	fold change	-2.6
Study_75:Breast, endometrial and ovarian cancer cell lines treated with eribulin or paclitaxel	GSE50832		Homo sapiens	98.9531	Breast cancer UACC-893 cells + 10X IC50 concentration of eribulin for 24hr _vs_ untreated	RNA expression	Affymetrix GeneChip Human HG_U133 Plus 2.0	0.0001	3	fold change	6.82
Study_75:Breast, endometrial and ovarian cancer cell lines treated with eribulin or paclitaxel	GSE50832		Homo sapiens	88.9949	Breast cancer ZRT cells + 10X IC50 concentration of eribulin for 24hr _vs_ untreated	RNA expression	Affymetrix GeneChip Human HG_U133 Plus 2.0	0.0303	3	fold change	1.74
Study_75:Breast, endometrial and ovarian cancer cell lines treated with eribulin or paclitaxel	GSE50832		Homo sapiens	83.2667	Breast cancer HCC-1419 cells + 10X IC50 concentration of eribulin for 24hr _vs_ untreated	RNA expression	Affymetrix GeneChip Human HG_U133 Plus 2.0	0.0358	3	fold change	1.78
Study_75:Breast, endometrial and ovarian cancer cell lines treated with eribulin or paclitaxel	GSE50832		Homo sapiens	82.6515	Breast cancer UACC-893 cells + 10X IC50 concentration of paclitaxel for 24hr _vs_ untreated	RNA expression	Affymetrix GeneChip Human HG_U133 Plus 2.0	0.0453	3	fold change	1.38
Study_75:Breast, endometrial and ovarian cancer cell lines treated with eribulin or paclitaxel	GSE50832		Homo sapiens	82.3737	Breast cancer HCC-2218 cells + 10X IC50 concentration of eribulin for 24hr _vs_ untreated	RNA expression	Affymetrix GeneChip Human HG_U133 Plus 2.0	0.0219	3	fold change	2.18
Study_75:Breast, endometrial and ovarian cancer cell lines treated with eribulin or paclitaxel	GSE50832		Homo sapiens	82.2084	Ovarian cancer A2780 cells + 10X IC50 concentration of paclitaxel for 24hr _vs_ untreated	RNA expression	Affymetrix GeneChip Human HG_U133 Plus 2.0	0.0088	3	fold change	2.06
Study_75:Breast, endometrial and ovarian cancer cell lines treated with eribulin or paclitaxel	GSE50832		Homo sapiens	81.3921	Breast cancer ZRT cells + 10X IC50 concentration of paclitaxel for 24hr _vs_ untreated	RNA expression	Affymetrix GeneChip Human HG_U133 Plus 2.0	0.0032	3	fold change	1.93
Study_75:Breast, endometrial and ovarian cancer cell lines treated with eribulin or paclitaxel	GSE50832		Homo sapiens	81.7715	Ovarian cancer A2780 cells + 10X IC50 concentration of eribulin for 24hr _vs_ untreated	RNA expression	Affymetrix GeneChip Human HG_U133 Plus 2.0	0.0017	3	fold change	2
Study_75:Breast, endometrial and ovarian cancer cell lines treated with eribulin or paclitaxel	GSE50832		Homo sapiens	76.3849	Endometrial cancer AN3 cells + 10X IC50 concentration of paclitaxel for 24hr _vs_ untreated	RNA expression	Affymetrix GeneChip Human HG_U133 Plus 2.0	0.0025	3	fold change	-1.97
Study_75:Breast, endometrial and ovarian cancer cell lines treated with eribulin or paclitaxel	GSE50832		Homo sapiens	75.3091	Breast cancer UACC-812 cells + 10X IC50 concentration of eribulin for 24hr _vs_ untreated	RNA expression	Affymetrix GeneChip Human HG_U133 Plus 2.0	0.0001	3	fold change	2.65
Study_75:Breast, endometrial and ovarian cancer cell lines treated with eribulin or paclitaxel	GSE50832		Homo sapiens	66.5797	Breast cancer HCC-38 cells + 10X IC50 concentration of paclitaxel for 24hr _vs_ untreated	RNA expression	Affymetrix GeneChip Human HG_U133 Plus 2.0	0.0169	3	fold change	-1.43
Study_75:Breast, endometrial and ovarian cancer cell lines treated with eribulin or paclitaxel	GSE50832		Homo sapiens	62.2626	Ovarian cancer TOV-21G cells + 10X IC50 concentration of eribulin for 24hr _vs_ untreated	RNA expression	Affymetrix GeneChip Human HG_U133 Plus 2.0	0.0003	3	fold change	1.42
Study_75:Breast, endometrial and ovarian cancer cell lines treated with eribulin or paclitaxel	GSE50832		Homo sapiens	53.6481	Breast cancer BT-474 cells + 10X IC50 concentration of paclitaxel for 24hr _vs_ untreated	RNA expression	Affymetrix GeneChip Human HG_U133 Plus 2.0	0.0231	3	fold change	-1.39
Study_75:Breast, endometrial and ovarian cancer cell lines treated with eribulin or paclitaxel	GSE50832		Homo sapiens	52.7732	Breast cancer UACC-812 cells + 10X IC50 concentration of paclitaxel for 24hr _vs_ untreated	RNA expression	Affymetrix GeneChip Human HG_U133 Plus 2.0	0.0345	3	fold change	1.2
Study_75:Breast, endometrial and ovarian cancer cell lines treated with eribulin or paclitaxel	GSE50832		Homo sapiens	50.2487	Ovarian cancer TOV-112D cells + 10X IC50 concentration of eribulin for 24hr _vs_ untreated	RNA expression	Affymetrix GeneChip Human HG_U133 Plus 2.0	0.0052	3	fold change	1.43
Study_75:Breast, endometrial and ovarian cancer cell lines treated with eribulin or paclitaxel	GSE50832		Homo sapiens	46.2762	Ovarian cancer OV56 cells + 10X IC50 concentration of paclitaxel for 24hr _vs_ untreated	RNA expression	Affymetrix GeneChip Human HG_U133 Plus 2.0	0.0015	3	fold change	1.47
Study_75:Breast, endometrial and ovarian cancer cell lines treated with eribulin or paclitaxel	GSE50832		Homo sapiens	42.2519	Endometrial cancer HEC-6 cells + 10X IC50 concentration of eribulin for 24hr _vs_ untreated	RNA expression	Affymetrix GeneChip Human HG_U133 Plus 2.0	0.0007	3	fold change	1.28
Study_75:Breast, endometrial and ovarian cancer cell lines treated with eribulin or paclitaxel	GSE50832		Homo sapiens	40.3783	Endometrial cancer HEC-1 cells + 10X IC50 concentration of eribulin for 24hr _vs_ untreated	RNA expression	Affymetrix GeneChip Human HG_U133 Plus 2.0	0.0498	3	fold change	1.28
Study_75:Breast, endometrial and ovarian cancer cell lines treated with eribulin or paclitaxel	GSE50832		Homo sapiens	40.0102	Ovarian cancer OVISE cells + 10X IC50 concentration of eribulin for 24hr _vs_ untreated	RNA expression	Affymetrix GeneChip Human HG_U133 Plus 2.0	0.0383	3	fold change	1.46
Study_75:Breast, endometrial and ovarian cancer cell lines treated with eribulin or paclitaxel	GSE50832		Homo sapiens	36.343	Breast cancer BT-474 cells + 10X IC50 concentration of eribulin for 24hr _vs_ untreated	RNA expression	Affymetrix GeneChip Human HG_U133 Plus 2.0	0.0133	3	fold change	-1.23
Study_75:Breast, endometrial and ovarian cancer cell lines treated with eribulin or paclitaxel	GSE50832		Homo sapiens	34.8687	Ovarian cancer TOV-112D cells + 10X IC50 concentration of paclitaxel for 24hr _vs_ untreated	RNA expression	Affymetrix GeneChip Human HG_U133 Plus 2.0	0.0015	3	fold change	1.38
Study_75:Breast, endometrial and ovarian cancer cell lines treated with eribulin or paclitaxel	GSE50832		Homo sapiens	32.1424	Endometrial cancer HEC-88nu cells + 10X IC50 concentration of paclitaxel for 24hr _vs_ untreated	RNA expression	Affymetrix GeneChip Human HG_U133 Plus 2.0	0.0121	3	fold change	1.23
Study_75:Breast, endometrial and ovarian cancer cell lines treated with eribulin or paclitaxel	GSE50832		Homo sapiens	30.9527	Ovarian cancer EFO-21 cells + 10X IC50 concentration of eribulin for 24hr _vs_ untreated	RNA expression	Affymetrix GeneChip Human HG_U133 Plus 2.0	0.0067	3	fold change	-1.36
Study_75:Breast, endometrial and ovarian cancer cell lines treated with eribulin or paclitaxel	GSE50832		Homo sapiens	30.3115	Breast cancer HCC-38 cells + 10X IC50 concentration of eribulin for 24hr _vs_ untreated	RNA expression	Affymetrix GeneChip Human HG_U133 Plus 2.0	0.0193	3	fold change	-1.22
Study_75:Breast, endometrial and ovarian cancer cell lines treated with eribulin or paclitaxel	GSE50832		Homo sapiens	28.0689	Ovarian cancer OV56 cells + 10X IC50 concentration of eribulin for 24hr _vs_ untreated	RNA expression	Affymetrix GeneChip Human HG_U133 Plus 2.0	0.0002	3	fold change	1.36
Study_75:Breast, endometrial and ovarian cancer cell lines treated with eribulin or paclitaxel	GSE50832		Homo sapiens	23.5063	Ovarian cancer EFO-21 cells + 10X IC50 concentration of paclitaxel for 24hr _vs_ untreated	RNA expression	Affymetrix GeneChip Human HG_U133 Plus 2.0	0.0265	3	fold change	-1.25
Study_75:Breast, endometrial and ovarian cancer cell lines treated with eribulin or paclitaxel	GSE50832		Homo sapiens	23.5243	Endometrial cancer HEC-88nu cells + 10X IC50 concentration of eribulin for 24hr _vs_ untreated	RNA expression	Affymetrix GeneChip Human HG_U133 Plus 2.0	0.0092	3	fold change	1.26
Study_75:Breast, endometrial and ovarian cancer cell lines treated with eribulin or paclitaxel	GSE50832		Homo sapiens	19.9797	Breast cancer HCC-1428 cells + 10X IC50 concentration of paclitaxel for 24hr _vs_ untreated	RNA expression	Affymetrix GeneChip Human HG_U133 Plus 2.0	0.0067	3	fold change	-1.26
Study_75:Breast, endometrial and ovarian cancer cell lines treated with eribulin or paclitaxel	GSE50832		Homo sapiens	17.9386	Ovarian cancer KURAMOCHI cells + 10X IC50 concentration of eribulin for 24hr _vs_ untreated	RNA expression	Affymetrix GeneChip Human HG_U133 Plus 2.0	0.006	3	fold change	-1.21
Study_76:Lung carcinoma A549 cells treated with sodium arsenite (dose response and time course study)	GSE44169		Homo sapiens	98.7147	Lung carcinoma A549 cells + 2uM sodium arsenite (NaAsO2) for 1wk _vs_ untreated	RNA expression	Affymetrix GeneChip Human HG_U133 Plus 2.0	0.0099	2	fold change	2.59
Study_76:Lung carcinoma A549 cells treated with sodium arsenite (dose response and time course study)	GSE44169		Homo sapiens	86.6731	Lung carcinoma A549 cells + 0.4uM sodium arsenite (NaAsO2) for 8wk _vs_ untreated	RNA expression	Affymetrix GeneChip Human HG_U133 Plus 2.0	0.0399	2	fold change	-1.24
Study_77:Endometrial cancer tissues; and SPAC-1L cells depleted of STAT1 and/or treated with IFN-g	GSE56026		Homo sapiens	98.8728	Endometrial cancers - serous papillary _vs_ endometrioid (grade 2)	RNA expression	Affymetrix GeneChip Human HG_U133 Plus 2.0	1.7e-05	12	fold change	7.91
Study_77:Endometrial cancer tissues; and SPAC-1L cells depleted of STAT1 and/or treated with IFN-g	GSE56026		Homo sapiens	98.3981	Endometrial cancers - serous papillary _vs_ endometrioid (grade 3)	RNA expression	Affymetrix GeneChip Human HG_U133 Plus 2.0	0.0031	12	fold change	5.76
Study_77:Endometrial cancer tissues; and SPAC-1L cells depleted of STAT1 and/or treated with IFN-g	GSE56026		Homo sapiens	96.7717	Endometrial cancers - serous papillary _vs_ endometrioid (pooled)	RNA expression	Affymetrix GeneChip Human HG_U133 Plus 2.0	3.1e-06	12	fold change	4.72
Study_77:Endometrial cancer tissues; and SPAC-1L cells depleted of STAT1 and/or treated with IFN-g	GSE56026		Homo sapiens	96.3168	Endometrioid endometrial cancers - grade 2 _vs_ grade 1	RNA expression	Affymetrix GeneChip Human HG_U133 Plus 2.0	0.017	18	fold change	-2.83
Study_77:Endometrial cancer tissues; and SPAC-1L cells depleted of STAT1 and/or treated with IFN-g	GSE56026		Homo sapiens	78.9864	Endometrial cancers - serous papillary _vs_ endometrioid (grade 1)	RNA expression	Affymetrix GeneChip Human HG_U133 Plus 2.0	0.0024	12	fold change	2.8
Study_77:Endometrial cancer tissues; and SPAC-1L cells depleted of STAT1 and/or treated with IFN-g	GSE56026		Homo sapiens	18.9188	Endometrial cancer SPAC-1L cells 250uM IFN-gamma and STAT1 siRNA 48hr _vs_ IFN-gamma only	RNA expression	Affymetrix GeneChip Human HG_U133 Plus 2.0	0.0261	3	fold change	-1.23
Study_78:Brain, heart, liver, muscle, pancreas or adipose tissues of mice; effects of maternal diet	GSE40903		Mus musculus	98.9727	Pancreas tissues 9wk mice - on high fat diet and maternal HFD _vs_ on low fat diet and maternal HFD	RNA expression	Illumina MouseRef-8 v2.0 expression beadchip	0.0002	10	fold change	-1.62
Study_78:Brain, heart, liver, muscle, pancreas or adipose tissues of mice; effects of maternal diet	GSE40903		Mus musculus	97.3066	Pancreas tissues 9wk mice - on high fat diet and maternal LFD _vs_ on low fat diet and maternal LFD	RNA expression	Illumina MouseRef-8 v2.0 expression beadchip	0.0106	10	fold change	-1.41
Study_78:Brain, heart, liver, muscle, pancreas or adipose tissues of mice; effects of maternal diet	GSE40903		Mus musculus	96.1742	Pancreas tissues 9wk mice - on high fat diet and maternal HFD _vs_ on low fat diet and maternal LFD	RNA expression	Illumina MouseRef-8 v2.0 expression beadchip	0.0105	10	fold change	-1.37
Study_79:Bladder cancer subsets expression profile analysis	GSE48277		Homo sapiens	99.0668	Bladder cancer tumor - pathological stage N1 _vs_ N0_GPL14951	RNA expression	Illumina HumanHT-12 V4.0 expression beadchip	0.0146	13	fold change	-3.31
Study_79:Bladder cancer subsets expression profile analysis	GSE48277		Homo sapiens	97.3425	Bladder cancer primary tumor - urothelial-focal micropapillary _vs_ urothelial_GPL14951	RNA expression	Illumina HumanHT-12 V4.0 expression beadchip	1.5e-20	2	fold change	-12.3
Study_79:Bladder cancer subsets expression profile analysis	GSE48277		Homo sapiens	95.3362	Bladder cancer tumor - pathological stage N2 _vs_ N0_GPL14951	RNA expression	Illumina HumanHT-12 V4.0 expression beadchip	0.0098	27	fold change	-2.24
Study_79:Bladder cancer subsets expression profile analysis	GSE48277		Homo sapiens	92.5155	Bladder cancer tumor - pathological stage T3 _vs_ T2_GPL14951	RNA expression	Illumina HumanHT-12 V4.0 expression beadchip	0.0301	41	fold change	-2.3
Study_79:Bladder cancer subsets expression profile analysis	GSE48277		Homo sapiens	92.0336	Bladder cancer primary tumor - sarcomatoid differentiation _vs_ urothelial_GPL14951	RNA expression	Illumina HumanHT-12 V4.0 expression beadchip	0.0096	1	fold change	-25.3
Study_79:Bladder cancer subsets expression profile analysis	GSE48277		Homo sapiens	86.8025	Bladder cancer - FGFR3 mutant _vs_ wildtype_GPL6947	RNA expression	Illumina Human HT-12 (WG-6) v3.0 expression beadchip	7.1e-05	12	fold change	2.07
Study_79:Bladder cancer subsets expression profile analysis	GSE48277		Homo sapiens	78.1043	Bladder cancer post-treatment - micropapillary -focal glandular _vs_ no tumor_GPL14951	RNA expression	Illumina HumanHT-12 V4.0 expression beadchip	0.0351	1	fold change	-10.9
Study_79:Bladder cancer subsets expression profile analysis	GSE48277		Homo sapiens	65.3757	Bladder cancer post-treatment - urothelial-micropapillary squamous diff _vs_ no tumor_GPL14951	RNA expression	Illumina HumanHT-12 V4.0 expression beadchip	0.0331	1	fold change	-11.4
Study_79:Bladder cancer subsets expression profile analysis	GSE48277		Homo sapiens	65.3757	Bladder cancer post MVAC - urothelial-micropapillary squamous differentiation _vs_ no tumor_GPL1495	RNA expression	Illumina HumanHT-12 V4.0 expression beadchip	0.0331	1	fold change	-11.4
Study_79:Bladder cancer subsets expression profile analysis	GSE48277		Homo sapiens	62.7518	Bladder cancer muscle-invasive - p53-like subtype _vs_ basal_GPL14951	RNA expression	Illumina HumanHT-12 V4.0 expression beadchip	0.0331	6	fold change	3.14
Study_79:Bladder cancer subsets expression profile analysis	GSE48277		Homo sapiens	58.1199	Bladder cancer tumor - pathological stage T1 _vs_ T0_GPL14951	RNA expression	Illumina HumanHT-12 V4.0 expression beadchip	0.015	3	fold change	3.07
Study_79:Bladder cancer subsets expression profile analysis	GSE48277		Homo sapiens	41.4745	Bladder cancer - clinical stage T2 _vs_ Ta_GPL6947	RNA expression	Illumina Human HT-12 (WG-6) v3.0 expression beadchip	0.011	42	fold change	-1.59
Study_79:Bladder cancer subsets expression profile analysis	GSE48277		Homo sapiens	40.6197	Bladder cancer tumor - clinical stage N2 _vs_ N0_GPL14951	RNA expression	Illumina HumanHT-12 V4.0 expression beadchip	0.0318	1	fold change	-13.9
Study_80:Non-small cell lung cancer NCI-H1666 cells infected with Influenza A(H1N1) and treated with MK2206	GSE54293		Homo sapiens	98.8826	Non-small cell lung cancer NCI-H1666 cells + 10uM MK2206 _vs_ untreated	RNA expression	Illumina HumanHT-12 V4.0 expression beadchip	0.0428	2	fold change	1.57
Study_81:Duodenal crypt stem cells overexpressing inducible BRAF (V600E) oncogene	GSE50678		Mus musculus	98.6349	Duodenal crypt Lgr5+ stem cells - BRAF (V600E) transgene induced for 24hr _vs_ uninduced	RNA expression	Illumina MouseRef-8 v2.0 expression beadchip	0.0045	3	fold change	4.61
Study_81:Duodenal crypt stem cells overexpressing inducible BRAF (V600E) oncogene	GSE50678		Mus musculus	90.7425	Duodenal crypt Lgr5- cells - BRAF (V600E) transgene induced for 24hr _vs_ uninduced	RNA expression	Illumina MouseRef-8 v2.0 expression beadchip	0.0182	3	fold change	5.68
Study_81:Duodenal crypt stem cells overexpressing inducible BRAF (V600E) oncogene	GSE50678		Mus musculus	43.2792	Duodenal crypt Lgr5+ stem cells - BRAF (V600E) transgene uninduced _vs_ luciferase uninduced	RNA expression	Illumina MouseRef-8 v2.0 expression beadchip	0.015	3	fold change	1.36
Study_82:Vaginal mucosa cells from Mayer-Von Rokitansky-Kuster-Hauser Syndrome patients	GSE52609		Homo sapiens	98.6077	Vaginal mucosa cells from MRKHS type 2 patients _vs_ healthy controls	RNA expression	Illumina HumanHT-12 V4.0 expression beadchip	0.0271	3	fold change	2.26
Study_82:Vaginal mucosa cells from Mayer-Von Rokitansky-Kuster-Hauser Syndrome patients	GSE52609		Homo sapiens	86.3528	Vaginal mucosa cells from MRKHS type 1 patients _vs_ healthy controls	RNA expression	Illumina HumanHT-12 V4.0 expression beadchip	0.0006	5	fold change	3.76
Study_83:Normal human dermal fibroblasts (NHDFs) infected with or overexpressing human cytomegalovirus (HCMV)	GSE50938		Homo sapiens	99.0315	Polysomal RNA of NHDFs 48hr after HCMV infection _vs_ mock infection controls	RNA expression	Affymetrix GeneChip Human HG_U133 Plus 2.0	0.0056	2	fold change	41.7
Study_83:Normal human dermal fibroblasts (NHDFs) infected with or overexpressing human cytomegalovirus (HCMV)	GSE50938		Homo sapiens	94.6844	Total RNA of NHDFs 48hr after HCMV infection _vs_ mock infection controls	RNA expression	Affymetrix GeneChip Human HG_U133 Plus 2.0	0.0291	2	fold change	32.6
Study_84:Colorectal cancer HT29 cells treated with 5-aza-deoxycytidine	GSE41364		Homo sapiens	98.4775	Colorectal cancer HT29 cells treated with 5uM 5-aza-CdR for 5d _vs_ vehicle (DMSO)	RNA expression	Affymetrix GeneChip Human HG_U133 Plus 2.0	8e-06	3	fold change	12.7
Study_84:Colorectal cancer HT29 cells treated with 5-aza-deoxycytidine	GSE41364		Homo sapiens	91.8544	Colorectal cancer HT29 cells treated with 10uM 5-aza-CdR for 5d _vs_ vehicle (DMSO)	RNA expression	Affymetrix GeneChip Human HG_U133 Plus 2.0	0.0031	3	fold change	3.06
Study_85:CD56- T, NK, CD56+ T cells, and iNKT cells - an expression analysis	GSE47855		Homo sapiens	98.2415	PBMCs - KIR-CD3+CD56+ T-cells _vs_ CD3+TCRValpha+ invariant Natural Killer T-cells	RNA expression	Affymetrix GeneChip Human HG_U133 Plus 2.0	4e-09	5	fold change	56.7
Study_85:CD56- T, NK, CD56+ T cells, and iNKT cells - an expression analysis	GSE47855		Homo sapiens	97.7727	PBMCs - KIR+CD3+CD56+ T-cells _vs_ CD3+TCRValpha+ invariant Natural Killer T-cells	RNA expression	Affymetrix GeneChip Human HG_U133 Plus 2.0	6.3e-09	5	fold change	48.2
Study_85:CD56- T, NK, CD56+ T cells, and iNKT cells - an expression analysis	GSE47855		Homo sapiens	96.6184	PBMCs - CD3-CD56+ Natural Killer T-cells _vs_ CD3+TCRValpha+ invariant Natural Killer T-cells	RNA expression	Affymetrix GeneChip Human HG_U133 Plus 2.0	1.9e-08	5	fold change	47.8
Study_86:Breast cancer cell lines treated with LXR ligand GW3965	GSE34987		Homo sapiens	98.7401	Breast cancer MCF7 cells (ER+) + 10uM GW3965 (LXR agonist) for 48hr _vs_ control (ethanol)	RNA expression	Illumina Human HT-12 (WG-6) v3.0 expression beadchip	2.7e-05	3	fold change	13.6
Study_86:Breast cancer cell lines treated with LXR ligand GW3965	GSE34987		Homo sapiens	96.0633	Breast cancer MDA-MB-231 cells (ER-) + 10uM GW3965 (LXR agonist) for 48hr _vs_ control (ethanol)	RNA expression	Illumina Human HT-12 (WG-6) v3.0 expression beadchip	0.0092	3	fold change	3.29
Study_86:Breast cancer cell lines treated with LXR ligand GW3965	GSE34987		Homo sapiens	92.0387	Breast cancer T-47D cells (ER+) + 10uM GW3965 (LXR agonist) for 48hr _vs_ control (ethanol)	RNA expression	Illumina Human HT-12 (WG-6) v3.0 expression beadchip	0.012	3	fold change	2.43
Study_87:Resveratrol supplementation in women with normal glucose tolerance	GSE41168		Homo sapiens	98.7147	Vastus lateralis after 12wk calorie restriction treatment _vs_ before treatment	RNA expression	Affymetrix GeneChip Human HG_U133 Plus 2.0	0.0344	14	fold change	1.59
Study_88:A549 cells cultured with or without serine treated with Compound 16	GSE40191		Homo sapiens	99.1061	A549 cells 1uM compound 16 treated 24hr in media with serine _vs_ without serine	RNA expression	Affymetrix GeneChip Human Genome HG-U219 Array	0.015	3	fold change	-2.19
Study_88:A549 cells cultured with or without serine treated with Compound 16	GSE40191		Homo sapiens	97.9681	A549 lung adenocarcinoma cells in media without serine + 1uM compound 16 24hr _vs_ DMSO	RNA expression	Affymetrix GeneChip Human Genome HG-U219 Array	1.4e-05	3	fold change	3.11
Study_88:A549 cells cultured with or without serine treated with Compound 16	GSE40191		Homo sapiens	97.7097	A549 lung cancer cells 1uM compound 16 treated 6hr in media with serine _vs_ without serine	RNA expression	Affymetrix GeneChip Human Genome HG-U219 Array	3.6e-05	3	fold change	-3.36
Study_88:A549 cells cultured with or without serine treated with Compound 16	GSE40191		Homo sapiens	97.11	A549 lung adenocarcinoma cells in media without serine + 1uM compound 16 6hr _vs_ DMSO	RNA expression	Affymetrix GeneChip Human Genome HG-U219 Array	0.0004	3	fold change	1.98
Study_88:A549 cells cultured with or without serine treated with Compound 16	GSE40191		Homo sapiens	96.3521	A549 lung adenocarcinoma cells DMSO control 0hr in media with serine _vs_ without serine	RNA expression	Affymetrix GeneChip Human Genome HG-U219 Array	0.0003	3	fold change	-1.66
Study_88:A549 cells cultured with or without serine treated with Compound 16	GSE40191		Homo sapiens	95.9343	A549 lung cancer cells 1uM compound 16 treated 0hr in media with serine _vs_ without serine	RNA expression	Affymetrix GeneChip Human Genome HG-U219 Array	0.0208	3	fold change	-1.62
Study_88:A549 cells cultured with or without serine treated with Compound 16	GSE40191		Homo sapiens	94.3841	A549 lung adenocarcinoma cells DMSO control 1.5hr in media with serine _vs_ without serine	RNA expression	Affymetrix GeneChip Human Genome HG-U219 Array	0.0287	2	fold change	-1.6
Study_88:A549 cells cultured with or without serine treated with Compound 16	GSE40191		Homo sapiens	93.2731	A549 lung adenocarcinoma cells DMSO control 6hr in media with serine _vs_ without serine	RNA expression	Affymetrix GeneChip Human Genome HG-U219 Array	0.0094	3	fold change	-1.6
Study_88:A549 cells cultured with or without serine treated with Compound 16	GSE40191		Homo sapiens	88.2301	A549 lung cancer cells 1uM compound 16 treated 1.5hr in media with serine _vs_ without serine	RNA expression	Affymetrix GeneChip Human Genome HG-U219 Array	0.002	3	fold change	-1.54
Study_89:Prostate cancer cells treated with Genistein and Vorinostat	GSE35242		Homo sapiens	98.4058	Prostate cancer ARCaP cells DMSO control - epithelial _vs_ mesenchymal	RNA expression	Custom Human	0.0001	6	fold change	-8.6
Study_89:Prostate cancer cells treated with Genistein and Vorinostat	GSE35242		Homo sapiens	98.0508	Prostate cancer cells ARCaP-M (mesenchymal) - 1uM 5-aza-deoxycytidine treated 6d _vs_ DMSO	RNA expression	Custom Human	6.5e-05	3	fold change	6.56
Study_89:Prostate cancer cells treated with Genistein and Vorinostat	GSE35242		Homo sapiens	96.2464	Prostate cancer ARCaP cells 20uM genistein 6d - epithelial _vs_ mesenchymal	RNA expression	Custom Human	0.0064	3	fold change	-6.68
Study_89:Prostate cancer cells treated with Genistein and Vorinostat	GSE35242		Homo sapiens	93.7242	Prostate cancer ARCaP cells 1uM vorinostat 48hr - epithelial _vs_ mesenchymal	RNA expression	Custom Human	0.0455	3	fold change	-3.96
Study_89:Prostate cancer cells treated with Genistein and Vorinostat	GSE35242		Homo sapiens	92.0742	Prostate cancer ARCaP cells 1uM vorinostat 48hr + 20uM genistein 6d - epithelial _vs_ mesenchymal	RNA expression	Custom Human	0.0462	3	fold change	-3.26
Study_89:Prostate cancer cells treated with Genistein and Vorinostat	GSE35242		Homo sapiens	75.6727	Prostate cancer cells ARCaP-M (mesenchymal) - 1uM vorinostat 48hr + 20uM genistein 6d _vs_ DMSO	RNA expression	Custom Human	0.0198	3	fold change	1.97
Study_89:Prostate cancer cells treated with Genistein and Vorinostat	GSE35242		Homo sapiens	64.5369	Prostate cancer cells ARCaP-M (mesenchymal) - 1uM vorinostat treated 48hr _ DMSO	RNA expression	Custom Human	0.0456	3	fold change	1.82
Study_89:Prostate cancer cells treated with Genistein and Vorinostat	GSE35242		Homo sapiens	51.9173	Prostate cancer cells ARCaP-M (mesenchymal) - 20uM genistein treated 6d _vs_ DMSO	RNA expression	Custom Human	0.009	3	fold change	1.38
Study_90:Lungs of C57BL/6J mice exposed to bleomycin as a model of idiopathic pulmonary fibrosis	GSE40151		Mus musculus	99.1198	Lungs of C57BL/6J mice 28d after intratracheal spray with 50ul 2U/kg bleomycin _vs_ saline controls	RNA expression	Affymetrix GeneChip Mouse MG_430 2.0	4.7e-05	8	fold change	-4.4
Study_90:Lungs of C57BL/6J mice exposed to bleomycin as a model of idiopathic pulmonary fibrosis	GSE40151		Mus musculus	97.5914	Lungs of C57BL/6J mice 21d after intratracheal spray with 50ul 2U/kg bleomycin _vs_ saline controls	RNA expression	Affymetrix GeneChip Mouse MG_430 2.0	0.0009	8	fold change	-3.42
Study_90:Lungs of C57BL/6J mice exposed to bleomycin as a model of idiopathic pulmonary fibrosis	GSE40151		Mus musculus	97.4051	Lungs of C57BL/6J mice 35d after intratracheal spray with 50ul 2U/kg bleomycin _vs_ saline controls	RNA expression	Affymetrix GeneChip Mouse MG_430 2.0	6.3e-05	8	fold change	-4.11
Study_90:Lungs of C57BL/6J mice exposed to bleomycin as a model of idiopathic pulmonary fibrosis	GSE40151		Mus musculus	95.0299	Lungs of C57BL/6J mice after intratracheal spray with 50ul 2U/kg bleomycin - 28d _vs_ 1d	RNA expression	Affymetrix GeneChip Mouse MG_430 2.0	0.0004	8	fold change	-2.98
Study_90:Lungs of C57BL/6J mice exposed to bleomycin as a model of idiopathic pulmonary fibrosis	GSE40151		Mus musculus	92.9385	Lungs of C57BL/6J mice 2d after intratracheal spray with 50ul 2U/kg bleomycin _vs_ saline controls	RNA expression	Affymetrix GeneChip Mouse MG_430 2.0	0.0007	8	fold change	-3.12
Study_90:Lungs of C57BL/6J mice exposed to bleomycin as a model of idiopathic pulmonary fibrosis	GSE40151		Mus musculus	91.8442	Lungs of C57BL/6J mice 14d after intratracheal spray with 50ul 2U/kg bleomycin _vs_ saline controls	RNA expression	Affymetrix GeneChip Mouse MG_430 2.0	2.4e-06	8	fold change	-4.32
Study_90:Lungs of C57BL/6J mice exposed to bleomycin as a model of idiopathic pulmonary fibrosis	GSE40151		Mus musculus	87.184	Lungs of C57BL/6J mice after intratracheal spray with 50ul 2U/kg bleomycin - 35d _vs_ 1d	RNA expression	Affymetrix GeneChip Mouse MG_430 2.0	0.0022	8	fold change	-2.28
Study_90:Lungs of C57BL/6J mice exposed to bleomycin as a model of idiopathic pulmonary fibrosis	GSE40151		Mus musculus	86.0008	Lungs of C57BL/6J mice 1d after intratracheal spray with 50ul 2U/kg bleomycin _vs_ saline controls	RNA expression	Affymetrix GeneChip Mouse MG_430 2.0	0.0015	8	fold change	-1.91
Study_90:Lungs of C57BL/6J mice exposed to bleomycin as a model of idiopathic pulmonary fibrosis	GSE40151		Mus musculus	79.7105	Lungs of C57BL/6J mice after intratracheal spray with 50ul 2U/kg bleomycin - 14d _vs_ 1d	RNA expression	Affymetrix GeneChip Mouse MG_430 2.0	3.3e-05	8	fold change	-3.05
Study_90:Lungs of C57BL/6J mice exposed to bleomycin as a model of idiopathic pulmonary fibrosis	GSE40151		Mus musculus	79.5862	Lungs of C57BL/6J mice after intratracheal spray with 50ul 2U/kg bleomycin - 21d _vs_ 1d	RNA expression	Affymetrix GeneChip Mouse MG_430 2.0	0.0198	8	fold change	-2.09
Study_90:Lungs of C57BL/6J mice exposed to bleomycin as a model of idiopathic pulmonary fibrosis	GSE40151		Mus musculus	74.8268	Lungs of C57BL/6J mice 7d after intratracheal spray with 50ul 2U/kg bleomycin _vs_ saline controls	RNA expression	Affymetrix GeneChip Mouse MG_430 2.0	2.4e-05	8	fold change	-2.75
Study_90:Lungs of C57BL/6J mice exposed to bleomycin as a model of idiopathic pulmonary fibrosis	GSE40151		Mus musculus	37.8845	Lungs of C57BL/6J mice after intratracheal spray with 50ul 2U/kg bleomycin - 7d _vs_ 1d	RNA expression	Affymetrix GeneChip Mouse MG_430 2.0	0.0214	8	fold change	-1.59
Study_91:Hepatoma cells, hepatocellular carcinoma cells, and induced hepatocytes treated with carcinogens	GSE40117		Homo sapiens	98.7928	Hepatocellular carcinoma HepG2 cells + 72hr 420uM IC10 nifedipine _vs_ 0.5% DMSO	RNA expression	Affymetrix GeneChip Human HG_U133 Plus 2.0	0.0251	3	fold change	9.25
Study_91:Hepatoma cells, hepatocellular carcinoma cells, and induced hepatocytes treated with carcinogens	GSE40117		Homo sapiens	97.54	Hepatocellular carcinoma HepG2 cells + 72hr 5.9mM IC10 cyclophosphamide _vs_ 0.5% DMSO	RNA expression	Affymetrix GeneChip Human HG_U133 Plus 2.0	4.8e-12	3	fold change	-2.34
Study_91:Hepatoma cells, hepatocellular carcinoma cells, and induced hepatocytes treated with carcinogens	GSE40117		Homo sapiens	96.1649	Hepatocellular carcinoma HepG2 cells + 72hr 80uM IC10 diclofenac sodium _vs_ PBS	RNA expression	Affymetrix GeneChip Human HG_U133 Plus 2.0	0.0428	3	fold change	2.5
Study_91:Hepatoma cells, hepatocellular carcinoma cells, and induced hepatocytes treated with carcinogens	GSE40117		Homo sapiens	87.6609	Hepatocellular carcinoma HepG2 cells + 72hr 35uM IC10 2-nitrofluorene _vs_ 0.5% DMSO	RNA expression	Affymetrix GeneChip Human HG_U133 Plus 2.0	0.0348	3	fold change	3.15
Study_91:Hepatoma cells, hepatocellular carcinoma cells, and induced hepatocytes treated with carcinogens	GSE40117		Homo sapiens	54.6502	Hepatocellular carcinoma HepG2 cells + 72hr 1560uM IC10 phenobarbital sodium _vs_ 0.5% DMSO	RNA expression	Affymetrix GeneChip Human HG_U133 Plus 2.0	0.0419	3	fold change	2.1
Study_91:Hepatoma cells, hepatocellular carcinoma cells, and induced hepatocytes treated with carcinogens	GSE40117		Homo sapiens	53.6251	Hepatocyte-like cells derived from ESCs + 72hr 1615uM IC10 clonidine _vs_ 0.5% DMSO	RNA expression	Affymetrix GeneChip Human HG_U133 Plus 2.0	0.0014	3	fold change	2.23
Study_91:Hepatoma cells, hepatocellular carcinoma cells, and induced hepatocytes treated with carcinogens	GSE40117		Homo sapiens	47.8991	Hepatocyte-like cells derived from ESCs + 72hr 1.8mM IC10 phenobarbital sodium _vs_ 0.5% DMSO	RNA expression	Affymetrix GeneChip Human HG_U133 Plus 2.0	0.0387	3	fold change	1.3
Study_91:Hepatoma cells, hepatocellular carcinoma cells, and induced hepatocytes treated with carcinogens	GSE40117		Homo sapiens	23.2617	Hepatocyte-like cells derived from ESCs + 72hr 100uM IC10 benzo(a)pyrene _vs_ 0.5% DMSO	RNA expression	Affymetrix GeneChip Human HG_U133 Plus 2.0	0.042	3	fold change	1.33
Study_91:Hepatoma cells, hepatocellular carcinoma cells, and induced hepatocytes treated with carcinogens	GSE40117		Homo sapiens	14.917	Hepatoma HepaRG cells + 72hr 35uM IC10 TPA _vs_ 0.5% DMSO	RNA expression	Affymetrix GeneChip Human HG_U133 Plus 2.0	0.0414	3	fold change	1.21
Study_91:Hepatoma cells, hepatocellular carcinoma cells, and induced hepatocytes treated with carcinogens	GSE40117		Homo sapiens	14.083	Hepatocyte-like cells derived from ESCs + 72hr 5.5mM IC10 tolbutamide _vs_ 0.5% DMSO	RNA expression	Affymetrix GeneChip Human HG_U133 Plus 2.0	0.0091	3	fold change	1.5
Study_92:Embryonic fibroblasts overexpressing Gata4, Tbx5, Mef2c, Mesp1, Smarcd3, Myocd, and Srf	GSE44401		Mus musculus	98.5416	MEFs overexpressing Gata4 Tbx5 Mef2c Mesp1 Smarcd3 _vs_ Gata4 Tbx5 Mef2c	RNA expression	Affymetrix GeneChip Mouse MG_430 2.0	0.0006	3	fold change	8.65
Study_92:Embryonic fibroblasts overexpressing Gata4, Tbx5, Mef2c, Mesp1, Smarcd3, Myocd, and Srf	GSE44401		Mus musculus	92.5995	MEFs overexpressing Gata4 Tbx5 Mef2c Mesp1 Smarcd3 Myocd Srf _vs_ Gata4 Tbx5 Mef2c Mesp1 Smarcd3	RNA expression	Affymetrix GeneChip Mouse MG_430 2.0	6.6e-07	3	fold change	-2.85
Study_92:Embryonic fibroblasts overexpressing Gata4, Tbx5, Mef2c, Mesp1, Smarcd3, Myocd, and Srf	GSE44401		Mus musculus	92.2628	MEFs overexpressing Gata4 Tbx5 Mef2c Mesp1 Smarcd3 _vs_ wildtype controls	RNA expression	Affymetrix GeneChip Mouse MG_430 2.0	0.0016	3	fold change	9.36
Study_92:Embryonic fibroblasts overexpressing Gata4, Tbx5, Mef2c, Mesp1, Smarcd3, Myocd, and Srf	GSE44401		Mus musculus	90.6125	MEFs overexpressing Gata4 Tbx5 Mef2c Mesp1 Smarcd3 Myocd Srf _vs_ Gata4 Tbx5 Mef2c	RNA expression	Affymetrix GeneChip Mouse MG_430 2.0	0.0027	3	fold change	3.03
Study_92:Embryonic fibroblasts overexpressing Gata4, Tbx5, Mef2c, Mesp1, Smarcd3, Myocd, and Srf	GSE44401		Mus musculus	65.8363	MEFs overexpressing Gata4 Tbx5 Mef2c Mesp1 Smarcd3 Myocd Srf _vs_ wildtype controls	RNA expression	Affymetrix GeneChip Mouse MG_430 2.0	0.006	3	fold change	3.28
Study_93:Pancreatic epithelial HPDE and cancer PANC-1 cell line cultures (cluster, tubule, and spheroid)	GSE42270		Homo sapiens	98.5552	Pancreatic cancer PANC-1 cell line - 3D spheroid cultured for 6d _vs_ 2D monolayer	RNA expression	Affymetrix GeneChip Human HG_U133 Plus 2.0	0.0395	2	fold change	4.47
Study_93:Pancreatic epithelial HPDE and cancer PANC-1 cell line cultures (cluster, tubule, and spheroid)	GSE42270		Homo sapiens	49.5801	Pancreatic cell line 2D monolayers - cancer PANC-1 _vs_ epithelial HPDE	RNA expression	Affymetrix GeneChip Human HG_U133 Plus 2.0	0.0299	2	fold change	-7.25
Study_93:Pancreatic epithelial HPDE and cancer PANC-1 cell line cultures (cluster, tubule, and spheroid)	GSE42270		Homo sapiens	23.6056	Pancreatic cell line 3D clusters cultured for 2d - cancer PANC-1 _vs_ epithelial HPDE	RNA expression	Affymetrix GeneChip Human HG_U133 Plus 2.0	0.0483	2	fold change	-2.6
Study_93:Pancreatic epithelial HPDE and cancer PANC-1 cell line cultures (cluster, tubule, and spheroid)	GSE42270		Homo sapiens	11.5719	Pancreatic cell line 3D cultures at 6d - cancer PANC-1 spheroids _vs_ epithelial HPDE tubules	RNA expression	Affymetrix GeneChip Human HG_U133 Plus 2.0	0.0415	2	fold change	-1.48
Study_94:Hepatotoxicity of 10 different compounds	GSE40348		Rattus norvegicus	98.5882	Hepatocytes 10mM Sodium Valproate treated 48hr _vs_ vehicle control	RNA expression	Affymetrix GeneChip Rat RAE230 2.0	2.3e-08	5	fold change	13.7
Study_94:Hepatotoxicity of 10 different compounds	GSE40348		Rattus norvegicus	97.352	Hepatocytes 10mM Sodium Valproate treated 24hr _vs_ vehicle control	RNA expression	Affymetrix GeneChip Rat RAE230 2.0	0.0003	5	fold change	10.3
Study_94:Hepatotoxicity of 10 different compounds	GSE40348		Rattus norvegicus	82.3249	Hepatocytes 100uM Methapyrilene HCl treated 48hr _vs_ DMSO control	RNA expression	Affymetrix GeneChip Rat RAE230 2.0	2.7e-07	5	fold change	2.32
Study_94:Hepatotoxicity of 10 different compounds	GSE40348		Rattus norvegicus	51.7277	Hepatocytes 20uM Chlorpromazine HCl treated 48hr _vs_ DMSO control	RNA expression	Affymetrix GeneChip Rat RAE230 2.0	8.2e-05	5	fold change	1.49
Study_94:Hepatotoxicity of 10 different compounds	GSE40348		Rattus norvegicus	46.0961	Hepatocytes 20uM Chlorpromazine HCl treated 24hr _vs_ DMSO control	RNA expression	Affymetrix GeneChip Rat RAE230 2.0	0.0002	5	fold change	1.36
Study_94:Hepatotoxicity of 10 different compounds	GSE40348		Rattus norvegicus	41.7697	Hepatocytes 5000uM Acetaminophen treated 48hr _vs_ DMSO control	RNA expression	Affymetrix GeneChip Rat RAE230 2.0	0.0268	5	fold change	1.57
Study_94:Hepatotoxicity of 10 different compounds	GSE40348		Rattus norvegicus	38.3112	Hepatocytes 100uM Methapyrilene HCl treated 24hr _vs_ DMSO control	RNA expression	Affymetrix GeneChip Rat RAE230 2.0	0.0069	5	fold change	1.63
Study_94:Hepatotoxicity of 10 different compounds	GSE40348		Rattus norvegicus	29.3475	Hepatocytes 5000uM Acetaminophen treated 24hr _vs_ DMSO control	RNA expression	Affymetrix GeneChip Rat RAE230 2.0	0.0042	5	fold change	1.43
Study_94:Hepatotoxicity of 10 different compounds	GSE40348		Rattus norvegicus	25.4185	Hepatocytes 60uM Clofibrate treated 48hr _vs_ DMSO control	RNA expression	Affymetrix GeneChip Rat RAE230 2.0	3.5e-06	5	fold change	-1.23
Study_94:Hepatotoxicity of 10 different compounds	GSE40348		Rattus norvegicus	25.699	Hepatocytes 250uM Dioctyl Phthalate treated 48hr _vs_ DMSO control	RNA expression	Affymetrix GeneChip Rat RAE230 2.0	8.9e-05	5	fold change	-1.38
Study_94:Hepatotoxicity of 10 different compounds	GSE40348		Rattus norvegicus	23.1603	Hepatocytes 1000uM Clofibrate treated 48hr _vs_ DMSO control	RNA expression	Affymetrix GeneChip Rat RAE230 2.0	0.0004	5	fold change	-1.48
Study_94:Hepatotoxicity of 10 different compounds	GSE40348		Rattus norvegicus	18.9512	Hepatocytes 1000uM Dioctyl Phthalate treated 48hr _vs_ DMSO control	RNA expression	Affymetrix GeneChip Rat RAE230 2.0	4.4e-05	5	fold change	-1.29
Study_94:Hepatotoxicity of 10 different compounds	GSE40348		Rattus norvegicus	16.3139	Hepatocytes 25mM Diisononyl Phthalate treated 48hr _vs_ DMSO control	RNA expression	Affymetrix GeneChip Rat RAE230 2.0	0.0213	5	fold change	-1.33
Study_94:Hepatotoxicity of 10 different compounds	GSE40348		Rattus norvegicus	14.5053	Hepatocytes 3uM Methapyrilene HCl treated 24hr _vs_ DMSO control	RNA expression	Affymetrix GeneChip Rat RAE230 2.0	0.0037	5	fold change	1.21
Study_94:Hepatotoxicity of 10 different compounds	GSE40348		Rattus norvegicus	12.4127	Hepatocytes 0.5mM Sodium Valproate treated 24hr _vs_ vehicle control	RNA expression	Affymetrix GeneChip Rat RAE230 2.0	0.0318	5	fold change	1.22
Study_94:Hepatotoxicity of 10 different compounds	GSE40348		Rattus norvegicus	11.2206	Hepatocytes 100mM Diisononyl Phthalate treated 48hr _vs_ DMSO control	RNA expression	Affymetrix GeneChip Rat RAE230 2.0	0.0131	5	fold change	-1.23
Study_94:Hepatotoxicity of 10 different compounds	GSE40348		Rattus norvegicus	9.22257	Hepatocytes 1uM Beta-Naphthoflavone treated 48hr _vs_ DMSO control	RNA expression	Affymetrix GeneChip Rat RAE230 2.0	8.7e-07	5	fold change	1.23
Study_94:Hepatotoxicity of 10 different compounds	GSE40348		Rattus norvegicus	7.89846	Hepatocytes 100uM Beta-Naphthoflavone treated 48hr _vs_ DMSO control	RNA expression	Affymetrix GeneChip Rat RAE230 2.0	0.0061	5	fold change	1.25
Study_95:Acute myeloid leukemias with p53 mutations and differing mir-34a expression levels	GSE39730		Homo sapiens	98.8728	Acute myeloid leukemia cells p53 biallelic aberration + low mir-34a _vs_ p53 WT + high mir-34a	RNA expression	Affymetrix GeneChip Human HG_U133 Plus 2.0	0.0397	3	fold change	-12.4
Study_96:Lungs from mice in time course infection study of pandemic H1N1 influenza A isolate A/CA/4/2009	GSE37569		Mus musculus	98.5105	Lungs infected with 10^6 PFU influenza isolate A/CA/4/2009 - 7d after _vs_ 1d after	RNA expression	Agilent Mouse Whole Genome G4122A/G4122F	3.3e-07	5	fold change	-13.9
Study_96:Lungs from mice in time course infection study of pandemic H1N1 influenza A isolate A/CA/4/2009	GSE37569		Mus musculus	96.3595	Lungs 7d post infection with 10^6 PFU H1N1 influenza isolate A/CA/4/2009 _vs_ 7d mock controls	RNA expression	Agilent Mouse Whole Genome G4122A/G4122F	1.9e-07	5	fold change	-18.1
Study_96:Lungs from mice in time course infection study of pandemic H1N1 influenza A isolate A/CA/4/2009	GSE37569		Mus musculus	97.0666	Lungs infected with 10^5 PFU influenza isolate A/CA/4/2009 - 7d after _vs_ 1d after	RNA expression	Agilent Mouse Whole Genome G4122A/G4122F	1.3e-06	5	fold change	-13.8
Study_96:Lungs from mice in time course infection study of pandemic H1N1 influenza A isolate A/CA/4/2009	GSE37569		Mus musculus	93.444	Lungs infected with 10^6 PFU influenza isolate A/CA/4/2009 - 2d after _vs_ 1d after	RNA expression	Agilent Mouse Whole Genome G4122A/G4122F	0.0009	4	fold change	-3.3
Study_96:Lungs from mice in time course infection study of pandemic H1N1 influenza A isolate A/CA/4/2009	GSE37569		Mus musculus	93.633	Lungs infected with 10^6 PFU influenza isolate A/CA/4/2009 - 4d after _vs_ 1d after	RNA expression	Agilent Mouse Whole Genome G4122A/G4122F	0.0112	3	fold change	-4.74
Study_96:Lungs from mice in time course infection study of pandemic H1N1 influenza A isolate A/CA/4/2009	GSE37569		Mus musculus	94.0132	Lungs 7d post infection with 10^5 PFU H1N1 influenza isolate A/CA/4/2009 _vs_ 7d mock controls	RNA expression	Agilent Mouse Whole Genome G4122A/G4122F	7.1e-06	5	fold change	-13.7
Study_96:Lungs from mice in time course infection study of pandemic H1N1 influenza A isolate A/CA/4/2009	GSE37569		Mus musculus	92.0522	Lungs infected with 10^5 PFU influenza isolate A/CA/4/2009 - 4d after _vs_ 1d after	RNA expression	Agilent Mouse Whole Genome G4122A/G4122F	0.0018	4	fold change	-5.85
Study_96:Lungs from mice in time course infection study of pandemic H1N1 influenza A isolate A/CA/4/2009	GSE37569		Mus musculus	90.2592	Lungs 7d post infection with 10^4 PFU H1N1 influenza isolate A/CA/4/2009 _vs_ 7d mock controls	RNA expression	Agilent Mouse Whole Genome G4122A/G4122F	0.0015	3	fold change	-9.27
Study_96:Lungs from mice in time course infection study of pandemic H1N1 influenza A isolate A/CA/4/2009	GSE37569		Mus musculus	87.2844	Lungs infected with 10^4 PFU influenza isolate A/CA/4/2009 - 7d after _vs_ 1d after	RNA expression	Agilent Mouse Whole Genome G4122A/G4122F	0.0002	3	fold change	-8.29
Study_96:Lungs from mice in time course infection study of pandemic H1N1 influenza A isolate A/CA/4/2009	GSE37569		Mus musculus	85.8295	Lungs 4d post infection with 10^6 PFU H1N1 influenza isolate A/CA/4/2009 _vs_ 4d mock controls	RNA expression	Agilent Mouse Whole Genome G4122A/G4122F	0.009	3	fold change	-6.66
Study_96:Lungs from mice in time course infection study of pandemic H1N1 influenza A isolate A/CA/4/2009	GSE37569		Mus musculus	84.1921	Lungs 4d post infection with 10^5 PFU H1N1 influenza isolate A/CA/4/2009 _vs_ 4d mock controls	RNA expression	Agilent Mouse Whole Genome G4122A/G4122F	0.0033	4	fold change	-6.25
Study_96:Lungs from mice in time course infection study of pandemic H1N1 influenza A isolate A/CA/4/2009	GSE37569		Mus musculus	78.5534	Lungs 4d post infection with 10^4 PFU H1N1 influenza isolate A/CA/4/2009 _vs_ 4d mock controls	RNA expression	Agilent Mouse Whole Genome G4122A/G4122F	0.0409	3	fold change	-4.48
Study_96:Lungs from mice in time course infection study of pandemic H1N1 influenza A isolate A/CA/4/2009	GSE37569		Mus musculus	75.482	Lungs infected with 10^4 PFU influenza isolate A/CA/4/2009 - 4d after _vs_ 1d after	RNA expression	Agilent Mouse Whole Genome G4122A/G4122F	0.0384	3	fold change	-3.73
Study_96:Lungs from mice in time course infection study of pandemic H1N1 influenza A isolate A/CA/4/2009	GSE37569		Mus musculus	71.4112	Lungs 7d post infection with 10^3 PFU H1N1 influenza isolate A/CA/4/2009 _vs_ 7d mock controls	RNA expression	Agilent Mouse Whole Genome G4122A/G4122F	0.0359	3	fold change	-3.81
Study_96:Lungs from mice in time course infection study of pandemic H1N1 influenza A isolate A/CA/4/2009	GSE37569		Mus musculus	67.3129	Lungs infected with 10^3 PFU influenza isolate A/CA/4/2009 - 7d after _vs_ 1d after	RNA expression	Agilent Mouse Whole Genome G4122A/G4122F	0.0396	3	fold change	-3.6
Study_96:Lungs from mice in time course infection study of pandemic H1N1 influenza A isolate A/CA/4/2009	GSE37569		Mus musculus	55.7345	Lungs 4d post infection with 10^3 PFU H1N1 influenza isolate A/CA/4/2009 _vs_ 4d mock controls	RNA expression	Agilent Mouse Whole Genome G4122A/G4122F	0.0056	4	fold change	-1.96
Study_96:Lungs from mice in time course infection study of pandemic H1N1 influenza A isolate A/CA/4/2009	GSE37569		Mus musculus	55.3685	Lungs infected with 10^5 PFU influenza isolate A/CA/4/2009 - 2d after _vs_ 1d after	RNA expression	Agilent Mouse Whole Genome G4122A/G4122F	0.0115	4	fold change	-1.84
Study_96:Lungs from mice in time course infection study of pandemic H1N1 influenza A isolate A/CA/4/2009	GSE37569		Mus musculus	51.6641	Lungs infected with 10^3 PFU influenza isolate A/CA/4/2009 - 4d after _vs_ 1d after	RNA expression	Agilent Mouse Whole Genome G4122A/G4122F	0.0098	4	fold change	-1.72
Study_97:Direct conversion of fibroblasts into stably expandable neural stem cells	GSE36484		Mus musculus	98.9315	Induced neural stem cells clone 5 derived from embryonic fibroblasts _vs_ embryonic fibroblasts	RNA expression	Illumina MouseWG-6 v2.0	8.3e-09	4	fold change	110.8
Study_97:Direct conversion of fibroblasts into stably expandable neural stem cells	GSE36484		Mus musculus	97.6048	Induced neural stem cells clone 2 derived from embryonic fibroblasts _vs_ embryonic fibroblasts	RNA expression	Illumina MouseWG-6 v2.0	2.2e-08	3	fold change	76.5
Study_97:Direct conversion of fibroblasts into stably expandable neural stem cells	GSE36484		Mus musculus	96.7698	Induced neural stem cells clone 3 derived from embryonic fibroblasts _vs_ embryonic fibroblasts	RNA expression	Illumina MouseWG-6 v2.0	1.4e-09	4	fold change	66.7
Study_97:Direct conversion of fibroblasts into stably expandable neural stem cells	GSE36484		Mus musculus	81.6526	Induced neural stem cells clone 3 derived from embryonic fibroblasts _vs_ neural stem cells	RNA expression	Illumina MouseWG-6 v2.0	0.0001	4	fold change	-2.02
Study_97:Direct conversion of fibroblasts into stably expandable neural stem cells	GSE36484		Mus musculus	73.0492	Induced neural stem cells clone 5 derived from embryonic fibroblasts _vs_ embryonic stem cells	RNA expression	Illumina MouseWG-6 v2.0	9.3e-07	4	fold change	8.51
Study_97:Direct conversion of fibroblasts into stably expandable neural stem cells	GSE36484		Mus musculus	61.7231	Induced neural stem cells clone 2 derived from embryonic fibroblasts _vs_ embryonic stem cells	RNA expression	Illumina MouseWG-6 v2.0	4.2e-06	3	fold change	5.55
Study_97:Direct conversion of fibroblasts into stably expandable neural stem cells	GSE36484		Mus musculus	50.0035	Induced neural stem cells clone 2 derived from embryonic fibroblasts _vs_ neural stem cells	RNA expression	Illumina MouseWG-6 v2.0	0.0072	3	fold change	-1.42
Study_97:Direct conversion of fibroblasts into stably expandable neural stem cells	GSE36484		Mus musculus	48.5041	Induced neural stem cells clone 3 derived from embryonic fibroblasts _vs_ embryonic stem cells	RNA expression	Illumina MouseWG-6 v2.0	2.5e-06	4	fold change	3.88
Study_98:Cervical carcinoma HeLa and erythroleukemia TF-1 cells transfected with mutant and wildtype U2AF35	GSE31173		Homo sapiens	98.2415	Cervical carcinoma HeLa cells transfected with mutant U2AF35[S34F] _vs_ mock controls	RNA expression	Affymetrix GeneChip Human HG_U133 Plus 2.0	0.0002	3	fold change	3.46
Study_99:Skeletal muscle gene expression associated with resistance exercise adaptations	GSE28422		Homo sapiens	98.5552	Vastus lateralis of untrained subjects before acute resistance exercise - aged _vs_ young	RNA expression	Affymetrix GeneChip Human HG_U133 Plus 2.0	3.2e-05	12	fold change	3.18
Study_99:Skeletal muscle gene expression associated with resistance exercise adaptations	GSE28422		Homo sapiens	97.9278	Vastus lateralis of untrained females before acute resistance exercise - aged _vs_ young	RNA expression	Affymetrix GeneChip Human HG_U133 Plus 2.0	0.0013	6	fold change	3.5
Study_99:Skeletal muscle gene expression associated with resistance exercise adaptations	GSE28422		Homo sapiens	97.8493	Vastus lateralis of untrained males before acute resistance exercise - aged _vs_ young	RNA expression	Affymetrix GeneChip Human HG_U133 Plus 2.0	0.0124	6	fold change	2.89
Study_99:Skeletal muscle gene expression associated with resistance exercise adaptations	GSE28422		Homo sapiens	96.2408	Vastus lateralis of untrained females 4hr after acute resistance exercise - aged _vs_ young	RNA expression	Affymetrix GeneChip Human HG_U133 Plus 2.0	0.0179	6	fold change	3.38
Study_99:Skeletal muscle gene expression associated with resistance exercise adaptations	GSE28422		Homo sapiens	96.091	Vastus lateralis of untrained males 4hr after acute resistance exercise - aged _vs_ young	RNA expression	Affymetrix GeneChip Human HG_U133 Plus 2.0	0.0082	6	fold change	2.71
Study_99:Skeletal muscle gene expression associated with resistance exercise adaptations	GSE28422		Homo sapiens	95.8662	Vastus lateralis of trained males 4hr after acute resistance exercise - aged _vs_ young	RNA expression	Affymetrix GeneChip Human HG_U133 Plus 2.0	0.0344	6	fold change	2.45
Study_99:Skeletal muscle gene expression associated with resistance exercise adaptations	GSE28422		Homo sapiens	95.2708	Vastus lateralis of trained subjects 4hr after acute resistance exercise - aged _vs_ young	RNA expression	Affymetrix GeneChip Human HG_U133 Plus 2.0	0.0015	12	fold change	2.42
Study_99:Skeletal muscle gene expression associated with resistance exercise adaptations	GSE28422		Homo sapiens	93.247	Vastus lateralis of aged subjects before acute resistance exercise - trained _vs_ untrained	RNA expression	Affymetrix GeneChip Human HG_U133 Plus 2.0	0.0041	12	fold change	-1.8
Study_99:Skeletal muscle gene expression associated with resistance exercise adaptations	GSE28422		Homo sapiens	92.0607	Vastus lateralis of trained subjects before acute resistance exercise - aged _vs_ young	RNA expression	Affymetrix GeneChip Human HG_U133 Plus 2.0	0.0029	12	fold change	2.25
Study_99:Skeletal muscle gene expression associated with resistance exercise adaptations	GSE28422		Homo sapiens	91.3075	Vastus lateralis of untrained subjects 4hr after acute resistance exercise - aged _vs_ young	RNA expression	Affymetrix GeneChip Human HG_U133 Plus 2.0	0.0138	12	fold change	2.53
Study_99:Skeletal muscle gene expression associated with resistance exercise adaptations	GSE28422		Homo sapiens	91.2409	Vastus lateralis of trained females before acute resistance exercise - aged _vs_ young	RNA expression	Affymetrix GeneChip Human HG_U133 Plus 2.0	0.0301	6	fold change	2.44
Study_99:Skeletal muscle gene expression associated with resistance exercise adaptations	GSE28422		Homo sapiens	84.2943	Vastus lateralis of trained females 4hr after acute resistance exercise - aged _vs_ young	RNA expression	Affymetrix GeneChip Human HG_U133 Plus 2.0	0.0317	6	fold change	2.4
Study_99:Skeletal muscle gene expression associated with resistance exercise adaptations	GSE28422		Homo sapiens	58.6669	Vastus lateralis of trained aged subjects 4hr after acute resistance exercise _vs_ pre-exercise	RNA expression	Affymetrix GeneChip Human HG_U133 Plus 2.0	0.0041	12	fold change	1.48
Study_100:CD10+ stromal cells from breast tumors and normal breast tissue	GSE27120		Homo sapiens	98.1624	Mesenchymal stem cells CD10+ - MCF7 breast cancer cell coculture _vs_ no coculture	RNA expression	Affymetrix GeneChip Human HG_U133 Plus 2.0	0.0003	1	fold change	36.6
Study_100:CD10+ stromal cells from breast tumors and normal breast tissue	GSE27120		Homo sapiens	97.4621	Mesenchymal stem cells CD10+ - MDA MB 231 breast cancer cell coculture _vs_ no coculture	RNA expression	Affymetrix GeneChip Human HG_U133 Plus 2.0	0.0326	2	fold change	25.2
Study_100:CD10+ stromal cells from breast tumors and normal breast tissue	GSE27120		Homo sapiens	97.0761	Mesenchymal stem cells CD10+ - LY2 breast cancer cell coculture _vs_ no coculture	RNA expression	Affymetrix GeneChip Human HG_U133 Plus 2.0	3.6e-06	2	fold change	24.1
Study_100:CD10+ stromal cells from breast tumors and normal breast tissue	GSE27120		Homo sapiens	72.7241	Mesenchymal stem cells CD10+ - T47D breast cancer cell coculture _vs_ no coculture	RNA expression	Affymetrix GeneChip Human HG_U133 Plus 2.0	0.001	1	fold change	6.71
Study_100:CD10+ stromal cells from breast tumors and normal breast tissue	GSE27120		Homo sapiens	45.6575	Fibroblast CRL2564 cells CD10+ - LY2 breast cancer cell coculture _vs_ no coculture	RNA expression	Affymetrix GeneChip Human HG_U133 Plus 2.0	0.0013	2	fold change	3.44
Study_100:CD10+ stromal cells from breast tumors and normal breast tissue	GSE27120		Homo sapiens	39.5338	Fibroblast CRL2564 cells CD10+ - SKBR3 breast cancer cell coculture _vs_ no coculture	RNA expression	Affymetrix GeneChip Human HG_U133 Plus 2.0	0.0018	2	fold change	2.63
Study_100:CD10+ stromal cells from breast tumors and normal breast tissue	GSE27120		Homo sapiens	38.4459	Fibroblast CRL2564 cells CD10+ - MDA MB 231 breast cancer cell coculture _vs_ no coculture	RNA expression	Affymetrix GeneChip Human HG_U133 Plus 2.0	0.021	2	fold change	2.44
Study_100:CD10+ stromal cells from breast tumors and normal breast tissue	GSE27120		Homo sapiens	37.7492	Fibroblast CRL2564 cells CD10+ - MCF7 breast cancer cell coculture _vs_ no coculture	RNA expression	Affymetrix GeneChip Human HG_U133 Plus 2.0	0.0337	2	fold change	1.55
Study_100:CD10+ stromal cells from breast tumors and normal breast tissue	GSE27120		Homo sapiens	19.6507	Myoepithelial HS578BST cells CD10+ - MDA MB 231 breast cancer cell coculture _vs_ no coculture	RNA expression	Affymetrix GeneChip Human HG_U133 Plus 2.0	0.0209	2	fold change	-1.33
Study_100:CD10+ stromal cells from breast tumors and normal breast tissue	GSE27120		Homo sapiens	16.1286	Myoepithelial HS578BST cells CD10+ - LY2 breast cancer cell coculture _vs_ no coculture	RNA expression	Affymetrix GeneChip Human HG_U133 Plus 2.0	0.0034	2	fold change	-1.25
Study_101:Breast cancer response to aromatase inhibitors	GSE29442		Homo sapiens	98.1894	Primary breast tumors - MALAT1 mutant _vs_ wildtype	RNA expression	Agilent Human Whole Genome G4112A/G4112F	0.0213	37	fold change	-5.09
Study_102:A sumoylation transcriptional subprogram is required for Myc-driven tumorigenesis	GSE34055		Homo sapiens	98.5552	Mammary epithelial cells (HMEC) SAE2 shRNA _vs_ untreated controls	RNA expression	Affymetrix GeneChip Human HG_U133 Plus 2.0	2.6e-06	3	fold change	-8
Study_102:A sumoylation transcriptional subprogram is required for Myc-driven tumorigenesis	GSE34055		Homo sapiens	95.4927	Mammary epithelial cells (HMEC) induced Myc expression and SAE2 shRNA _vs_ untreated controls	RNA expression	Affymetrix GeneChip Human HG_U133 Plus 2.0	1.4e-06	3	fold change	-6.16
Study_103:Effects of age on the skeletal muscle transcriptome	GSE25941		Homo sapiens	98.7928	Vastus lateralis muscle of old females (average age 78yr) _vs_ young females (average age 25yr)	RNA expression	Affymetrix GeneChip Human HG_U133 Plus 2.0	7.4e-06	11	fold change	3.95
Study_104:Liver allograft gene expression in tolerant and non-tolerant transplant recipients	GSE26627		Homo sapiens	99.0315	Liver of tolerant transplant recipients 1yr after _vs_ before drug withdrawal _GPL570	RNA expression	Affymetrix GeneChip Human HG_U133 Plus 2.0	0.0131	5	fold change	-1.47
Study_104:Liver allograft gene expression in tolerant and non-tolerant transplant recipients	GSE26627		Homo sapiens	25.8853	Liver of transplant recipients + immunosuppression - chronic hepatitis _vs_ stable graft_GPL6947	RNA expression	Illumina Human HT-12 (WG-6) v3.0 expression beadchip	0.0321	12	fold change	1.32
Study_105:Breast cancer samples transcriptional profiles to define subsets	E-MTAB-365		Homo sapiens	98.6349	Breast carcinoma - metastases to skin only _vs_ no metastases	RNA expression	Affymetrix GeneChip Human HG_U133 Plus 2.0	3.5e-75	2	fold change	-4.8
Study_105:Breast cancer samples transcriptional profiles to define subsets	E-MTAB-365		Homo sapiens	82.5396	Breast carcinoma - metastases to bone and CNS _vs_ no metastases	RNA expression	Affymetrix GeneChip Human HG_U133 Plus 2.0	4.5e-17	2	fold change	-2.84
Study_105:Breast cancer samples transcriptional profiles to define subsets	E-MTAB-365		Homo sapiens	66.4355	Breast carcinoma - metastases to lung and distant lymph nodes _vs_ no metastases	RNA expression	Affymetrix GeneChip Human HG_U133 Plus 2.0	0.0067	3	fold change	2.5
Study_105:Breast cancer samples transcriptional profiles to define subsets	E-MTAB-365		Homo sapiens	51.3616	Breast carcinoma - micropapillary _vs_ lobular	RNA expression	Affymetrix GeneChip Human HG_U133 Plus 2.0	0.0041	49	fold change	1.69
Study_105:Breast cancer samples transcriptional profiles to define subsets	E-MTAB-365		Homo sapiens	38.9824	Breast carcinoma - ductal histology _vs_ micropapillary	RNA expression	Affymetrix GeneChip Human HG_U133 Plus 2.0	0.004	335	fold change	-1.5
Study_105:Breast cancer samples transcriptional profiles to define subsets	E-MTAB-365		Homo sapiens	28.1009	Breast carcinoma - N1 _vs_ N0	RNA expression	Affymetrix GeneChip Human HG_U133 Plus 2.0	0.0006	299	fold change	-1.39
Study_105:Breast cancer samples transcriptional profiles to define subsets	E-MTAB-365		Homo sapiens	15.7767	Breast carcinoma - ER- _vs_ ER+	RNA expression	Affymetrix GeneChip Human HG_U133 Plus 2.0	0.0133	108	fold change	-1.29
Study_106:Acute lymphoblastic leukemia karyotypic subtypes gene expression profiles	GSE26865		Homo sapiens	98.8728	Bone marrow acute lymphoblastic leukemia - subtype t(9;22) BCR-ABL1 _vs_ T-cell lineage subtype	RNA expression	Affymetrix GeneChip Human HG_U133 Plus 2.0	0.0049	2	fold change	-50
Study_106:Acute lymphoblastic leukemia karyotypic subtypes gene expression profiles	GSE26865		Homo sapiens	97.54	Bone marrow acute lymphoblastic leukemia - subtype high hyperploidy _vs_ T-cell lineage subtype	RNA expression	Affymetrix GeneChip Human HG_U133 Plus 2.0	0.022	4	fold change	-47.6
Study_106:Acute lymphoblastic leukemia karyotypic subtypes gene expression profiles	GSE26865		Homo sapiens	95.3452	Bone marrow acute lymphoblastic leukemia - subtype t(12;21) ETV6-RUNX1 _vs_ T-cell lineage subtype	RNA expression	Affymetrix GeneChip Human HG_U133 Plus 2.0	0.02	2	fold change	-38.3
Study_107:Primary neurons (PN) and neural stem cells under hypoxic conditions	GSE24131		Mus musculus	98.3574	Cells cultured under hypoxic (1% O2) condition - embryonic primary neurons _vs_ neural stem cells	RNA expression	Illumina MouseWG-6 v2.0	1.1e-07	3	fold change	227.8
Study_108:Colorectal carcinoma metastasis and recurrence	GSE22598		Homo sapiens	98.5552	Colorectal carcinoma primary tumor - metastasized and recurred _vs_ no metastasis or recurrence	RNA expression	Affymetrix GeneChip Human HG_U133 Plus 2.0	0.0051	4	fold change	3.62
Study_109:Diffuse large B cell lymphomas linked with outcomes following CHOP chemotherapy	GSE10846		Homo sapiens	98.6349	Lymph node of GCL-DLBCL pre-Rituximab and CHOP regimen follow-up before 2yr - dead _vs_ alive	RNA expression	Affymetrix GeneChip Human HG_U133 Plus 2.0	0.022	14	fold change	-2.31
Study_110:Role of cell-cycle arrest in murine neuronal differentiation in vitro	GSE24116		Mus musculus	98.5494	Primary E17 embryonic neurons _vs_ neural stem cell line C17.2	RNA expression	Illumina MouseWG-6 v2.0	1.9e-07	3	fold change	305.7
Study_111:Liver expression profiles of dioxin-sensitive and resistant rats in response to TCDD treatment	GSE13513		Rattus norvegicus	98.4485	Liver of rats 10ug/kg TCDD treated 10d - TCDD resistant (Han-Wister) _vs_ sensitive (Long-Evans)	RNA expression	Affymetrix GeneChip Rat RAE230 2.0	8.2e-11	5	fold change	-51.3
Study_111:Liver expression profiles of dioxin-sensitive and resistant rats in response to TCDD treatment	GSE13513		Rattus norvegicus	98.5882	Liver of TCDD-sensitive (Long-Evans) rats 10ug/kg TCDD treated 10d _vs_ caloric-restricted control	RNA expression	Affymetrix GeneChip Rat RAE230 2.0	3.1e-09	5	fold change	51.1
Study_111:Liver expression profiles of dioxin-sensitive and resistant rats in response to TCDD treatment	GSE13513		Rattus norvegicus	97.4868	Liver of TCDD-sensitive (Long-Evans) rats 10ug/kg TCDD treated 10d _vs_ untreated control	RNA expression	Affymetrix GeneChip Rat RAE230 2.0	8e-09	5	fold change	55
Study_111:Liver expression profiles of dioxin-sensitive and resistant rats in response to TCDD treatment	GSE13513		Rattus norvegicus	54.0068	Liver of rats 10ug/kg TCDD treated 4d - TCDD resistant (Han-Wistar) _vs_ sensitive (Long-Evans)	RNA expression	Affymetrix GeneChip Rat RAE230 2.0	0.0203	4	fold change	-1.92
Study_111:Liver expression profiles of dioxin-sensitive and resistant rats in response to TCDD treatment	GSE13513		Rattus norvegicus	43.7032	Liver of TCDD-sensitive (Long-Evan) rats 10ug/kg TCDD treated 4d _vs_ untreated control	RNA expression	Affymetrix GeneChip Rat RAE230 2.0	0.0233	4	fold change	1.87
Study_111:Liver expression profiles of dioxin-sensitive and resistant rats in response to TCDD treatment	GSE13513		Rattus norvegicus	36.1878	Liver of TCDD-sensitive (Long-Evans) rats 10ug-kg TCDD treated 4d _vs_ caloric-restricted control	RNA expression	Affymetrix GeneChip Rat RAE230 2.0	0.0178	4	fold change	1.91
Study_112:Myelodysplasia cells expressing wildtype and mutant U2AF35, an RNA splicing factor	GSE31172		Homo sapiens	98.2415	HeLa cervical carcinoma cells transduced with S34F mutant U2AF35 _vs_ mock-transduced	RNA expression	Affymetrix GeneChip Human HG_U133 Plus 2.0	0.0002	3	fold change	3.46
Study_113:Gaucher Disease progression in the liver and lungs in disease models in mouse	GSE23408		Mus musculus	98.255	Lung of Gauchers disease mouse model GBA-D409V null 28wk old _vs_ 4wk old	RNA expression	Affymetrix GeneChip Mouse MG_430 2.0	0.0011	2	fold change	-6.68
Study_113:Gaucher Disease progression in the liver and lungs in disease models in mouse	GSE23408		Mus musculus	52.3133	Lung of 28wk old mice - Gauchers disease model GBA-D409V _vs_ wildtype	RNA expression	Affymetrix GeneChip Mouse MG_430 2.0	0.0006	2	fold change	-2.42
Study_114:Transgenic Myc-Driven Liver Tumor Formation and Regression	GSE28198		Mus musculus	98.5105	Liver tissue 8-9wk myc expresssion then 72hr no myc expression - regressing tumor _vs_ control live	RNA expression	Agilent Mouse Whole Genome G4122A/G4122F	0.0003	4	fold change	44.7
Study_114:Transgenic Myc-Driven Liver Tumor Formation and Regression	GSE28198		Mus musculus	95.5639	Liver tissue 8-9wk myc expresssion - tumor tissue _vs_ control liver	RNA expression	Agilent Mouse Whole Genome G4122A/G4122F	0.0013	4	fold change	63.3
Study_115:Stem cells and progenitor cells from acute myeloid leukemia patients and healthy individuals	GSE24006		Homo sapiens	98.9531	Leukemic stem cells from blood of AML patients _vs_ normal cord blood multipotent progenitors	RNA expression	Affymetrix GeneChip Human HG_U133 Plus 2.0	0.0003	8	fold change	-36
Study_115:Stem cells and progenitor cells from acute myeloid leukemia patients and healthy individuals	GSE24006		Homo sapiens	98.7147	Leukemic stem cells from blood of acute myeloid leukemia patients _vs_ normal cord blood HSCs	RNA expression	Affymetrix GeneChip Human HG_U133 Plus 2.0	0.0003	8	fold change	-38.8
Study_115:Stem cells and progenitor cells from acute myeloid leukemia patients and healthy individuals	GSE24006		Homo sapiens	98.9531	Leukemic stem cells from blood of AML patients _vs_ normal bone marrow multipotent progenitors	RNA expression	Affymetrix GeneChip Human HG_U133 Plus 2.0	0.0003	8	fold change	-36
Study_115:Stem cells and progenitor cells from acute myeloid leukemia patients and healthy individuals	GSE24006		Homo sapiens	97.6162	Leukemic stem cells from blood of acute myeloid leukemia patients _vs_ normal bone marrow HSCs	RNA expression	Affymetrix GeneChip Human HG_U133 Plus 2.0	0.0004	8	fold change	-31.3
Study_115:Stem cells and progenitor cells from acute myeloid leukemia patients and healthy individuals	GSE24006		Homo sapiens	50.9996	Bone marrow of heathy donors - granulocyte-monocyte progenitors _vs_ HSCs	RNA expression	Affymetrix GeneChip Human HG_U133 Plus 2.0	0.0069	3	fold change	-9.43
Study_115:Stem cells and progenitor cells from acute myeloid leukemia patients and healthy individuals	GSE24006		Homo sapiens	50.0646	CD45RA+ cells from bone marrow of healthy donors _vs_ umbilical cord blood	RNA expression	Affymetrix GeneChip Human HG_U133 Plus 2.0	0.0187	1	fold change	-1.77
Study_115:Stem cells and progenitor cells from acute myeloid leukemia patients and healthy individuals	GSE24006		Homo sapiens	45.3042	Bone marrow of heathy donors - CD90- CD45RA+ cells _vs_ CD90+ CD45RA- HSCs	RNA expression	Affymetrix GeneChip Human HG_U133 Plus 2.0	0.0493	1	fold change	-1.76
Study_115:Stem cells and progenitor cells from acute myeloid leukemia patients and healthy individuals	GSE24006		Homo sapiens	43.6628	Bone marrow of heathy donors - common myeloid progenitors _vs_ HSCs	RNA expression	Affymetrix GeneChip Human HG_U133 Plus 2.0	0.0382	3	fold change	-6.5
Study_115:Stem cells and progenitor cells from acute myeloid leukemia patients and healthy individuals	GSE24006		Homo sapiens	32.1172	Umbilical cord blood - CD90- CD45RA+ cells _vs_ CD90+ CD45RA- HSCs	RNA expression	Affymetrix GeneChip Human HG_U133 Plus 2.0	0.0345	3	fold change	-1.23
Study_116:Notch signaling activation and inactivation in colorectal tumors	GSE21392		Mus musculus	98.5902	Colorectal tumor from Apcmin mice with Notch inactivated _vs_ wildtype Notch signaling	RNA expression	Illumina Sentrix Mouse-6 v1_1 (Target ID)	0.0049	2	fold change	2.77
Study_116:Notch signaling activation and inactivation in colorectal tumors	GSE21392		Mus musculus	68.1682	Colorectal tumor from Apcmin mice with constitutive Notch activation _vs_ normal colon	RNA expression	Illumina Sentrix Mouse-6 v1_1 (Target ID)	0.0199	2	fold change	-1.82
Study_117:Genomics Assisted Toxicity Evaluation system study - Human Hepatocytes			Homo sapiens	98.6349	Hepatocytes of female donors treated 24hr with 10000uM isoniazid _vs_ 0uM	RNA expression	Affymetrix GeneChip Human HG_U133 Plus 2.0	0.011	2	fold change	5.33
Study_117:Genomics Assisted Toxicity Evaluation system study - Human Hepatocytes			Homo sapiens	98.3981	Hepatocytes of female donors treated 24hr with 400uM diclofenac _vs_ 0uM	RNA expression	Affymetrix GeneChip Human HG_U133 Plus 2.0	0.02	2	fold change	10.8
Study_117:Genomics Assisted Toxicity Evaluation system study - Human Hepatocytes			Homo sapiens	97.0007	Hepatocytes of female donors treated 24hr with 1000uM valproic acid _vs_ 0uM	RNA expression	Affymetrix GeneChip Human HG_U133 Plus 2.0	0.0248	2	fold change	3.7
Study_117:Genomics Assisted Toxicity Evaluation system study - Human Hepatocytes			Homo sapiens	96.8467	Hepatocytes of female donors treated 24hr with 5000uM valproic acid _vs_ 0uM	RNA expression	Affymetrix GeneChip Human HG_U133 Plus 2.0	0.0294	2	fold change	6.61
Study_117:Genomics Assisted Toxicity Evaluation system study - Human Hepatocytes			Homo sapiens	93.4597	Hepatocytes of female donors treated 8hr with 400uM diclofenac _vs_ 0uM	RNA expression	Affymetrix GeneChip Human HG_U133 Plus 2.0	0.0026	2	fold change	3.25
Study_117:Genomics Assisted Toxicity Evaluation system study - Human Hepatocytes			Homo sapiens	90.9025	Hepatocytes of female donors treated 24hr with 150uM nifedipine _vs_ 0uM	RNA expression	Affymetrix GeneChip Human HG_U133 Plus 2.0	0.0009	2	fold change	2.17
Study_117:Genomics Assisted Toxicity Evaluation system study - Human Hepatocytes			Homo sapiens	89.7747	Hepatocytes of female donors treated 24hr with 300uM ajmaline _vs_ 0uM	RNA expression	Affymetrix GeneChip Human HG_U133 Plus 2.0	0.0015	2	fold change	2
Study_117:Genomics Assisted Toxicity Evaluation system study - Human Hepatocytes			Homo sapiens	88.227	Hepatocytes of female donors treated 24hr with 75uM adapin _vs_ 0uM	RNA expression	Affymetrix GeneChip Human HG_U133 Plus 2.0	0.0144	2	fold change	2.37
Study_117:Genomics Assisted Toxicity Evaluation system study - Human Hepatocytes			Homo sapiens	88.0375	Hepatocytes of female donors treated 24hr with 20uM haloperidol _vs_ 0uM	RNA expression	Affymetrix GeneChip Human HG_U133 Plus 2.0	0.022	2	fold change	1.39
Study_117:Genomics Assisted Toxicity Evaluation system study - Human Hepatocytes			Homo sapiens	86.7333	Hepatocytes of female donors treated 24hr with 15uM perhexiline _vs_ 0uM	RNA expression	Affymetrix GeneChip Human HG_U133 Plus 2.0	0.0072	2	fold change	1.96
Study_117:Genomics Assisted Toxicity Evaluation system study - Human Hepatocytes			Homo sapiens	85.706	Hepatocytes of female donors treated 24hr with 4000uM ethambutol _vs_ 0uM	RNA expression	Affymetrix GeneChip Human HG_U133 Plus 2.0	0.0065	2	fold change	2.26
Study_117:Genomics Assisted Toxicity Evaluation system study - Human Hepatocytes			Homo sapiens	83.8349	Hepatocytes of female donors treated 24hr with 35uM danazol _vs_ 0uM	RNA expression	Affymetrix GeneChip Human HG_U133 Plus 2.0	0.0081	2	fold change	3.7
Study_117:Genomics Assisted Toxicity Evaluation system study - Human Hepatocytes			Homo sapiens	80.6972	Hepatocytes of female donors treated 8hr with 150uM nifedipine _vs_ 0uM	RNA expression	Affymetrix GeneChip Human HG_U133 Plus 2.0	0.0308	2	fold change	1.54
Study_117:Genomics Assisted Toxicity Evaluation system study - Human Hepatocytes			Homo sapiens	77.5904	Hepatocytes of female donors treated 24hr with 200uM naphthyl isothiocyanate _vs_ 0uM	RNA expression	Affymetrix GeneChip Human HG_U133 Plus 2.0	0.0024	2	fold change	2.52
Study_117:Genomics Assisted Toxicity Evaluation system study - Human Hepatocytes			Homo sapiens	74.173	Hepatocytes of female donors treated 24hr with 4000uM ranitidine _vs_ 0uM	RNA expression	Affymetrix GeneChip Human HG_U133 Plus 2.0	0.0382	2	fold change	2.52
Study_117:Genomics Assisted Toxicity Evaluation system study - Human Hepatocytes			Homo sapiens	73.0268	Hepatocytes of female donors treated 24hr with 100uM benzbromarone _vs_ 0uM	RNA expression	Affymetrix GeneChip Human HG_U133 Plus 2.0	0.0162	2	fold change	3.2
Study_117:Genomics Assisted Toxicity Evaluation system study - Human Hepatocytes			Homo sapiens	73.1572	Hepatocytes of female donors treated 24hr with 600uM ethionamide _vs_ 0uM	RNA expression	Affymetrix GeneChip Human HG_U133 Plus 2.0	0.0073	2	fold change	-1.42
Study_117:Genomics Assisted Toxicity Evaluation system study - Human Hepatocytes			Homo sapiens	69.7924	Hepatocytes of female donors treated 24hr with 600uM omeprazole _vs_ 0uM	RNA expression	Affymetrix GeneChip Human HG_U133 Plus 2.0	0.0172	2	fold change	4.45
Study_117:Genomics Assisted Toxicity Evaluation system study - Human Hepatocytes			Homo sapiens	67.8288	Hepatocytes of female donors treated 24hr with 125uM nitrofurantoin _vs_ 0uM	RNA expression	Affymetrix GeneChip Human HG_U133 Plus 2.0	0.0178	2	fold change	2.61
Study_117:Genomics Assisted Toxicity Evaluation system study - Human Hepatocytes			Homo sapiens	68.2426	Hepatocytes of female donors treated 2hr with 2000uM thioacetamide _vs_ 0uM	RNA expression	Affymetrix GeneChip Human HG_U133 Plus 2.0	0.0076	2	fold change	-1.37
Study_117:Genomics Assisted Toxicity Evaluation system study - Human Hepatocytes			Homo sapiens	65.0643	Hepatocytes of female donors treated 24hr with 70uM allyl alcohol _vs_ 0uM	RNA expression	Affymetrix GeneChip Human HG_U133 Plus 2.0	0.0306	2	fold change	2.54
Study_117:Genomics Assisted Toxicity Evaluation system study - Human Hepatocytes			Homo sapiens	63.9468	Hepatocytes of female donors treated 24hr with 150uM diltiazem _vs_ 0uM	RNA expression	Affymetrix GeneChip Human HG_U133 Plus 2.0	0.0229	2	fold change	1.46
Study_117:Genomics Assisted Toxicity Evaluation system study - Human Hepatocytes			Homo sapiens	58.7227	Hepatocytes of female donors treated 24hr with 600uM methapyrilene _vs_ 0uM	RNA expression	Affymetrix GeneChip Human HG_U133 Plus 2.0	0.0131	2	fold change	2.56
Study_117:Genomics Assisted Toxicity Evaluation system study - Human Hepatocytes			Homo sapiens	56.9541	Hepatocytes of female donors treated 24hr with 35uM promethazine _vs_ 0uM	RNA expression	Affymetrix GeneChip Human HG_U133 Plus 2.0	0.0045	2	fold change	1.6
Study_117:Genomics Assisted Toxicity Evaluation system study - Human Hepatocytes			Homo sapiens	54.336	Hepatocytes of female donors treated 8hr with 35uM danazol _vs_ 0uM	RNA expression	Affymetrix GeneChip Human HG_U133 Plus 2.0	0.0117	2	fold change	1.47
Study_117:Genomics Assisted Toxicity Evaluation system study - Human Hepatocytes			Homo sapiens	47.8432	Hepatocytes of female donors treated 8hr with 75uM adapin _vs_ 0uM	RNA expression	Affymetrix GeneChip Human HG_U133 Plus 2.0	0.027	2	fold change	1.21
Study_117:Genomics Assisted Toxicity Evaluation system study - Human Hepatocytes			Homo sapiens	43.9908	Hepatocytes of female donors treated 24hr with 5000uM sulpiride _vs_ 0uM	RNA expression	Affymetrix GeneChip Human HG_U133 Plus 2.0	0.0131	2	fold change	1.67
Study_117:Genomics Assisted Toxicity Evaluation system study - Human Hepatocytes			Homo sapiens	43.4465	Hepatocytes of female donors treated 8hr with 5000uM valproic acid _vs_ 0uM	RNA expression	Affymetrix GeneChip Human HG_U133 Plus 2.0	0.0258	2	fold change	1.49
Study_117:Genomics Assisted Toxicity Evaluation system study - Human Hepatocytes			Homo sapiens	36.5591	Hepatocytes of female donors treated 24hr with 14.6uM azathioprine _vs_ 0uM	RNA expression	Affymetrix GeneChip Human HG_U133 Plus 2.0	0.0168	2	fold change	1.27
Study_117:Genomics Assisted Toxicity Evaluation system study - Human Hepatocytes			Homo sapiens	29.5322	Hepatocytes of female donors treated 24hr with 60uM papaverine _vs_ 0uM	RNA expression	Affymetrix GeneChip Human HG_U133 Plus 2.0	0.0406	2	fold change	1.62
Study_117:Genomics Assisted Toxicity Evaluation system study - Human Hepatocytes			Homo sapiens	30.2294	Hepatocytes of male donors treated 24hr with 1000uM metformin _vs_ 0uM	RNA expression	Affymetrix GeneChip Human HG_U133 Plus 2.0	0.031	2	fold change	1.7
Study_117:Genomics Assisted Toxicity Evaluation system study - Human Hepatocytes			Homo sapiens	30.1257	Hepatocytes of female donors treated 8hr with 140uM labetalol _vs_ 0uM	RNA expression	Affymetrix GeneChip Human HG_U133 Plus 2.0	0.0427	2	fold change	1.28
Study_118:Mycosis fungoides skin tumor staging before treatment and patient outcome	GSE12902		Homo sapiens	98.3981	Skin tumor from Mycosis fungoides at diagnosis with tumor-stage T2N0M0B0 _vs_ T1N0M0B0	RNA expression	Affymetrix GeneChip Human HG_U133 Plus 2.0	0.0022	9	fold change	4.32
Study_119:Lung gene expression profiles of Smad-1 lung epithelium-specific null embryos	GSE26502		Mus musculus	99.1198	Lung of E18.5 mice - Smad1 lung epithelium-specific conditional null _vs_ wildtype	RNA expression	Affymetrix GeneChip Mouse MG_430 2.0	0.0047	3	fold change	-7.49
Study_120:Blood leukocytes from pediatric and adult early- and mid-stage severe burn patients	GSE19743		Homo sapiens	98.7928	Leukocytes of adult middle stage burn patients that survived burn - BAUX score > 100 _vs_ < 100	RNA expression	Affymetrix GeneChip Human HG_U133 Plus 2.0	0.0027	7	fold change	-2.1
Study_120:Blood leukocytes from pediatric and adult early- and mid-stage severe burn patients	GSE19743		Homo sapiens	74.0829	Leukocytes of adult early stage burn patients with BAUX score < 100 - death from burn _vs_ survived	RNA expression	Affymetrix GeneChip Human HG_U133 Plus 2.0	0.0009	2	fold change	-2.29
Study_120:Blood leukocytes from pediatric and adult early- and mid-stage severe burn patients	GSE19743		Homo sapiens	69.0865	Leukocytes of pediatric middle stage burn patients _vs_ healthy pediatric controls	RNA expression	Affymetrix GeneChip Human HG_U133 Plus 2.0	2.1e-11	26	fold change	-3.46
Study_120:Blood leukocytes from pediatric and adult early- and mid-stage severe burn patients	GSE19743		Homo sapiens	65.9013	Leukocytes of adult middle stage burn patients _vs_ healthy adult controls	RNA expression	Affymetrix GeneChip Human HG_U133 Plus 2.0	1.9e-13	31	fold change	-3.69
Study_120:Blood leukocytes from pediatric and adult early- and mid-stage severe burn patients	GSE19743		Homo sapiens	64.0467	Leukocytes of pediatric early stage burn patients _vs_ healthy pediatric controls	RNA expression	Affymetrix GeneChip Human HG_U133 Plus 2.0	8.1e-08	26	fold change	-2.75
Study_120:Blood leukocytes from pediatric and adult early- and mid-stage severe burn patients	GSE19743		Homo sapiens	60.7548	Leukocytes of adult early stage burn patients _vs_ healthy adult controls	RNA expression	Affymetrix GeneChip Human HG_U133 Plus 2.0	1e-11	31	fold change	-3.03
Study_120:Blood leukocytes from pediatric and adult early- and mid-stage severe burn patients	GSE19743		Homo sapiens	34.4002	Leukocytes of pediatric burn patients - middle stage _vs_ early stage	RNA expression	Affymetrix GeneChip Human HG_U133 Plus 2.0	0.0383	26	fold change	-1.26
Study_121:Renal cell carcinoma and normal renal tubular epithelial cell gene expression responses to HAMLET	GSE23772		Homo sapiens	98.8299	A-498 renal carcinoma cells treated with 0.3mM HAMLET for 24hr _vs_ time matched control	RNA expression	Illumina Human HT-12 (WG-6) v3.0 expression beadchip	3.2e-05	3	fold change	11.2
Study_121:Renal cell carcinoma and normal renal tubular epithelial cell gene expression responses to HAMLET	GSE23772		Homo sapiens	92.816	A-498 renal carcinoma cells treated with 0.3mM HAMLET for 6hr _vs_ time matched control	RNA expression	Illumina Human HT-12 (WG-6) v3.0 expression beadchip	0.0003	3	fold change	5.81
Study_121:Renal cell carcinoma and normal renal tubular epithelial cell gene expression responses to HAMLET	GSE23772		Homo sapiens	81.5807	A-498 renal carcinoma cells treated with 0.3mM HAMLET for 3hr _vs_ time matched control	RNA expression	Illumina Human HT-12 (WG-6) v3.0 expression beadchip	0.0022	3	fold change	2.64
Study_121:Renal cell carcinoma and normal renal tubular epithelial cell gene expression responses to HAMLET	GSE23772		Homo sapiens	75.7312	A-498 renal carcinoma cells _vs_ primary renal tubular epithelial cells	RNA expression	Illumina Human HT-12 (WG-6) v3.0 expression beadchip	0.0002	3	fold change	-13.2
Study_122:Musculus vastus lateralis of mono- and dizygotic twin pairs discordant for physical activity	GSE20319		Homo sapiens	98.3865	Musculus vastus lateralis from physically active twin _vs_ matched inactive twin	RNA expression	Illumina Human HT-12 (WG-6) v3.0 expression beadchip	0.0365	10	fold change	1.29
Study_123:Lung gene expression profiles in the Foxa2 null mouse	GSE19204		Mus musculus	98.3497	Lung from PN15 mice - Foxa2 knockout _vs_ wildtype	RNA expression	Affymetrix GeneChip Mouse MG_430 2.0	0.0014	3	fold change	-12.1
Study_124:GSK cancer cell line transcript profiling			Homo sapiens	98.5552	Small cell carcinoma of lung cell line NCIH524 - relative gene expression	RNA expression	Affymetrix GeneChip Human HG_U133 Plus 2.0	n/a		fold change	24.2
Study_124:GSK cancer cell line transcript profiling			Homo sapiens	98.4775	Small cell carcinoma of lung cell line DMS79 - relative gene expression	RNA expression	Affymetrix GeneChip Human HG_U133 Plus 2.0	n/a		fold change	29.2
Study_124:GSK cancer cell line transcript profiling			Homo sapiens	98.2415	Small cell carcinoma of lung cell line NCIH2081 - relative gene expression	RNA expression	Affymetrix GeneChip Human HG_U133 Plus 2.0	n/a		fold change	25.9
Study_124:GSK cancer cell line transcript profiling			Homo sapiens	97.2309	Small cell carcinoma of lung cell line DMS114 - relative gene expression	RNA expression	Affymetrix GeneChip Human HG_U133 Plus 2.0	n/a		fold change	19.5
Study_124:GSK cancer cell line transcript profiling			Homo sapiens	96.3168	Lung cancer cell line NCIH1155 - relative gene expression	RNA expression	Affymetrix GeneChip Human HG_U133 Plus 2.0	n/a		fold change	22.2
Study_124:GSK cancer cell line transcript profiling			Homo sapiens	96.9236	Small cell carcinoma of lung cell line NCIH2107 - relative gene expression	RNA expression	Affymetrix GeneChip Human HG_U133 Plus 2.0	n/a		fold change	20.1
Study_124:GSK cancer cell line transcript profiling			Homo sapiens	94.1761	Lung cancer cell line NCIH2171 - relative gene expression	RNA expression	Affymetrix GeneChip Human HG_U133 Plus 2.0	n/a		fold change	17.5
Study_124:GSK cancer cell line transcript profiling			Homo sapiens	94.4662	Small cell carcinoma of lung cell line NCIH1618 - relative gene expression	RNA expression	Affymetrix GeneChip Human HG_U133 Plus 2.0	n/a		fold change	20.1
Study_124:GSK cancer cell line transcript profiling			Homo sapiens	93.8174	Lung cancer cell line NCIH2195 - relative gene expression	RNA expression	Affymetrix GeneChip Human HG_U133 Plus 2.0	n/a		fold change	22
Study_124:GSK cancer cell line transcript profiling			Homo sapiens	94.1035	Thyroid cancer cell line TT - relative gene expression	RNA expression	Affymetrix GeneChip Human HG_U133 Plus 2.0	n/a		fold change	20.9
Study_124:GSK cancer cell line transcript profiling			Homo sapiens	92.7541	Lung cancer cell line CORL88 - relative gene expression	RNA expression	Affymetrix GeneChip Human HG_U133 Plus 2.0	n/a		fold change	18.6
Study_124:GSK cancer cell line transcript profiling			Homo sapiens	91.9219	Lung Caner cell line NCIH82 - relative gene expression	RNA expression	Affymetrix GeneChip Human HG_U133 Plus 2.0	n/a		fold change	17
Study_124:GSK cancer cell line transcript profiling			Homo sapiens	91.1727	Small cell carcinoma of lung cell line NCIH1694 - relative gene expression	RNA expression	Affymetrix GeneChip Human HG_U133 Plus 2.0	n/a		fold change	16.8
Study_124:GSK cancer cell line transcript profiling			Homo sapiens	90.9703	Wilms' tumor cell line G401 - relative gene expression	RNA expression	Affymetrix GeneChip Human HG_U133 Plus 2.0	n/a		fold change	14.2
Study_124:GSK cancer cell line transcript profiling			Homo sapiens	89.2522	Small cell carcinoma of lung cell line DMS273 - relative gene expression	RNA expression	Affymetrix GeneChip Human HG_U133 Plus 2.0	n/a		fold change	13.6
Study_124:GSK cancer cell line transcript profiling			Homo sapiens	89.5784	Lung Caner cell line NCIH522 - relative gene expression	RNA expression	Affymetrix GeneChip Human HG_U133 Plus 2.0	n/a		fold change	13.7
Study_124:GSK cancer cell line transcript profiling			Homo sapiens	88.4815	Small cell carcinoma of lung cell line DMS53 - relative gene expression	RNA expression	Affymetrix GeneChip Human HG_U133 Plus 2.0	n/a		fold change	15
Study_124:GSK cancer cell line transcript profiling			Homo sapiens	87.1642	Small cell carcinoma of lung cell line NCIH1436 - relative gene expression	RNA expression	Affymetrix GeneChip Human HG_U133 Plus 2.0	n/a		fold change	13.4
Study_124:GSK cancer cell line transcript profiling			Homo sapiens	87.1019	Lung Caner cell line NCIH661 - relative gene expression	RNA expression	Affymetrix GeneChip Human HG_U133 Plus 2.0	n/a		fold change	14.4
Study_124:GSK cancer cell line transcript profiling			Homo sapiens	84.3526	Breast carcinoma cell line HCC1599 - relative gene expression	RNA expression	Affymetrix GeneChip Human HG_U133 Plus 2.0	n/a		fold change	12.2
Study_124:GSK cancer cell line transcript profiling			Homo sapiens	83.7212	Ovary cancer cell line COLO704 - relative gene expression	RNA expression	Affymetrix GeneChip Human HG_U133 Plus 2.0	n/a		fold change	11.6
Study_124:GSK cancer cell line transcript profiling			Homo sapiens	82.3737	Lung Caner cell line A427 - relative gene expression	RNA expression	Affymetrix GeneChip Human HG_U133 Plus 2.0	n/a		fold change	10.8
Study_124:GSK cancer cell line transcript profiling			Homo sapiens	81.5541	Ovarian cancer cell line CaOv3 - relative gene expression	RNA expression	Affymetrix GeneChip Human HG_U133 Plus 2.0	n/a		fold change	12.3
Study_124:GSK cancer cell line transcript profiling			Homo sapiens	81.3392	Blastic phase chronic myeloid leukemia cell line CMLT1 - relative gene expression	RNA expression	Affymetrix GeneChip Human HG_U133 Plus 2.0	n/a		fold change	12.9
Study_124:GSK cancer cell line transcript profiling			Homo sapiens	79.6001	Lung Adenocarcinoma cell line NCIH2228 - relative gene expression	RNA expression	Affymetrix GeneChip Human HG_U133 Plus 2.0	n/a		fold change	13.6
Study_124:GSK cancer cell line transcript profiling			Homo sapiens	80.1192	Prostate carcinoma cell line 22Rv1 - relative gene expression	RNA expression	Affymetrix GeneChip Human HG_U133 Plus 2.0	n/a		fold change	8.82
Study_124:GSK cancer cell line transcript profiling			Homo sapiens	78.8855	Small cell carcinoma of lung cell line NCIH1930 - relative gene expression	RNA expression	Affymetrix GeneChip Human HG_U133 Plus 2.0	n/a		fold change	10.6
Study_124:GSK cancer cell line transcript profiling			Homo sapiens	76.3382	Uterine cancer cell line KLE - relative gene expression	RNA expression	Affymetrix GeneChip Human HG_U133 Plus 2.0	n/a		fold change	9.27
Study_124:GSK cancer cell line transcript profiling			Homo sapiens	77.0559	Bladder carcinoma cell line HT1376 - relative gene expression	RNA expression	Affymetrix GeneChip Human HG_U133 Plus 2.0	n/a		fold change	11.3
Study_124:GSK cancer cell line transcript profiling			Homo sapiens	75.6327	Lung cancer cell line CORL279 - relative gene expression	RNA expression	Affymetrix GeneChip Human HG_U133 Plus 2.0	n/a		fold change	9.64
Study_124:GSK cancer cell line transcript profiling			Homo sapiens	74.5323	Small cell carcinoma of lung cell line NCIH1092 - relative gene expression	RNA expression	Affymetrix GeneChip Human HG_U133 Plus 2.0	n/a		fold change	10.2
Study_124:GSK cancer cell line transcript profiling			Homo sapiens	73.9492	Lung cancer cell line NCIH187 - relative gene expression	RNA expression	Affymetrix GeneChip Human HG_U133 Plus 2.0	n/a		fold change	9.53
Study_124:GSK cancer cell line transcript profiling			Homo sapiens	72.5531	Large cell carcinoma of lung cell line NCIH1581 - relative gene expression	RNA expression	Affymetrix GeneChip Human HG_U133 Plus 2.0	n/a		fold change	6.8
Study_124:GSK cancer cell line transcript profiling			Homo sapiens	71.498	Gestational choriocarcinoma cell line JEG3 - relative gene expression	RNA expression	Affymetrix GeneChip Human HG_U133 Plus 2.0	n/a		fold change	9.82
Study_124:GSK cancer cell line transcript profiling			Homo sapiens	71.664	Gestational choriocarcinoma cell line JAR - relative gene expression	RNA expression	Affymetrix GeneChip Human HG_U133 Plus 2.0	n/a		fold change	8.61
Study_124:GSK cancer cell line transcript profiling			Homo sapiens	70.4325	Malignant melanoma of rectum cell line NCIH630 - relative gene expression	RNA expression	Affymetrix GeneChip Human HG_U133 Plus 2.0	n/a		fold change	8.47
Study_124:GSK cancer cell line transcript profiling			Homo sapiens	68.2054	Small cell carcinoma of lung cell line NCIH748 - relative gene expression	RNA expression	Affymetrix GeneChip Human HG_U133 Plus 2.0	n/a		fold change	8.98
Study_124:GSK cancer cell line transcript profiling			Homo sapiens	66.9057	Lung Adenocarcinoma cell line NCIH2030 - relative gene expression	RNA expression	Affymetrix GeneChip Human HG_U133 Plus 2.0	n/a		fold change	8.69
Study_124:GSK cancer cell line transcript profiling			Homo sapiens	65.3757	Lung bronchogenic carcinoma cell line ChaGo-K-1 - relative gene expression	RNA expression	Affymetrix GeneChip Human HG_U133 Plus 2.0	n/a		fold change	7.09
Study_124:GSK cancer cell line transcript profiling			Homo sapiens	65.7601	Liver carcinoma cell line SNU398 - relative gene expression	RNA expression	Affymetrix GeneChip Human HG_U133 Plus 2.0	n/a		fold change	8.12
Study_124:GSK cancer cell line transcript profiling			Homo sapiens	64.5853	Lung cancer cell line CORL23 - relative gene expression	RNA expression	Affymetrix GeneChip Human HG_U133 Plus 2.0	n/a		fold change	6.84
Study_124:GSK cancer cell line transcript profiling			Homo sapiens	63.8146	Carcinoma cervix uteri cell line DoTc2 - relative gene expression	RNA expression	Affymetrix GeneChip Human HG_U133 Plus 2.0	n/a		fold change	7.43
Study_124:GSK cancer cell line transcript profiling			Homo sapiens	61.7314	Brain neuroblastoma cell line SKNFI - relative gene expression	RNA expression	Affymetrix GeneChip Human HG_U133 Plus 2.0	n/a		fold change	7.27
Study_124:GSK cancer cell line transcript profiling			Homo sapiens	60.7246	Carcinoma of pancreas cell line MIAPaCa - relative gene expression	RNA expression	Affymetrix GeneChip Human HG_U133 Plus 2.0	n/a		fold change	6.91
Study_124:GSK cancer cell line transcript profiling			Homo sapiens	59.3183	Lung oat cell carcinoma cell line COLO-668 - relative gene expression	RNA expression	Affymetrix GeneChip Human HG_U133 Plus 2.0	n/a		fold change	6.67
Study_124:GSK cancer cell line transcript profiling			Homo sapiens	58.1673	Gestational choriocarcinoma cell line BeWo - relative gene expression	RNA expression	Affymetrix GeneChip Human HG_U133 Plus 2.0	n/a		fold change	6.56
Study_124:GSK cancer cell line transcript profiling			Homo sapiens	57.6488	Colon carcinoma cell line NCIH716 - relative gene expression	RNA expression	Affymetrix GeneChip Human HG_U133 Plus 2.0	n/a		fold change	5.85
Study_124:GSK cancer cell line transcript profiling			Homo sapiens	56.8227	Lung cancer cell line NCIH810 - relative gene expression	RNA expression	Affymetrix GeneChip Human HG_U133 Plus 2.0	n/a		fold change	6.33
Study_124:GSK cancer cell line transcript profiling			Homo sapiens	55.8672	Myeloma cell line SKO007 - relative gene expression	RNA expression	Affymetrix GeneChip Human HG_U133 Plus 2.0	n/a		fold change	6.82
Study_124:GSK cancer cell line transcript profiling			Homo sapiens	55.8416	Myeloid Leukemia cell line NCIH1048 - relative gene expression	RNA expression	Affymetrix GeneChip Human HG_U133 Plus 2.0	n/a		fold change	5.65
Study_124:GSK cancer cell line transcript profiling			Homo sapiens	55.9691	Carcinoid tumor of lung cell line NCIH720 - relative gene expression	RNA expression	Affymetrix GeneChip Human HG_U133 Plus 2.0	n/a		fold change	5
Study_124:GSK cancer cell line transcript profiling			Homo sapiens	53.6015	Lung Adenocarcinoma cell line NCIH2009 - relative gene expression	RNA expression	Affymetrix GeneChip Human HG_U133 Plus 2.0	n/a		fold change	5.81
Study_124:GSK cancer cell line transcript profiling			Homo sapiens	53.555	Liver carcinoma cell line SNU182 - relative gene expression	RNA expression	Affymetrix GeneChip Human HG_U133 Plus 2.0	n/a		fold change	5.4
Study_124:GSK cancer cell line transcript profiling			Homo sapiens	52.4356	Connective tissue cancer cell line HT1080 - relative gene expression	RNA expression	Affymetrix GeneChip Human HG_U133 Plus 2.0	n/a		fold change	6.56
Study_124:GSK cancer cell line transcript profiling			Homo sapiens	52.7504	Pharynx cancer cell line Detroit562 - relative gene expression	RNA expression	Affymetrix GeneChip Human HG_U133 Plus 2.0	n/a		fold change	5.98
Study_124:GSK cancer cell line transcript profiling			Homo sapiens	50.6216	Uterine cancer cell line HEC1A - relative gene expression	RNA expression	Affymetrix GeneChip Human HG_U133 Plus 2.0	n/a		fold change	4.1
Study_124:GSK cancer cell line transcript profiling			Homo sapiens	50.6632	Rhabdomyosarcoma of connective or soft tissue cell line A673 - relative gene expression	RNA expression	Affymetrix GeneChip Human HG_U133 Plus 2.0	n/a		fold change	4.78
Study_124:GSK cancer cell line transcript profiling			Homo sapiens	48.1241	Lung Caner cell line Calu6 - relative gene expression	RNA expression	Affymetrix GeneChip Human HG_U133 Plus 2.0	n/a		fold change	4.21
Study_124:GSK cancer cell line transcript profiling			Homo sapiens	48.1621	Breast carcinoma cell line HCC2157 - relative gene expression	RNA expression	Affymetrix GeneChip Human HG_U133 Plus 2.0	n/a		fold change	5.31
Study_124:GSK cancer cell line transcript profiling			Homo sapiens	45.6575	Brain cancer cell line NCIH295R - relative gene expression	RNA expression	Affymetrix GeneChip Human HG_U133 Plus 2.0	n/a		fold change	5.14
Study_124:GSK cancer cell line transcript profiling			Homo sapiens	44.5486	Small cell carcinoma of lung cell line DMS153 - relative gene expression	RNA expression	Affymetrix GeneChip Human HG_U133 Plus 2.0	n/a		fold change	5.12
Study_124:GSK cancer cell line transcript profiling			Homo sapiens	44.5002	Lung cancer cell line NCIH446 - relative gene expression	RNA expression	Affymetrix GeneChip Human HG_U133 Plus 2.0	n/a		fold change	5.28
Study_124:GSK cancer cell line transcript profiling			Homo sapiens	45.1875	Chronic myelogenous leukemia cell line MEG01 - relative gene expression	RNA expression	Affymetrix GeneChip Human HG_U133 Plus 2.0	n/a		fold change	4.47
Study_124:GSK cancer cell line transcript profiling			Homo sapiens	43.8339	Prostate epithelial cell line RWPE1 - relative gene expression	RNA expression	Affymetrix GeneChip Human HG_U133 Plus 2.0	n/a		fold change	4.49
Study_124:GSK cancer cell line transcript profiling			Homo sapiens	41.7781	Lung cancer cell line NCIH2170 - relative gene expression	RNA expression	Affymetrix GeneChip Human HG_U133 Plus 2.0	n/a		fold change	3.66
Study_124:GSK cancer cell line transcript profiling			Homo sapiens	40.4446	Melanoma of skin cell line CHL1 - relative gene expression	RNA expression	Affymetrix GeneChip Human HG_U133 Plus 2.0	n/a		fold change	3.49
Study_124:GSK cancer cell line transcript profiling			Homo sapiens	39.9581	Colon carcinoma cell line SW480 - relative gene expression	RNA expression	Affymetrix GeneChip Human HG_U133 Plus 2.0	n/a		fold change	4.39
Study_124:GSK cancer cell line transcript profiling			Homo sapiens	39.3568	Lung Adenocarcinoma cell line NCIH1793 - relative gene expression	RNA expression	Affymetrix GeneChip Human HG_U133 Plus 2.0	n/a		fold change	3.64
Study_124:GSK cancer cell line transcript profiling			Homo sapiens	40.2589	Carcinoma of pancreas cell line YPAC - relative gene expression	RNA expression	Affymetrix GeneChip Human HG_U133 Plus 2.0	n/a		fold change	4.41
Study_124:GSK cancer cell line transcript profiling			Homo sapiens	38.4337	Thyroid cancer cell line CAL62 - relative gene expression	RNA expression	Affymetrix GeneChip Human HG_U133 Plus 2.0	n/a		fold change	3.89
Study_124:GSK cancer cell line transcript profiling			Homo sapiens	38.9575	Brain Neuroblastoma cell line SK-N-BE(2)-C - relative gene expression	RNA expression	Affymetrix GeneChip Human HG_U133 Plus 2.0	n/a		fold change	3.79
Study_124:GSK cancer cell line transcript profiling			Homo sapiens	38.2187	Hodgkin lymphoma cell line HDMYZ - relative gene expression	RNA expression	Affymetrix GeneChip Human HG_U133 Plus 2.0	n/a		fold change	3.48
Study_124:GSK cancer cell line transcript profiling			Homo sapiens	38.124	Lymphoma cell line SUDHL16 - relative gene expression	RNA expression	Affymetrix GeneChip Human HG_U133 Plus 2.0	n/a		fold change	4.2
Study_124:GSK cancer cell line transcript profiling			Homo sapiens	38.1476	Brain glioblastoma multiforme cell line H4 - relative gene expression	RNA expression	Affymetrix GeneChip Human HG_U133 Plus 2.0	n/a		fold change	3.29
Study_124:GSK cancer cell line transcript profiling			Homo sapiens	37.6568	Uterine cancer cell line SKUT1 - relative gene expression	RNA expression	Affymetrix GeneChip Human HG_U133 Plus 2.0	n/a		fold change	3.22
Study_124:GSK cancer cell line transcript profiling			Homo sapiens	38.1711	Acute lymphoblastic leukemia cell line MOLT4 - relative gene expression	RNA expression	Affymetrix GeneChip Human HG_U133 Plus 2.0	n/a		fold change	5.01
Study_124:GSK cancer cell line transcript profiling			Homo sapiens	36.0974	Lung cancer cell line NCIH1770 - relative gene expression	RNA expression	Affymetrix GeneChip Human HG_U133 Plus 2.0	n/a		fold change	3.92
Study_124:GSK cancer cell line transcript profiling			Homo sapiens	35.8238	Kidney cancer cell line Caki1 - relative gene expression	RNA expression	Affymetrix GeneChip Human HG_U133 Plus 2.0	n/a		fold change	4.33
Study_124:GSK cancer cell line transcript profiling			Homo sapiens	35.0476	Lung adenocarcinoma cell line CORL105 - relative gene expression	RNA expression	Affymetrix GeneChip Human HG_U133 Plus 2.0	n/a		fold change	3.27
Study_124:GSK cancer cell line transcript profiling			Homo sapiens	34.2947	Hepatocellular carcinoma cell line Hep3B - relative gene expression	RNA expression	Affymetrix GeneChip Human HG_U133 Plus 2.0	n/a		fold change	3.78
Study_124:GSK cancer cell line transcript profiling			Homo sapiens	32.6548	Bladder carcinoma cell line J82 - relative gene expression	RNA expression	Affymetrix GeneChip Human HG_U133 Plus 2.0	n/a		fold change	3.22
Study_124:GSK cancer cell line transcript profiling			Homo sapiens	31.4033	Lung Caner cell line NCIH1395 - relative gene expression	RNA expression	Affymetrix GeneChip Human HG_U133 Plus 2.0	n/a		fold change	3.52
Study_124:GSK cancer cell line transcript profiling			Homo sapiens	31.7686	Brain neuroblastoma cell line SKNDZ - relative gene expression	RNA expression	Affymetrix GeneChip Human HG_U133 Plus 2.0	n/a		fold change	3.59
Study_124:GSK cancer cell line transcript profiling			Homo sapiens	30.759	Brain neuroblastoma cell line SKNAS - relative gene expression	RNA expression	Affymetrix GeneChip Human HG_U133 Plus 2.0	n/a		fold change	3.15
Study_124:GSK cancer cell line transcript profiling			Homo sapiens	30.0669	Bladder carcinoma cell line SW780 - relative gene expression	RNA expression	Affymetrix GeneChip Human HG_U133 Plus 2.0	n/a		fold change	2.91
Study_124:GSK cancer cell line transcript profiling			Homo sapiens	28.7181	Lung Adenocarcinoma cell line NCIH1666 - relative gene expression	RNA expression	Affymetrix GeneChip Human HG_U133 Plus 2.0	n/a		fold change	2.99
Study_124:GSK cancer cell line transcript profiling			Homo sapiens	29.377	Melanoma of skin cell line SKMEL1 - relative gene expression	RNA expression	Affymetrix GeneChip Human HG_U133 Plus 2.0	n/a		fold change	3.03
Study_124:GSK cancer cell line transcript profiling			Homo sapiens	27.436	Esophageal cancer cell line OE21 - relative gene expression	RNA expression	Affymetrix GeneChip Human HG_U133 Plus 2.0	n/a		fold change	2.65
Study_124:GSK cancer cell line transcript profiling			Homo sapiens	27.4484	Melanoma of skin cell line HMCB - relative gene expression	RNA expression	Affymetrix GeneChip Human HG_U133 Plus 2.0	n/a		fold change	2.67
Study_124:GSK cancer cell line transcript profiling			Homo sapiens	26.4273	Lung Adenocarcinoma cell line NCIH1573 - relative gene expression	RNA expression	Affymetrix GeneChip Human HG_U133 Plus 2.0	n/a		fold change	2.86
Study_124:GSK cancer cell line transcript profiling			Homo sapiens	27.0973	Lung adenocarcinoma cell line NCI-H2405 - relative gene expression	RNA expression	Affymetrix GeneChip Human HG_U133 Plus 2.0	n/a		fold change	2.82
Study_124:GSK cancer cell line transcript profiling			Homo sapiens	25.6659	Small cell carcinoma of lung cell line SW900 - relative gene expression	RNA expression	Affymetrix GeneChip Human HG_U133 Plus 2.0	n/a		fold change	2.67
Study_124:GSK cancer cell line transcript profiling			Homo sapiens	25.2493	Wilms' tumor cell line SKNEP1 - relative gene expression	RNA expression	Affymetrix GeneChip Human HG_U133 Plus 2.0	n/a		fold change	2.91
Study_124:GSK cancer cell line transcript profiling			Homo sapiens	24.5289	Lung carcinoma cell line UMC-11 - relative gene expression	RNA expression	Affymetrix GeneChip Human HG_U133 Plus 2.0	n/a		fold change	2.72
Study_124:GSK cancer cell line transcript profiling			Homo sapiens	22.7031	Bladder carcinoma cell line BFTC905 - relative gene expression	RNA expression	Affymetrix GeneChip Human HG_U133 Plus 2.0	n/a		fold change	3.01
Study_124:GSK cancer cell line transcript profiling			Homo sapiens	23.126	Colon carcinoma cell line SW948 - relative gene expression	RNA expression	Affymetrix GeneChip Human HG_U133 Plus 2.0	n/a		fold change	2.55
Study_124:GSK cancer cell line transcript profiling			Homo sapiens	23.0221	Medulloblastoma of cerebellum cell line D341Med - relative gene expression	RNA expression	Affymetrix GeneChip Human HG_U133 Plus 2.0	n/a		fold change	2.83
Study_124:GSK cancer cell line transcript profiling			Homo sapiens	22.9618	Squamous cell carcinoma of lung cell line SKMES1 - relative gene expression	RNA expression	Affymetrix GeneChip Human HG_U133 Plus 2.0	n/a		fold change	2.43
Study_124:GSK cancer cell line transcript profiling			Homo sapiens	22.8721	Pharynx Carcinoma cell line FaDu - relative gene expression	RNA expression	Affymetrix GeneChip Human HG_U133 Plus 2.0	n/a		fold change	2.62
Study_124:GSK cancer cell line transcript profiling			Homo sapiens	21.724	Carcinoma of pancreas cell line Capan1 - relative gene expression	RNA expression	Affymetrix GeneChip Human HG_U133 Plus 2.0	n/a		fold change	2.3
Study_124:GSK cancer cell line transcript profiling			Homo sapiens	22.103	Breast carcinoma cell line HCC38 - relative gene expression	RNA expression	Affymetrix GeneChip Human HG_U133 Plus 2.0	n/a		fold change	2.47
Study_124:GSK cancer cell line transcript profiling			Homo sapiens	20.7032	Myeloma cell line U266B1 - relative gene expression	RNA expression	Affymetrix GeneChip Human HG_U133 Plus 2.0	n/a		fold change	2.46
Study_124:GSK cancer cell line transcript profiling			Homo sapiens	21.1776	Lung Adenocarcinoma cell line NCIH2347 - relative gene expression	RNA expression	Affymetrix GeneChip Human HG_U133 Plus 2.0	n/a		fold change	2.38
Study_124:GSK cancer cell line transcript profiling			Homo sapiens	20.9003	Uterine cancer cell line HEC1B - relative gene expression	RNA expression	Affymetrix GeneChip Human HG_U133 Plus 2.0	n/a		fold change	2.01
Study_124:GSK cancer cell line transcript profiling			Homo sapiens	20.1006	Lung Adenocarcinoma cell line NCIH1703 - relative gene expression	RNA expression	Affymetrix GeneChip Human HG_U133 Plus 2.0	n/a		fold change	2.27
Study_124:GSK cancer cell line transcript profiling			Homo sapiens	19.7106	Brain glioblastoma multiforme cell line DKMG - relative gene expression	RNA expression	Affymetrix GeneChip Human HG_U133 Plus 2.0	n/a		fold change	2.43
Study_124:GSK cancer cell line transcript profiling			Homo sapiens	20.213	Lymphoma cell line HT - relative gene expression	RNA expression	Affymetrix GeneChip Human HG_U133 Plus 2.0	n/a		fold change	2.62
Study_124:GSK cancer cell line transcript profiling			Homo sapiens	19.0478	Lung Caner cell line NCIH322 - relative gene expression	RNA expression	Affymetrix GeneChip Human HG_U133 Plus 2.0	n/a		fold change	2.28
Study_124:GSK cancer cell line transcript profiling			Homo sapiens	18.9479	Lung Adenocarcinoma cell line NCIH1650 - relative gene expression	RNA expression	Affymetrix GeneChip Human HG_U133 Plus 2.0	n/a		fold change	2.16
Study_124:GSK cancer cell line transcript profiling			Homo sapiens	18.3292	Ovary cancer cell line SKOV3 - relative gene expression	RNA expression	Affymetrix GeneChip Human HG_U133 Plus 2.0	n/a		fold change	2.28
Study_124:GSK cancer cell line transcript profiling			Homo sapiens	17.6375	Brain glioblastoma multiforme cell line DBTRG05MG - relative gene expression	RNA expression	Affymetrix GeneChip Human HG_U133 Plus 2.0	n/a		fold change	2.07
Study_124:GSK cancer cell line transcript profiling			Homo sapiens	17.0432	Breast carcinoma cell line MDAMB175VII - relative gene expression	RNA expression	Affymetrix GeneChip Human HG_U133 Plus 2.0	n/a		fold change	2.36
Study_124:GSK cancer cell line transcript profiling			Homo sapiens	17.0693	Liver carcinoma cell line SNU423 - relative gene expression	RNA expression	Affymetrix GeneChip Human HG_U133 Plus 2.0	n/a		fold change	2.06
Study_124:GSK cancer cell line transcript profiling			Homo sapiens	15.5767	Colon carcinoma cell line HCT8 - relative gene expression	RNA expression	Affymetrix GeneChip Human HG_U133 Plus 2.0	n/a		fold change	-2.9
Study_124:GSK cancer cell line transcript profiling			Homo sapiens	15.6084	Stomach cancer cell line SNU5 - relative gene expression	RNA expression	Affymetrix GeneChip Human HG_U133 Plus 2.0	n/a		fold change	-3.27
Study_124:GSK cancer cell line transcript profiling			Homo sapiens	15.6203	Acute lymphoblastic leukemia cell line JRT3T35 - relative gene expression	RNA expression	Affymetrix GeneChip Human HG_U133 Plus 2.0	n/a		fold change	2.05
Study_124:GSK cancer cell line transcript profiling			Homo sapiens	16.3888	Lymphoma cell line REC1 - relative gene expression	RNA expression	Affymetrix GeneChip Human HG_U133 Plus 2.0	n/a		fold change	2
Study_124:GSK cancer cell line transcript profiling			Homo sapiens	15.9527	Choriocarcinoma cell line Caki2 - relative gene expression	RNA expression	Affymetrix GeneChip Human HG_U133 Plus 2.0	n/a		fold change	1.91
Study_124:GSK cancer cell line transcript profiling			Homo sapiens	15.2445	Breast carcinoma cell line HCC1395 - relative gene expression	RNA expression	Affymetrix GeneChip Human HG_U133 Plus 2.0	n/a		fold change	1.84
Study_124:GSK cancer cell line transcript profiling			Homo sapiens	14.4897	Burkitt lymphoma cell line GA10 - relative gene expression	RNA expression	Affymetrix GeneChip Human HG_U133 Plus 2.0	n/a		fold change	-3.19
Study_124:GSK cancer cell line transcript profiling			Homo sapiens	14.908	Burkitt lymphoma cell line Jiyoye - relative gene expression	RNA expression	Affymetrix GeneChip Human HG_U133 Plus 2.0	n/a		fold change	-2.94
Study_124:GSK cancer cell line transcript profiling			Homo sapiens	14.4846	Acute lymphoblastic leukemia cell line JM1 - relative gene expression	RNA expression	Affymetrix GeneChip Human HG_U133 Plus 2.0	n/a		fold change	2.06
Study_124:GSK cancer cell line transcript profiling			Homo sapiens	14.4863	Esophageal cancer cell line OE33 - relative gene expression	RNA expression	Affymetrix GeneChip Human HG_U133 Plus 2.0	n/a		fold change	-2.68
Study_124:GSK cancer cell line transcript profiling			Homo sapiens	15.4107	Bone and connective tissue sarcoma cell line SW1353 - relative gene expression	RNA expression	Affymetrix GeneChip Human HG_U133 Plus 2.0	n/a		fold change	1.79
Study_124:GSK cancer cell line transcript profiling			Homo sapiens	13.6271	Acute lymphoblastic leukemia cell line NALM6 - relative gene expression	RNA expression	Affymetrix GeneChip Human HG_U133 Plus 2.0	n/a		fold change	-2.99
Study_124:GSK cancer cell line transcript profiling			Homo sapiens	13.603	Cutaneous T-cell lymphoma cell line HH - relative gene expression	RNA expression	Affymetrix GeneChip Human HG_U133 Plus 2.0	n/a		fold change	-2.9
Study_124:GSK cancer cell line transcript profiling			Homo sapiens	14.4251	Burkitt lymphoma cell line EB2 - relative gene expression	RNA expression	Affymetrix GeneChip Human HG_U133 Plus 2.0	n/a		fold change	-3.7
Study_124:GSK cancer cell line transcript profiling			Homo sapiens	13.8217	Colon carcinoma cell line NCI-H508 - relative gene expression	RNA expression	Affymetrix GeneChip Human HG_U133 Plus 2.0	n/a		fold change	-2.69
Study_124:GSK cancer cell line transcript profiling			Homo sapiens	13.6802	Carcinoma cervix uteri cell line C33A - relative gene expression	RNA expression	Affymetrix GeneChip Human HG_U133 Plus 2.0	n/a		fold change	-2.58
Study_124:GSK cancer cell line transcript profiling			Homo sapiens	13.5939	Retinoblastoma cell line Y79 - relative gene expression	RNA expression	Affymetrix GeneChip Human HG_U133 Plus 2.0	n/a		fold change	1.8
Study_124:GSK cancer cell line transcript profiling			Homo sapiens	14.1413	Bladder carcinoma cell line UMUC3 - relative gene expression	RNA expression	Affymetrix GeneChip Human HG_U133 Plus 2.0	n/a		fold change	-2.42
Study_124:GSK cancer cell line transcript profiling			Homo sapiens	14.2034	Colon carcinoma cell line WIDR - relative gene expression	RNA expression	Affymetrix GeneChip Human HG_U133 Plus 2.0	n/a		fold change	-3.31
Study_124:GSK cancer cell line transcript profiling			Homo sapiens	14.0637	Esophageal cancer cell line OE19 - relative gene expression	RNA expression	Affymetrix GeneChip Human HG_U133 Plus 2.0	n/a		fold change	-3.22
Study_124:GSK cancer cell line transcript profiling			Homo sapiens	14.2264	Uterine cancer cell line RL952 - relative gene expression	RNA expression	Affymetrix GeneChip Human HG_U133 Plus 2.0	n/a		fold change	-2.83
Study_124:GSK cancer cell line transcript profiling			Homo sapiens	13.9472	Colon carcinoma cell line SW48 - relative gene expression	RNA expression	Affymetrix GeneChip Human HG_U133 Plus 2.0	n/a		fold change	-2.98
Study_124:GSK cancer cell line transcript profiling			Homo sapiens	14.21	Burkitt lymphoma cell line EB1 - relative gene expression	RNA expression	Affymetrix GeneChip Human HG_U133 Plus 2.0	n/a		fold change	-3.77
Study_124:GSK cancer cell line transcript profiling			Homo sapiens	13.9282	Stomach cancer cell line SNU1 - relative gene expression	RNA expression	Affymetrix GeneChip Human HG_U133 Plus 2.0	n/a		fold change	-2.37
Study_124:GSK cancer cell line transcript profiling			Homo sapiens	13.9361	Acute myeloid leukemia cell line KG1 - relative gene expression	RNA expression	Affymetrix GeneChip Human HG_U133 Plus 2.0	n/a		fold change	-3.67
Study_124:GSK cancer cell line transcript profiling			Homo sapiens	13.5251	Lymphoma cell line SR - relative gene expression	RNA expression	Affymetrix GeneChip Human HG_U133 Plus 2.0	n/a		fold change	-2.99
Study_124:GSK cancer cell line transcript profiling			Homo sapiens	13.6513	Colon carcinoma cell line HCT15 - relative gene expression	RNA expression	Affymetrix GeneChip Human HG_U133 Plus 2.0	n/a		fold change	-2.98
Study_124:GSK cancer cell line transcript profiling			Homo sapiens	13.5729	Thyroid cancer cell line BHT101 - relative gene expression	RNA expression	Affymetrix GeneChip Human HG_U133 Plus 2.0	n/a		fold change	-3.04
Study_124:GSK cancer cell line transcript profiling			Homo sapiens	13.618	Melanoma of skin cell line A7 - relative gene expression	RNA expression	Affymetrix GeneChip Human HG_U133 Plus 2.0	n/a		fold change	-2.29
Study_124:GSK cancer cell line transcript profiling			Homo sapiens	13.6392	Acute myeloid leukemia cell line PLB985 - relative gene expression	RNA expression	Affymetrix GeneChip Human HG_U133 Plus 2.0	n/a		fold change	-3.16
Study_124:GSK cancer cell line transcript profiling			Homo sapiens	14.2067	Rhabdomyosarcoma of connective or soft tissue cell line A204 - relative gene expression	RNA expression	Affymetrix GeneChip Human HG_U133 Plus 2.0	n/a		fold change	-2.71
Study_124:GSK cancer cell line transcript profiling			Homo sapiens	13.5029	Lymphoma cell line CROAP5 - relative gene expression	RNA expression	Affymetrix GeneChip Human HG_U133 Plus 2.0	n/a		fold change	-2.54
Study_124:GSK cancer cell line transcript profiling			Homo sapiens	13.6498	Carcinoma cervix uteri cell line HT3 - relative gene expression	RNA expression	Affymetrix GeneChip Human HG_U133 Plus 2.0	n/a		fold change	-2.92
Study_124:GSK cancer cell line transcript profiling			Homo sapiens	13.8794	Adenocarcinoma of lung cell line NCIH441 - relative gene expression	RNA expression	Affymetrix GeneChip Human HG_U133 Plus 2.0	n/a		fold change	-3.5
Study_124:GSK cancer cell line transcript profiling			Homo sapiens	12.517	Thyroid cancer cell line CGTHW1 - relative gene expression	RNA expression	Affymetrix GeneChip Human HG_U133 Plus 2.0	n/a		fold change	-2.79
Study_124:GSK cancer cell line transcript profiling			Homo sapiens	12.6549	Lung Adenocarcinoma cell line NCIH1792 - relative gene expression	RNA expression	Affymetrix GeneChip Human HG_U133 Plus 2.0	n/a		fold change	1.63
Study_124:GSK cancer cell line transcript profiling			Homo sapiens	12.7573	Liver carcinoma cell line HepG2 - relative gene expression	RNA expression	Affymetrix GeneChip Human HG_U133 Plus 2.0	n/a		fold change	-2.6
Study_124:GSK cancer cell line transcript profiling			Homo sapiens	13.0429	Lung Adenocarcinoma cell line NCIH1975 - relative gene expression	RNA expression	Affymetrix GeneChip Human HG_U133 Plus 2.0	n/a		fold change	-2.57
Study_124:GSK cancer cell line transcript profiling			Homo sapiens	12.5234	Lymphoma cell line BC1 - relative gene expression	RNA expression	Affymetrix GeneChip Human HG_U133 Plus 2.0	n/a		fold change	-2.71
Study_124:GSK cancer cell line transcript profiling			Homo sapiens	12.6522	Hodgkin lymphoma cell line L428 - relative gene expression	RNA expression	Affymetrix GeneChip Human HG_U133 Plus 2.0	n/a		fold change	-3.05
Study_124:GSK cancer cell line transcript profiling			Homo sapiens	12.634	Lung Caner cell line NCIH358 - relative gene expression	RNA expression	Affymetrix GeneChip Human HG_U133 Plus 2.0	n/a		fold change	-2.95
Study_124:GSK cancer cell line transcript profiling			Homo sapiens	12.531	Lymphoma cell line MHHPREB1 - relative gene expression	RNA expression	Affymetrix GeneChip Human HG_U133 Plus 2.0	n/a		fold change	-3.29
Study_124:GSK cancer cell line transcript profiling			Homo sapiens	13.0596	Stomach cancer cell line AGS - relative gene expression	RNA expression	Affymetrix GeneChip Human HG_U133 Plus 2.0	n/a		fold change	-2.26
Study_124:GSK cancer cell line transcript profiling			Homo sapiens	13.3272	Breast carcinoma cell line MT3 - relative gene expression	RNA expression	Affymetrix GeneChip Human HG_U133 Plus 2.0	n/a		fold change	1.95
Study_124:GSK cancer cell line transcript profiling			Homo sapiens	12.723	Burkitt lymphoma cell line MC116 - relative gene expression	RNA expression	Affymetrix GeneChip Human HG_U133 Plus 2.0	n/a		fold change	-3.47
Study_124:GSK cancer cell line transcript profiling			Homo sapiens	12.5643	Astrocytoma of brain cell line SW1783 - relative gene expression	RNA expression	Affymetrix GeneChip Human HG_U133 Plus 2.0	n/a		fold change	-2.43
Study_124:GSK cancer cell line transcript profiling			Homo sapiens	12.5361	Lung Adenocarcinoma cell line NCIH838 - relative gene expression	RNA expression	Affymetrix GeneChip Human HG_U133 Plus 2.0	n/a		fold change	-2.97
Study_124:GSK cancer cell line transcript profiling			Homo sapiens	12.7865	Liposarcoma cell line SW872 - relative gene expression	RNA expression	Affymetrix GeneChip Human HG_U133 Plus 2.0	n/a		fold change	-2.31
Study_124:GSK cancer cell line transcript profiling			Homo sapiens	13.0526	Carcinoma of pancreas cell line HPAFII - relative gene expression	RNA expression	Affymetrix GeneChip Human HG_U133 Plus 2.0	n/a		fold change	-2.6
Study_124:GSK cancer cell line transcript profiling			Homo sapiens	12.5399	Burkitt lymphoma cell line NAMALWA - relative gene expression	RNA expression	Affymetrix GeneChip Human HG_U133 Plus 2.0	n/a		fold change	-3.03
Study_124:GSK cancer cell line transcript profiling			Homo sapiens	12.7985	Colon carcinoma cell line SW1417 - relative gene expression	RNA expression	Affymetrix GeneChip Human HG_U133 Plus 2.0	n/a		fold change	-2.49
Study_124:GSK cancer cell line transcript profiling			Homo sapiens	13.1181	Uterine cancer cell line AN3CA - relative gene expression	RNA expression	Affymetrix GeneChip Human HG_U133 Plus 2.0	n/a		fold change	-2.71
Study_124:GSK cancer cell line transcript profiling			Homo sapiens	12.8386	Acute lymphoblastic leukemia cell line TANOUE - relative gene expression	RNA expression	Affymetrix GeneChip Human HG_U133 Plus 2.0	n/a		fold change	-2.91
Study_124:GSK cancer cell line transcript profiling			Homo sapiens	13.435	Liver carcinoma cell line SNU449 - relative gene expression	RNA expression	Affymetrix GeneChip Human HG_U133 Plus 2.0	n/a		fold change	1.7
Study_124:GSK cancer cell line transcript profiling			Homo sapiens	13.2825	T-cell lymphoma cell line MJ - relative gene expression	RNA expression	Affymetrix GeneChip Human HG_U133 Plus 2.0	n/a		fold change	1.55
Study_124:GSK cancer cell line transcript profiling			Homo sapiens	12.5374	Breast carcinoma cell line MCF7 - relative gene expression	RNA expression	Affymetrix GeneChip Human HG_U133 Plus 2.0	n/a		fold change	1.69
Study_124:GSK cancer cell line transcript profiling			Homo sapiens	12.8252	Burkitt lymphoma cell line CA46 - relative gene expression	RNA expression	Affymetrix GeneChip Human HG_U133 Plus 2.0	n/a		fold change	-2.74
Study_124:GSK cancer cell line transcript profiling			Homo sapiens	12.8372	Lung Adenocarcinoma cell line NCIH1838 - relative gene expression	RNA expression	Affymetrix GeneChip Human HG_U133 Plus 2.0	n/a		fold change	-3.31
Study_124:GSK cancer cell line transcript profiling			Homo sapiens	12.603	Brain glioblastoma multiforme cell line A172 - relative gene expression	RNA expression	Affymetrix GeneChip Human HG_U133 Plus 2.0	n/a		fold change	-2.4
Study_124:GSK cancer cell line transcript profiling			Homo sapiens	13.3301	Burkitt lymphoma cell line DG75 - relative gene expression	RNA expression	Affymetrix GeneChip Human HG_U133 Plus 2.0	n/a		fold change	-3.52
Study_124:GSK cancer cell line transcript profiling			Homo sapiens	12.9277	Stomach cancer cell line KATOIII - relative gene expression	RNA expression	Affymetrix GeneChip Human HG_U133 Plus 2.0	n/a		fold change	-2.46
Study_124:GSK cancer cell line transcript profiling			Homo sapiens	12.5004	Leiomyoblastoma cell line G402 - relative gene expression	RNA expression	Affymetrix GeneChip Human HG_U133 Plus 2.0	n/a		fold change	-2.16
Study_124:GSK cancer cell line transcript profiling			Homo sapiens	12.5785	B-cell acute lymphoblastic leukemia cell line Kasumi2 - relative gene expression	RNA expression	Affymetrix GeneChip Human HG_U133 Plus 2.0	n/a		fold change	-3.69
Study_124:GSK cancer cell line transcript profiling			Homo sapiens	11.7175	Burkitt lymphoma cell line EB3 - relative gene expression	RNA expression	Affymetrix GeneChip Human HG_U133 Plus 2.0	n/a		fold change	-3.81
Study_124:GSK cancer cell line transcript profiling			Homo sapiens	12.233	Astrocytoma of brain cell line SW1088 - relative gene expression	RNA expression	Affymetrix GeneChip Human HG_U133 Plus 2.0	n/a		fold change	-2.26
Study_124:GSK cancer cell line transcript profiling			Homo sapiens	12.3287	Kidney cancer cell line 769P - relative gene expression	RNA expression	Affymetrix GeneChip Human HG_U133 Plus 2.0	n/a		fold change	-2.24
Study_124:GSK cancer cell line transcript profiling			Homo sapiens	12.1196	Rectum cancer cell line SW1463 - relative gene expression	RNA expression	Affymetrix GeneChip Human HG_U133 Plus 2.0	n/a		fold change	-2.35
Study_124:GSK cancer cell line transcript profiling			Homo sapiens	12.3028	Lymphoma cell line BC3 - relative gene expression	RNA expression	Affymetrix GeneChip Human HG_U133 Plus 2.0	n/a		fold change	-2.72
Study_124:GSK cancer cell line transcript profiling			Homo sapiens	11.5209	Lung cancer cell line NCIH2087 - relative gene expression	RNA expression	Affymetrix GeneChip Human HG_U133 Plus 2.0	n/a		fold change	1.55
Study_124:GSK cancer cell line transcript profiling			Homo sapiens	11.6288	Breast carcinoma cell line UACC812 - relative gene expression	RNA expression	Affymetrix GeneChip Human HG_U133 Plus 2.0	n/a		fold change	1.52
Study_124:GSK cancer cell line transcript profiling			Homo sapiens	12.4259	Carcinoma cervix uteri cell line SW756 - relative gene expression	RNA expression	Affymetrix GeneChip Human HG_U133 Plus 2.0	n/a		fold change	-2.58
Study_124:GSK cancer cell line transcript profiling			Homo sapiens	11.7624	Lung adenocarcinoma cell line NCI-H1563 - relative gene expression	RNA expression	Affymetrix GeneChip Human HG_U133 Plus 2.0	n/a		fold change	1.63
Study_124:GSK cancer cell line transcript profiling			Homo sapiens	11.9907	Breast carcinoma cell line HCC2218 - relative gene expression	RNA expression	Affymetrix GeneChip Human HG_U133 Plus 2.0	n/a		fold change	-2.33
Study_124:GSK cancer cell line transcript profiling			Homo sapiens	11.7748	Lymphoma cell line SUDHL6 - relative gene expression	RNA expression	Affymetrix GeneChip Human HG_U133 Plus 2.0	n/a		fold change	-3.08
Study_124:GSK cancer cell line transcript profiling			Homo sapiens	11.9267	Bladder carcinoma cell line 647V - relative gene expression	RNA expression	Affymetrix GeneChip Human HG_U133 Plus 2.0	n/a		fold change	-2.18
Study_124:GSK cancer cell line transcript profiling			Homo sapiens	12.116	Colon carcinoma cell line SW837 - relative gene expression	RNA expression	Affymetrix GeneChip Human HG_U133 Plus 2.0	n/a		fold change	-3.05
Study_124:GSK cancer cell line transcript profiling			Homo sapiens	11.7253	Acute myeloid leukemia cell line THP1 - relative gene expression	RNA expression	Affymetrix GeneChip Human HG_U133 Plus 2.0	n/a		fold change	-2.67
Study_124:GSK cancer cell line transcript profiling			Homo sapiens	11.4672	Non-Hodgkin's lymphoma cell line RL - relative gene expression	RNA expression	Affymetrix GeneChip Human HG_U133 Plus 2.0	n/a		fold change	-2.8
Study_124:GSK cancer cell line transcript profiling			Homo sapiens	11.8772	Blastic phase chronic myeloid leukemia cell line BV173 - relative gene expression	RNA expression	Affymetrix GeneChip Human HG_U133 Plus 2.0	n/a		fold change	-2.52
Study_124:GSK cancer cell line transcript profiling			Homo sapiens	12.4498	Liver carcinoma cell line SNU387 - relative gene expression	RNA expression	Affymetrix GeneChip Human HG_U133 Plus 2.0	n/a		fold change	-2.31
Study_124:GSK cancer cell line transcript profiling			Homo sapiens	11.9221	Breast carcinoma cell line EFM19 - relative gene expression	RNA expression	Affymetrix GeneChip Human HG_U133 Plus 2.0	n/a		fold change	-2.7
Study_124:GSK cancer cell line transcript profiling			Homo sapiens	11.8921	Lung Adenocarcinoma cell line NCIH1651 - relative gene expression	RNA expression	Affymetrix GeneChip Human HG_U133 Plus 2.0	n/a		fold change	1.57
Study_124:GSK cancer cell line transcript profiling			Homo sapiens	12.3237	Connective tissue cancer cell line SW684 - relative gene expression	RNA expression	Affymetrix GeneChip Human HG_U133 Plus 2.0	n/a		fold change	-2.14
Study_124:GSK cancer cell line transcript profiling			Homo sapiens	12.3311	Plasma cell myeloma cell line MCCAR - relative gene expression	RNA expression	Affymetrix GeneChip Human HG_U133 Plus 2.0	n/a		fold change	-2.54
Study_124:GSK cancer cell line transcript profiling			Homo sapiens	11.9709	Plasma cell myeloma cell line ARH77 - relative gene expression	RNA expression	Affymetrix GeneChip Human HG_U133 Plus 2.0	n/a		fold change	-2.24
Study_124:GSK cancer cell line transcript profiling			Homo sapiens	12.346	Breast carcinoma cell line BT20 - relative gene expression	RNA expression	Affymetrix GeneChip Human HG_U133 Plus 2.0	n/a		fold change	1.55
Study_124:GSK cancer cell line transcript profiling			Homo sapiens	12.3958	Lung Caner cell line SHP77 - relative gene expression	RNA expression	Affymetrix GeneChip Human HG_U133 Plus 2.0	n/a		fold change	-2.34
Study_124:GSK cancer cell line transcript profiling			Homo sapiens	12.1279	Breast carcinoma cell line DU4475 - relative gene expression	RNA expression	Affymetrix GeneChip Human HG_U133 Plus 2.0	n/a		fold change	-3.51
Study_124:GSK cancer cell line transcript profiling			Homo sapiens	11.6509	Lymphoma cell line SUDHL5 - relative gene expression	RNA expression	Affymetrix GeneChip Human HG_U133 Plus 2.0	n/a		fold change	-3.15
Study_124:GSK cancer cell line transcript profiling			Homo sapiens	12.3188	Bone osteosarcoma cell line MG63 - relative gene expression	RNA expression	Affymetrix GeneChip Human HG_U133 Plus 2.0	n/a		fold change	-2.37
Study_124:GSK cancer cell line transcript profiling			Homo sapiens	12.2549	Burkitt lymphoma cell line HSSultan - relative gene expression	RNA expression	Affymetrix GeneChip Human HG_U133 Plus 2.0	n/a		fold change	-3.07
Study_124:GSK cancer cell line transcript profiling			Homo sapiens	11.7556	Lymphoma cell line CROAP2 - relative gene expression	RNA expression	Affymetrix GeneChip Human HG_U133 Plus 2.0	n/a		fold change	-2.27
Study_124:GSK cancer cell line transcript profiling			Homo sapiens	12.2427	Colon carcinoma cell line COLO201 - relative gene expression	RNA expression	Affymetrix GeneChip Human HG_U133 Plus 2.0	n/a		fold change	-2.75
Study_124:GSK cancer cell line transcript profiling			Homo sapiens	11.6113	Amelanotic malignant melanoma of skin cell line C32TG - relative gene expression	RNA expression	Affymetrix GeneChip Human HG_U133 Plus 2.0	n/a		fold change	-2.15
Study_124:GSK cancer cell line transcript profiling			Homo sapiens	12.3597	Myeloma cell line RPMI8226 - relative gene expression	RNA expression	Affymetrix GeneChip Human HG_U133 Plus 2.0	n/a		fold change	-3.75
Study_124:GSK cancer cell line transcript profiling			Homo sapiens	12.2818	Uterine sarcoma cell line MESSA - relative gene expression	RNA expression	Affymetrix GeneChip Human HG_U133 Plus 2.0	n/a		fold change	-2.22
Study_124:GSK cancer cell line transcript profiling			Homo sapiens	11.5328	Blastic phase chronic myeloid leukemia cell line EM2 - relative gene expression	RNA expression	Affymetrix GeneChip Human HG_U133 Plus 2.0	n/a		fold change	-2.22
Study_124:GSK cancer cell line transcript profiling			Homo sapiens	11.8543	Colon carcinoma cell line RKOE6 - relative gene expression	RNA expression	Affymetrix GeneChip Human HG_U133 Plus 2.0	n/a		fold change	-2.34
Study_124:GSK cancer cell line transcript profiling			Homo sapiens	12.3833	Myeloid leukemia cell line MV4II - relative gene expression	RNA expression	Affymetrix GeneChip Human HG_U133 Plus 2.0	n/a		fold change	-2.33
Study_124:GSK cancer cell line transcript profiling			Homo sapiens	11.9849	Vulva cancer cell line SW954 - relative gene expression	RNA expression	Affymetrix GeneChip Human HG_U133 Plus 2.0	n/a		fold change	-2.9
Study_124:GSK cancer cell line transcript profiling			Homo sapiens	12.0036	Bone osteosarcoma cell line SJSA1 - relative gene expression	RNA expression	Affymetrix GeneChip Human HG_U133 Plus 2.0	n/a		fold change	-3.02
Study_124:GSK cancer cell line transcript profiling			Homo sapiens	12.053	Carcinoma cervix uteri cell line C4II - relative gene expression	RNA expression	Affymetrix GeneChip Human HG_U133 Plus 2.0	n/a		fold change	1.55
Study_124:GSK cancer cell line transcript profiling			Homo sapiens	11.7422	Chronic lymphocytic leukemia cell line MEC1 - relative gene expression	RNA expression	Affymetrix GeneChip Human HG_U133 Plus 2.0	n/a		fold change	-2.69
Study_124:GSK cancer cell line transcript profiling			Homo sapiens	12.3028	Breast carcinoma cell line MDAMB453 - relative gene expression	RNA expression	Affymetrix GeneChip Human HG_U133 Plus 2.0	n/a		fold change	-2.7
Study_124:GSK cancer cell line transcript profiling			Homo sapiens	10.633	Acute Myeloid Leukemia cell line HL60 - relative gene expression	RNA expression	Affymetrix GeneChip Human HG_U133 Plus 2.0	n/a		fold change	-2.58
Study_124:GSK cancer cell line transcript profiling			Homo sapiens	11.251	Burkitt lymphoma cell line P3HR1 - relative gene expression	RNA expression	Affymetrix GeneChip Human HG_U133 Plus 2.0	n/a		fold change	-2.4
Study_124:GSK cancer cell line transcript profiling			Homo sapiens	10.9192	Acute lymphoblastic leukemia cell line MOLT16 - relative gene expression	RNA expression	Affymetrix GeneChip Human HG_U133 Plus 2.0	n/a		fold change	-3.25
Study_124:GSK cancer cell line transcript profiling			Homo sapiens	11.1479	Liver carcinoma cell line C3A - relative gene expression	RNA expression	Affymetrix GeneChip Human HG_U133 Plus 2.0	n/a		fold change	-2.8
Study_124:GSK cancer cell line transcript profiling			Homo sapiens	11.0239	Breast carcinoma cell line BT474 - relative gene expression	RNA expression	Affymetrix GeneChip Human HG_U133 Plus 2.0	n/a		fold change	-1.94
Study_124:GSK cancer cell line transcript profiling			Homo sapiens	10.9601	Colon Colorectal Adenocarcinoma cell line COLO-320DM - relative gene expression	RNA expression	Affymetrix GeneChip Human HG_U133 Plus 2.0	n/a		fold change	-2.02
Study_124:GSK cancer cell line transcript profiling			Homo sapiens	11.3896	Cutaneous T-cell lymphoma cell line HuT78 - relative gene expression	RNA expression	Affymetrix GeneChip Human HG_U133 Plus 2.0	n/a		fold change	-2.13
Study_124:GSK cancer cell line transcript profiling			Homo sapiens	11.2561	Prostate adenocarcinoma cell line CaHPV10 - relative gene expression	RNA expression	Affymetrix GeneChip Human HG_U133 Plus 2.0	n/a		fold change	1.46
Study_124:GSK cancer cell line transcript profiling			Homo sapiens	10.5066	B-cell acute lymphoblastic leukemia cell line JVM3 - relative gene expression	RNA expression	Affymetrix GeneChip Human HG_U133 Plus 2.0	n/a		fold change	-1.75
Study_124:GSK cancer cell line transcript profiling			Homo sapiens	10.8097	T-cell acute lymphoblastic leukemia cell line CEMC1 - relative gene expression	RNA expression	Affymetrix GeneChip Human HG_U133 Plus 2.0	n/a		fold change	-2.76
Study_124:GSK cancer cell line transcript profiling			Homo sapiens	11.1096	Stomach cancer cell line SNU16 - relative gene expression	RNA expression	Affymetrix GeneChip Human HG_U133 Plus 2.0	n/a		fold change	-1.94
Study_124:GSK cancer cell line transcript profiling			Homo sapiens	11.0846	Colon carcinoma cell line COLO320HSR - relative gene expression	RNA expression	Affymetrix GeneChip Human HG_U133 Plus 2.0	n/a		fold change	-1.85
Study_124:GSK cancer cell line transcript profiling			Homo sapiens	11.2018	Precursor cell lymphoblastic lymphoma cell line RCHACV - relative gene expression	RNA expression	Affymetrix GeneChip Human HG_U133 Plus 2.0	n/a		fold change	-2.47
Study_124:GSK cancer cell line transcript profiling			Homo sapiens	11.1006	Burkitt lymphoma cell line ST486 - relative gene expression	RNA expression	Affymetrix GeneChip Human HG_U133 Plus 2.0	n/a		fold change	-2.99
Study_124:GSK cancer cell line transcript profiling			Homo sapiens	10.5003	Kidney cancer cell line ACHN - relative gene expression	RNA expression	Affymetrix GeneChip Human HG_U133 Plus 2.0	n/a		fold change	1.45
Study_124:GSK cancer cell line transcript profiling			Homo sapiens	10.6422	Lung Adenocarcinoma cell line NCIH1355 - relative gene expression	RNA expression	Affymetrix GeneChip Human HG_U133 Plus 2.0	n/a		fold change	1.42
Study_124:GSK cancer cell line transcript profiling			Homo sapiens	10.9308	Burkitt lymphoma cell line Raji - relative gene expression	RNA expression	Affymetrix GeneChip Human HG_U133 Plus 2.0	n/a		fold change	-2.33
Study_124:GSK cancer cell line transcript profiling			Homo sapiens	11.2882	Colon carcinoma cell line LS1034 - relative gene expression	RNA expression	Affymetrix GeneChip Human HG_U133 Plus 2.0	n/a		fold change	-1.78
Study_124:GSK cancer cell line transcript profiling			Homo sapiens	11.2407	Synovial sarcoma cell line SW982 - relative gene expression	RNA expression	Affymetrix GeneChip Human HG_U133 Plus 2.0	n/a		fold change	-1.98
Study_124:GSK cancer cell line transcript profiling			Homo sapiens	11.2407	Melanoma of skin cell line SKMEL3 - relative gene expression	RNA expression	Affymetrix GeneChip Human HG_U133 Plus 2.0	n/a		fold change	-2.24
Study_124:GSK cancer cell line transcript profiling			Homo sapiens	10.8815	Burkitt lymphoma cell line Daudi - relative gene expression	RNA expression	Affymetrix GeneChip Human HG_U133 Plus 2.0	n/a		fold change	-3.08
Study_124:GSK cancer cell line transcript profiling			Homo sapiens	11.1926	Lymphoma cell line DOHH2 - relative gene expression	RNA expression	Affymetrix GeneChip Human HG_U133 Plus 2.0	n/a		fold change	-2.43
Study_124:GSK cancer cell line transcript profiling			Homo sapiens	11.0896	Acute myeloid leukemia cell line ML2 - relative gene expression	RNA expression	Affymetrix GeneChip Human HG_U133 Plus 2.0	n/a		fold change	-2.01
Study_124:GSK cancer cell line transcript profiling			Homo sapiens	10.4592	Myeloma cell line HuNS1 - relative gene expression	RNA expression	Affymetrix GeneChip Human HG_U133 Plus 2.0	n/a		fold change	-2.17
Study_124:GSK cancer cell line transcript profiling			Homo sapiens	10.1769	Carcinoma cervix uteri cell line C4I - relative gene expression	RNA expression	Affymetrix GeneChip Human HG_U133 Plus 2.0	n/a		fold change	-1.58
Study_124:GSK cancer cell line transcript profiling			Homo sapiens	10.1475	Squamous cell carcinoma of esophagus cell line KYSE30 - relative gene expression	RNA expression	Affymetrix GeneChip Human HG_U133 Plus 2.0	n/a		fold change	-1.54
Study_124:GSK cancer cell line transcript profiling			Homo sapiens	10.0694	Carcinoma of pancreas cell line HuPT4 - relative gene expression	RNA expression	Affymetrix GeneChip Human HG_U133 Plus 2.0	n/a		fold change	-1.68
Study_124:GSK cancer cell line transcript profiling			Homo sapiens	10.4035	Lung Adenocarcinoma cell line NCIH1623 - relative gene expression	RNA expression	Affymetrix GeneChip Human HG_U133 Plus 2.0	n/a		fold change	-1.82
Study_124:GSK cancer cell line transcript profiling			Homo sapiens	10.0984	Lymphoma cell line DB - relative gene expression	RNA expression	Affymetrix GeneChip Human HG_U133 Plus 2.0	n/a		fold change	-2.32
Study_124:GSK cancer cell line transcript profiling			Homo sapiens	9.99165	Prostate carcinoma cell line BM1604 - relative gene expression	RNA expression	Affymetrix GeneChip Human HG_U133 Plus 2.0	n/a		fold change	1.36
Study_124:GSK cancer cell line transcript profiling			Homo sapiens	10.2533	Colon carcinoma cell line SW403 - relative gene expression	RNA expression	Affymetrix GeneChip Human HG_U133 Plus 2.0	n/a		fold change	-1.67
Study_124:GSK cancer cell line transcript profiling			Homo sapiens	9.76851	Normal cell line WI38 - relative gene expression	RNA expression	Affymetrix GeneChip Human HG_U133 Plus 2.0	n/a		fold change	-1.97
Study_124:GSK cancer cell line transcript profiling			Homo sapiens	10.0022	Lung cancer cell line NCIH23 - relative gene expression	RNA expression	Affymetrix GeneChip Human HG_U133 Plus 2.0	n/a		fold change	-2.21
Study_124:GSK cancer cell line transcript profiling			Homo sapiens	9.59166	Burkitt lymphoma cell line NC37 - relative gene expression	RNA expression	Affymetrix GeneChip Human HG_U133 Plus 2.0	n/a		fold change	-1.78
Study_124:GSK cancer cell line transcript profiling			Homo sapiens	10.1888	Blastic phase chronic myeloid leukemia cell line NALM1 - relative gene expression	RNA expression	Affymetrix GeneChip Human HG_U133 Plus 2.0	n/a		fold change	-1.86
Study_124:GSK cancer cell line transcript profiling			Homo sapiens	10.3222	Hodgkin lymphoma cell line RPMI6666 - relative gene expression	RNA expression	Affymetrix GeneChip Human HG_U133 Plus 2.0	n/a		fold change	-1.88
Study_124:GSK cancer cell line transcript profiling			Homo sapiens	9.50269	Lung cancer cell line NCIH2122 - relative gene expression	RNA expression	Affymetrix GeneChip Human HG_U133 Plus 2.0	n/a		fold change	1.32
Study_124:GSK cancer cell line transcript profiling			Homo sapiens	10.0373	Acute myeloid leukemia cell line GDM1 - relative gene expression	RNA expression	Affymetrix GeneChip Human HG_U133 Plus 2.0	n/a		fold change	-1.69
Study_124:GSK cancer cell line transcript profiling			Homo sapiens	9.79186	Lung Adenocarcinoma cell line NCIH1993 - relative gene expression	RNA expression	Affymetrix GeneChip Human HG_U133 Plus 2.0	n/a		fold change	1.43
Study_124:GSK cancer cell line transcript profiling			Homo sapiens	10.2859	Lung Caner cell line SW1573 - relative gene expression	RNA expression	Affymetrix GeneChip Human HG_U133 Plus 2.0	n/a		fold change	-2.3
Study_124:GSK cancer cell line transcript profiling			Homo sapiens	9.17293	Melanoma of skin cell line WM115 - relative gene expression	RNA expression	Affymetrix GeneChip Human HG_U133 Plus 2.0	n/a		fold change	-1.5
Study_124:GSK cancer cell line transcript profiling			Homo sapiens	9.14155	Vulva sarcoma cell line SKLMS1 - relative gene expression	RNA expression	Affymetrix GeneChip Human HG_U133 Plus 2.0	n/a		fold change	-1.39
Study_124:GSK cancer cell line transcript profiling			Homo sapiens	8.87746	Bladder squamous cell carcinoma cell line SCaBER - relative gene expression	RNA expression	Affymetrix GeneChip Human HG_U133 Plus 2.0	n/a		fold change	1.33
Study_124:GSK cancer cell line transcript profiling			Homo sapiens	8.5609	Adenocarcinoma of pancreatic duct cell line Capan2 - relative gene expression	RNA expression	Affymetrix GeneChip Human HG_U133 Plus 2.0	n/a		fold change	1.36
Study_124:GSK cancer cell line transcript profiling			Homo sapiens	8.4917	Carcinoma of pancreas cell line AsPC1 - relative gene expression	RNA expression	Affymetrix GeneChip Human HG_U133 Plus 2.0	n/a		fold change	1.37
Study_124:GSK cancer cell line transcript profiling			Homo sapiens	9.25304	Bladder carcinoma cell line HT1197 - relative gene expression	RNA expression	Affymetrix GeneChip Human HG_U133 Plus 2.0	n/a		fold change	-1.59
Study_124:GSK cancer cell line transcript profiling			Homo sapiens	9.2579	Sarcoma cell line GCT - relative gene expression	RNA expression	Affymetrix GeneChip Human HG_U133 Plus 2.0	n/a		fold change	-1.48
Study_124:GSK cancer cell line transcript profiling			Homo sapiens	8.92258	Breast carcinoma cell line UACC893 - relative gene expression	RNA expression	Affymetrix GeneChip Human HG_U133 Plus 2.0	n/a		fold change	-1.51
Study_124:GSK cancer cell line transcript profiling			Homo sapiens	8.78421	Colon carcinoma cell line NCIH747 - relative gene expression	RNA expression	Affymetrix GeneChip Human HG_U133 Plus 2.0	n/a		fold change	1.37
Study_124:GSK cancer cell line transcript profiling			Homo sapiens	9.10432	T-cell acute lymphoblastic leukemia cell line CCRFCEM - relative gene expression	RNA expression	Affymetrix GeneChip Human HG_U133 Plus 2.0	n/a		fold change	1.31
Study_124:GSK cancer cell line transcript profiling			Homo sapiens	8.452	Brain neuroblastoma cell line MCIXC - relative gene expression	RNA expression	Affymetrix GeneChip Human HG_U133 Plus 2.0	n/a		fold change	-1.53
Study_124:GSK cancer cell line transcript profiling			Homo sapiens	8.22521	Lung Caner cell line NCIH69 - relative gene expression	RNA expression	Affymetrix GeneChip Human HG_U133 Plus 2.0	n/a		fold change	-1.48
Study_124:GSK cancer cell line transcript profiling			Homo sapiens	8.2756	Adenocarcinoma of pancreatic duct cell line HPAC - relative gene expression	RNA expression	Affymetrix GeneChip Human HG_U133 Plus 2.0	n/a		fold change	-1.79
Study_124:GSK cancer cell line transcript profiling			Homo sapiens	7.79687	Mesothelioma cell line NCIH2052 - relative gene expression	RNA expression	Affymetrix GeneChip Human HG_U133 Plus 2.0	n/a		fold change	1.23
Study_124:GSK cancer cell line transcript profiling			Homo sapiens	7.90009	Astrocytoma cell line CCFSTTG1 - relative gene expression	RNA expression	Affymetrix GeneChip Human HG_U133 Plus 2.0	n/a		fold change	-1.63
Study_124:GSK cancer cell line transcript profiling			Homo sapiens	8.38112	Lymphoma cell line Toledo - relative gene expression	RNA expression	Affymetrix GeneChip Human HG_U133 Plus 2.0	n/a		fold change	-1.44
Study_124:GSK cancer cell line transcript profiling			Homo sapiens	8.15104	Bone osteosarcoma cell line KHOS240S - relative gene expression	RNA expression	Affymetrix GeneChip Human HG_U133 Plus 2.0	n/a		fold change	-1.3
Study_124:GSK cancer cell line transcript profiling			Homo sapiens	8.32041	Lymphoma cell line SUDHL10 - relative gene expression	RNA expression	Affymetrix GeneChip Human HG_U133 Plus 2.0	n/a		fold change	-2.17
Study_124:GSK cancer cell line transcript profiling			Homo sapiens	8.45084	Ovarian cancer cell line ES2 - relative gene expression	RNA expression	Affymetrix GeneChip Human HG_U133 Plus 2.0	n/a		fold change	-1.49
Study_124:GSK cancer cell line transcript profiling			Homo sapiens	7.73991	Acute myeloid leukemia cell line BDCM - relative gene expression	RNA expression	Affymetrix GeneChip Human HG_U133 Plus 2.0	n/a		fold change	-1.29
Study_124:GSK cancer cell line transcript profiling			Homo sapiens	7.64508	Bone osteosarcoma cell line HOS - relative gene expression	RNA expression	Affymetrix GeneChip Human HG_U133 Plus 2.0	n/a		fold change	-1.25
Study_124:GSK cancer cell line transcript profiling			Homo sapiens	7.96563	Liver carcinoma cell line SNU475 - relative gene expression	RNA expression	Affymetrix GeneChip Human HG_U133 Plus 2.0	n/a		fold change	-1.44
Study_124:GSK cancer cell line transcript profiling			Homo sapiens	7.75995	Bone and connective tissue sarcoma cell line RDES - relative gene expression	RNA expression	Affymetrix GeneChip Human HG_U133 Plus 2.0	n/a		fold change	1.22
Study_124:GSK cancer cell line transcript profiling			Homo sapiens	8.15266	Squamous cell carcinoma of lung cell line Calu1 - relative gene expression	RNA expression	Affymetrix GeneChip Human HG_U133 Plus 2.0	n/a		fold change	-1.43
Study_124:GSK cancer cell line transcript profiling			Homo sapiens	7.9677	Lung cancer cell line NCIH226 - relative gene expression	RNA expression	Affymetrix GeneChip Human HG_U133 Plus 2.0	n/a		fold change	1.24
Study_124:GSK cancer cell line transcript profiling			Homo sapiens	7.52803	Ovarian cancer cell line OV90 - relative gene expression	RNA expression	Affymetrix GeneChip Human HG_U133 Plus 2.0	n/a		fold change	-1.32
Study_124:GSK cancer cell line transcript profiling			Homo sapiens	7.91638	Erythroleukemia cell line HEL9217 - relative gene expression	RNA expression	Affymetrix GeneChip Human HG_U133 Plus 2.0	n/a		fold change	-1.4
Study_124:GSK cancer cell line transcript profiling			Homo sapiens	6.48848	Bladder carcinoma cell line 639V - relative gene expression	RNA expression	Affymetrix GeneChip Human HG_U133 Plus 2.0	n/a		fold change	-1.27
Study_124:GSK cancer cell line transcript profiling			Homo sapiens	6.7216	Breast carcinoma cell line HCC1937 - relative gene expression	RNA expression	Affymetrix GeneChip Human HG_U133 Plus 2.0	n/a		fold change	1.18
Study_124:GSK cancer cell line transcript profiling			Homo sapiens	7.1907	Lung Adenocarcinoma cell line NCIH1437 - relative gene expression	RNA expression	Affymetrix GeneChip Human HG_U133 Plus 2.0	n/a		fold change	-1.25
Study_124:GSK cancer cell line transcript profiling			Homo sapiens	7.46539	Acute myeloid leukemia cell line CESS - relative gene expression	RNA expression	Affymetrix GeneChip Human HG_U133 Plus 2.0	n/a		fold change	1.22
Study_124:GSK cancer cell line transcript profiling			Homo sapiens	6.95118	Chronic myelogenous leukemia cell line KU812 - relative gene expression	RNA expression	Affymetrix GeneChip Human HG_U133 Plus 2.0	n/a		fold change	-1.26
Study_124:GSK cancer cell line transcript profiling			Homo sapiens	7.16304	Colon carcinoma cell line SW620 - relative gene expression	RNA expression	Affymetrix GeneChip Human HG_U133 Plus 2.0	n/a		fold change	1.19
Study_124:GSK cancer cell line transcript profiling			Homo sapiens	7.30392	Brain neuroblastoma cell line CHP212 - relative gene expression	RNA expression	Affymetrix GeneChip Human HG_U133 Plus 2.0	n/a		fold change	-1.26
Study_124:GSK cancer cell line transcript profiling			Homo sapiens	7.20883	Chronic myelogenous leukemia cell line K562 - relative gene expression	RNA expression	Affymetrix GeneChip Human HG_U133 Plus 2.0	n/a		fold change	1.27
Study_124:GSK cancer cell line transcript profiling			Homo sapiens	6.87345	Melanoma of skin cell line A375 - relative gene expression	RNA expression	Affymetrix GeneChip Human HG_U133 Plus 2.0	n/a		fold change	-1.15
Study_124:GSK cancer cell line transcript profiling			Homo sapiens	6.66438	Breast carcinoma cell line HCC1143 - relative gene expression	RNA expression	Affymetrix GeneChip Human HG_U133 Plus 2.0	n/a		fold change	1.2
Study_124:GSK cancer cell line transcript profiling			Homo sapiens	6.63417	Colon carcinoma cell line T84 - relative gene expression	RNA expression	Affymetrix GeneChip Human HG_U133 Plus 2.0	n/a		fold change	1.14
Study_124:GSK cancer cell line transcript profiling			Homo sapiens	6.56087	Melanoma of skin cell line SH4 - relative gene expression	RNA expression	Affymetrix GeneChip Human HG_U133 Plus 2.0	n/a		fold change	1.13
Study_124:GSK cancer cell line transcript profiling			Homo sapiens	5.85352	Lung Adenocarcinoma cell line NCIH2126 - relative gene expression	RNA expression	Affymetrix GeneChip Human HG_U133 Plus 2.0	n/a		fold change	-1.17
Study_124:GSK cancer cell line transcript profiling			Homo sapiens	5.9064	Colon carcinoma cell line LS174T - relative gene expression	RNA expression	Affymetrix GeneChip Human HG_U133 Plus 2.0	n/a		fold change	-1.1
Study_124:GSK cancer cell line transcript profiling			Homo sapiens	6.35563	Medulloblastoma of cerebellum cell line D283Med - relative gene expression	RNA expression	Affymetrix GeneChip Human HG_U133 Plus 2.0	n/a		fold change	-1.19
Study_124:GSK cancer cell line transcript profiling			Homo sapiens	5.65556	Melanoma of skin cell line A101D - relative gene expression	RNA expression	Affymetrix GeneChip Human HG_U133 Plus 2.0	n/a		fold change	1.11
Study_124:GSK cancer cell line transcript profiling			Homo sapiens	5.62657	Colon carcinoma cell line SW1116 - relative gene expression	RNA expression	Affymetrix GeneChip Human HG_U133 Plus 2.0	n/a		fold change	-1.11
Study_124:GSK cancer cell line transcript profiling			Homo sapiens	6.30349	Melanoma of skin cell line COLO829 - relative gene expression	RNA expression	Affymetrix GeneChip Human HG_U133 Plus 2.0	n/a		fold change	-1.14
Study_124:GSK cancer cell line transcript profiling			Homo sapiens	6.35169	Rhabdomyosarcoma of connective or soft tissue cell line SJRH30 - relative gene expression	RNA expression	Affymetrix GeneChip Human HG_U133 Plus 2.0	n/a		fold change	-1.32
Study_124:GSK cancer cell line transcript profiling			Homo sapiens	4.89714	Extraskeletal osteosarcoma cell line RD - relative gene expression	RNA expression	Affymetrix GeneChip Human HG_U133 Plus 2.0	n/a		fold change	-1.12
Study_124:GSK cancer cell line transcript profiling			Homo sapiens	5.04818	Carcinoma of pancreas cell line SW1990 - relative gene expression	RNA expression	Affymetrix GeneChip Human HG_U133 Plus 2.0	n/a		fold change	1.13
Study_124:GSK cancer cell line transcript profiling			Homo sapiens	4.95119	Kidney cancer cell line A498 - relative gene expression	RNA expression	Affymetrix GeneChip Human HG_U133 Plus 2.0	n/a		fold change	-1.12
Study_124:GSK cancer cell line transcript profiling			Homo sapiens	3.54631	Breast carcinoma cell line KPL1 - relative gene expression	RNA expression	Affymetrix GeneChip Human HG_U133 Plus 2.0	n/a		fold change	-1.05
Study_124:GSK cancer cell line transcript profiling			Homo sapiens	3.81225	Carcinoma cervix uteri cell line SiHa - relative gene expression	RNA expression	Affymetrix GeneChip Human HG_U133 Plus 2.0	n/a		fold change	1.03
Study_124:GSK cancer cell line transcript profiling			Homo sapiens	3.80729	Melanoma of skin cell line Malme3M - relative gene expression	RNA expression	Affymetrix GeneChip Human HG_U133 Plus 2.0	n/a		fold change	-1.08
Study_124:GSK cancer cell line transcript profiling			Homo sapiens	2.78027	Lung cancer cell line NCIH650 - relative gene expression	RNA expression	Affymetrix GeneChip Human HG_U133 Plus 2.0	n/a		fold change	-1
Study_124:GSK cancer cell line transcript profiling			Homo sapiens	2.82208	Breast carcinoma cell line HCC1954 - relative gene expression	RNA expression	Affymetrix GeneChip Human HG_U133 Plus 2.0	n/a		fold change	-1.01
Study_124:GSK cancer cell line transcript profiling			Homo sapiens	2.80291	Bladder carcinoma cell line 5637 - relative gene expression	RNA expression	Affymetrix GeneChip Human HG_U133 Plus 2.0	n/a		fold change	1
Study_124:GSK cancer cell line transcript profiling			Homo sapiens	3.17267	Pre B-cell acute lymphoblastic leukemia cell line SEM - relative gene expression	RNA expression	Affymetrix GeneChip Human HG_U133 Plus 2.0	n/a		fold change	1.02
Study_124:GSK cancer cell line transcript profiling			Homo sapiens	3.47267	Brain glioblastoma multiforme cell line SNB19 - relative gene expression	RNA expression	Affymetrix GeneChip Human HG_U133 Plus 2.0	n/a		fold change	-1.02
Study_124:GSK cancer cell line transcript profiling			Homo sapiens	2.8657	Vulva cancer cell line SW962 - relative gene expression	RNA expression	Affymetrix GeneChip Human HG_U133 Plus 2.0	n/a		fold change	1.02
Study_125:Gene expression in human islets after in vitro expansion and re-differentiation to islet cells	GSE15543		Homo sapiens	98.1624	Islet cells redifferentiated from expanded cells - PPRF protocol 4d _vs_ NIH protocol	RNA expression	Affymetrix GeneChip Human HG_U133 Plus 2.0	0.0071	2	fold change	-13.1
Study_125:Gene expression in human islets after in vitro expansion and re-differentiation to islet cells	GSE15543		Homo sapiens	97.4621	Islet cells redifferentiated from expanded cells - PPRF protocol 6d _vs_ NIH protocol	RNA expression	Affymetrix GeneChip Human HG_U133 Plus 2.0	0.0089	2	fold change	-10.2
Study_125:Gene expression in human islets after in vitro expansion and re-differentiation to islet cells	GSE15543		Homo sapiens	96.7717	Islet cells redifferentiated from expanded cells - PPRF protocol 2d _vs_ NIH protocol	RNA expression	Affymetrix GeneChip Human HG_U133 Plus 2.0	0.0058	2	fold change	-11.4
Study_125:Gene expression in human islets after in vitro expansion and re-differentiation to islet cells	GSE15543		Homo sapiens	96.9236	Islet cells redifferentiated from expanded cells - PPRF protocol 4d _vs_ Whittier protocol	RNA expression	Affymetrix GeneChip Human HG_U133 Plus 2.0	0.0213	2	fold change	-9.36
Study_125:Gene expression in human islets after in vitro expansion and re-differentiation to islet cells	GSE15543		Homo sapiens	95.2708	Islet cells redifferentiated from expanded cells - PPRF protocol 2d _vs_ Whittier protocol	RNA expression	Affymetrix GeneChip Human HG_U133 Plus 2.0	0.0156	2	fold change	-8.19
Study_125:Gene expression in human islets after in vitro expansion and re-differentiation to islet cells	GSE15543		Homo sapiens	94.8299	Islet cells redifferentiated from expanded cells - PPRF protocol 6d _vs_ Whittier protocol	RNA expression	Affymetrix GeneChip Human HG_U133 Plus 2.0	0.0247	2	fold change	-7.3
Study_125:Gene expression in human islets after in vitro expansion and re-differentiation to islet cells	GSE15543		Homo sapiens	94.6844	Islet cells redifferentiated from expanded cells using PPRF protocol 4d _vs_ freshly isolated	RNA expression	Affymetrix GeneChip Human HG_U133 Plus 2.0	2.3e-11	2	fold change	-118
Study_125:Gene expression in human islets after in vitro expansion and re-differentiation to islet cells	GSE15543		Homo sapiens	94.0327	Islet cells redifferentiated from expanded cells using PPRF protocol 2d _vs_ freshly isolated	RNA expression	Affymetrix GeneChip Human HG_U133 Plus 2.0	0.0017	2	fold change	-103
Study_125:Gene expression in human islets after in vitro expansion and re-differentiation to islet cells	GSE15543		Homo sapiens	93.9602	Islet cells redifferentiated from expanded cells using PPRF protocol 6d _vs_ freshly isolated	RNA expression	Affymetrix GeneChip Human HG_U133 Plus 2.0	2.7e-08	2	fold change	-92
Study_125:Gene expression in human islets after in vitro expansion and re-differentiation to islet cells	GSE15543		Homo sapiens	92.7541	Islet cells expanded in monolayer using PPRF protocol _vs_ freshly isolated islet cells	RNA expression	Affymetrix GeneChip Human HG_U133 Plus 2.0	0.0359	2	fold change	-89.1
Study_125:Gene expression in human islets after in vitro expansion and re-differentiation to islet cells	GSE15543		Homo sapiens	91.7852	Islet cells expanded in monolayer - Whittier protocol _vs_ PPRF protocol	RNA expression	Affymetrix GeneChip Human HG_U133 Plus 2.0	0.0482	4	fold change	11
Study_125:Gene expression in human islets after in vitro expansion and re-differentiation to islet cells	GSE15543		Homo sapiens	78.3822	Islet cells expanded in monolayer using NIH protocol _vs_ freshly isolated islet cells	RNA expression	Affymetrix GeneChip Human HG_U133 Plus 2.0	0.0228	4	fold change	-18
Study_125:Gene expression in human islets after in vitro expansion and re-differentiation to islet cells	GSE15543		Homo sapiens	71.623	Islet cells redifferentiated from expanded cells using Whittier protocol _vs_ freshly isolated	RNA expression	Affymetrix GeneChip Human HG_U133 Plus 2.0	0.013	3	fold change	-12.6
Study_125:Gene expression in human islets after in vitro expansion and re-differentiation to islet cells	GSE15543		Homo sapiens	67.198	Islet cells redifferentiated from expanded cells using NIH protocol _vs_ freshly isolated	RNA expression	Affymetrix GeneChip Human HG_U133 Plus 2.0	0.0095	4	fold change	-9.02
Study_125:Gene expression in human islets after in vitro expansion and re-differentiation to islet cells	GSE15543		Homo sapiens	63.0612	Islet cells expanded in monolayer using Whittier protocol _vs_ freshly isolated islet cells	RNA expression	Affymetrix GeneChip Human HG_U133 Plus 2.0	8.7e-05	4	fold change	-8.1
Study_126:Characterization of B- and T-lineage ALL mRNA expression profile	GSE14834		Homo sapiens	98.8728	Bone Marrow from T-ALL patients with SIL-TAL-1 gene fusion _vs_ no molecular abnormalities	RNA expression	Affymetrix GeneChip Human HG_U133 Plus 2.0	0.0382	2	fold change	54.4
Study_127:Perinatal rat lung polysomal and total RNA expression profiles	GSE12153		Rattus norvegicus	98.5882	Fetal day 22 rat lung polysomal RNA _vs_ fetal day 19	RNA expression	Affymetrix GeneChip Rat RAE230 2.0	0.0003	3	fold change	-8.38
Study_127:Perinatal rat lung polysomal and total RNA expression profiles	GSE12153		Rattus norvegicus	97.2157	P1 rat lung polysomal RNA _vs_ fetal day 19	RNA expression	Affymetrix GeneChip Rat RAE230 2.0	0.0035	3	fold change	-8.25
Study_127:Perinatal rat lung polysomal and total RNA expression profiles	GSE12153		Rattus norvegicus	49.7038	Fetal day 19 rat lung polysomal RNA _vs_ total RNA	RNA expression	Affymetrix GeneChip Rat RAE230 2.0	0.0175	3	fold change	1.98
Study_128:Induced differentiation in urothelial cells from normal and interstitial cystitis patients	GSE11839	University of Kentucky	Homo sapiens	98.1624	Urothelial cells in differentiation medium - from interstital cystitis patients _vs_ control	RNA expression	Affymetrix GeneChip Human HG_U133 Plus 2.0	0.0422	3	fold change	-2.05
Study_128:Induced differentiation in urothelial cells from normal and interstitial cystitis patients	GSE11839	University of Kentucky	Homo sapiens	47.7131	Urothelial cells from control patients - in differentiation medium _vs_ proliferating	RNA expression	Affymetrix GeneChip Human HG_U133 Plus 2.0	0.0089	3	fold change	2.01
Study_129:Gastric enterochromaffin-like (ECL) and parietal (PCL) cells from rats after 24hr fasting	GSE6204	UCLA	Rattus norvegicus	98.1797	Gastric mucosa from fed rats- ECL cells _vs_ PC cells	RNA expression	Custom Rat	1.7e-05	3	fold change	65.3
Study_129:Gastric enterochromaffin-like (ECL) and parietal (PCL) cells from rats after 24hr fasting	GSE6204	UCLA	Rattus norvegicus	92.2237	Gastric mucosa from fed rats - enterochromaffin-like cells _vs_ whole mucosa	RNA expression	Custom Rat	0.0003	3	fold change	12
Study_129:Gastric enterochromaffin-like (ECL) and parietal (PCL) cells from rats after 24hr fasting	GSE6204	UCLA	Rattus norvegicus	89.844	Gastric mucosa from fasted rats- ECL cells _vs_ PC cells	RNA expression	Custom Rat	0.0129	3	fold change	11.4
Study_129:Gastric enterochromaffin-like (ECL) and parietal (PCL) cells from rats after 24hr fasting	GSE6204	UCLA	Rattus norvegicus	84.2361	Gastric mucosa from 24hr fasted rats - enterochromaffin-like cells _vs_ whole mucosa	RNA expression	Custom Rat	0.0116	3	fold change	7.09
Study_129:Gastric enterochromaffin-like (ECL) and parietal (PCL) cells from rats after 24hr fasting	GSE6204	UCLA	Rattus norvegicus	76.5861	Gastric mucosa from fed rats - parietal cells _vs_ whole mucosa	RNA expression	Custom Rat	0.0019	3	fold change	-5.46
Study_130:ATM-dependent regulation of gene expression upon DNA damage in human fibroblasts	GSE6971	Uinversity of North Carolina at Chapel Hill	Homo sapiens	99.0511	Ataxia telangiectasia fibroblasts 2hr after 1.5Gy IR treatment _vs_ 6hr after sham treatment_GPL887	RNA expression	Custom Human	0.0253	2	fold change	-1.3
Study_131:Systemic gene expression patterns in scleroderma skin	GSE4385	Stanford Microarray Database (SMD)	Homo sapiens	98.6213	Fibroblasts from area with morphea _vs_ control	RNA expression	Custom Human	0.0122	2	fold change	87.3
Study_131:Systemic gene expression patterns in scleroderma skin	GSE4385	Stanford Microarray Database (SMD)	Homo sapiens	97.7001	Fibroblasts from a normal area in a morphea patient _vs_ control	RNA expression	Custom Human	0.0135	2	fold change	44.7
Study_131:Systemic gene expression patterns in scleroderma skin	GSE4385	Stanford Microarray Database (SMD)	Homo sapiens	78.424	Sclerodermal fibroblasts from forearm _vs_ control	RNA expression	Custom Human	0.0114	8	fold change	-122
Study_132:Peripheral blood from asthma patients with or without obesity	GSE110551		Homo sapiens	97.54	Peripheral blood from obese patients - asthmatics _vs_ non-asthmatics	RNA expression	Affymetrix GeneChip Human HG_U133 Plus 2.0	0.0132	39	fold change	-1.4
Study_133:Microglia or peritoneal cells of CX3CR1-deficient mice treated with lipopolysaccharide	GSE131869		Mus musculus	97.8148	Microglia of 1yr male mice with CX3CR1 heterozygous mutation _vs_ wildtype	RNA expression	Rg NGS reference Mouse genome	0.0005	5	fold change	2.56157
Study_133:Microglia or peritoneal cells of CX3CR1-deficient mice treated with lipopolysaccharide	GSE131869		Mus musculus	95.5858	Microglia of 1yr male mice with CX3CR1 knockout _vs_ wildtype	RNA expression	Rg NGS reference Mouse genome	0.0002	6	fold change	2.71946
Study_133:Microglia or peritoneal cells of CX3CR1-deficient mice treated with lipopolysaccharide	GSE131869		Mus musculus	83.6764	Microglia of male mice with CX3CR1 heterozygous mutation - 1yr _vs_ 2mo	RNA expression	Rg NGS reference Mouse genome	0.0005	5	fold change	2.63513
Study_133:Microglia or peritoneal cells of CX3CR1-deficient mice treated with lipopolysaccharide	GSE131869		Mus musculus	82.9531	Microglia of male mice with CX3CR1 knockout - 1yr _vs_ 2mo	RNA expression	Rg NGS reference Mouse genome	9e-05	6	fold change	2.85075
Study_133:Microglia or peritoneal cells of CX3CR1-deficient mice treated with lipopolysaccharide	GSE131869		Mus musculus	75.408	Microglia of male mice with CX3CR1 heterozygous mutation - 2yr _vs_ 2mo	RNA expression	Rg NGS reference Mouse genome	0.0024	4	fold change	2.40808
Study_134:Mammary epithelial MCF10A xenografts and stages of breast cancer progression	GSE120796		Homo sapiens	97.4412	Mammary epithelial MCF10A xenografts HRAS mutant(M2) _vs_ parental cells(M1)	RNA expression	Illumina iGenome UCSC, hg19, March 6, 2013 RefSeq	4.4e-20	2	fold change	40.003
Study_134:Mammary epithelial MCF10A xenografts and stages of breast cancer progression	GSE120796		Homo sapiens	93.5139	Mammary epithelial MCF10A xenografts metastatic to lung(M4) _vs_ parental cells(M1)	RNA expression	Illumina iGenome UCSC, hg19, March 6, 2013 RefSeq	5e-14	2	fold change	26.0393
Study_135:Lymphoma cells infected with Kaposi's sarcoma-associated herpesvirus and Epstein-Barr virus	GSE121934		Homo sapiens	97.2309	Primary effusion lymphoma BC3 cells infected with KSH virus + EB virus _vs_ KSH virus (parental)	RNA expression	Affymetrix GeneChip Human HG_U133 Plus 2.0	0.0006	1	fold change	3.3
Study_136:Hepatocellular carcinoma HuH-7 cells treated with 1,2,3,4,6-penta-O-galloyl-beta-D-glucopyranoside	GSE75024		Homo sapiens	97.3843	Hepatocellular carcinoma HuH-7 cells - 0.1mg/ml 1,2,3,4,6-PGG for 6hr _vs_ PBS for 48hr	RNA expression	Affymetrix GeneChip Human HG_U133 Plus 2.0	0.0005	3	fold change	-6.44
Study_136:Hepatocellular carcinoma HuH-7 cells treated with 1,2,3,4,6-penta-O-galloyl-beta-D-glucopyranoside	GSE75024		Homo sapiens	39.4073	Hepatocellular carcinoma HuH-7 cells for 48hr - 0.1mg/ml 1,2,3,4,6-PGG _vs_ PBS	RNA expression	Affymetrix GeneChip Human HG_U133 Plus 2.0	0.002	3	fold change	3
Study_137:Colorectal cancer HCT116 ERCC1 overexpressing cells from oxaliplatin-treated/untreated SCID mice	GSE110425		Homo sapiens	97.972	Colorectal cancer HCT116 ERCC1 overexpressing cells of oxaliplatin-treated SCID mice _vs_ untreated	RNA expression	Illumina HumanHT-12 V4.0 expression beadchip	0.0096	3	fold change	-1.53
Study_138:Melanoma Me13 cells treated with MEK1/2, PI3K/mTOR, mTOR, and BRAF V600E inhibitors	GSE59882		Homo sapiens	98.0623	Melanoma Me13 cells 8hr with 0.1uM BEZ235 _vs_ untreated controls	RNA expression	Illumina HumanHT-12 V4.0 expression beadchip	3.1e-05	3	fold change	3.15
Study_138:Melanoma Me13 cells treated with MEK1/2, PI3K/mTOR, mTOR, and BRAF V600E inhibitors	GSE59882		Homo sapiens	96.3725	Melanoma Me13 cells 8hr with 0.3uM AZD8055 _vs_ untreated controls	RNA expression	Illumina HumanHT-12 V4.0 expression beadchip	5.6e-05	3	fold change	2.73
Study_138:Melanoma Me13 cells treated with MEK1/2, PI3K/mTOR, mTOR, and BRAF V600E inhibitors	GSE59882		Homo sapiens	85.8634	Melanoma Me13 cells 8hr with both 0.5uM PLX4720 and 0.1uM BEZ235 _vs_ PLX4720 only	RNA expression	Illumina HumanHT-12 V4.0 expression beadchip	0.003	3	fold change	2.07
Study_138:Melanoma Me13 cells treated with MEK1/2, PI3K/mTOR, mTOR, and BRAF V600E inhibitors	GSE59882		Homo sapiens	84.9719	Melanoma Me13 cells 8hr with both 0.1uM AZD6244 and 0.1uM BEZ235 _vs_ AZD6244 only	RNA expression	Illumina HumanHT-12 V4.0 expression beadchip	0.0016	3	fold change	1.95
Study_138:Melanoma Me13 cells treated with MEK1/2, PI3K/mTOR, mTOR, and BRAF V600E inhibitors	GSE59882		Homo sapiens	80.653	Melanoma Me13 cells 8hr with both 0.1uM AZD6244 and 0.3uM AZD8055 _vs_ AZD6244 only	RNA expression	Illumina HumanHT-12 V4.0 expression beadchip	0.0039	3	fold change	1.87
Study_138:Melanoma Me13 cells treated with MEK1/2, PI3K/mTOR, mTOR, and BRAF V600E inhibitors	GSE59882		Homo sapiens	49.3969	Melanoma Me13 cells 8hr with both 0.5uM PLX4720 and 0.1uM BEZ235 _vs_ BEZ235 only	RNA expression	Illumina HumanHT-12 V4.0 expression beadchip	0.012	3	fold change	-1.36
Study_138:Melanoma Me13 cells treated with MEK1/2, PI3K/mTOR, mTOR, and BRAF V600E inhibitors	GSE59882		Homo sapiens	39.1249	Melanoma Me13 cells 8hr with both 0.1uM AZD6244 and 0.1uM BEZ235 _vs_ BEZ235 only	RNA expression	Illumina HumanHT-12 V4.0 expression beadchip	0.0067	3	fold change	-1.4
Study_138:Melanoma Me13 cells treated with MEK1/2, PI3K/mTOR, mTOR, and BRAF V600E inhibitors	GSE59882		Homo sapiens	25.9402	Melanoma Me13 cells 8hr with both 0.1uM AZD6244 and 0.3uM AZD8055 _vs_ AZD8055 only	RNA expression	Illumina HumanHT-12 V4.0 expression beadchip	0.0056	3	fold change	-1.27
Study_139:Malignant skin melanoma IGR37 cells grown in DMEM or MEM culture media	GSE77655		Homo sapiens	97.6124	Malignant skin melanoma IGR37 cells grown 72hr in MEM medium _vs_ DMEM medium	RNA expression	Illumina HumanHT-12 V4.0 expression beadchip	0.0005	3	fold change	13.1
Study_139:Malignant skin melanoma IGR37 cells grown in DMEM or MEM culture media	GSE77655		Homo sapiens	91.7953	Malignant skin melanoma IGR37 cells grown 24hr in MEM medium _vs_ DMEM medium	RNA expression	Illumina HumanHT-12 V4.0 expression beadchip	0.0011	3	fold change	8.07
Study_140:Spinal muscular atrophy fibroblasts with PRC2:SMN-AS1-targeting or SUZ12-targeting oligos	GSE83549		Homo sapiens	97.4412	Spinal muscular atrophy fibroblasts with PRC2:SMN-AS1 knockdown to upregulate SMN2 _vs_ mock	RNA expression	Illumina iGenome UCSC, hg19, March 6, 2013 RefSeq	1.4e-09	2	fold change	4.01015
Study_141:Mammary gland tumors of mice with ELF5 expression induced for one or eight weeks	GSE58729		Mus musculus	97.6791	Mammary tumors (Lin- CD24+) of mice with ELF5 expression induced 8wk _vs_ uninduced	RNA expression	Affymetrix GeneChip Mouse Gene Array version [1.0 ST or 1.1 ST] [transcript (gene) version]	0.006	3	fold change	-4.1
Study_141:Mammary gland tumors of mice with ELF5 expression induced for one or eight weeks	GSE58729		Mus musculus	94.1194	Mammary tumor lung metastases (Lin- CD24+) of mice with ELF5 expression induced 8wk _vs_ uninduced	RNA expression	Affymetrix GeneChip Mouse Gene Array version [1.0 ST or 1.1 ST] [transcript (gene) version]	0.0075	3	fold change	-3.45
Study_142:Brains and livers from PTS mutant knock-in mice	GSE55148		Mus musculus	97.8014	Livers of 17wk old mice - mutant PTS (R15C) knock-in _vs_ wildtype	RNA expression	Illumina MouseRef-8 v2.0 expression beadchip	0.0071	4	fold change	3.26
Study_143:Breast cancer MDA-MB-231 cells with YBX1 shRNA knockdown and LNAs targeting tRNA fragments	GSE63564		Homo sapiens	97.4336	Breast cancer MDA-MB-231 cells control shRNA 48hr - LNAs targeting tRFAsp fragment _vs_ control LNA	RNA expression	Illumina HumanHT-12 V4.0 expression beadchip	0.0238	2	fold change	-3.16
Study_143:Breast cancer MDA-MB-231 cells with YBX1 shRNA knockdown and LNAs targeting tRNA fragments	GSE63564		Homo sapiens	96.6352	Breast cancer MDA-MB-231 cells control LNAs 48hr - YBX1 shRNA _vs_ control shRNA	RNA expression	Illumina HumanHT-12 V4.0 expression beadchip	6.5e-05	4	fold change	-4.59
Study_144:Breast cancer MDA-MB-231 cells grown in hypoxia with YBX1 shRNA and LNAs targeting tRNA fragments	GSE63563		Homo sapiens	97.7919	Breast cancer MDA-MB-231 cells 1% O2 + control LNAs 48hr - YBX1 shRNA _vs_ control	RNA expression	Illumina HumanHT-12 V4.0 expression beadchip	0.0178	2	fold change	7.03
Study_144:Breast cancer MDA-MB-231 cells grown in hypoxia with YBX1 shRNA and LNAs targeting tRNA fragments	GSE63563		Homo sapiens	93.2453	Breast cancer MDA-MB-231 cells 1% O2 + tRNA fragments LNAs 48hr - YBX1 shRNA _vs_ control shRNA	RNA expression	Illumina HumanHT-12 V4.0 expression beadchip	0.011	2	fold change	4.45
Study_144:Breast cancer MDA-MB-231 cells grown in hypoxia with YBX1 shRNA and LNAs targeting tRNA fragments	GSE63563		Homo sapiens	61.8391	Breast cancer MDA-MB-231 cells 1% O2 + YBX1 shRNA 48hr - tRNA fragments LNAs _vs_ control LNAs	RNA expression	Illumina HumanHT-12 V4.0 expression beadchip	0.0036	2	fold change	-2.27
Study_145:Blood cell subpopulations from acute myeloid leukemia (AML) patients	GSE68172		Homo sapiens	97.9278	Blood - CD34+CD38- from AML patients with WT NPM1 _vs_ CD34+CD38- healthy patients	RNA expression	Affymetrix GeneChip Human HG_U133 Plus 2.0	0.0083	10	fold change	-10.2
Study_145:Blood cell subpopulations from acute myeloid leukemia (AML) patients	GSE68172		Homo sapiens	90.2348	Blood - CD34+CD38- from AML patients with mutant NPM1 _vs_ CD34+CD38- healthy patients	RNA expression	Affymetrix GeneChip Human HG_U133 Plus 2.0	0.0097	9	fold change	-8.13
Study_145:Blood cell subpopulations from acute myeloid leukemia (AML) patients	GSE68172		Homo sapiens	84.6439	Blood - CD34+CD38+ from AML patients with WT NPM1 _vs_ CD34+CD38- healthy patients	RNA expression	Affymetrix GeneChip Human HG_U133 Plus 2.0	0.0132	10	fold change	-5.57
Study_145:Blood cell subpopulations from acute myeloid leukemia (AML) patients	GSE68172		Homo sapiens	83.7774	Blood - CD34+CD38+ from AML patients with mutant NPM1 _vs_ CD34+CD38- healthy patients	RNA expression	Affymetrix GeneChip Human HG_U133 Plus 2.0	0.0369	8	fold change	-6.53
Study_145:Blood cell subpopulations from acute myeloid leukemia (AML) patients	GSE68172		Homo sapiens	80.329	Blood - CD34-CD38+ from AML patients with mutant NPM1 _vs_ CD34+CD38- healthy patients	RNA expression	Affymetrix GeneChip Human HG_U133 Plus 2.0	0.0033	7	fold change	-9.49
Study_145:Blood cell subpopulations from acute myeloid leukemia (AML) patients	GSE68172		Homo sapiens	74.0829	Blood - CD34-CD38+ from AML patients with WT NPM1 _vs_ CD34+CD38- healthy patients	RNA expression	Affymetrix GeneChip Human HG_U133 Plus 2.0	0.0002	11	fold change	-7.86
Study_145:Blood cell subpopulations from acute myeloid leukemia (AML) patients	GSE68172		Homo sapiens	43.2784	Blood - CD34-CD38- from AML patients with mutant NPM1 _vs_ CD34+CD38- healthy patients	RNA expression	Affymetrix GeneChip Human HG_U133 Plus 2.0	0.0081	7	fold change	-3.86
Study_146:Leukocyte gene expression variation as a function of Big 5 dimensions of human personality	GSE60491		Homo sapiens	98.1219	PBMCs of healthy adults with a high score for extraversion _vs_ an average score	RNA expression	Custom Human	0.0069	4	fold change	1.34
Study_147:Embryonic fibroblasts from E13.5 embryo with [F341V] PTEN or conditional PTEN knockout	GSE64302		Mus musculus	97.8742	Embryonic fibroblasts from E13.5 embryo with [F341V] PTEN _vs_ wildtype PTEN	RNA expression	Affymetrix GeneChip Mouse MG_430 2.0	0.0127	4	fold change	2.76
Study_148:Multiple myeloma RPMI8226 cells treated with eIF2a phosphatase inhibitors, Guanabenz and Sal003	GSE60981		Homo sapiens	97.2536	Multiple myeloma RPMI8226 cells + 20uM Sal003 (Salubrinal analog) for 24hr _vs_ untreated	RNA expression	Illumina HumanHT-12 V4.0 expression beadchip	0.0069	3	fold change	5.22
Study_149:Multiple myeloma cell lines treated with panobinostat, 5-Azacytidine, or N-methylpyrrolidone	GSE56623		Homo sapiens	97.9797	U-266 cells 10uM 5-Azacytidine treated 4hr _vs_ untreated	RNA expression	Illumina iGenome UCSC, hg19, March 6, 2013 RefSeq	3.8e-18	3	fold change	3.97909
Study_149:Multiple myeloma cell lines treated with panobinostat, 5-Azacytidine, or N-methylpyrrolidone	GSE56623		Homo sapiens	83.0344	U-266 cells 10uM 5-Azacytidine treated 24hr then 10uM panobinostat treated 4hr _vs_ untreated	RNA expression	Illumina iGenome UCSC, hg19, March 6, 2013 RefSeq	1.1e-14	3	fold change	3.64614
Study_149:Multiple myeloma cell lines treated with panobinostat, 5-Azacytidine, or N-methylpyrrolidone	GSE56623		Homo sapiens	81.0176	JJN-3 cells 10uM panobinostat treated 24hr _vs_ untreated	RNA expression	Illumina iGenome UCSC, hg19, March 6, 2013 RefSeq	4.2e-14	3	fold change	10.892
Study_149:Multiple myeloma cell lines treated with panobinostat, 5-Azacytidine, or N-methylpyrrolidone	GSE56623		Homo sapiens	72.7336	U-266 cells 10uM 5-Azacytidine treated 24hr _vs_ untreated	RNA expression	Illumina iGenome UCSC, hg19, March 6, 2013 RefSeq	0.0008	3	fold change	1.52068
Study_149:Multiple myeloma cell lines treated with panobinostat, 5-Azacytidine, or N-methylpyrrolidone	GSE56623		Homo sapiens	56.366	JJN-3 cells 2.5uM 5-Azacytidine treated 24hr then 10uM panobinostat treated 24hr _vs_ untreated	RNA expression	Illumina iGenome UCSC, hg19, March 6, 2013 RefSeq	3.4e-07	3	fold change	7.99662
Study_149:Multiple myeloma cell lines treated with panobinostat, 5-Azacytidine, or N-methylpyrrolidone	GSE56623		Homo sapiens	47.2335	JJN-3 cells 2.5uM 5-Azacytidine treated 24hr then 10uM panobinostat treated 4hr _vs_ untreated	RNA expression	Illumina iGenome UCSC, hg19, March 6, 2013 RefSeq	0.0032	3	fold change	2.52925
Study_149:Multiple myeloma cell lines treated with panobinostat, 5-Azacytidine, or N-methylpyrrolidone	GSE56623		Homo sapiens	45.9322	JJN-3 cells 10uM panobinostat treated 4hr _vs_ untreated	RNA expression	Illumina iGenome UCSC, hg19, March 6, 2013 RefSeq	0.0046	3	fold change	2.51836
Study_149:Multiple myeloma cell lines treated with panobinostat, 5-Azacytidine, or N-methylpyrrolidone	GSE56623		Homo sapiens	23.2314	U-266 cells 10uM 5-Azacytidine treated 24hr then 10uM panobinostat treated 24hr _vs_ untreated	RNA expression	Illumina iGenome UCSC, hg19, March 6, 2013 RefSeq	1.4e-33	3	fold change	3.19401
Study_149:Multiple myeloma cell lines treated with panobinostat, 5-Azacytidine, or N-methylpyrrolidone	GSE56623		Homo sapiens	19.9854	U-266 cells 10uM panobinostat treated 24hr _vs_ untreated	RNA expression	Illumina iGenome UCSC, hg19, March 6, 2013 RefSeq	6.5e-20	3	fold change	2.76307
Study_150:Tibialis anterior muscles from mice exposed to in utero undernutrition	GSE53520		Mus musculus	97.7823	Tibialis anterior of mice from control dams - 40% calorie restriction 4wk _vs_ ad libitum	RNA expression	Agilent Mouse Whole Genome G4122A/G4122F	0.0107	4	fold change	-33.7
Study_150:Tibialis anterior muscles from mice exposed to in utero undernutrition	GSE53520		Mus musculus	96.965	Tibialis anterior of mice from undernourished dams 6d - 40% calorie restriction 4wk _vs_ ad libitum	RNA expression	Agilent Mouse Whole Genome G4122A/G4122F	0.006	4	fold change	-8.8
Study_151:Lymphoblastoid cell lines from alcoholic and control subjects with or without ethanol treatment	GSE52553		Homo sapiens	98.0834	Lymphoblastoid cell lines from non-alcoholic subjects 75mM ethanol treated 24hr _vs_ untreated	RNA expression	Affymetrix GeneChip Human HG_U133 Plus 2.0	2.8e-11	21	fold change	1.6
Study_151:Lymphoblastoid cell lines from alcoholic and control subjects with or without ethanol treatment	GSE52553		Homo sapiens	96.9236	Lymphoblastoid cell lines from alcoholic subjects 75mM ethanol treated 24hr _vs_ untreated	RNA expression	Affymetrix GeneChip Human HG_U133 Plus 2.0	1.8e-10	21	fold change	1.5
Study_152:Cardiomyocytes (iPS derived) treated with glucose, endothelin-1 and cortisol	GSE62203		Homo sapiens	97.6944	Cardiomyocytes (iPS derived) after 2d glucose endothelin-1 and cortisol treatment _vs_ untreated	RNA expression	Affymetrix GeneChip Human HG_U133 Plus 2.0	0.0142	4	fold change	-4.72
Study_153:Alveolar basal epithelial cells infected with adenovirus without virus-encode snRNA	GSE58605		Homo sapiens	98.0834	Alveolar basal epithelial cells (A549) 24hr adenovirus infection without viral snRNA _vs_ mock	RNA expression	Affymetrix GeneChip Human HG_U133 Plus 2.0	0.0004	3	fold change	3.22
Study_154:Non-small cell lung cancer expression profiles	GSE58661		Homo sapiens	97.7689	Lung cancer - squamous cell carcinoma with adeno features _vs_ adenocaricnoma NOS_GPL15048	RNA expression	Custom Human	0.018	1	fold change	-12.8
Study_154:Non-small cell lung cancer expression profiles	GSE58661		Homo sapiens	96.2464	Lung cancer - adenocarcinoma papillary_vs_ adenocaricnoma NOS_GPL15048	RNA expression	Custom Human	0.0177	4	fold change	3.08
Study_154:Non-small cell lung cancer expression profiles	GSE58661		Homo sapiens	32.472	Lung cancer - squamous cell carcinoma _vs_ adenocaricnoma NOS_GPL15048	RNA expression	Custom Human	0.0289	33	fold change	1.74
Study_155:Breast papillary carcinoma and invasive ductal carcinoma	GSE55639		Homo sapiens	97.972	Breast papillary carcinoma grade 2 _vs_ grade 1	RNA expression	Illumina HumanHT-12 V4.0 expression beadchip	0.007	6	fold change	5.63
Study_156:Lungs of mice with Cldn18 conditional knockout	GSE48443		Mus musculus	97.4716	Lungs of 3-4mo old male mice with Cldn18 conditional knockout _vs_ wildtype controls	RNA expression	Illumina MouseRef-8 v2.0 expression beadchip	0.0043	3	fold change	-3.56
Study_157:Fibrosarcoma HT1080 cells with or without MTAP deficiency treated with MTAP inhibitor	GSE56112		Homo sapiens	97.6162	Fibrosarcoma HT1080 cells MTAP wildtype + 10uM MT-DADMe-ImmA (MTAP inhibitor) 48hr _vs_ untreated	RNA expression	Affymetrix GeneChip Human HG_U133 Plus 2.0	0.0095	3	fold change	2.91
Study_158:Papillary thyroid carcinoma B-CPAP, TPC-1, and K1 cells treated with FAK inhibitor Y15	GSE55603		Homo sapiens	97.4336	Papillary thyroid carcinoma B-CPAP cells - 24hr with 10uM FAK inhibitor Y15 _vs_ untreated controls	RNA expression	Illumina HumanHT-12 V4.0 expression beadchip	0.0018	2	fold change	3.08
Study_158:Papillary thyroid carcinoma B-CPAP, TPC-1, and K1 cells treated with FAK inhibitor Y15	GSE55603		Homo sapiens	92.9195	Papillary thyroid carcinoma TPC-1 cells - 24hr with 10uM FAK inhibitor Y15 _vs_ untreated controls	RNA expression	Illumina HumanHT-12 V4.0 expression beadchip	0.0003	2	fold change	3.55
Study_159:Lungs from SARS MA15 infected PLAT knockouts	GSE51387		Mus musculus	97.1685	Lungs from 20wk old PLAT knockouts SARS MA15 infected 7dpi _vs_ mock infected	RNA expression	Agilent Mouse Whole Genome G4122A/G4122F	0.0002	3	fold change	-17.8
Study_159:Lungs from SARS MA15 infected PLAT knockouts	GSE51387		Mus musculus	94.6862	Lungs from 20wk old wildtype C57BL/6 SARS MA15 infected 4dpi _vs_ mock infected	RNA expression	Agilent Mouse Whole Genome G4122A/G4122F	0.0041	3	fold change	-16.7
Study_159:Lungs from SARS MA15 infected PLAT knockouts	GSE51387		Mus musculus	94.493	Lungs from 20wk old PLAT knockouts SARS MA15 infected 4dpi _vs_ mock infected	RNA expression	Agilent Mouse Whole Genome G4122A/G4122F	0.004	2	fold change	-14.8
Study_159:Lungs from SARS MA15 infected PLAT knockouts	GSE51387		Mus musculus	91.5969	Lungs from 20wk old wildtype C57BL/6 SARS MA15 infected 7dpi _vs_ mock infected	RNA expression	Agilent Mouse Whole Genome G4122A/G4122F	0.0172	2	fold change	-16.7
Study_160:Ovarian cancers with different histologies, stages, and patient outcomes	GSE44104		Homo sapiens	98.0834	Endometrioid ovarian cancer _vs_ serous	RNA expression	Affymetrix GeneChip Human HG_U133 Plus 2.0	0.0006	11	fold change	-8.18
Study_160:Ovarian cancers with different histologies, stages, and patient outcomes	GSE44104		Homo sapiens	96.091	Mucinous ovarian cancer from patients who died due to disease _vs_ survived	RNA expression	Affymetrix GeneChip Human HG_U133 Plus 2.0	0.0178	2	fold change	5
Study_160:Ovarian cancers with different histologies, stages, and patient outcomes	GSE44104		Homo sapiens	94.0327	Mucinous ovarian cancer from patients with disease at stage III _vs_ stage I	RNA expression	Affymetrix GeneChip Human HG_U133 Plus 2.0	0.0118	2	fold change	7.7
Study_160:Ovarian cancers with different histologies, stages, and patient outcomes	GSE44104		Homo sapiens	74.5779	Mucinous ovarian cancer _vs_ serous	RNA expression	Affymetrix GeneChip Human HG_U133 Plus 2.0	0.0003	9	fold change	-10.6
Study_160:Ovarian cancers with different histologies, stages, and patient outcomes	GSE44104		Homo sapiens	59.896	Clear cell ovarian cancer _vs_ serous	RNA expression	Affymetrix GeneChip Human HG_U133 Plus 2.0	0.0307	12	fold change	-2.16
Study_161:Lungs from mice infected with nsp16 mutant or wildtype SARS	GSE49263		Mus musculus	98.0931	Lungs from 20wk mice 4d post infection with 1E5 PFU wildtype SARS MA15 strain _vs_ mock infection	RNA expression	Agilent Mouse Whole Genome G4122A/G4122F	0.0006	4	fold change	-22.9
Study_161:Lungs from mice infected with nsp16 mutant or wildtype SARS	GSE49263		Mus musculus	97.3729	Lungs from 20wk mice 4d post infection with 1E5 PFU nsp16 mutant SARS strain _vs_ mock infection	RNA expression	Agilent Mouse Whole Genome G4122A/G4122F	0.0362	3	fold change	-8.06
Study_161:Lungs from mice infected with nsp16 mutant or wildtype SARS	GSE49263		Mus musculus	96.1594	Lungs from 20wk mice 7d post infection with 1E5 PFU wildtype SARS MA15 strain _vs_ mock infection	RNA expression	Agilent Mouse Whole Genome G4122A/G4122F	1.6e-05	3	fold change	-14.6
Study_161:Lungs from mice infected with nsp16 mutant or wildtype SARS	GSE49263		Mus musculus	89.3895	Lungs from 20wk mice 7d post infection with 1E5 PFU nsp16 mutant SARS strain _vs_ mock infection	RNA expression	Agilent Mouse Whole Genome G4122A/G4122F	0.0006	4	fold change	-5.14
Study_161:Lungs from mice infected with nsp16 mutant or wildtype SARS	GSE49263		Mus musculus	89.5608	Lungs from 20wk mice 2d post infection with 1E5 PFU nsp16 mutant SARS strain _vs_ mock infection	RNA expression	Agilent Mouse Whole Genome G4122A/G4122F	2e-05	4	fold change	-12.6
Study_161:Lungs from mice infected with nsp16 mutant or wildtype SARS	GSE49263		Mus musculus	83.887	Lungs from 20wk mice 2d post infection with 1E5 PFU wildtype SARS MA15 strain _vs_ mock infection	RNA expression	Agilent Mouse Whole Genome G4122A/G4122F	0.0007	4	fold change	-8.74
Study_161:Lungs from mice infected with nsp16 mutant or wildtype SARS	GSE49263		Mus musculus	69.0694	Lungs from 20wk mice 1d post infection with 1E5 PFU wildtype SARS MA15 strain _vs_ mock infection	RNA expression	Agilent Mouse Whole Genome G4122A/G4122F	0.0204	4	fold change	-4.26
Study_162:Lungs from mice infected with deltaORF6 mutant or wildtype SARS	GSE49262		Mus musculus	97.3729	Lungs from 20wk mice 4d post infection with 1E5 PFU wildtype SARS MA15 strain _vs_ mock infection	RNA expression	Agilent Mouse Whole Genome G4122A/G4122F	0.0048	3	fold change	-13
Study_162:Lungs from mice infected with deltaORF6 mutant or wildtype SARS	GSE49262		Mus musculus	96.0596	Lungs from 20wk mice 4d post infection with 1E5 PFU deltaORF6 mutant SARS strain _vs_ mock infectio	RNA expression	Agilent Mouse Whole Genome G4122A/G4122F	0.0015	3	fold change	-12.9
Study_162:Lungs from mice infected with deltaORF6 mutant or wildtype SARS	GSE49262		Mus musculus	95.7616	Lungs from 20wk mice 7d post infection with 1E5 PFU deltaORF6 mutant SARS strain _vs_ mock infectio	RNA expression	Agilent Mouse Whole Genome G4122A/G4122F	0.0013	3	fold change	-15.2
Study_162:Lungs from mice infected with deltaORF6 mutant or wildtype SARS	GSE49262		Mus musculus	95.8607	Lungs from 20wk mice 7d post infection with 1E5 PFU wildtype SARS MA15 strain _vs_ mock infection	RNA expression	Agilent Mouse Whole Genome G4122A/G4122F	0.0002	3	fold change	-16.3
Study_162:Lungs from mice infected with deltaORF6 mutant or wildtype SARS	GSE49262		Mus musculus	84.9632	Lungs from 20wk mice 2d post infection with 1E5 PFU wildtype SARS MA15 strain _vs_ mock infection	RNA expression	Agilent Mouse Whole Genome G4122A/G4122F	0.0007	3	fold change	-10.9
Study_162:Lungs from mice infected with deltaORF6 mutant or wildtype SARS	GSE49262		Mus musculus	84.1921	Lungs from 20wk mice 2d post infection with 1E5 PFU deltaORF6 mutant SARS strain _vs_ mock infectio	RNA expression	Agilent Mouse Whole Genome G4122A/G4122F	0.0003	3	fold change	-10.4
Study_162:Lungs from mice infected with deltaORF6 mutant or wildtype SARS	GSE49262		Mus musculus	79.839	Lungs from 20wk mice 1d post infection with 1E5 PFU wildtype SARS MA15 strain _vs_ mock infection	RNA expression	Agilent Mouse Whole Genome G4122A/G4122F	0.0273	3	fold change	-7.86
Study_163:Precision cut liver slices treated 24 hours with amiodarone, tetracycline, or valproic acid	GSE51543		Mus musculus	98.0642	Precision cut liver slices - treated 24hr with 50uM amiodarone in DMSO _vs_ DMSO controls	RNA expression	Affymetrix GeneChip Mouse MG-430 PM set	0.0138	5	fold change	2.84
Study_163:Precision cut liver slices treated 24 hours with amiodarone, tetracycline, or valproic acid	GSE51543		Mus musculus	17.8221	Precision cut liver slices - treated 24hr with 40uM tetracycline in ethanol _vs_ ethanol controls	RNA expression	Affymetrix GeneChip Mouse MG-430 PM set	0.0264	5	fold change	1.21
Study_164:Hepatocellular carcinoma HepG2 cells, a model of drug induced liver injury	GSE54254		Homo sapiens	97.8493	Hepatocellular carcinoma HepG2 cells + diclofenac 8hr and TNFa 6hr _vs_ TNFa only	RNA expression	Affymetrix GeneChip Human HG_U133 Plus 2.0 PM set	0.0007	4	fold change	5.5
Study_164:Hepatocellular carcinoma HepG2 cells, a model of drug induced liver injury	GSE54254		Homo sapiens	96.5437	Hepatocellular carcinoma HepG2 cells + diclofenac 8hr and TNFa 1hr _vs_ TNFa only	RNA expression	Affymetrix GeneChip Human HG_U133 Plus 2.0 PM set	0.0006	4	fold change	4.2
Study_164:Hepatocellular carcinoma HepG2 cells, a model of drug induced liver injury	GSE54254		Homo sapiens	88.93	Hepatocellular carcinoma HepG2 cells + diclofenac 14hr _vs_ DMSO	RNA expression	Affymetrix GeneChip Human HG_U133 Plus 2.0 PM set	0.0041	4	fold change	3
Study_164:Hepatocellular carcinoma HepG2 cells, a model of drug induced liver injury	GSE54254		Homo sapiens	84.1213	Hepatocellular carcinoma HepG2 cells + ketoconazole 8hr and TNFa 6hr _vs_ TNFa only	RNA expression	Affymetrix GeneChip Human HG_U133 Plus 2.0 PM set	4e-08	4	fold change	7.95
Study_164:Hepatocellular carcinoma HepG2 cells, a model of drug induced liver injury	GSE54254		Homo sapiens	72.8534	Hepatocellular carcinoma HepG2 cells + carbamazepine 8hr and TNFa 6hr _vs_ TNFa only	RNA expression	Affymetrix GeneChip Human HG_U133 Plus 2.0 PM set	0.0012	4	fold change	1.83
Study_164:Hepatocellular carcinoma HepG2 cells, a model of drug induced liver injury	GSE54254		Homo sapiens	62.0424	Hepatocellular carcinoma HepG2 cells + carbamazepine 8hr and TNFa 6hr _vs_ carbamazepine only	RNA expression	Affymetrix GeneChip Human HG_U133 Plus 2.0 PM set	0.0245	4	fold change	1.33
Study_164:Hepatocellular carcinoma HepG2 cells, a model of drug induced liver injury	GSE54254		Homo sapiens	61.1778	Hepatocellular carcinoma HepG2 cells + nefazodone 8hr and TNFa 6hr _vs_ TNFa only	RNA expression	Affymetrix GeneChip Human HG_U133 Plus 2.0 PM set	0.0204	3	fold change	2.81
Study_164:Hepatocellular carcinoma HepG2 cells, a model of drug induced liver injury	GSE54254		Homo sapiens	54.4324	Hepatocellular carcinoma HepG2 cells + nefazodone 8hr and TNFa 1hr _vs_ nefazodone only	RNA expression	Affymetrix GeneChip Human HG_U133 Plus 2.0 PM set	0.0205	3	fold change	-1.47
Study_164:Hepatocellular carcinoma HepG2 cells, a model of drug induced liver injury	GSE54254		Homo sapiens	48.2374	Hepatocellular carcinoma HepG2 cells + ketoconazole 8hr and TNFa 1hr _vs_ TNFa only	RNA expression	Affymetrix GeneChip Human HG_U133 Plus 2.0 PM set	0.0003	4	fold change	2.86
Study_164:Hepatocellular carcinoma HepG2 cells, a model of drug induced liver injury	GSE54254		Homo sapiens	30.1036	Hepatocellular carcinoma HepG2 cells + ketoconazole 14hr _vs_ DMSO	RNA expression	Affymetrix GeneChip Human HG_U133 Plus 2.0 PM set	0.016	4	fold change	2.09
Study_164:Hepatocellular carcinoma HepG2 cells, a model of drug induced liver injury	GSE54254		Homo sapiens	23.4659	Hepatocellular carcinoma HepG2 cells + nefazodone 8hr and TNFa 1hr _vs_ TNFa only	RNA expression	Affymetrix GeneChip Human HG_U133 Plus 2.0 PM set	0.0088	3	fold change	1.71
Study_165:Glioblastoma stem cells resistant or sensitive to radiation or radiation and temozolomide	GSE46531		Homo sapiens	97.4621	Glioblastoma stem cells - radiation resistant E445RC2 _vs_ sensitive parental E445	RNA expression	Affymetrix GeneChip Human HG_U133 Plus 2.0	0.0363	1	fold change	-28.8
Study_165:Glioblastoma stem cells resistant or sensitive to radiation or radiation and temozolomide	GSE46531		Homo sapiens	96.5437	Glioblastoma stem cells - radiation and temozolomide resistant E445RZC2 _vs_ sensitive parental E44	RNA expression	Affymetrix GeneChip Human HG_U133 Plus 2.0	0.0496	1	fold change	-11.7
Study_166:Reprogramming of fibroblasts into embryonic Sertoli-like cells	GSE35653		Mus musculus	97.4868	Embryonic sertoli cells induced from R26-M2rtRA MEFs by NWDGS _vs_ P19 R26-M2rtRA sertoli cells	RNA expression	Custom Mouse	1.2e-06	4	fold change	-700
Study_166:Reprogramming of fibroblasts into embryonic Sertoli-like cells	GSE35653		Mus musculus	97.9797	Embryonic sertoli cells induced from R26-M2rtRA TTFs by NWDGS _vs_ P19 R26-M2rtRA sertoli cells	RNA expression	Custom Mouse	2.7e-06	4	fold change	-896
Study_166:Reprogramming of fibroblasts into embryonic Sertoli-like cells	GSE35653		Mus musculus	77.1772	Embryonic sertoli cells induced from wildtype MEFs by NWDGS _vs_ P19 WT sertoli cells	RNA expression	Custom Mouse	0.0106	1	fold change	-30.4
Study_166:Reprogramming of fibroblasts into embryonic Sertoli-like cells	GSE35653		Mus musculus	65.4322	Mature sertoli cells induced from 8wk old R26-M2rtRA mice _vs_ 8wk old wildtype	RNA expression	Custom Mouse	0.0027	2	fold change	4.01
Study_166:Reprogramming of fibroblasts into embryonic Sertoli-like cells	GSE35653		Mus musculus	44.4472	Embryonic sertoli cells induced from R26-M2rtRA MEFs by NWDGS _vs_ R26-M2rtRA MEFs	RNA expression	Custom Mouse	0.0367	4	fold change	-9.73
Study_166:Reprogramming of fibroblasts into embryonic Sertoli-like cells	GSE35653		Mus musculus	34.9418	Embryonic sertoli cells induced from R26-M2rtRA TTFs by NWDGS _vs_ control TTFs	RNA expression	Custom Mouse	0.0001	4	fold change	-8.27
Study_166:Reprogramming of fibroblasts into embryonic Sertoli-like cells	GSE35653		Mus musculus	34.8478	Immature sertoli cells from P19 R26-M2rtTA mice _vs_ whole gonad P14.5	RNA expression	Custom Mouse	0.002	2	fold change	-3.03
Study_166:Reprogramming of fibroblasts into embryonic Sertoli-like cells	GSE35653		Mus musculus	26.7104	Mature sertoli cells induced from 8wk old R26-M2rtRA mice _vs_ P19 R26-M2rtRA immature sertoli cell	RNA expression	Custom Mouse	0.0089	2	fold change	2.37
Study_166:Reprogramming of fibroblasts into embryonic Sertoli-like cells	GSE35653		Mus musculus	19.8764	Immature sertoli cells from P19 wildtype mice _vs_ whole gonad P14.5	RNA expression	Custom Mouse	0.0009	2	fold change	-3.08
Study_166:Reprogramming of fibroblasts into embryonic Sertoli-like cells	GSE35653		Mus musculus	19.8485	Mature sertoli cells induced from 8wk old wildtype mice _vs_ P19 wildtype immature sertoli cells	RNA expression	Custom Mouse	0.007	2	fold change	-1.72
Study_166:Reprogramming of fibroblasts into embryonic Sertoli-like cells	GSE35653		Mus musculus	15.3209	Embryonic sertoli cells induced from wildtype TTFs by NWDGS _vs_ control TTFs	RNA expression	Custom Mouse	0.0173	2	fold change	1.82
Study_167:Breast cancer MCF7 cells treated with various xenoestrogen compounds	GSE50705		Homo sapiens	97.3843	Breast cancer MCF7 cells treated with 25uM p-nonylphenol for 48hr _vs_ controls	RNA expression	Affymetrix GeneChip Human HG_U133 Plus 2.0	2.2e-06	1	fold change	5.63
Study_167:Breast cancer MCF7 cells treated with various xenoestrogen compounds	GSE50705		Homo sapiens	95.1239	Breast cancer MCF7 cells treated with 10nM 17beta-estradiol for 48hr _vs_ controls	RNA expression	Affymetrix GeneChip Human HG_U133 Plus 2.0	1.4e-06	3	fold change	4.35
Study_167:Breast cancer MCF7 cells treated with various xenoestrogen compounds	GSE50705		Homo sapiens	93.3899	Breast cancer MCF7 cells treated with 1nM 17beta-estradiol for 48hr _vs_ controls	RNA expression	Affymetrix GeneChip Human HG_U133 Plus 2.0	2.2e-18	3	fold change	3.71
Study_167:Breast cancer MCF7 cells treated with various xenoestrogen compounds	GSE50705		Homo sapiens	93.9602	Breast cancer MCF7 cells treated with 6.25uM p-nonylphenol for 48hr _vs_ controls	RNA expression	Affymetrix GeneChip Human HG_U133 Plus 2.0	0.0007	1	fold change	3.13
Study_167:Breast cancer MCF7 cells treated with various xenoestrogen compounds	GSE50705		Homo sapiens	85.4073	Breast cancer MCF7 cells treated with 100pM 17alpha-ethynylestradiol for 48hr _vs_ controls	RNA expression	Affymetrix GeneChip Human HG_U133 Plus 2.0	0.0178	5	fold change	2.57
Study_167:Breast cancer MCF7 cells treated with various xenoestrogen compounds	GSE50705		Homo sapiens	82.5955	Breast cancer MCF7 cells treated with 0.05uM genistein for 48hr _vs_ controls	RNA expression	Affymetrix GeneChip Human HG_U133 Plus 2.0	0.0028	3	fold change	-1.33
Study_167:Breast cancer MCF7 cells treated with various xenoestrogen compounds	GSE50705		Homo sapiens	81.2308	Breast cancer MCF7 cells treated with 60pM 17alpha-ethynylestradiol for 48hr _vs_ controls	RNA expression	Affymetrix GeneChip Human HG_U133 Plus 2.0	0.0124	5	fold change	2.24
Study_167:Breast cancer MCF7 cells treated with various xenoestrogen compounds	GSE50705		Homo sapiens	79.1904	Breast cancer MCF7 cells treated with 1uM 17beta-estradiol for 48hr _vs_ controls	RNA expression	Affymetrix GeneChip Human HG_U133 Plus 2.0	8.5e-05	3	fold change	3.02
Study_167:Breast cancer MCF7 cells treated with various xenoestrogen compounds	GSE50705		Homo sapiens	77.201	Breast cancer MCF7 cells treated with 8uM bisphenol A for 48hr _vs_ controls	RNA expression	Affymetrix GeneChip Human HG_U133 Plus 2.0	0.0193	2	fold change	2.29
Study_167:Breast cancer MCF7 cells treated with various xenoestrogen compounds	GSE50705		Homo sapiens	75.1247	Breast cancer MCF7 cells treated with 15.6nM p-nonylphenol for 48hr _vs_ controls	RNA expression	Affymetrix GeneChip Human HG_U133 Plus 2.0	1.2e-05	3	fold change	1.67
Study_167:Breast cancer MCF7 cells treated with various xenoestrogen compounds	GSE50705		Homo sapiens	72.9405	Breast cancer MCF7 cells treated with 2uM genistein for 48hr _vs_ controls	RNA expression	Affymetrix GeneChip Human HG_U133 Plus 2.0	0.0016	7	fold change	1.67
Study_167:Breast cancer MCF7 cells treated with various xenoestrogen compounds	GSE50705		Homo sapiens	70.92	Breast cancer MCF7 cells treated with 3uM genistein for 48hr _vs_ controls	RNA expression	Affymetrix GeneChip Human HG_U133 Plus 2.0	0.003	7	fold change	1.88
Study_167:Breast cancer MCF7 cells treated with various xenoestrogen compounds	GSE50705		Homo sapiens	68.4706	Breast cancer MCF7 cells treated with 12.5uM p-nonylphenol for 48hr _vs_ controls	RNA expression	Affymetrix GeneChip Human HG_U133 Plus 2.0	0.0035	3	fold change	2.28
Study_167:Breast cancer MCF7 cells treated with various xenoestrogen compounds	GSE50705		Homo sapiens	67.605	Breast cancer MCF7 cells treated with 50uM bisphenol A for 48hr _vs_ controls	RNA expression	Affymetrix GeneChip Human HG_U133 Plus 2.0	0.0278	4	fold change	1.84
Study_167:Breast cancer MCF7 cells treated with various xenoestrogen compounds	GSE50705		Homo sapiens	65.6194	Breast cancer MCF7 cells treated with 6uM genistein for 48hr _vs_ controls	RNA expression	Affymetrix GeneChip Human HG_U133 Plus 2.0	0.0161	3	fold change	1.96
Study_167:Breast cancer MCF7 cells treated with various xenoestrogen compounds	GSE50705		Homo sapiens	61.0262	Breast cancer MCF7 cells treated with 62.5nM p-nonylphenol for 48hr _vs_ controls	RNA expression	Affymetrix GeneChip Human HG_U133 Plus 2.0	2.4e-10	2	fold change	1.53
Study_167:Breast cancer MCF7 cells treated with various xenoestrogen compounds	GSE50705		Homo sapiens	57.5951	Breast cancer MCF7 cells treated with 3.125uM p-nonylphenol for 48hr _vs_ controls	RNA expression	Affymetrix GeneChip Human HG_U133 Plus 2.0	0.0005	3	fold change	1.95
Study_167:Breast cancer MCF7 cells treated with various xenoestrogen compounds	GSE50705		Homo sapiens	47.5105	Breast cancer MCF7 cells treated with 8uM genistein for 48hr _vs_ controls	RNA expression	Affymetrix GeneChip Human HG_U133 Plus 2.0	0.0008	7	fold change	1.73
Study_167:Breast cancer MCF7 cells treated with various xenoestrogen compounds	GSE50705		Homo sapiens	45.7256	Breast cancer MCF7 cells treated with 12uM genistein for 48hr _vs_ controls	RNA expression	Affymetrix GeneChip Human HG_U133 Plus 2.0	2.2e-06	3	fold change	1.82
Study_167:Breast cancer MCF7 cells treated with various xenoestrogen compounds	GSE50705		Homo sapiens	45.7256	Breast cancer MCF7 cells treated with 2uM daidzein for 48hr _vs_ controls	RNA expression	Affymetrix GeneChip Human HG_U133 Plus 2.0	1e-09	4	fold change	1.8
Study_167:Breast cancer MCF7 cells treated with various xenoestrogen compounds	GSE50705		Homo sapiens	43.3546	Breast cancer MCF7 cells treated with 1pM 17alpha-ethynylestradiol for 48hr _vs_ controls	RNA expression	Affymetrix GeneChip Human HG_U133 Plus 2.0	0.013	5	fold change	-1.27
Study_167:Breast cancer MCF7 cells treated with various xenoestrogen compounds	GSE50705		Homo sapiens	40.78	Breast cancer MCF7 cells treated with 1uM daidzein for 48hr _vs_ controls	RNA expression	Affymetrix GeneChip Human HG_U133 Plus 2.0	5.1e-06	4	fold change	1.63
Study_167:Breast cancer MCF7 cells treated with various xenoestrogen compounds	GSE50705		Homo sapiens	39.9581	Breast cancer MCF7 cells treated with 0.5uM daidzein for 48hr _vs_ controls	RNA expression	Affymetrix GeneChip Human HG_U133 Plus 2.0	7e-06	4	fold change	1.59
Study_167:Breast cancer MCF7 cells treated with various xenoestrogen compounds	GSE50705		Homo sapiens	40.2194	Breast cancer MCF7 cells treated with 4uM genistein for 48hr _vs_ controls	RNA expression	Affymetrix GeneChip Human HG_U133 Plus 2.0	0.0086	7	fold change	1.56
Study_167:Breast cancer MCF7 cells treated with various xenoestrogen compounds	GSE50705		Homo sapiens	38.9946	Breast cancer MCF7 cells treated with 16uM genistein for 48hr _vs_ controls	RNA expression	Affymetrix GeneChip Human HG_U133 Plus 2.0	0.0116	4	fold change	1.64
Study_167:Breast cancer MCF7 cells treated with various xenoestrogen compounds	GSE50705		Homo sapiens	38.0179	Breast cancer MCF7 cells treated with 4uM daidzein for 48hr _vs_ controls	RNA expression	Affymetrix GeneChip Human HG_U133 Plus 2.0	5.9e-07	4	fold change	1.66
Study_167:Breast cancer MCF7 cells treated with various xenoestrogen compounds	GSE50705		Homo sapiens	31.3714	Breast cancer MCF7 cells treated with 3uM daidzein for 48hr _vs_ controls	RNA expression	Affymetrix GeneChip Human HG_U133 Plus 2.0	1.4e-10	4	fold change	1.54
Study_167:Breast cancer MCF7 cells treated with various xenoestrogen compounds	GSE50705		Homo sapiens	23.2617	Breast cancer MCF7 cells treated with 30pM 17alpha-ethynylestradiol for 48hr _vs_ controls	RNA expression	Affymetrix GeneChip Human HG_U133 Plus 2.0	0.0362	5	fold change	1.21
Study_167:Breast cancer MCF7 cells treated with various xenoestrogen compounds	GSE50705		Homo sapiens	20.8225	Breast cancer MCF7 cells treated with 0.1pM 17beta-estradiol for 48hr _vs_ controls	RNA expression	Affymetrix GeneChip Human HG_U133 Plus 2.0	0.0137	5	fold change	-1.2
Study_168:Gene expression profiling of KMS11 parental (PAR), TKO and 8 reconstituted lines	GSE50072		Homo sapiens	97.6944	KMS11 myeloma cells expressing NSD2 - catalytic dead mutant _vs_ wildtype	RNA expression	Affymetrix GeneChip Human HG_U133 Plus 2.0	0.001	3	fold change	-11.9
Study_168:Gene expression profiling of KMS11 parental (PAR), TKO and 8 reconstituted lines	GSE50072		Homo sapiens	98.0834	KMS11 myeloma cells expressing NSD2 - catalytic dead mutant and MMSET-I _vs_ wildtype	RNA expression	Affymetrix GeneChip Human HG_U133 Plus 2.0	0.0005	3	fold change	-13.8
Study_168:Gene expression profiling of KMS11 parental (PAR), TKO and 8 reconstituted lines	GSE50072		Homo sapiens	96.1649	KMS11 myeloma cells expressing NSD2 - MMSET-I isoform _vs_ wildtype	RNA expression	Affymetrix GeneChip Human HG_U133 Plus 2.0	0.0005	3	fold change	-9.27
Study_168:Gene expression profiling of KMS11 parental (PAR), TKO and 8 reconstituted lines	GSE50072		Homo sapiens	91.2409	KMS11 myeloma cells expressing NSD2 - catalytic dead mutant and MMSET-I isoform _vs_ MMSET-I alone	RNA expression	Affymetrix GeneChip Human HG_U133 Plus 2.0	0.0185	3	fold change	-1.48
Study_168:Gene expression profiling of KMS11 parental (PAR), TKO and 8 reconstituted lines	GSE50072		Homo sapiens	84.3526	KMS11 myeloma cells - NSD2 knockout _vs_ parental	RNA expression	Affymetrix GeneChip Human HG_U133 Plus 2.0	0.0195	3	fold change	-7.53
Study_169:Whole lungs from adiponectin deficient mice exposed to ozone	GSE50183		Mus musculus	98.0642	Whole lungs from female mice exposed to 0.3ppm ozone for 72hr - AdipoQ knockout _vs_ wildtype	RNA expression	Affymetrix GeneChip Mouse MG_430 2.0	0.0265	2	fold change	-1.46
Study_169:Whole lungs from adiponectin deficient mice exposed to ozone	GSE50183		Mus musculus	17.7752	Whole lungs from wildtype mice - exposed to 0.3ppm ozone for 72hr _vs_ room air	RNA expression	Affymetrix GeneChip Mouse MG_430 2.0	0.0191	4	fold change	-1.23
Study_170:Menin-regulated genes in bone marrow B-cell progenitors	GSE49120		Mus musculus	97.3103	Bone marrow fraction B pro-B B220+CD43+HSA+BP-1- cells - Menin knockout _vs_ wildtype	RNA expression	Affymetrix GeneChip Mouse MG_430 2.0	0.0008	4	fold change	3.17
Study_171:Maternal and fetal placental tissues with Cxcl14-knockout	GSE48095		Mus musculus	97.855	Maternal parts of placentas collected at E13.5 - Cxcl14-knockout _vs_ wildtype controls	RNA expression	Custom Mouse	0.0252	3	fold change	2.39
Study_172:Mouse ES cell-derived microglia is closely related to primary cultured microglia	GSE43808		Mus musculus	97.2328	Microglia derived from embryonic stem cells 51d _vs_ Brain neurons E15-16	RNA expression	Illumina MouseWG-6 v2.0	3.3e-09	6	fold change	-72.8
Study_172:Mouse ES cell-derived microglia is closely related to primary cultured microglia	GSE43808		Mus musculus	97.3255	Brain microglia 3d _vs_ Brain neurons E15-16	RNA expression	Illumina MouseWG-6 v2.0	0.0001	3	fold change	-77.1
Study_172:Mouse ES cell-derived microglia is closely related to primary cultured microglia	GSE43808		Mus musculus	92.5532	Brain astrocytes 3d _vs_ Brain neurons E15-17	RNA expression	Illumina MouseWG-6 v2.0	0.0041	3	fold change	-24.5
Study_172:Mouse ES cell-derived microglia is closely related to primary cultured microglia	GSE43808		Mus musculus	34.1406	Microglia derived from embryonic stem cells 51d _vs_ Brain astrocytes 3d	RNA expression	Illumina MouseWG-6 v2.0	0.0074	6	fold change	-2.97
Study_173:Acute myeloid leukemia blasts compared with normal hematopoietic stem cells	GSE38865		Homo sapiens	97.7746	Acute myeloid leukemia blasts _vs_ normal CD34+ hematopoietic stem cells	RNA expression	Illumina Human HT-12 (WG-6) v3.0 expression beadchip	3.4e-08	25	fold change	-6.21
Study_174:Breast cancer MCF-7 cells with RNAi knockdown of CTBP1	GSE36529		Homo sapiens	97.9278	Breast cancer MCF-7 cells + 72hr CTBP1 RNAi knockdown _vs_ scrambled RNAi controls	RNA expression	Affymetrix GeneChip Human HG_U133 Plus 2.0	0.0017	3	fold change	-2.87
Study_175:Placentas of Tex19.1 homozygous or heterozygous knockout and wildtype E18.5 male and female embryos	GSE41823		Mus musculus	98.0738	Placentas of E18.5 embryos - Tex19.1 homozygous knockout females _vs_ heterozygous females	RNA expression	Illumina MouseWG-6 v2.0	0.0193	4	fold change	4.21
Study_176:Testis gene expression changes after JQ1 treatment	GSE37894		Mus musculus	97.6048	Testis of mice 50mg/kg JQ1 treated daily from 6wk to 12wk of age _vs_ untreated controls	RNA expression	Illumina MouseWG-6 v2.0	0.0095	3	fold change	3.21
Study_177:The role of CXCR4 and CXCR7 in SDF-1Î±-induced gene expression in colon cancers	GSE40017		Homo sapiens	97.5248	SW480 colon cancer cells overexpressing CXCR7 - 100ng/ml SDF-1a treated 3hr _vs_ PBS	RNA expression	Illumina HumanRef-8 (WG-DASL) v3.0 expression beadchip	0.0003	2	fold change	3.29
Study_177:The role of CXCR4 and CXCR7 in SDF-1Î±-induced gene expression in colon cancers	GSE40017		Homo sapiens	95.6663	SW480 colon cancer cells overexpressing CXCR4 - 100ng/ml SDF-1a treated 3hr _vs_ PBS	RNA expression	Illumina HumanRef-8 (WG-DASL) v3.0 expression beadchip	0.0412	2	fold change	2.3
Study_177:The role of CXCR4 and CXCR7 in SDF-1Î±-induced gene expression in colon cancers	GSE40017		Homo sapiens	81.1767	SW480 colon cancer cells overexpressing CXCR4 and CXCR7 - 100ng/ml SDF-1a treated 3hr _vs_ PBS	RNA expression	Illumina HumanRef-8 (WG-DASL) v3.0 expression beadchip	0.0105	2	fold change	1.84
Study_177:The role of CXCR4 and CXCR7 in SDF-1Î±-induced gene expression in colon cancers	GSE40017		Homo sapiens	64.941	SW480 colon cancer cells overexpressing CXCR7 - 100ng/ml SDF-1a treated 12hr _vs_ PBS	RNA expression	Illumina HumanRef-8 (WG-DASL) v3.0 expression beadchip	0.021	2	fold change	1.58
Study_177:The role of CXCR4 and CXCR7 in SDF-1Î±-induced gene expression in colon cancers	GSE40017		Homo sapiens	25.6272	SW480 colon cancer cells 100ng/ml SDF-1a treated 12hr - overexpressing CXCR4 _vs_ wildtype	RNA expression	Illumina HumanRef-8 (WG-DASL) v3.0 expression beadchip	0.0181	2	fold change	1.47
Study_178:A549 lung epithelial cells exposed to 200u/ml crystalline silica for 24 hours	GSE30215		Homo sapiens	97.426	Lung epithelium A549 cells 200ug/ml silica treated from 24hr _vs_ untreated	RNA expression	Illumina Human HT-12 (WG-6) v3.0 expression beadchip	1.4e-05	5	fold change	2.73
Study_179:Immune response against 2009 pandemic H1N1 influenza A virus in aged animals	GSE38502		Macaca mulatta	97.4298	Bronchial lavage H1N1 influenza A infected 10d - aged (20-24yr old) _vs_ adult (10-12yr old) monkey	RNA expression	Agilent Rhesus Monkey Genome G2519F	0.0082	8	fold change	-2.28
Study_179:Immune response against 2009 pandemic H1N1 influenza A virus in aged animals	GSE38502		Macaca mulatta	97.6391	Bronchial lavage H1N1 influenza A infected 14d - aged (20-24yr old) _vs_ adult (10-12yr old) monkey	RNA expression	Agilent Rhesus Monkey Genome G2519F	0.0061	8	fold change	-2.35
Study_179:Immune response against 2009 pandemic H1N1 influenza A virus in aged animals	GSE38502		Macaca mulatta	95.3871	Bronchial lavage H1N1 influenza A infected 0d - aged (20-24yr old) _vs_ adult (10-12yr old) monkeys	RNA expression	Agilent Rhesus Monkey Genome G2519F	0.0037	8	fold change	-2.18
Study_179:Immune response against 2009 pandemic H1N1 influenza A virus in aged animals	GSE38502		Macaca mulatta	62.3302	Bronchial lavage from adult (10-12yr old) monkeys - H1N1 influenza A infected 7d _vs_ 0d	RNA expression	Agilent Rhesus Monkey Genome G2519F	4.5e-06	8	fold change	-7.5
Study_179:Immune response against 2009 pandemic H1N1 influenza A virus in aged animals	GSE38502		Macaca mulatta	61.9901	Bronchial lavage from adult (10-12yr old) monkeys - H1N1 influenza A infected 14d _vs_ 0d	RNA expression	Agilent Rhesus Monkey Genome G2519F	0.0002	8	fold change	-4.1
Study_179:Immune response against 2009 pandemic H1N1 influenza A virus in aged animals	GSE38502		Macaca mulatta	60.5063	Bronchial lavage from adult (10-12yr old) monkeys - H1N1 influenza A infected 10d _vs_ 0d	RNA expression	Agilent Rhesus Monkey Genome G2519F	5e-05	8	fold change	-5.42
Study_179:Immune response against 2009 pandemic H1N1 influenza A virus in aged animals	GSE38502		Macaca mulatta	58.4843	Bronchial lavage from aged (20-24yr old) monkeys - H1N1 influenza A infected 10d _vs_ 0d	RNA expression	Agilent Rhesus Monkey Genome G2519F	9.6e-06	8	fold change	-5.66
Study_179:Immune response against 2009 pandemic H1N1 influenza A virus in aged animals	GSE38502		Macaca mulatta	55.2871	Bronchial lavage from aged (20-24yr old) monkeys - H1N1 influenza A infected 14d _vs_ 0d	RNA expression	Agilent Rhesus Monkey Genome G2519F	3.2e-05	8	fold change	-4.41
Study_179:Immune response against 2009 pandemic H1N1 influenza A virus in aged animals	GSE38502		Macaca mulatta	48.821	Bronchial lavage from aged (20-24yr old) monkeys - H1N1 influenza A infected 7d _vs_ 0d	RNA expression	Agilent Rhesus Monkey Genome G2519F	1.6e-05	8	fold change	-5.02
Study_179:Immune response against 2009 pandemic H1N1 influenza A virus in aged animals	GSE38502		Macaca mulatta	24.5428	Bronchial lavage from adult (10-12yr old) monkeys - H1N1 influenza A infected 4d _vs_ 0d	RNA expression	Agilent Rhesus Monkey Genome G2519F	8.9e-06	8	fold change	-3.37
Study_179:Immune response against 2009 pandemic H1N1 influenza A virus in aged animals	GSE38502		Macaca mulatta	25.2649	Bronchial lavage from aged (20-24yr old) monkeys - H1N1 influenza A infected 4d _vs_ 0d	RNA expression	Agilent Rhesus Monkey Genome G2519F	0.0173	8	fold change	-2.46
Study_180:Melanoma A375 cells with p53, CDT1 or BRCA1 knockdown and daunorubicin, nutlin or MLN4924 treatment	GSE39091		Homo sapiens	97.1534	Melanoma A375 cells + p53-siRNA - treated 26hr with 100nM daunorubicin _vs_ 26hr DMSO	RNA expression	Affymetrix GeneChip Human HG_U133 Plus 2.0	0.0017	3	fold change	4.35
Study_180:Melanoma A375 cells with p53, CDT1 or BRCA1 knockdown and daunorubicin, nutlin or MLN4924 treatment	GSE39091		Homo sapiens	59.6922	Melanoma A375 cells + luciferase G2-siRNA - treated 26hr with 1650nM MLN4924 _vs_ 26hr DMSO	RNA expression	Affymetrix GeneChip Human HG_U133 Plus 2.0	0.0003	3	fold change	2.3
Study_180:Melanoma A375 cells with p53, CDT1 or BRCA1 knockdown and daunorubicin, nutlin or MLN4924 treatment	GSE39091		Homo sapiens	49.3613	Melanoma A375 cells treated 26hr with 100nM daunorubicin + p53-siRNA _vs_ luciferase G2-siRNA	RNA expression	Affymetrix GeneChip Human HG_U133 Plus 2.0	0.0006	3	fold change	2.44
Study_180:Melanoma A375 cells with p53, CDT1 or BRCA1 knockdown and daunorubicin, nutlin or MLN4924 treatment	GSE39091		Homo sapiens	42.9155	Melanoma A375 cells + luciferase G2-siRNA - treated 26hr with 100nM daunorubicin _vs_ 26hr DMSO	RNA expression	Affymetrix GeneChip Human HG_U133 Plus 2.0	0.0009	3	fold change	2.12
Study_180:Melanoma A375 cells with p53, CDT1 or BRCA1 knockdown and daunorubicin, nutlin or MLN4924 treatment	GSE39091		Homo sapiens	40.6587	Melanoma A375 cells + BRCA1-siRNA - treated 26hr with 1650nM MLN4924 _vs_ 26hr DMSO	RNA expression	Affymetrix GeneChip Human HG_U133 Plus 2.0	0.0002	3	fold change	1.89
Study_180:Melanoma A375 cells with p53, CDT1 or BRCA1 knockdown and daunorubicin, nutlin or MLN4924 treatment	GSE39091		Homo sapiens	37.2345	Melanoma A375 cells + p53-siRNA - treated 26hr with 1650nM MLN4924 _vs_ 26hr DMSO	RNA expression	Affymetrix GeneChip Human HG_U133 Plus 2.0	0.0022	3	fold change	1.88
Study_180:Melanoma A375 cells with p53, CDT1 or BRCA1 knockdown and daunorubicin, nutlin or MLN4924 treatment	GSE39091		Homo sapiens	28.8664	Melanoma A375 cells + CDT1-siRNA - treated 26hr with 1650nM MLN4924 _vs_ 26hr DMSO	RNA expression	Affymetrix GeneChip Human HG_U133 Plus 2.0	0.0025	3	fold change	1.51
Study_180:Melanoma A375 cells with p53, CDT1 or BRCA1 knockdown and daunorubicin, nutlin or MLN4924 treatment	GSE39091		Homo sapiens	20.6129	Melanoma A375 cells treated 26hr with DMSO - CDT1-siRNA knockdown _vs_ luciferase G2-siRNA p53	RNA expression	Affymetrix GeneChip Human HG_U133 Plus 2.0	0.0055	3	fold change	1.3
Study_180:Melanoma A375 cells with p53, CDT1 or BRCA1 knockdown and daunorubicin, nutlin or MLN4924 treatment	GSE39091		Homo sapiens	15.1729	Melanoma A375 cells treated 26hr with DMSO - BRCA1-siRNA knockdown _vs_ luciferase G2-siRNA p53	RNA expression	Affymetrix GeneChip Human HG_U133 Plus 2.0	0.0092	3	fold change	1.25
Study_181:Neural stem cells induced from fibroblasts with SOX2, KLF4, c-MYC, POU3F4 and TCF3	GSE30500		Mus musculus	97.9662	Induced neural stems using SOX2 + KLF4 + c-MYC + POU3F4 at early passage _vs_ CF-1 fibroblasts	RNA expression	Illumina MouseRef-8 v2.0 expression beadchip	0.0207	2	fold change	848.5
Study_181:Neural stem cells induced from fibroblasts with SOX2, KLF4, c-MYC, POU3F4 and TCF3	GSE30500		Mus musculus	97.144	Induced neural stems using SOX2 + KLF4 + c-MYC + POU3F4 at late passage _vs_ CF-1 fibroblasts	RNA expression	Illumina MouseRef-8 v2.0 expression beadchip	0.0079	2	fold change	1293.9
Study_181:Neural stem cells induced from fibroblasts with SOX2, KLF4, c-MYC, POU3F4 and TCF3	GSE30500		Mus musculus	96.98	Induced neural stems using SOX2 + KLF4 + c-MYC + POU3F4 + TCF3 _vs_ CF-1 fibroblasts	RNA expression	Illumina MouseRef-8 v2.0 expression beadchip	0.0047	2	fold change	1043.8
Study_181:Neural stem cells induced from fibroblasts with SOX2, KLF4, c-MYC, POU3F4 and TCF3	GSE30500		Mus musculus	54.6472	Induced neural stems using SOX2 + KLF4 + c-MYC + POU3F4 at late passage _vs_ OG2 neural stem cells	RNA expression	Illumina MouseRef-8 v2.0 expression beadchip	0.0053	2	fold change	3.37
Study_181:Neural stem cells induced from fibroblasts with SOX2, KLF4, c-MYC, POU3F4 and TCF3	GSE30500		Mus musculus	50.9409	Induced neural stems using SOX2 + KLF4 + c-MYC + POU3F4 + TCF3 _vs_ OG2 neural stem cells	RNA expression	Illumina MouseRef-8 v2.0 expression beadchip	0.017	2	fold change	2.72
Study_181:Neural stem cells induced from fibroblasts with SOX2, KLF4, c-MYC, POU3F4 and TCF3	GSE30500		Mus musculus	37.257	Induced neural stems using SOX2 + KLF4 + c-MYC + POU3F4 at early passage _vs_ OG2 neural stem cells	RNA expression	Illumina MouseRef-8 v2.0 expression beadchip	0.0142	2	fold change	2.43
Study_182:Early-stage primary lung carcinomas expression profiles	GSE29016		Homo sapiens	97.8608	Lung carcinoma - T3 _vs_ T1	RNA expression	Illumina Human HT-12 (WG-6) v3.0 expression beadchip	0.0423	7	fold change	-2.89
Study_182:Early-stage primary lung carcinomas expression profiles	GSE29016		Homo sapiens	91.7313	Lung carcinoma - T2 _vs_ T1	RNA expression	Illumina Human HT-12 (WG-6) v3.0 expression beadchip	0.0369	36	fold change	-1.64
Study_182:Early-stage primary lung carcinomas expression profiles	GSE29016		Homo sapiens	78.322	Lung carcinoma - small cell lung cancer _vs_ adenocarcinoma	RNA expression	Illumina Human HT-12 (WG-6) v3.0 expression beadchip	1.8e-05	20	fold change	3.13
Study_182:Early-stage primary lung carcinomas expression profiles	GSE29016		Homo sapiens	70.5278	Lung carcinoma - KRAS mutant _vs_ wildtype	RNA expression	Illumina Human HT-12 (WG-6) v3.0 expression beadchip	0.0328	12	fold change	-1.62
Study_182:Early-stage primary lung carcinomas expression profiles	GSE29016		Homo sapiens	52.4197	Lung carcinoma - squamous cell carcinoma _vs_ adenocarcinoma	RNA expression	Illumina Human HT-12 (WG-6) v3.0 expression beadchip	0.0103	13	fold change	1.93
Study_183:Lung adenocarcinoma and adjacent non-tumor lung tissue gene expression	GSE32863		Homo sapiens	97.5991	Lung adenocarcinoma - Kras G12V mutant _vs_ wildtype	RNA expression	Illumina Human HT-12 (WG-6) v3.0 expression beadchip	0.0204	5	fold change	-2.71
Study_183:Lung adenocarcinoma and adjacent non-tumor lung tissue gene expression	GSE32863		Homo sapiens	95.1475	Lung adenocarcinoma - EGFR mutant _vs_ wildtype	RNA expression	Illumina Human HT-12 (WG-6) v3.0 expression beadchip	0.0014	17	fold change	1.92
Study_183:Lung adenocarcinoma and adjacent non-tumor lung tissue gene expression	GSE32863		Homo sapiens	93.6084	Lung adenocarcinoma - Kras mutant _vs_ wildtype	RNA expression	Illumina Human HT-12 (WG-6) v3.0 expression beadchip	0.0039	22	fold change	-1.78
Study_183:Lung adenocarcinoma and adjacent non-tumor lung tissue gene expression	GSE32863		Homo sapiens	92.8954	Lung adenocarcinoma - current tobacco smoker _vs_ never smoked tobacco	RNA expression	Illumina Human HT-12 (WG-6) v3.0 expression beadchip	0.0027	29	fold change	-1.78
Study_183:Lung adenocarcinoma and adjacent non-tumor lung tissue gene expression	GSE32863		Homo sapiens	84.2716	Lung adenocarcinoma - Kras G12E mutant _vs_ wildtype	RNA expression	Illumina Human HT-12 (WG-6) v3.0 expression beadchip	0.033	1	fold change	-4.97
Study_183:Lung adenocarcinoma and adjacent non-tumor lung tissue gene expression	GSE32863		Homo sapiens	71.399	Lung tissue adjacent to tumor - current tobacco smoker _vs_ never smoked tobacco	RNA expression	Illumina Human HT-12 (WG-6) v3.0 expression beadchip	0.0016	28	fold change	1.26
Study_184:Differences in TC molecular subtypes of multiple myeloma	GSE36824		Homo sapiens	97.3066	CD138+ multiple myeloma cell primary sample - TC class D2 _vs_ TC class 11q13	RNA expression	Affymetrix GeneChip Human HG_U133 Plus 2.0	0.0228	1	fold change	-22
Study_184:Differences in TC molecular subtypes of multiple myeloma	GSE36824		Homo sapiens	75.5401	CD138+ multiple myeloma cell primary sample - cytogenetically high-risk _vs_ low-risk	RNA expression	Affymetrix GeneChip Human HG_U133 Plus 2.0	0.012	7	fold change	2.49
Study_185:Hepatocellular carcinoma tissues and nontumor liver expression profiles	GSE34674		Homo sapiens	97.464	Hepatocellular carcinoma tumor _vs_ normal liver tissue	RNA expression	Agilent Human Whole Genome G4112A/G4112F	0.0235	4	fold change	5.26
Study_186:Colorectal cancer gene expression in responders and non-responders to FOLFOX therapy	GSE28702		Homo sapiens	97.9278	Colorectal cancer tumors unresectable - non-responders _vs_ responders to FOLFOX therapy	RNA expression	Affymetrix GeneChip Human HG_U133 Plus 2.0	0.0019	41	fold change	2.09
Study_186:Colorectal cancer gene expression in responders and non-responders to FOLFOX therapy	GSE28702		Homo sapiens	81.9901	Colorectal cancer tumors unresectable - peritoneum metastasis _vs_ rectum	RNA expression	Affymetrix GeneChip Human HG_U133 Plus 2.0	0.0009	3	fold change	-2.94
Study_187:Identifying subpopulations of acute myeloid leukemia in poor quilaty samples	GSE34714		Homo sapiens	98.1239	AML cell from bone marrow APL subtype - >60% blasts/sample diluted 90% _vs_ diluted 50%	RNA expression	Illumina Human HT-12 (WG-6) v3.0 expression beadchip	0.0003	3	fold change	2.39
Study_187:Identifying subpopulations of acute myeloid leukemia in poor quilaty samples	GSE34714		Homo sapiens	96.3168	AML cell from bone marrow inv(16) subtype - >60% blasts/sample diluted 90% _vs_ not diluted	RNA expression	Illumina Human HT-12 (WG-6) v3.0 expression beadchip	2.8e-05	4	fold change	4.33
Study_187:Identifying subpopulations of acute myeloid leukemia in poor quilaty samples	GSE34714		Homo sapiens	96.486	AML cell from bone marrow inv(16) subtype - >60% blasts/sample diluted 95% _vs_ not diluted	RNA expression	Illumina Human HT-12 (WG-6) v3.0 expression beadchip	6.4e-05	4	fold change	4.62
Study_187:Identifying subpopulations of acute myeloid leukemia in poor quilaty samples	GSE34714		Homo sapiens	95.4782	AML cell from bone marrow APL subtype - >60% blasts/sample diluted 75% _vs_ diluted 50%	RNA expression	Illumina Human HT-12 (WG-6) v3.0 expression beadchip	0.0006	4	fold change	1.46
Study_187:Identifying subpopulations of acute myeloid leukemia in poor quilaty samples	GSE34714		Homo sapiens	94.3307	AML cell from bone marrow inv(16) subtype - >60% blasts/sample diluted 50% _vs_ not diluted	RNA expression	Illumina Human HT-12 (WG-6) v3.0 expression beadchip	0.0009	5	fold change	2.2
Study_187:Identifying subpopulations of acute myeloid leukemia in poor quilaty samples	GSE34714		Homo sapiens	94.493	AML cell from bone marrow inv(16) subtype - >60% blasts/sample diluted 75% _vs_ not diluted	RNA expression	Illumina Human HT-12 (WG-6) v3.0 expression beadchip	0.0002	5	fold change	2.98
Study_187:Identifying subpopulations of acute myeloid leukemia in poor quilaty samples	GSE34714		Homo sapiens	90.8959	AML cell from bone marrow APL subtype - >60% blasts/sample diluted 95% _vs_ diluted 50%	RNA expression	Illumina Human HT-12 (WG-6) v3.0 expression beadchip	3.1e-05	3	fold change	2.1
Study_187:Identifying subpopulations of acute myeloid leukemia in poor quilaty samples	GSE34714		Homo sapiens	88.0545	AML cell from bone marrow t(8;21) subtype - >60% blasts/sample diluted 90% _vs_ not diluted	RNA expression	Illumina Human HT-12 (WG-6) v3.0 expression beadchip	0.0334	3	fold change	3.66
Study_187:Identifying subpopulations of acute myeloid leukemia in poor quilaty samples	GSE34714		Homo sapiens	87.5626	AML cell from bone marrow t(8;21) subtype - >60% blasts/sample diluted 95% _vs_ not diluted	RNA expression	Illumina Human HT-12 (WG-6) v3.0 expression beadchip	0.0256	3	fold change	3.8
Study_187:Identifying subpopulations of acute myeloid leukemia in poor quilaty samples	GSE34714		Homo sapiens	86.8025	AML cell from bone marrow t(8;21) subtype - >60% blasts/sample diluted 75% _vs_ not diluted	RNA expression	Illumina Human HT-12 (WG-6) v3.0 expression beadchip	0.0486	2	fold change	2.93
Study_187:Identifying subpopulations of acute myeloid leukemia in poor quilaty samples	GSE34714		Homo sapiens	71.6784	AML cell from blood t(8;21) subtype - >60% blasts/sample diluted 90% _vs_ not diluted	RNA expression	Illumina Human HT-12 (WG-6) v3.0 expression beadchip	0.0234	1	fold change	1.75
Study_187:Identifying subpopulations of acute myeloid leukemia in poor quilaty samples	GSE34714		Homo sapiens	69.1075	AML cell from blood t(8;21) subtype - >60% blasts/sample diluted 95% _vs_ not diluted	RNA expression	Illumina Human HT-12 (WG-6) v3.0 expression beadchip	0.025	1	fold change	1.69
Study_187:Identifying subpopulations of acute myeloid leukemia in poor quilaty samples	GSE34714		Homo sapiens	55.8872	AML cell from blood t(8;21) subtype - <60% blasts/sample not diluted _vs_ >60% not diluted	RNA expression	Illumina Human HT-12 (WG-6) v3.0 expression beadchip	0.0266	1	fold change	-1.64
Study_187:Identifying subpopulations of acute myeloid leukemia in poor quilaty samples	GSE34714		Homo sapiens	53.492	AML cell from bone marrow NK-AML subtype - >60% blasts/sample diluted 50% _vs_ not diluted	RNA expression	Illumina Human HT-12 (WG-6) v3.0 expression beadchip	0.0347	9	fold change	-1.94
Study_187:Identifying subpopulations of acute myeloid leukemia in poor quilaty samples	GSE34714		Homo sapiens	33.1207	AML cell from bone marrow NK-AML subtype - >60% blasts/sample diluted 75% _vs_ not diluted	RNA expression	Illumina Human HT-12 (WG-6) v3.0 expression beadchip	0.0266	9	fold change	-1.62
Study_187:Identifying subpopulations of acute myeloid leukemia in poor quilaty samples	GSE34714		Homo sapiens	28.5644	AML bone marrow derived NB4 cell line APL subtype _vs_ bone marrow AML blasts diluted 50p	RNA expression	Illumina Human HT-12 (WG-6) v3.0 expression beadchip	2e-05	2	fold change	-2.99
Study_188:Regulation of neural differentiation of embryonic stem cells by REST	GSE34244		Mus musculus	97.144	Embryonic stem cells undergoing neural differentiation - REST KO _vs_ wildtype	RNA expression	Illumina MouseRef-8 v2.0 expression beadchip	0.0417	3	fold change	2.54
Study_189:Telomerase reactivation and alternative lengthening of telomeres in a mouse model of T cell lymphoma	GSE35044		Mus musculus	97.7804	T cell lymphoma atm null TERT-ER+ - telomerase on _vs_ off (alternative lengthening of telomere)	RNA expression	Affymetrix GeneChip Mouse MG_430 2.0	0.0117	3	fold change	-14.7
Study_190:Lung gene expression profiles of mice 2-7d following dosed SARS infection	GSE33266		Mus musculus	97.1685	Lung of mice 7d after intranasal instillation of 100000 PFU SARS CoV MA15 _vs_ PBS	RNA expression	Agilent Mouse Whole Genome G4122A/G4122F	4.4e-05	5	fold change	-23.6
Study_190:Lung gene expression profiles of mice 2-7d following dosed SARS infection	GSE33266		Mus musculus	89.1313	Lung of mice 4d after intranasal instillation of 100000 PFU SARS CoV MA15 _vs_ PBS	RNA expression	Agilent Mouse Whole Genome G4122A/G4122F	5e-07	5	fold change	-14.3
Study_190:Lung gene expression profiles of mice 2-7d following dosed SARS infection	GSE33266		Mus musculus	75.4205	Lung of mice 4d after intranasal instillation of 1000 PFU SARS CoV MA15 _vs_ PBS	RNA expression	Agilent Mouse Whole Genome G4122A/G4122F	0.0006	5	fold change	-7.73
Study_190:Lung gene expression profiles of mice 2-7d following dosed SARS infection	GSE33266		Mus musculus	72.3024	Lung of mice 7d after intranasal instillation of 1000 PFU SARS CoV MA15 _vs_ PBS	RNA expression	Agilent Mouse Whole Genome G4122A/G4122F	0.001	5	fold change	-5.82
Study_190:Lung gene expression profiles of mice 2-7d following dosed SARS infection	GSE33266		Mus musculus	69.2751	Lung of mice 7d after intranasal instillation of 10000 PFU SARS CoV MA15 _vs_ PBS	RNA expression	Agilent Mouse Whole Genome G4122A/G4122F	0.0016	5	fold change	-5.2
Study_190:Lung gene expression profiles of mice 2-7d following dosed SARS infection	GSE33266		Mus musculus	66.5876	Lung of mice 4d after intranasal instillation of 10000 PFU SARS CoV MA15 _vs_ PBS	RNA expression	Agilent Mouse Whole Genome G4122A/G4122F	0.0077	5	fold change	-4.43
Study_190:Lung gene expression profiles of mice 2-7d following dosed SARS infection	GSE33266		Mus musculus	64.189	Lung of mice 7d after intranasal instillation of 100 PFU SARS CoV MA15 _vs_ PBS	RNA expression	Agilent Mouse Whole Genome G4122A/G4122F	0.0377	5	fold change	-2.87
Study_190:Lung gene expression profiles of mice 2-7d following dosed SARS infection	GSE33266		Mus musculus	58.0019	Lung of mice 2d after intranasal instillation of 100000 PFU SARS CoV MA15 _vs_ PBS	RNA expression	Agilent Mouse Whole Genome G4122A/G4122F	0.0053	5	fold change	-7.2
Study_190:Lung gene expression profiles of mice 2-7d following dosed SARS infection	GSE33266		Mus musculus	46.6688	Lung of mice 2d after intranasal instillation of 10000 PFU SARS CoV MA15 _vs_ PBS	RNA expression	Agilent Mouse Whole Genome G4122A/G4122F	0.0017	5	fold change	-5.29
Study_191:T-lineage acute lymphoblastic leukemia - characterization of molecular subtypes	GSE30599		Homo sapiens	97.8493	Mononuclear cells of patients with T-ALL - mature T _vs_ cortical lineage	RNA expression	Affymetrix GeneChip Human HG_U133 Plus 2.0	0.0274	2	fold change	7.69
Study_192:Oral carcinoma tumors and normal margins expression profiles	GSE31056		Homo sapiens	97.8493	Tongue carinoma - invasive moderately differentiated _vs_ keratinazing moderately differentiated	RNA expression	Affymetrix GeneChip Human HG_U133 Plus 2.0	0.0162	6	fold change	4.61
Study_192:Oral carcinoma tumors and normal margins expression profiles	GSE31056		Homo sapiens	97.9278	Tongue carinoma - invasive poorly differentiated _vs_ keratinazing moderately differentiated	RNA expression	Affymetrix GeneChip Human HG_U133 Plus 2.0	0.0346	5	fold change	11.6
Study_192:Oral carcinoma tumors and normal margins expression profiles	GSE31056		Homo sapiens	36.9325	Tongue carinoma - tumor tissue _vs_ adjacent normal tissue	RNA expression	Affymetrix GeneChip Human HG_U133 Plus 2.0	0.0086	23	fold change	-2.15
Study_193:MMRC expression reference collection of newly diagnosed and relapsed multiple myeloma patients	GSE26760		Homo sapiens	97.1534	Plasma cells of multiple myeloma patients with albumin(g/dL) >3.5 - hemoglobin(g/dL) >10 _vs_ <10	RNA expression	Affymetrix GeneChip Human HG_U133 Plus 2.0	0.0414	113	fold change	1.71
Study_193:MMRC expression reference collection of newly diagnosed and relapsed multiple myeloma patients	GSE26760		Homo sapiens	95.5676	Plasma cells of multiple myeloma Asian patients - male _vs_ female	RNA expression	Affymetrix GeneChip Human HG_U133 Plus 2.0	0.0071	3	fold change	3.57
Study_193:MMRC expression reference collection of newly diagnosed and relapsed multiple myeloma patients	GSE26760		Homo sapiens	78.0835	Plasma cells of multiple myeloma patients with Ca(mmol/L) <2.75 - lesions present _vs_ absent	RNA expression	Affymetrix GeneChip Human HG_U133 Plus 2.0	0.0447	122	fold change	-1.3
Study_194:Pharynx squamous cell carcinoma cell line (Detroit 562) clonal population gene expression	GSE19994		Homo sapiens	97.9489	Detroit 562 pharyngeal carcinoma cell line - clone 3 at passage 33 _vs_ parental line at passage 29	RNA expression	Illumina Human HT-12 (WG-6) v3.0 expression beadchip	0.034	1	fold change	-2.95
Study_194:Pharynx squamous cell carcinoma cell line (Detroit 562) clonal population gene expression	GSE19994		Homo sapiens	96.486	Detroit 562 pharyngeal carcinoma cell line - clone 5 at passage 4 _vs_ parental line at passage 29	RNA expression	Illumina Human HT-12 (WG-6) v3.0 expression beadchip	0.0369	1	fold change	-2.7
Study_194:Pharynx squamous cell carcinoma cell line (Detroit 562) clonal population gene expression	GSE19994		Homo sapiens	96.7399	Detroit 562 pharyngeal carcinoma cell line - clone 6 at passage 40 _vs_ parental line at passage 30	RNA expression	Illumina Human HT-12 (WG-6) v3.0 expression beadchip	0.0257	1	fold change	-4.17
Study_194:Pharynx squamous cell carcinoma cell line (Detroit 562) clonal population gene expression	GSE19994		Homo sapiens	95.813	Detroit 562 pharyngeal carcinoma cell line - clone 3 at passage 29 _vs_ parental line at passage 29	RNA expression	Illumina Human HT-12 (WG-6) v3.0 expression beadchip	0.0396	1	fold change	-2.53
Study_194:Pharynx squamous cell carcinoma cell line (Detroit 562) clonal population gene expression	GSE19994		Homo sapiens	91.9625	Detroit 562 pharyngeal carcinoma cell line - clone 1 at passage 4 _vs_ parental line at passage 29	RNA expression	Illumina Human HT-12 (WG-6) v3.0 expression beadchip	0.0041	2	fold change	-2.27
Study_194:Pharynx squamous cell carcinoma cell line (Detroit 562) clonal population gene expression	GSE19994		Homo sapiens	87.146	Detroit 562 pharyngeal carcinoma cell line - clone 6 at passage 6 _vs_ parental line at passage 29	RNA expression	Illumina Human HT-12 (WG-6) v3.0 expression beadchip	0.0336	1	fold change	-2.99
Study_194:Pharynx squamous cell carcinoma cell line (Detroit 562) clonal population gene expression	GSE19994		Homo sapiens	87.146	Detroit 562 pharyngeal carcinoma cell line - clone 5 at passage 5 _vs_ parental line at passage 30	RNA expression	Illumina Human HT-12 (WG-6) v3.0 expression beadchip	0.0336	1	fold change	-2.99
Study_195:Dermal fibroblasts from normal and systemic sclerosis patients in response to rottlerin treatment	GSE23741		Homo sapiens	97.3066	Dermal fibroblasts of normal humans + 50ug/mL rottlerin for 24hr _vs_ PBS	RNA expression	Affymetrix GeneChip Human HG_U133 Plus 2.0	0.0449	3	fold change	4.09
Study_195:Dermal fibroblasts from normal and systemic sclerosis patients in response to rottlerin treatment	GSE23741		Homo sapiens	95.7909	Dermal fibroblasts of systemic sclerosis patients + 50ug/mL rottlerin for 24hr _vs_ PBS	RNA expression	Affymetrix GeneChip Human HG_U133 Plus 2.0	0.0362	3	fold change	3.11
Study_196:p53 and p73 mediated effects of hydroxyurea on gene expression in HCT116-3(6) cells	GSE12242		Homo sapiens	97.4887	HCT-116-3-6 cells with siRNA knockdown of lacZ - hydroxyurea treated _vs_ untreated	RNA expression	Custom Human	0.0062	9	fold change	-1.62
Study_196:p53 and p73 mediated effects of hydroxyurea on gene expression in HCT116-3(6) cells	GSE12242		Homo sapiens	90.9041	HCT-116-3-6 cells with siRNA knockdown of p53 and p73 - hydroxyurea treated _vs_ untreated	RNA expression	Custom Human	0.0051	7	fold change	-1.44
Study_197:Esophageal gene expression following exposure to deoxycholic acid	GSE13400		Homo sapiens	97.2309	SKGT4 adenocarcinoma cell line treated for 8hr with 300uM deoxycholic acid _vs_ untreated	RNA expression	Affymetrix GeneChip Human HG_U133 Plus 2.0	0.0437	2	fold change	8.61
Study_197:Esophageal gene expression following exposure to deoxycholic acid	GSE13400		Homo sapiens	97.0761	SKGT4 adenocarcinoma cell line treated for 4hr 300uM deoxycholic acid _vs_ untreated	RNA expression	Affymetrix GeneChip Human HG_U133 Plus 2.0	0.0386	2	fold change	16
Study_197:Esophageal gene expression following exposure to deoxycholic acid	GSE13400		Homo sapiens	12.887	HET-1A esophageal cell line treated for 24hr with 300uM deoxycholic acid _vs_ untreated	RNA expression	Affymetrix GeneChip Human HG_U133 Plus 2.0	0.0094	2	fold change	1.39
Study_198:LOX-1-dependent regulation after oxidized LDL treatment of aortic endothelial cells	GSE13139		Homo sapiens	97.8493	Aortic endothelial cells overexpressing GFP untreated 24hr _vs_ 0hr	RNA expression	Affymetrix GeneChip Human HG_U133 Plus 2.0	2.6e-05	3	fold change	2.71
Study_198:LOX-1-dependent regulation after oxidized LDL treatment of aortic endothelial cells	GSE13139		Homo sapiens	96.5437	Aortic endothelial cells overexpressing Lox-1 untreated 24hr _vs_ 0hr	RNA expression	Affymetrix GeneChip Human HG_U133 Plus 2.0	0.0024	3	fold change	2.73
Study_198:LOX-1-dependent regulation after oxidized LDL treatment of aortic endothelial cells	GSE13139		Homo sapiens	84.5852	Aortic endothelial cells overexpressing Lox-1 + oxLDL 24hr _vs_ untreated culture 24hr	RNA expression	Affymetrix GeneChip Human HG_U133 Plus 2.0	0.0198	3	fold change	1.67
Study_198:LOX-1-dependent regulation after oxidized LDL treatment of aortic endothelial cells	GSE13139		Homo sapiens	79.8594	Aortic endothelial cells + oxLDL 12hr Lox-1 overexpression _vs_ GFP overexpression	RNA expression	Affymetrix GeneChip Human HG_U133 Plus 2.0	0.0309	3	fold change	1.38
Study_198:LOX-1-dependent regulation after oxidized LDL treatment of aortic endothelial cells	GSE13139		Homo sapiens	77.2487	Aortic endothelial cells + oxLDL 24hr Lox-1 overexpression _vs_ GFP overexpression	RNA expression	Affymetrix GeneChip Human HG_U133 Plus 2.0	0.0001	3	fold change	1.51
Study_198:LOX-1-dependent regulation after oxidized LDL treatment of aortic endothelial cells	GSE13139		Homo sapiens	74.6224	Aortic endothelial cells overexpressing GFP untreated 12hr _vs_ 0hr	RNA expression	Affymetrix GeneChip Human HG_U133 Plus 2.0	0.0009	3	fold change	1.48
Study_198:LOX-1-dependent regulation after oxidized LDL treatment of aortic endothelial cells	GSE13139		Homo sapiens	75.171	Aortic endothelial cells overexpressing Lox-1 untreated 12hr _vs_ 0hr	RNA expression	Affymetrix GeneChip Human HG_U133 Plus 2.0	0.0007	3	fold change	1.51
Study_198:LOX-1-dependent regulation after oxidized LDL treatment of aortic endothelial cells	GSE13139		Homo sapiens	69.3597	Aortic endothelial cells overexpressing Lox-1 + oxLDL 12hr _vs_ untreated culture 12hr	RNA expression	Affymetrix GeneChip Human HG_U133 Plus 2.0	0.004	3	fold change	1.35
Study_198:LOX-1-dependent regulation after oxidized LDL treatment of aortic endothelial cells	GSE13139		Homo sapiens	64.9612	Aortic endothelial cells overexpressing GFP + oxLDL 24hr _vs_ untreated culture 24hr	RNA expression	Affymetrix GeneChip Human HG_U133 Plus 2.0	0.0037	3	fold change	1.32
Study_198:LOX-1-dependent regulation after oxidized LDL treatment of aortic endothelial cells	GSE13139		Homo sapiens	60.6046	Aortic endothelial cells untreated 2hr - Lox-1 overexpression _vs_ GFP overexpression	RNA expression	Affymetrix GeneChip Human HG_U133 Plus 2.0	0.0312	3	fold change	1.24
Study_198:LOX-1-dependent regulation after oxidized LDL treatment of aortic endothelial cells	GSE13139		Homo sapiens	42.9155	Aortic endothelial cells untreated 12hr - Lox-1 overexpression _vs_ GFP overexpression	RNA expression	Affymetrix GeneChip Human HG_U133 Plus 2.0	0.0048	3	fold change	1.2
Study_199:Expression in triple negative breast cancer patients before treatment with cisplatin	GSE18864		Homo sapiens	97.7727	Breast cancer reference pool - ER+PR+HER2- _vs_ ER+PR+HER2+	RNA expression	Affymetrix GeneChip Human HG_U133 Plus 2.0	0.005	26	fold change	3.08
Study_199:Expression in triple negative breast cancer patients before treatment with cisplatin	GSE18864		Homo sapiens	93.9602	Breast cancer reference pool - HER2+ _vs_ HER2-	RNA expression	Affymetrix GeneChip Human HG_U133 Plus 2.0	0.0004	18	fold change	-2.76
Study_199:Expression in triple negative breast cancer patients before treatment with cisplatin	GSE18864		Homo sapiens	57.6216	Breast cancer reference pool - ER- PR- HER2- _vs_ ER+ PR+ HER2+	RNA expression	Affymetrix GeneChip Human HG_U133 Plus 2.0	0.0355	14	fold change	2.46
Study_200:Thalidomide Exerts Distinct Molecular Antileukemic Effects	GSE15913		Homo sapiens	97.1534	Peripheral blood CLL patients after thalidomide 7d - 11q22-q23 deletion _vs_ no deletion	RNA expression	Affymetrix GeneChip Human HG_U133 Plus 2.0	0.0453	5	fold change	2.67
Study_201:Smoking-dependent reprogramming of alveolar macrophage polarization	GSE13896		Homo sapiens	97.2309	Alveolar macrophages of smokers with COPD - GOLD stage III _vs_ stage I	RNA expression	Affymetrix GeneChip Human HG_U133 Plus 2.0	0.0031	1	fold change	10.2
Study_201:Smoking-dependent reprogramming of alveolar macrophage polarization	GSE13896		Homo sapiens	97.4621	Alveolar macrophages from European smokers with COPD - male _vs_ female	RNA expression	Affymetrix GeneChip Human HG_U133 Plus 2.0	0.0006	7	fold change	-10.7
Study_202:Whole Blood Gene Expression in Kawasaki Disease and Other Febrile Illnesses	GSE15297		Homo sapiens	97.9816	Whole blood from children with Kawasaki Disease _vs_ with scarlet fever	RNA expression	Custom Human	0.0002	23	fold change	1.92
Study_203:Human acute myelogenous leukemia stem cells compared to normal hematopoietic stem cells	GSE17054		Homo sapiens	97.54	Lin- CD34+ CD38- stem cells from AML (CD90-) _vs_ from normal hematopoietic bone marrow (CD90+)	RNA expression	Affymetrix GeneChip Human HG_U133 Plus 2.0	0.0001	9	fold change	-32.4
Study_203:Human acute myelogenous leukemia stem cells compared to normal hematopoietic stem cells	GSE17054		Homo sapiens	94.9758	Acute myeloid leukemia stem cells with FLT3-ITD mutation positive_vs_ negative	RNA expression	Affymetrix GeneChip Human HG_U133 Plus 2.0	0.0173	5	fold change	8.65
Study_204:HTETOP cells following doxycycline or dexrazoxane treatment	GSE14886	Uni Mainz	Homo sapiens	97.6162	HTETOP cells + 100uM dexrazosane 24hr _vs_ control	RNA expression	Affymetrix GeneChip Human HG_U133 Plus 2.0	0.0072	3	fold change	1.81
Study_205:Expression profile of smooth muscle cells on serum exposure	GSE7195	Duke University	Homo sapiens	97.4887	Coronary smooth muscle serum stimulated for 3hr _vs_ 0hr	RNA expression	Custom Human	0.0417	1	fold change	63.1
Study_206:Differentiation profile of CHRF-288-11 & primary human megakaryocytic cell cultures	GSE8914	University of Delaware	Homo sapiens	97.8397	Primary CD34+ cells cultured 7d _vs_ 0d	RNA expression	Custom Human	0.0132	4	fold change	-11.1
Study_206:Differentiation profile of CHRF-288-11 & primary human megakaryocytic cell cultures	GSE8914	University of Delaware	Homo sapiens	96.933	Primary CD34+ cells cultured 9d _vs_ 0d	RNA expression	Custom Human	0.0087	4	fold change	-10.3
Study_206:Differentiation profile of CHRF-288-11 & primary human megakaryocytic cell cultures	GSE8914	University of Delaware	Homo sapiens	96.1113	Primary CD34+ cells cultured 5d _vs_ 0d	RNA expression	Custom Human	0.0031	5	fold change	-5.85
Study_206:Differentiation profile of CHRF-288-11 & primary human megakaryocytic cell cultures	GSE8914	University of Delaware	Homo sapiens	94.3112	Primary CD34+ cells cultured 4d _vs_ 0d	RNA expression	Custom Human	0.0224	6	fold change	-4.16
Study_207:Post-natal murine kidney time course	GSE9167	Johns Hopkins School of Medicine	Mus musculus	97.9797	Mouse kidney post natal day 15 _vs_ post natal day 11	RNA expression	Custom Mouse	0.0001		fold change	-1.89
Study_207:Post-natal murine kidney time course	GSE9167	Johns Hopkins School of Medicine	Mus musculus	97.1817	Mouse kidney post natal day 14 _vs_ post natal day 11	RNA expression	Custom Mouse	0.0003		fold change	-1.61
Study_208:Whole blood of patients with single and double primary tumors and healthy controls	GSE11545	Errikos Dunant hospital	Homo sapiens	97.9816	Whole blood from patients with colon and prostate cancer_vs_healthy	RNA expression	Custom Human	0.0426	4	fold change	-3.21
Study_208:Whole blood of patients with single and double primary tumors and healthy controls	GSE11545	Errikos Dunant hospital	Homo sapiens	97.1402	Whole blood from patients with breast and colon cancer_vs_healthy	RNA expression	Custom Human	0.002	3	fold change	-2.93
Study_208:Whole blood of patients with single and double primary tumors and healthy controls	GSE11545	Errikos Dunant hospital	Homo sapiens	85.4204	Whole blood from patients with ovarian and bladder cancer_vs_ovarian cancer	RNA expression	Custom Human	0.0301	1	fold change	-3.01
Study_208:Whole blood of patients with single and double primary tumors and healthy controls	GSE11545	Errikos Dunant hospital	Homo sapiens	85.4745	Whole blood from patients with breast and colon cancer_vs_colon cancer	RNA expression	Custom Human	0.024	3	fold change	-1.95
Study_208:Whole blood of patients with single and double primary tumors and healthy controls	GSE11545	Errikos Dunant hospital	Homo sapiens	83.1228	Whole blood from patients with ovarian and bladder cancer_vs_healthy	RNA expression	Custom Human	0.0079	1	fold change	-3.61
Study_208:Whole blood of patients with single and double primary tumors and healthy controls	GSE11545	Errikos Dunant hospital	Homo sapiens	71.987	Whole blood from patients with colon and lung cancer_vs_healthy	RNA expression	Custom Human	0.0071	1	fold change	-3.7
Study_208:Whole blood of patients with single and double primary tumors and healthy controls	GSE11545	Errikos Dunant hospital	Homo sapiens	49.5879	Whole blood from patients with breast and gastric cancer_vs_healthy	RNA expression	Custom Human	0.0203	1	fold change	-2.87
Study_209:Myeloid leukemia - subtype specific gene expression compared to normal bone marrow subsets	GSE12662	Washington University School of Medicine	Homo sapiens	97.3066	Bone marrow - patients with acute promyelocytic leukemia (whole) _vs_ healthy donors (CD34+ subset)	RNA expression	Affymetrix GeneChip Human HG_U133 Plus 2.0	5.1e-05	14	fold change	-21.3
Study_209:Myeloid leukemia - subtype specific gene expression compared to normal bone marrow subsets	GSE12662	Washington University School of Medicine	Homo sapiens	64.1141	Bone marrow aspirates of acute myeloid leukemia patients - M3 promyelocytic subtype _vs_ M1 subtype	RNA expression	Affymetrix GeneChip Human HG_U133 Plus 2.0	0.0063	14	fold change	-2.76
Study_209:Myeloid leukemia - subtype specific gene expression compared to normal bone marrow subsets	GSE12662	Washington University School of Medicine	Homo sapiens	14.7807	Promyelocytic leukemia - PR9 cell line with PML-RARA induced 2hr _vs_ bone marrow of APL patients	RNA expression	Affymetrix GeneChip Human HG_U133 Plus 2.0	0.0365	2	fold change	-1.81
Study_209:Myeloid leukemia - subtype specific gene expression compared to normal bone marrow subsets	GSE12662	Washington University School of Medicine	Homo sapiens	8.57762	Promyelocytic leukemia - PR9 cell line with PML-RARA induced 8hr _vs_ bone marrow of APL patients	RNA expression	Affymetrix GeneChip Human HG_U133 Plus 2.0	0.0027	2	fold change	-1.56
Study_209:Myeloid leukemia - subtype specific gene expression compared to normal bone marrow subsets	GSE12662	Washington University School of Medicine	Homo sapiens	8.35037	Promyelocytic leukemia - PR9 cell line with PML-RARA induced 16hr _vs_ bone marrow of APL patients	RNA expression	Affymetrix GeneChip Human HG_U133 Plus 2.0	0.0279	2	fold change	-1.54
Study_209:Myeloid leukemia - subtype specific gene expression compared to normal bone marrow subsets	GSE12662	Washington University School of Medicine	Homo sapiens	7.62942	Promyelocytic leukemia - bone marrow of APL patients _vs_ NB4 cell line	RNA expression	Affymetrix GeneChip Human HG_U133 Plus 2.0	0.0019	14	fold change	1.37
Study_210:Liver gene expression of disease-prone and obese-resistant mice strains on high fat diets	GSE536	MIT	Mus musculus	97.9797	Liver of mice fed high-fat diet for 5wk - diabetes-prone C57BL-6 _vs_ obese-resistant AJ	RNA expression	Custom Mouse	0.0395	10	fold change	8.21
Study_210:Liver gene expression of disease-prone and obese-resistant mice strains on high fat diets	GSE536	MIT	Mus musculus	96.637	Liver of obese-resistant AJ mice fed for 10wk - high-fat diet _vs_ low-fat diet	RNA expression	Custom Mouse	0.0185	10	fold change	-10.4
Study_210:Liver gene expression of disease-prone and obese-resistant mice strains on high fat diets	GSE536	MIT	Mus musculus	88.433	Liver of obese-resistant AJ mice fed for 5wk - high-fat diet _vs_ low-fat diet	RNA expression	Custom Mouse	0.0444	10	fold change	-7.42
Study_210:Liver gene expression of disease-prone and obese-resistant mice strains on high fat diets	GSE536	MIT	Mus musculus	85.3694	Liver of mice fed high-fat diet for 3wk - diabetes-prone C57BL-6 _vs_ obese-resistant AJ	RNA expression	Custom Mouse	0.0002	10	fold change	-12.6
Study_210:Liver gene expression of disease-prone and obese-resistant mice strains on high fat diets	GSE536	MIT	Mus musculus	73.6616	Liver of obese-resistant AJ mice fed high-fat diet for 3wk _vs_ 0wk	RNA expression	Custom Mouse	5.7e-06	10	fold change	30
Study_210:Liver gene expression of disease-prone and obese-resistant mice strains on high fat diets	GSE536	MIT	Mus musculus	61.5165	Liver of obese-resistant AJ mice fed for 3wk - high-fat diet _vs_ low-fat diet	RNA expression	Custom Mouse	0.0216	10	fold change	5.75
Study_210:Liver gene expression of disease-prone and obese-resistant mice strains on high fat diets	GSE536	MIT	Mus musculus	47.581	Liver of diabetes-prone C57BL-6J mice fed high-fat diet for 9wk _vs_ 0wk	RNA expression	Custom Mouse	0.0084	8	fold change	11.2
Study_210:Liver gene expression of disease-prone and obese-resistant mice strains on high fat diets	GSE536	MIT	Mus musculus	45.9474	Liver of obese-resistant AJ mice fed high-fat diet for 7wk _vs_ 0wk	RNA expression	Custom Mouse	0.0147	10	fold change	12.3
Study_210:Liver gene expression of disease-prone and obese-resistant mice strains on high fat diets	GSE536	MIT	Mus musculus	38.7255	Liver of obese-resistant AJ mice fed high-fat diet for 9wk _vs_ 0wk	RNA expression	Custom Mouse	0.0006	10	fold change	9.31
Study_210:Liver gene expression of disease-prone and obese-resistant mice strains on high fat diets	GSE536	MIT	Mus musculus	19.0262	Liver of diabetes-prone C57BL-6J mice fed high-fat diet for 8wk _vs_ 0wk	RNA expression	Custom Mouse	0.0188	10	fold change	-7.99
Study_211:Airway epithelial A549 cells infected with human metapneumovirus (timecourse)	GSE8961	University of Texas Medical Branch(UTMB)	Homo sapiens	97.4621	Airway epithelial A549 cells infected with human metapneumovirus for 6hr _vs_ mock	RNA expression	Affymetrix GeneChip Human HG_U133 Plus 2.0	0.0002	3	fold change	3.7
Study_211:Airway epithelial A549 cells infected with human metapneumovirus (timecourse)	GSE8961	University of Texas Medical Branch(UTMB)	Homo sapiens	80.1192	Airway epithelial A549 cells infected with human metapneumovirus for 12hr _vs_ mock	RNA expression	Affymetrix GeneChip Human HG_U133 Plus 2.0	0.0094	3	fold change	2.58
Study_211:Airway epithelial A549 cells infected with human metapneumovirus (timecourse)	GSE8961	University of Texas Medical Branch(UTMB)	Homo sapiens	53.23	Airway epithelial A549 cells infected with human metapneumovirus for 24hr _vs_ mock	RNA expression	Affymetrix GeneChip Human HG_U133 Plus 2.0	0.0021	3	fold change	1.92
Study_211:Airway epithelial A549 cells infected with human metapneumovirus (timecourse)	GSE8961	University of Texas Medical Branch(UTMB)	Homo sapiens	51.5554	Airway epithelial A549 cells infected with human metapneumovirus for 72hr _vs_ mock	RNA expression	Affymetrix GeneChip Human HG_U133 Plus 2.0	0.0001	3	fold change	3.99
Study_211:Airway epithelial A549 cells infected with human metapneumovirus (timecourse)	GSE8961	University of Texas Medical Branch(UTMB)	Homo sapiens	26.1965	Airway epithelial A549 cells infected with human metapneumovirus for 48hr _vs_ mock	RNA expression	Affymetrix GeneChip Human HG_U133 Plus 2.0	0.0014	3	fold change	2.08
Study_212:Biceps brachii skeletal muscle tissues of DM1 patients after RNA-IP of RISC complex component AGO2	GSE108589		Homo sapiens	96.2112	Biceps brachii tissues of DM1 patients after RNA-IP of RISC complex component AGO2 _vs_ control IgG	RNA expression	Illumina iGenome UCSC, hg19, March 6, 2013 RefSeq	2.8e-08	2	fold change	6.61912
Study_213:Littoral and vascular endothelial cells from spleens of patients with myelofibrosis	GSE106532		Homo sapiens	96.8467	Splenic cells of healthy donors - littoral _vs_ vascular endothelial	RNA expression	Affymetrix GeneChip Human HG_U133 Plus 2.0	0.0006	3	fold change	21.4
Study_214:Diffuse large B-cell lymphoma and primary transformed or relapsed follicular lymphoma tissues	GSE86613		Homo sapiens	96.695	Follicular lymphoma tissue - transformed (R-CHOP treated) _vs_ non-transformed (untreated)	RNA expression	Affymetrix GeneChip Human HG_U133 Plus 2.0	0.0102	1	fold change	-15
Study_214:Diffuse large B-cell lymphoma and primary transformed or relapsed follicular lymphoma tissues	GSE86613		Homo sapiens	74.8963	Diffuse large B-cell lymphoma tissues _vs_ follicular lymphoma tissues	RNA expression	Affymetrix GeneChip Human HG_U133 Plus 2.0	0.0116	41	fold change	-2.63
Study_215:Glioblastoma multiforme of brain H4 cells with SNCA overexpression	GSE95427		Homo sapiens	96.9236	Glioblastoma multiforme of brain H4 cells with SNCA overexpression _vs_ wildtype controls	RNA expression	Affymetrix GeneChip Human HG_U133 Plus 2.0	0.0101	2	fold change	8.05
Study_216:Head and neck squamous carcinoma FFPE or flash frozen samples	GSE53355		Homo sapiens	96.7717	Head and neck squamous carcinoma patient tumor tissues - FFPE _vs_ flash frozen	RNA expression	Affymetrix GeneChip Human HG_U133 Plus 2.0	3.4e-06	15	fold change	-8.77
Study_217:Macrophages infected with Ebola or Reston Ebola virus or treated with lipopolysaccharides	GSE84188		Homo sapiens	96.2112	Macrophages infected 2d with RESTV _vs_ mock	RNA expression	Illumina iGenome UCSC, hg19, March 6, 2013 RefSeq	4.5e-12	3	fold change	9.85196
Study_217:Macrophages infected with Ebola or Reston Ebola virus or treated with lipopolysaccharides	GSE84188		Homo sapiens	76.1603	Macrophages infected 2d with EBOV _vs_ mock	RNA expression	Illumina iGenome UCSC, hg19, March 6, 2013 RefSeq	3.8e-14	3	fold change	10.2478
Study_217:Macrophages infected with Ebola or Reston Ebola virus or treated with lipopolysaccharides	GSE84188		Homo sapiens	59.2452	Macrophages treated 2d with 1ng/mL LPS _vs_ mock	RNA expression	Illumina iGenome UCSC, hg19, March 6, 2013 RefSeq	2.7e-06	3	fold change	4.60413
Study_218:Liver progenitor cell lines derived from mice with liver injury	GSE85114		Mus musculus	96.8467	Liver progenitor cells from CDE-injured livers of mice with Trp53 knockout _vs_ wildtype	RNA expression	Affymetrix GeneChip Mouse MG_430 2.0	4e-06	17	fold change	-19.6
Study_218:Liver progenitor cell lines derived from mice with liver injury	GSE85114		Mus musculus	63.012	Liver progenitor cells from livers of mice after DDC-induced injury _vs_ CDE-induced injury	RNA expression	Affymetrix GeneChip Mouse MG_430 2.0	0.0017	3	fold change	4.44
Study_219:Liver, breast and endometrial cell lines exposed to 34 toxicological compounds	GSE69851		Homo sapiens	96.7717	Breast adenocarcinoma MCF7 cells + 6hr 1mM clofibrate _vs_ DMSO	RNA expression	Affymetrix GeneChip Human Genome HG-U219 Array	0.039	5	fold change	2.19
Study_219:Liver, breast and endometrial cell lines exposed to 34 toxicological compounds	GSE69851		Homo sapiens	83.3264	Endometrial adenocarcinoma Ishikawa cells + 6hr 10uM griseofulvin _vs_ DMSO	RNA expression	Affymetrix GeneChip Human Genome HG-U219 Array	0.0025	3	fold change	-1.22
Study_219:Liver, breast and endometrial cell lines exposed to 34 toxicological compounds	GSE69851		Homo sapiens	81.4292	Endometrial adenocarcinoma Ishikawa cells + 6hr 10uM nicotine _vs_ DMSO	RNA expression	Affymetrix GeneChip Human Genome HG-U219 Array	0.0279	3	fold change	-1.23
Study_219:Liver, breast and endometrial cell lines exposed to 34 toxicological compounds	GSE69851		Homo sapiens	77.1807	Endometrial adenocarcinoma Ishikawa cells + 6hr 1uM retinoic acid_vs_ DMSO	RNA expression	Affymetrix GeneChip Human Genome HG-U219 Array	0.0459	3	fold change	-1.2
Study_219:Liver, breast and endometrial cell lines exposed to 34 toxicological compounds	GSE69851		Homo sapiens	75.3977	Breast adenocarcinoma MCF7 cells + 6hr 1mM valproic acid _vs_ DMSO	RNA expression	Affymetrix GeneChip Human Genome HG-U219 Array	0.0036	3	fold change	1.95
Study_219:Liver, breast and endometrial cell lines exposed to 34 toxicological compounds	GSE69851		Homo sapiens	75.5002	Breast adenocarcinoma MCF7 cells + 6hr 100uM clobetasol _vs_ DMSO	RNA expression	Affymetrix GeneChip Human Genome HG-U219 Array	4e-06	3	fold change	2.62
Study_219:Liver, breast and endometrial cell lines exposed to 34 toxicological compounds	GSE69851		Homo sapiens	74.7876	Breast adenocarcinoma MCF7 cells + 6hr 100uM progesterone _vs_ DMSO	RNA expression	Affymetrix GeneChip Human Genome HG-U219 Array	0.002	3	fold change	1.89
Study_219:Liver, breast and endometrial cell lines exposed to 34 toxicological compounds	GSE69851		Homo sapiens	71.5103	Breast adenocarcinoma MCF7 cells + 6hr 100uM Flutamide _vs_ DMSO	RNA expression	Affymetrix GeneChip Human Genome HG-U219 Array	0.0099	3	fold change	2.1
Study_219:Liver, breast and endometrial cell lines exposed to 34 toxicological compounds	GSE69851		Homo sapiens	59.3775	Breast adenocarcinoma MCF7 cells + 6hr 10uM deferoxamine _vs_ DMSO	RNA expression	Affymetrix GeneChip Human Genome HG-U219 Array	0.0092	3	fold change	1.29
Study_219:Liver, breast and endometrial cell lines exposed to 34 toxicological compounds	GSE69851		Homo sapiens	57.0275	Breast adenocarcinoma MCF7 cells + 6hr 100uM ketoconazole _vs_ DMSO	RNA expression	Affymetrix GeneChip Human Genome HG-U219 Array	0.0383	3	fold change	1.99
Study_219:Liver, breast and endometrial cell lines exposed to 34 toxicological compounds	GSE69851		Homo sapiens	49.3428	Breast adenocarcinoma MCF7 cells + 6hr 10uM tetrachlorodibenzodioxin _vs_ DMSO	RNA expression	Affymetrix GeneChip Human Genome HG-U219 Array	0.0031	3	fold change	-1.23
Study_219:Liver, breast and endometrial cell lines exposed to 34 toxicological compounds	GSE69851		Homo sapiens	34.7741	Breast adenocarcinoma MCF7 cells + 6hr 100uM Vorinostat _vs_ DMSO	RNA expression	Affymetrix GeneChip Human Genome HG-U219 Array	0.0182	3	fold change	2.3
Study_219:Liver, breast and endometrial cell lines exposed to 34 toxicological compounds	GSE69851		Homo sapiens	30.7033	Breast adenocarcinoma MCF7 cells + 6hr 100uM Genistein _vs_ DMSO	RNA expression	Affymetrix GeneChip Human Genome HG-U219 Array	0.0044	3	fold change	1.34
Study_219:Liver, breast and endometrial cell lines exposed to 34 toxicological compounds	GSE69851		Homo sapiens	30.6525	Breast adenocarcinoma MCF7 cells + 6hr 1uM Vorinostat _vs_ DMSO	RNA expression	Affymetrix GeneChip Human Genome HG-U219 Array	0.0198	3	fold change	1.47
Study_219:Liver, breast and endometrial cell lines exposed to 34 toxicological compounds	GSE69851		Homo sapiens	29.4249	Breast adenocarcinoma MCF7 cells + 6hr 10uM Vorinostat _vs_ DMSO	RNA expression	Affymetrix GeneChip Human Genome HG-U219 Array	0.0421	3	fold change	1.9
Study_220:Left and right atria with persistent atrial fibrillation or sinus rhythm in patients	GSE79768		Homo sapiens	97.0007	Right atria from patients with persistent atrial fibrillation _vs_ sinus rhythm	RNA expression	Affymetrix GeneChip Human HG_U133 Plus 2.0	0.0021	7	fold change	-2.27
Study_220:Left and right atria with persistent atrial fibrillation or sinus rhythm in patients	GSE79768		Homo sapiens	73.3321	Left atria from patients with persistent atrial fibrillation _vs_ sinus rhythm	RNA expression	Affymetrix GeneChip Human HG_U133 Plus 2.0	0.0002	6	fold change	-1.95
Study_220:Left and right atria with persistent atrial fibrillation or sinus rhythm in patients	GSE79768		Homo sapiens	33.9536	Matched atria from patients with sinus rhythm - left _vs_ right	RNA expression	Affymetrix GeneChip Human HG_U133 Plus 2.0	0.0036	6	fold change	-1.24
Study_221:Acute and chronic myeloid leukemias compared with normal bone marrow cells	GSE67936		Homo sapiens	96.9876	Bone marrow cells - acute myeloid leukemia _vs_ normal hematopoietic CD34+ stem cells	RNA expression	Illumina HumanHT-12 V4.0 expression beadchip	1.4e-05	145	fold change	-3.76
Study_221:Acute and chronic myeloid leukemias compared with normal bone marrow cells	GSE67936		Homo sapiens	96.1982	Bone marrow cells - chronic myeloid leukemia _vs_ normal hematopoietic CD34+ stem cells	RNA expression	Illumina HumanHT-12 V4.0 expression beadchip	0.0105	5	fold change	-5.45
Study_221:Acute and chronic myeloid leukemias compared with normal bone marrow cells	GSE67936		Homo sapiens	50.3084	Bone marrow cells - acute myeloid leukemia _vs_ normal mononuclear cells	RNA expression	Illumina HumanHT-12 V4.0 expression beadchip	0.0141	145	fold change	-1.5
Study_222:Hematopoietic stem and progenitor cells with JARID2 or SUZ12 shRNA knockdown	GSE60808		Homo sapiens	96.5065	Hematopoietic stem and progenitor cells from 16wk old mice - SUZ12 shRNA _vs_ control shRNA	RNA expression	Illumina iGenome UCSC mm10, May 23 2014, RefSeq	2.4e-17	4	fold change	4.79711
Study_223:Colorectal cancer drug-sensitive parental cell lines and chemotherapy-resistant sub cell lines	GSE42387		Homo sapiens	96.5885	Colorectal cancer LoVo cells - irinotecan resistant subline _vs_ drug sensitive parental line	RNA expression	Custom Human	0.0488	3	fold change	-19.9
Study_224:Breast cancer expression analysis - Sweden Canceromics Analysis Network	GSE60785		Homo sapiens	96.1982	Breast cancer - MAP3K1 and PIK3CA mutations _vs_ no described mutation	RNA expression	Illumina HumanHT-12 V4.0 expression beadchip	0.0127	1	fold change	5.19
Study_224:Breast cancer expression analysis - Sweden Canceromics Analysis Network	GSE60785		Homo sapiens	87.8503	Breast cancer - NF1 mutation _vs_ no described mutation	RNA expression	Illumina HumanHT-12 V4.0 expression beadchip	0.0464	1	fold change	3.53
Study_224:Breast cancer expression analysis - Sweden Canceromics Analysis Network	GSE60785		Homo sapiens	54.6538	Breast cancer - ER-PR-HER2- _vs_ ER+PR+HER2+	RNA expression	Illumina HumanHT-12 V4.0 expression beadchip	0.0164	12	fold change	1.7
Study_225:Glioma cell lines U-138MG and LN-308 depleted of VEGFR-2	GSE61178		Homo sapiens	97.0761	Glioma U-138MG cells - VEGFR-2 shRNA _vs_ control shRNA	RNA expression	Illumina HumanHT-12 V4.0 expression beadchip	0.0119	3	fold change	1.37
Study_226:Anaplastic thyroid carcinomas and normal thyroid tissues	GSE65144		Homo sapiens	97.0761	Anaplastic thyroid carcinomas _vs_ normal thyroid tissues	RNA expression	Affymetrix GeneChip Human HG_U133 Plus 2.0	1.4e-06	12	fold change	-24.6
Study_226:Anaplastic thyroid carcinomas and normal thyroid tissues	GSE65144		Homo sapiens	96.3168	Anaplastic thyroid carcinomas, spindle cell subtype _vs_ normal thyroid tissues	RNA expression	Affymetrix GeneChip Human HG_U133 Plus 2.0	0.0015	6	fold change	-26.9
Study_227:Keratinocytes, COL7A1 mutant from recessive dystrophic epidermolysis bullosa (RDEB) patients	GSE63101		Homo sapiens	97.1402	Keratinocytes from COL7A1 corrected iPSCs of RDEB patients _vs_ normal foreskin keratinocytes	RNA expression	Custom Human	0.001	4	fold change	11.4
Study_228:Bone marrows from acute myleoid leukemia (AML) patients grouped by chromosomal abnormalities	GSE61804		Homo sapiens	96.3911	Bone marrows from AML patients - t(9;11) translocation and MLL-AF9 fusion _vs_ normal karyotype	RNA expression	Affymetrix GeneChip Human HG_U133 Plus 2.0	0.0018	4	fold change	-4.98
Study_228:Bone marrows from acute myleoid leukemia (AML) patients grouped by chromosomal abnormalities	GSE61804		Homo sapiens	93.4597	Bone marrows from AML patients - t(16;16) translocation with CBFB-MYH11 fusion _vs_ normal karyotyp	RNA expression	Affymetrix GeneChip Human HG_U133 Plus 2.0	5.2e-06	7	fold change	-5.93
Study_228:Bone marrows from acute myleoid leukemia (AML) patients grouped by chromosomal abnormalities	GSE61804		Homo sapiens	88.9949	Bone marrows from AML patients - t(4;11) translocation _vs_ normal karyotype	RNA expression	Affymetrix GeneChip Human HG_U133 Plus 2.0	1.5e-37	2	fold change	-10.4
Study_228:Bone marrows from acute myleoid leukemia (AML) patients grouped by chromosomal abnormalities	GSE61804		Homo sapiens	84.2943	Bone marrows from AML patients - t(8;21) translocation _vs_ normal karyotype	RNA expression	Affymetrix GeneChip Human HG_U133 Plus 2.0	5.7e-08	16	fold change	-3.79
Study_228:Bone marrows from acute myleoid leukemia (AML) patients grouped by chromosomal abnormalities	GSE61804		Homo sapiens	78.2326	Bone marrows from AML patients - monosomy 7 as sole aberration _vs_ normal karyotype	RNA expression	Affymetrix GeneChip Human HG_U133 Plus 2.0	0.0198	7	fold change	2.72
Study_228:Bone marrows from acute myleoid leukemia (AML) patients grouped by chromosomal abnormalities	GSE61804		Homo sapiens	72.4249	Bone marrows from AML patients - t(15;17) translocation and PML-RARA fusion _vs_ normal karyotype	RNA expression	Affymetrix GeneChip Human HG_U133 Plus 2.0	1.3e-08	15	fold change	-3.62
Study_228:Bone marrows from acute myleoid leukemia (AML) patients grouped by chromosomal abnormalities	GSE61804		Homo sapiens	70.2316	Bone marrows from AML patients - trisomy 13 as sole aberration _vs_ normal karyotype	RNA expression	Affymetrix GeneChip Human HG_U133 Plus 2.0	0.0095	10	fold change	-2.71
Study_228:Bone marrows from acute myleoid leukemia (AML) patients grouped by chromosomal abnormalities	GSE61804		Homo sapiens	68.8544	Bone marrows from AML patients - aberrrant karyotype and del(5q) _vs_ normal karyotype	RNA expression	Affymetrix GeneChip Human HG_U133 Plus 2.0	0.002	41	fold change	1.94
Study_228:Bone marrows from acute myleoid leukemia (AML) patients grouped by chromosomal abnormalities	GSE61804		Homo sapiens	67.0151	Bone marrows from AML patients - t(9;22) translocation with BCR-ABL fusion _vs_ normal karyotype	RNA expression	Affymetrix GeneChip Human HG_U133 Plus 2.0	0.0002	8	fold change	-4.22
Study_228:Bone marrows from acute myleoid leukemia (AML) patients grouped by chromosomal abnormalities	GSE61804		Homo sapiens	54.3602	Bone marrows from AML patients - FLT3 internal tandem duplication positive _vs_ negative	RNA expression	Affymetrix GeneChip Human HG_U133 Plus 2.0	0.0257	50	fold change	-1.53
Study_229:Monocytes from systemic lupus erythematosus patients and healthy donors treated with IFNa2b	GSE46923		Homo sapiens	96.1649	Monocytes from lupus patients MLR negative - incubated with CD4+ T cells 6hr _vs_ untreated_GPL97	RNA expression	Affymetrix GeneChip Human HG_U133 Plus 2.0	0.0124	5	fold change	1.94
Study_229:Monocytes from systemic lupus erythematosus patients and healthy donors treated with IFNa2b	GSE46923		Homo sapiens	17.7163	Monocytes from lupus patients MLR negative - untreated for 6hr _vs_ 0hr	RNA expression	Affymetrix GeneChip Human HG_U133 Plus 2.0	0.0294	5	fold change	1.29
Study_230:Lungs from aged and young mice infected with mouse adapted SARS strains (Timecourse)	GSE36969		Mus musculus	96.4599	Lungs from 1yr old (aged) mice - 12hr post SARS MA15 strain infection _vs_ mock (PBS) infection	RNA expression	Agilent Mouse Whole Genome G4122A/G4122F	0.0022	3	fold change	-1.47
Study_230:Lungs from aged and young mice infected with mouse adapted SARS strains (Timecourse)	GSE36969		Mus musculus	95.6627	Lungs from 8wk old (young) mice - 96hr post SARS MA15g strain infection _vs_ mock (PBS) infection	RNA expression	Agilent Mouse Whole Genome G4122A/G4122F	0.001	4	fold change	-10.8
Study_230:Lungs from aged and young mice infected with mouse adapted SARS strains (Timecourse)	GSE36969		Mus musculus	94.493	Lungs from 8wk old (young) mice - 96hr post SARS MA15 strain infection _vs_ mock (PBS) infection	RNA expression	Agilent Mouse Whole Genome G4122A/G4122F	0.0121	3	fold change	-12.3
Study_230:Lungs from aged and young mice infected with mouse adapted SARS strains (Timecourse)	GSE36969		Mus musculus	92.5121	Lungs from 1yr old (aged) mice - 48hr post SARS MA15 strain infection _vs_ mock (PBS) infection	RNA expression	Agilent Mouse Whole Genome G4122A/G4122F	0.0034	3	fold change	-16.9
Study_230:Lungs from aged and young mice infected with mouse adapted SARS strains (Timecourse)	GSE36969		Mus musculus	91.7785	Lungs from 1yr old (aged) mice - 48hr post SARS MA15g strain infection _vs_ mock (PBS) infection	RNA expression	Agilent Mouse Whole Genome G4122A/G4122F	0.0098	3	fold change	-17
Study_230:Lungs from aged and young mice infected with mouse adapted SARS strains (Timecourse)	GSE36969		Mus musculus	90.9686	Lungs from 8wk old (young) mice - 24hr post SARS MA15 strain infection _vs_ mock (PBS) infection	RNA expression	Agilent Mouse Whole Genome G4122A/G4122F	0.0081	3	fold change	-2.91
Study_230:Lungs from aged and young mice infected with mouse adapted SARS strains (Timecourse)	GSE36969		Mus musculus	89.5608	Lungs from 8wk old (young) mice - 48hr post SARS MA15 strain infection _vs_ mock (PBS) infection	RNA expression	Agilent Mouse Whole Genome G4122A/G4122F	0.0003	4	fold change	-14.6
Study_230:Lungs from aged and young mice infected with mouse adapted SARS strains (Timecourse)	GSE36969		Mus musculus	86.6311	Lungs from 8wk old (young) mice - 48hr post SARS MA15g strain infection _vs_ mock (PBS) infection	RNA expression	Agilent Mouse Whole Genome G4122A/G4122F	0.004	4	fold change	-12.1
Study_230:Lungs from aged and young mice infected with mouse adapted SARS strains (Timecourse)	GSE36969		Mus musculus	86.1475	Lungs from 1yr old (aged) mice - 48hr post SARS MA15e strain infection _vs_ mock (PBS) infection	RNA expression	Agilent Mouse Whole Genome G4122A/G4122F	0.0037	3	fold change	-10.2
Study_230:Lungs from aged and young mice infected with mouse adapted SARS strains (Timecourse)	GSE36969		Mus musculus	82.3954	Lungs from mice 48hr post SARS MA15e strain infection - 1yr old (aged) _vs_ 8wk old (young)	RNA expression	Agilent Mouse Whole Genome G4122A/G4122F	0.0099	3	fold change	-3.88
Study_230:Lungs from aged and young mice infected with mouse adapted SARS strains (Timecourse)	GSE36969		Mus musculus	83.1338	Lungs from 8wk old (young) mice - 24hr post SARS MA15g strain infection _vs_ mock (PBS) infection	RNA expression	Agilent Mouse Whole Genome G4122A/G4122F	0.0078	3	fold change	-2.02
Study_230:Lungs from aged and young mice infected with mouse adapted SARS strains (Timecourse)	GSE36969		Mus musculus	81.1675	Lungs from 8wk old (young) mice - 96hr post SARS MA15e strain infection _vs_ mock (PBS) infection	RNA expression	Agilent Mouse Whole Genome G4122A/G4122F	0.007	4	fold change	-3.55
Study_230:Lungs from aged and young mice infected with mouse adapted SARS strains (Timecourse)	GSE36969		Mus musculus	75.7289	Lungs from 1yr old (aged) mice - 24hr post SARS MA15 strain infection _vs_ mock (PBS) infection	RNA expression	Agilent Mouse Whole Genome G4122A/G4122F	0.0057	3	fold change	-6.08
Study_230:Lungs from aged and young mice infected with mouse adapted SARS strains (Timecourse)	GSE36969		Mus musculus	70.3799	Lungs from 1yr old (aged) mice - 24hr post SARS MA15e strain infection _vs_ mock (PBS) infection	RNA expression	Agilent Mouse Whole Genome G4122A/G4122F	0.0152	3	fold change	-1.93
Study_230:Lungs from aged and young mice infected with mouse adapted SARS strains (Timecourse)	GSE36969		Mus musculus	69.0179	Lungs from 1yr old (aged) mice - 24hr post SARS MA15g strain infection _vs_ mock (PBS) infection	RNA expression	Agilent Mouse Whole Genome G4122A/G4122F	0.0272	3	fold change	-3.08
Study_230:Lungs from aged and young mice infected with mouse adapted SARS strains (Timecourse)	GSE36969		Mus musculus	59.0744	Lungs from 8wk old (young) mice - 48hr post SARS MA15e strain infection _vs_ mock (PBS) infection	RNA expression	Agilent Mouse Whole Genome G4122A/G4122F	0.0005	4	fold change	-3.55
Study_230:Lungs from aged and young mice infected with mouse adapted SARS strains (Timecourse)	GSE36969		Mus musculus	57.4627	Lungs from mice 24hr post SARS MA15 strain infection - 1yr old (aged) _vs_ 8wk old (young)	RNA expression	Agilent Mouse Whole Genome G4122A/G4122F	0.0043	3	fold change	-3.5
Study_230:Lungs from aged and young mice infected with mouse adapted SARS strains (Timecourse)	GSE36969		Mus musculus	47.0482	Lungs from mice 24hr post SARS MA15e strain infection - 1yr old (aged) _vs_ 8wk old (young)	RNA expression	Agilent Mouse Whole Genome G4122A/G4122F	0.0032	3	fold change	-2.59
Study_230:Lungs from aged and young mice infected with mouse adapted SARS strains (Timecourse)	GSE36969		Mus musculus	39.1396	Lungs from mice 24hr post SARS MA15g strain infection - 1yr old (aged) _vs_ 8wk old (young)	RNA expression	Agilent Mouse Whole Genome G4122A/G4122F	0.0244	3	fold change	-2.55
Study_230:Lungs from aged and young mice infected with mouse adapted SARS strains (Timecourse)	GSE36969		Mus musculus	19.0654	Lungs from mice 24hr post mock (PBS) infection - 1yr old (aged) _vs_ 8wk old (young)	RNA expression	Agilent Mouse Whole Genome G4122A/G4122F	0.0094	2	fold change	-1.68
Study_231:DNA methylation profiling of somatic and pluripotent cells from different lineages	GSE52238		Homo sapiens	96.8992	Induced pluripotent stem cells foreskin fibroblasts derived CpG-Me DNA _vs_ embryonic stem cells	sequence centric: DNA Methylation	Custom Human 2013	n/a	2	% differential	-59.3
Study_232:Whole blood samples from systemic lupus erythematosus patients	GSE49454		Homo sapiens	96.4599	Whole blood of lupus patients + cyclophosphamide/corticosteroid _vs_ untreated	RNA expression	Illumina HumanHT-12 V4.0 expression beadchip	0.019	5	fold change	-2.2
Study_232:Whole blood samples from systemic lupus erythematosus patients	GSE49454		Homo sapiens	79.0339	Whole blood of lupus patients - renal flare _vs_ no renal flare	RNA expression	Illumina HumanHT-12 V4.0 expression beadchip	0.0111	64	fold change	-1.23
Study_232:Whole blood samples from systemic lupus erythematosus patients	GSE49454		Homo sapiens	77.5916	Whole blood of female lupus patients - renal flare _vs_ no renal flare	RNA expression	Illumina HumanHT-12 V4.0 expression beadchip	0.009	49	fold change	-1.29
Study_233:Breast adenocarcinoma cell lines treated with withaferin A	GSE53049		Homo sapiens	96.8992	Breast adenocarcinoma MDA-MB-231 cells treated 72hr with 700nM withaferin A _vs_ DMSO	RNA expression	Illumina HumanHT-12 V4.0 expression beadchip	7e-05	3	fold change	8.98
Study_234:Lungs from mice infected with H5N1 influenza A virus (timecourse)	GSE56433		Mus musculus	96.4599	Lungs from 22wk mice 7d post 1E3 pfu A/Vietnam/1203/2004 (H5N1) influenza A infection _vs_ mock	RNA expression	Agilent Mouse Whole Genome G4122A/G4122F	0.0305	4	fold change	-34.6
Study_234:Lungs from mice infected with H5N1 influenza A virus (timecourse)	GSE56433		Mus musculus	83.5087	Lungs from 22wk mice 4d post 1E3 pfu A/Vietnam/1203/2004 (H5N1) influenza A infection _vs_ mock	RNA expression	Agilent Mouse Whole Genome G4122A/G4122F	0.0196	4	fold change	-4.36
Study_234:Lungs from mice infected with H5N1 influenza A virus (timecourse)	GSE56433		Mus musculus	80.1154	Lungs from 22wk mice 4d post 1E4 pfu A/Vietnam/1203/2004 (H5N1) influenza A infection _vs_ mock	RNA expression	Agilent Mouse Whole Genome G4122A/G4122F	0.0247	4	fold change	-10.8
Study_235:Proliferation expression profiles in lymph node-negative breast cancer	GSE46563		Homo sapiens	96.6557	Breast cancer (LN-) tumors with distant metasases _vs_ no distant metastases	RNA expression	Illumina Human HT-12 (WG-6) v3.0 expression beadchip	0.0211	23	fold change	1.48
Study_236:Multiple myeloma U266 cells with CD9 overexpression	GSE55818		Homo sapiens	97.0723	Multiple myeloma U266 cells overexpressing CD9 _vs_ GFP control	RNA expression	Custom Human	0.001	3	fold change	-2.29
Study_237:Ovarian cancer SKOV3 cells treated with SAHA	GSE53603		Homo sapiens	96.4674	Ovarian cancer SKOV3 cells + 1uM SAHA for 24hr _vs_ vehicle (DMSO)	RNA expression	Affymetrix GeneChip Human HG_U133 Plus 2.0	0.027	2	fold change	3.5
Study_238:Lung expression after exposure to metastatic and non-metastatic conditioned media	GSE44459		Mus musculus	96.9706	Lungs of mice injected with PC3 tumor cell conditioned media (non-metastatic) 7d _vs_ RPMI media	RNA expression	Affymetrix GeneChip Mouse Gene Array version [1.0 ST or 1.1 ST] [transcript (gene) version]	0.0372	2	fold change	-1.95
Study_239:Lungs from CXCR3 knockouts infected with SARS MA15	GSE50878		Mus musculus	96.1594	Lungs from 10wk old C57BL/6 wildtype infected with SARS MA15 4dpi _vs_ mock infected (PBS)	RNA expression	Agilent Mouse Whole Genome G4122A/G4122F	0.0398	2	fold change	-7.94
Study_239:Lungs from CXCR3 knockouts infected with SARS MA15	GSE50878		Mus musculus	94.2045	Lungs from 10wk old C57BL/6 CXCR3 knockout infected with SARS MA15 7dpi _vs_ mock infected (PBS)	RNA expression	Agilent Mouse Whole Genome G4122A/G4122F	0.0001	4	fold change	-9.46
Study_239:Lungs from CXCR3 knockouts infected with SARS MA15	GSE50878		Mus musculus	89.996	Lungs from 10wk old C57BL/6 wildtype infected with SARS MA15 7dpi _vs_ mock infected (PBS)	RNA expression	Agilent Mouse Whole Genome G4122A/G4122F	0.0072	3	fold change	-8.18
Study_239:Lungs from CXCR3 knockouts infected with SARS MA15	GSE50878		Mus musculus	80.7441	Lungs from 10wk old C57BL/6 wildtype infected with SARS MA15 2dpi _vs_ mock infected (PBS)	RNA expression	Agilent Mouse Whole Genome G4122A/G4122F	0.0095	3	fold change	-8.35
Study_240:Colorectal cancer SW620 and LoVo-1 cells treated with 5-fluorouracil or Y15 (FAK inhibitor)	GSE53617		Homo sapiens	96.9876	Colorectal cancer SW620 cells + 10uM Y15 (FAK inhibitor) for 24hr _vs_ untreated	RNA expression	Illumina HumanHT-12 V4.0 expression beadchip	0.0252	2	fold change	4.51
Study_241:Neurons differentiated from NGN2-transfected lung fibroblasts with brain and spinal cord controls	GSE45954		Homo sapiens	96.2853	Neurons induced from NGN2-transfected lung fibroblast cell lines _vs_ parental cell lines	RNA expression	Illumina HumanHT-12 V4.0 expression beadchip	0.0002	4	fold change	17.7
Study_242:Forebrain and brain from Meis1 tm1Mtor allele homozygotes and heterozygotes	GSE44592		Mus musculus	96.8185	Forebrains E12.5 females homozygous for Meis1 tm1Mtor allele _vs_ wildtype	RNA expression	Illumina MouseRef-8 v2.0 expression beadchip	0.0447	2	fold change	-1.41
Study_243:Invasive esophageal keratinocytes overexpressing dominant-negative CDH1 and TGFBR2	GSE19472		Homo sapiens	96.8467	Esophageal keratinocytes (invading) - overexpressing dominant-negative CDH1 TGFBR2 _vs_ CDH1	RNA expression	Affymetrix GeneChip Human HG_U133 Plus 2.0	0.0007	2	fold change	3.15
Study_244:Atherosclerotic lesions, adventitiae and lymph nodes in ApoE KO mice	GSE40156		Mus musculus	96.2946	Adventitia of abdominal aorta of 78wk old mice - ApoE knockout _vs_ wildtype_GPL8321	RNA expression	Affymetrix GeneChip Mouse MG_430 2.0	0.0251	4	fold change	-6.07
Study_244:Atherosclerotic lesions, adventitiae and lymph nodes in ApoE KO mice	GSE40156		Mus musculus	50.972	Atherosclerotic lesion of abdominal aorta of 78wk old mice - ApoE knockout _vs_ wildtype_GPL8321	RNA expression	Affymetrix GeneChip Mouse MG_430 2.0	0.0295	4	fold change	2.71
Study_245:Pediatric brain tumors and healthy fetal brain tissue	GSE42658		Homo sapiens	96.2316	Pediatic tumor tissue anaplastic astocytoma _vs_ healthy fetal frontal lobe	RNA expression	Illumina Human HT-12 (WG-6) v3.0 expression beadchip	0.0499	2	fold change	-10
Study_245:Pediatric brain tumors and healthy fetal brain tissue	GSE42658		Homo sapiens	55.3238	Pediatic tumor tissue ependymoma _vs_ healthy fetal cerebellum	RNA expression	Illumina Human HT-12 (WG-6) v3.0 expression beadchip	4.2e-08	14	fold change	-2.68
Study_245:Pediatric brain tumors and healthy fetal brain tissue	GSE42658		Homo sapiens	53.0786	Pediatic tumor tissue ependymoma _vs_ healthy fetal frontal lobe	RNA expression	Illumina Human HT-12 (WG-6) v3.0 expression beadchip	1.7e-05	14	fold change	-3.38
Study_245:Pediatric brain tumors and healthy fetal brain tissue	GSE42658		Homo sapiens	46.9726	Pediatic tumor tissue glioblastoma _vs_ healthy fetal frontal lobe	RNA expression	Illumina Human HT-12 (WG-6) v3.0 expression beadchip	0.0497	5	fold change	-2.44
Study_245:Pediatric brain tumors and healthy fetal brain tissue	GSE42658		Homo sapiens	44.4267	Pediatic tumor tissue atypical teratoid-rhabdoid tumor _vs_ healthy fetal cerebellum	RNA expression	Illumina Human HT-12 (WG-6) v3.0 expression beadchip	0.0229	5	fold change	-2.01
Study_245:Pediatric brain tumors and healthy fetal brain tissue	GSE42658		Homo sapiens	32.2645	Pediatic tumor tissue pilocytic_astoctoma _vs_ healthy fetal cerebellum	RNA expression	Illumina Human HT-12 (WG-6) v3.0 expression beadchip	0.0002	15	fold change	-1.84
Study_245:Pediatric brain tumors and healthy fetal brain tissue	GSE42658		Homo sapiens	20.6842	Cerebellum tissue healthy - adult _vs_ fetal	RNA expression	Illumina Human HT-12 (WG-6) v3.0 expression beadchip	0.0003	4	fold change	1.42
Study_246:Mouse embryonic fibroblasts treated with miR-294 or miR-181 mimics during OSK reprogramming	GSE49556		Mus musculus	96.4953	MEFs (mouse embryonic fibroblast) Oct4 Sox2 Klf4 infected (OSK) 3d - miR294 mimics 2d _vs_ OSK only	RNA expression	Illumina MouseRef-8 v2.0 expression beadchip	0.0001	3	fold change	1.7
Study_246:Mouse embryonic fibroblasts treated with miR-294 or miR-181 mimics during OSK reprogramming	GSE49556		Mus musculus	88.7926	iPSCs fully reprogrammed via Oct4 Sox2 Klf4 (OSK) _vs_ MEFs parental	RNA expression	Illumina MouseRef-8 v2.0 expression beadchip	4e-06	3	fold change	12
Study_246:Mouse embryonic fibroblasts treated with miR-294 or miR-181 mimics during OSK reprogramming	GSE49556		Mus musculus	71.9922	MEFs (mouse embryonic fibroblast) Oct4 Sox2 Klf4 infected (OSK) 3d miR294 mimics 2d _vs_ wildtype	RNA expression	Illumina MouseRef-8 v2.0 expression beadchip	0.0025	3	fold change	1.77
Study_246:Mouse embryonic fibroblasts treated with miR-294 or miR-181 mimics during OSK reprogramming	GSE49556		Mus musculus	59.5415	MEFs (mouse embryonic fibroblast) Oct4 Sox2 Klf4 infected (OSK) 3d miR181 mimics 2d _vs_ wildtype	RNA expression	Illumina MouseRef-8 v2.0 expression beadchip	0.002	3	fold change	1.53
Study_246:Mouse embryonic fibroblasts treated with miR-294 or miR-181 mimics during OSK reprogramming	GSE49556		Mus musculus	58.7551	MEFs (mouse embryonic fibroblast) - Oct4 Sox2 Klf4 infected (OSK) 3d _vs_ wildtype	RNA expression	Illumina MouseRef-8 v2.0 expression beadchip	0.001	3	fold change	1.48
Study_247:Glioma stem cell treated with MELK-signaling inhibitors	GSE50227		Homo sapiens	96.3168	Glioma stem cells treated with 1uM Siomycin A for 24hr _vs_ DMSO control	RNA expression	Affymetrix GeneChip Human HG_U133 Plus 2.0	0.0168	3	fold change	12.1
Study_248:Prostate cancer LnCaP cells depleted of OGT or treated with OGT enzyme inhibitor	GSE44624		Homo sapiens	96.2316	Prostate cancer LnCaP cells - 100uM ST045849 (OGT inhibitor) for 24hr _vs_ vehicle	RNA expression	Illumina Human HT-12 (WG-6) v3.0 expression beadchip	0.0026	3	fold change	2.23
Study_248:Prostate cancer LnCaP cells depleted of OGT or treated with OGT enzyme inhibitor	GSE44624		Homo sapiens	95.6462	Prostate cancer LnCaP cells - 100uM ST045849 (OGT inhibitor) for 12hr _vs_ vehicle	RNA expression	Illumina Human HT-12 (WG-6) v3.0 expression beadchip	0.0131	3	fold change	1.86
Study_249:Whole blood RNA from patients with and without chemotherapy to indentify biomarkers	GSE40447		Homo sapiens	96.4674	Blood from heart failure patients - has chemotherapy treated breast cancer _vs_ no breast cancer	RNA expression	Affymetrix GeneChip Human HG_U133 Plus 2.0	0.0002	5	fold change	-5.15
Study_250:B-cell lymphomas and transformed MEFs Smchd1 KO and wildtype	GSE40992		Mus musculus	96.4041	Embryonic fibroblasts transformed (p53 KD Hrasv12) - Smchd1 null _vs_ wt	RNA expression	Illumina MouseWG-6 v2.0	0.0064	3	fold change	2.6
Study_250:B-cell lymphomas and transformed MEFs Smchd1 KO and wildtype	GSE40992		Mus musculus	82.4443	Embryonic fibroblasts Smchd1 wt - transformed (p53 KD Hrasv12) _vs_ primary cells (nontransformed)	RNA expression	Illumina MouseWG-6 v2.0	7.9e-05	3	fold change	-9.03
Study_250:B-cell lymphomas and transformed MEFs Smchd1 KO and wildtype	GSE40992		Mus musculus	81.8491	Embryonic fibroblasts Smchd1 wt - tumors grafts of transformed (p53 KD Hrasv12) _vs_ primary cells	RNA expression	Illumina MouseWG-6 v2.0	4.2e-08	9	fold change	-14.2
Study_250:B-cell lymphomas and transformed MEFs Smchd1 KO and wildtype	GSE40992		Mus musculus	79.4256	Tumors grafts of transformed (p53 KD Hrasv12) embryonic fibroblasts - Smchd1 null _vs_ wt	RNA expression	Illumina MouseWG-6 v2.0	0.0196	9	fold change	1.87
Study_250:B-cell lymphomas and transformed MEFs Smchd1 KO and wildtype	GSE40992		Mus musculus	77.1986	B cell lymphomas overexpressing Myc (E-mu enhancer) - Smchd1 null _vs_ wt	RNA expression	Illumina MouseWG-6 v2.0	0.0485	6	fold change	1.22
Study_250:B-cell lymphomas and transformed MEFs Smchd1 KO and wildtype	GSE40992		Mus musculus	70.7174	B cells Smchd1 wt Myc (E-mu enhancer) overexpressing - lymphomas _vs_ premalignant preB cells	RNA expression	Illumina MouseWG-6 v2.0	0.0055	6	fold change	-3.37
Study_250:B-cell lymphomas and transformed MEFs Smchd1 KO and wildtype	GSE40992		Mus musculus	70.2297	Pre-B cells Smchd1 null Myc (E-mu enhancer) overexpressing - premalignant (adult) _vs_ at E17.5	RNA expression	Illumina MouseWG-6 v2.0	0.0049	6	fold change	-3.34
Study_250:B-cell lymphomas and transformed MEFs Smchd1 KO and wildtype	GSE40992		Mus musculus	68.0726	Pre-B cells Smchd1 wt Myc (E-mu enhancer) overexpressing - premalignant (adult) _vs_ at E17.5	RNA expression	Illumina MouseWG-6 v2.0	2.5e-05	6	fold change	-3.2
Study_250:B-cell lymphomas and transformed MEFs Smchd1 KO and wildtype	GSE40992		Mus musculus	62.788	Embryonic fibroblasts Smchd1 null - tumors grafts of transformed (p53 KD Hrasv12) _vs_ primary cell	RNA expression	Illumina MouseWG-6 v2.0	1.7e-07	9	fold change	-8.13
Study_250:B-cell lymphomas and transformed MEFs Smchd1 KO and wildtype	GSE40992		Mus musculus	53.7767	B cells Smchd1 null Myc (E-mu enhancer) overexpressing - lymphomas _vs_ premalignant preB cells	RNA expression	Illumina MouseWG-6 v2.0	0.0098	6	fold change	-2.3
Study_250:B-cell lymphomas and transformed MEFs Smchd1 KO and wildtype	GSE40992		Mus musculus	49.4697	Embryonic fibroblasts Smchd1 null - transformed (p53 KD Hrasv12) _vs_ primary cells (nontransformed	RNA expression	Illumina MouseWG-6 v2.0	0.0012	3	fold change	-3.41
Study_251:Role of SIRT1 in diet-induced metabolic diseases	GSE39778		Mus musculus	96.2186	Livers of SIRT1 wildtype mice - high fat diet 34wk _vs_ low fat diet	RNA expression	Custom Mouse	0.0182	3	fold change	5.65
Study_252:Hodgkin lymphoma cell lines profiled against normal B cell centroblasts of tonsils	GSE39132		Homo sapiens	96.4674	Hodgkin lymphoma cell lines _vs_ B cell centroblasts from normal reactive tonsils	RNA expression	Affymetrix GeneChip Human HG_U133 Plus 2.0	6.6e-07	5	fold change	-101
Study_253:Lungs from IDO1- or TNFRSF1B-knockout mice infected with A/Vietnam/1203/04 H5N1 influenza	GSE40792		Mus musculus	96.2594	Lungs from TNFRSF1B-knockout mice infected with A/Vietnam/1203/04 H5N1 influenza - 6d _vs_ 2d	RNA expression	Agilent Mouse Whole Genome G4122A/G4122F	0.0055	2	fold change	-1.42
Study_253:Lungs from IDO1- or TNFRSF1B-knockout mice infected with A/Vietnam/1203/04 H5N1 influenza	GSE40792		Mus musculus	92.8833	Lungs from TNFRSF1B-knockout mice infected 6d with A/Vietnam/1203/04 H5N1 influenza _vs_ 2d PBS	RNA expression	Agilent Mouse Whole Genome G4122A/G4122F	0.0002	2	fold change	-1.72
Study_253:Lungs from IDO1- or TNFRSF1B-knockout mice infected with A/Vietnam/1203/04 H5N1 influenza	GSE40792		Mus musculus	44.8833	Lungs from TNFRSF1B-knockout mice infected 2d with A/Vietnam/1203/04 H5N1 influenza _vs_ 2d PBS	RNA expression	Agilent Mouse Whole Genome G4122A/G4122F	0.0146	3	fold change	-1.23
Study_253:Lungs from IDO1- or TNFRSF1B-knockout mice infected with A/Vietnam/1203/04 H5N1 influenza	GSE40792		Mus musculus	40.3845	Lungs from wildtype mice infected 2d with A/Vietnam/1203/04 H5N1 influenza _vs_ 2d PBS	RNA expression	Agilent Mouse Whole Genome G4122A/G4122F	0.0074	3	fold change	-1.2
Study_254:SARS virus infection in wild type, STAT1 -/-, and IFNAR1 -/- genetic backgrounds	GSE36016		Mus musculus	96.1594	Lungs 2d post SARS infection - INFAR1 KO _vs_ wildtype	RNA expression	Agilent Mouse Whole Genome G4122A/G4122F	0.0021	3	fold change	-1.28
Study_254:SARS virus infection in wild type, STAT1 -/-, and IFNAR1 -/- genetic backgrounds	GSE36016		Mus musculus	73.1005	Lungs STAT1 KO - 9d post SARS infection _vs_ mock infection	RNA expression	Agilent Mouse Whole Genome G4122A/G4122F	0.0003	3	fold change	-1.3
Study_254:SARS virus infection in wild type, STAT1 -/-, and IFNAR1 -/- genetic backgrounds	GSE36016		Mus musculus	64.7727	Lungs 9d post SARS infection - STAT1 KO _vs_ wildtype	RNA expression	Agilent Mouse Whole Genome G4122A/G4122F	0.0011	3	fold change	-1.2
Study_255:Endometrial tumor gene expression profiles associated with stage, grade, and histology	GSE17025		Homo sapiens	96.8467	Endometrial cancers of patients - American Indian _vs_ Caucasian	RNA expression	Affymetrix GeneChip Human HG_U133 Plus 2.0	4.2e-11	2	fold change	4.84
Study_255:Endometrial tumor gene expression profiles associated with stage, grade, and histology	GSE17025		Homo sapiens	94.1761	Endometrium - endometrial cancers _vs_ non-cancerous atrophic tissue	RNA expression	Affymetrix GeneChip Human HG_U133 Plus 2.0	1.4e-09	91	fold change	-7.29
Study_255:Endometrial tumor gene expression profiles associated with stage, grade, and histology	GSE17025		Homo sapiens	93.7453	Endometrial cancers of stage-grade - IBG1 _vs_ IAG1	RNA expression	Affymetrix GeneChip Human HG_U133 Plus 2.0	0.0363	14	fold change	2.39
Study_256:PI3K and PARP1 pathway co-targeting in BRCA1-mutant breast cancer cells	GSE34817		Homo sapiens	96.2316	MDA-MB-436 breast cancer cells treated 7d with 100nM AG014699 + LY294002 _vs_ DMSO	RNA expression	Illumina Human HT-12 (WG-6) v3.0 expression beadchip	0.0003	3	fold change	3.18
Study_256:PI3K and PARP1 pathway co-targeting in BRCA1-mutant breast cancer cells	GSE34817		Homo sapiens	93.9285	MDA-MB-436 breast cancer cells treated 7d with 100nM AG014699 _vs_ DMSO	RNA expression	Illumina Human HT-12 (WG-6) v3.0 expression beadchip	0.0038	3	fold change	2.64
Study_256:PI3K and PARP1 pathway co-targeting in BRCA1-mutant breast cancer cells	GSE34817		Homo sapiens	93.0527	MDA-MB-436 breast cancer cells treated 7d with 10nM AG014699 _vs_ DMSO	RNA expression	Illumina Human HT-12 (WG-6) v3.0 expression beadchip	0.0043	3	fold change	1.7
Study_257:Measles (MV) permissive and non-permissive cell lines	GSE32155		Homo sapiens	96.445	Lung adenocarcinoma cell lines non-permissive to WT measles virus _vs_ permissive	RNA expression	Agilent Human Whole Genome G4112A/G4112F	2.1e-05	6	fold change	1425.6
Study_257:Measles (MV) permissive and non-permissive cell lines	GSE32155		Homo sapiens	54.4164	Urinary bladder carcinoma cell lines non-permissive to WT measles virus _vs_ permissive	RNA expression	Agilent Human Whole Genome G4112A/G4112F	0.0017	6	fold change	-46.3
Study_258:NSD2 transgenic expression in embryonic fibroblasts	GSE29150		Mus musculus	96.4953	Embryonic fibroblasts NSD2 overexpression _vs_ vector control	RNA expression	Illumina MouseRef-8 v2.0 expression beadchip	0.0424	2	fold change	1.39
Study_259:NSD2 overexpression knockout in t(4;14)-positive myeloma KMS11 cells	GSE29148		Homo sapiens	97.0817	Myeloma cell line KMS11 consitutive NSD2 expression (tumorogenic) _vs_ TKO2 (constitutive NSD2 KO)	RNA expression	Illumina Human HT-12 (WG-6) v3.0 expression beadchip	0.0142	3	fold change	6.72
Study_259:NSD2 overexpression knockout in t(4;14)-positive myeloma KMS11 cells	GSE29148		Homo sapiens	92.1931	Myeloma cell line KMS11 consitutive NSD2 expression (tumorogenic) _vs_ TKO1 (constitutive NSD2 KO)	RNA expression	Illumina Human HT-12 (WG-6) v3.0 expression beadchip	0.0365	3	fold change	4.4
Study_260:Ozone-induced Pulmonary Inflammation in IL-10 KO and wildtype mice	GSE25095		Mus musculus	96.9387	Lung 0.3ppm ozone treated 48hr - IL10 KO _vs_ wildtype	RNA expression	Affymetrix GeneChip Mouse MG_430 2.0	0.01	3	fold change	-1.6
Study_260:Ozone-induced Pulmonary Inflammation in IL-10 KO and wildtype mice	GSE25095		Mus musculus	89.8893	Lung of wildtype mice 0.3ppm ozone treated 72hr _vs_ air control 48hr	RNA expression	Affymetrix GeneChip Mouse MG_430 2.0	0.0388	3	fold change	-2.02
Study_261:Mantle cell lymphoma cell lines sensitive or resistant to the BH3 mimetic ABT-737	GSE25613		Homo sapiens	96.2408	Mantle cell lymphoma cell lines - ABT-737 resistant _vs_ sensitive	RNA expression	Affymetrix GeneChip Human HG_U133 Plus 2.0	0.0199	12	fold change	7.55
Study_262:Fetal liver and placenta from Down's Syndrome model Ts1Cje mice	GSE24272		Mus musculus	96.9387	Placenta from male E15.5 embryos with Ts1Cje trisomy 16 allele _vs_ wildtype controls	RNA expression	Custom Mouse	0.0157	6	fold change	2.68
Study_263:Genomics Assisted Toxicity Evaluation system study - Rat Hepatocytes			Rattus norvegicus	96.9462	Hepatocytes of male rat cultured for 24hr with 15uM mexiletine _vs_ 0uM	RNA expression	Affymetrix GeneChip Rat RAE230 2.0	0.0453	2	fold change	-1.31
Study_263:Genomics Assisted Toxicity Evaluation system study - Rat Hepatocytes			Rattus norvegicus	96.6781	Hepatocytes of male rat cultured for 8hr with 80uM iproniazid _vs_ 0uM	RNA expression	Affymetrix GeneChip Rat RAE230 2.0	0.0404	2	fold change	1.27
Study_263:Genomics Assisted Toxicity Evaluation system study - Rat Hepatocytes			Rattus norvegicus	89.3815	Hepatocytes of male rat cultured for 8hr with 24uM phenacetin _vs_ 0uM	RNA expression	Affymetrix GeneChip Rat RAE230 2.0	0.0279	2	fold change	1.22
Study_263:Genomics Assisted Toxicity Evaluation system study - Rat Hepatocytes			Rattus norvegicus	76.7201	Hepatocytes of male rat cultured for 24hr with 2uM tannic acid _vs_ 0uM	RNA expression	Affymetrix GeneChip Rat RAE230 2.0	0.0278	2	fold change	1.36
Study_263:Genomics Assisted Toxicity Evaluation system study - Rat Hepatocytes			Rattus norvegicus	76.7201	Hepatocytes of male rat cultured for 24hr with 40uM bromobenzene _vs_ 0uM	RNA expression	Affymetrix GeneChip Rat RAE230 2.0	0.0161	2	fold change	1.28
Study_263:Genomics Assisted Toxicity Evaluation system study - Rat Hepatocytes			Rattus norvegicus	58.4823	Hepatocytes of male rat cultured for 8hr with 2000uM iproniazid _vs_ 0uM	RNA expression	Affymetrix GeneChip Rat RAE230 2.0	0.0441	2	fold change	1.29
Study_263:Genomics Assisted Toxicity Evaluation system study - Rat Hepatocytes			Rattus norvegicus	49.952	Hepatocytes of male rat cultured for 24hr with 200uM bromobenzene _vs_ 0uM	RNA expression	Affymetrix GeneChip Rat RAE230 2.0	0.0035	2	fold change	1.28
Study_263:Genomics Assisted Toxicity Evaluation system study - Rat Hepatocytes			Rattus norvegicus	27.0209	Hepatocytes of male rat cultured for 24hr with 5000uM colchicine _vs_ 0uM	RNA expression	Affymetrix GeneChip Rat RAE230 2.0	0.0217	2	fold change	3.13
Study_263:Genomics Assisted Toxicity Evaluation system study - Rat Hepatocytes			Rattus norvegicus	14.4962	Hepatocytes of male rat cultured for 24hr with 2500uM disopyramide _vs_ 0uM	RNA expression	Affymetrix GeneChip Rat RAE230 2.0	0.0069	2	fold change	1.33
Study_263:Genomics Assisted Toxicity Evaluation system study - Rat Hepatocytes			Rattus norvegicus	13.4059	Hepatocytes of male rat cultured for 8hr with 200uM cisplatin _vs_ 0uM	RNA expression	Affymetrix GeneChip Rat RAE230 2.0	0.0068	2	fold change	1.32
Study_263:Genomics Assisted Toxicity Evaluation system study - Rat Hepatocytes			Rattus norvegicus	12.1031	Hepatocytes of male rat cultured for 24hr with 100uM papaverine _vs_ 0uM	RNA expression	Affymetrix GeneChip Rat RAE230 2.0	0.0095	2	fold change	1.37
Study_263:Genomics Assisted Toxicity Evaluation system study - Rat Hepatocytes			Rattus norvegicus	11.0924	Hepatocytes of male rat cultured for 24hr with 2500uM puromycin aminonucleoside _vs_ 0uM	RNA expression	Affymetrix GeneChip Rat RAE230 2.0	0.0201	2	fold change	1.3
Study_263:Genomics Assisted Toxicity Evaluation system study - Rat Hepatocytes			Rattus norvegicus	9.72717	Hepatocytes of male rat cultured for 24hr with 100uM puromycin aminonucleoside _vs_ 0uM	RNA expression	Affymetrix GeneChip Rat RAE230 2.0	0.0422	2	fold change	1.24
Study_263:Genomics Assisted Toxicity Evaluation system study - Rat Hepatocytes			Rattus norvegicus	9.04702	Hepatocytes of male rat cultured for 24hr with 10uM tannic acid _vs_ 0uM	RNA expression	Affymetrix GeneChip Rat RAE230 2.0	0.0444	2	fold change	1.29
Study_264:Prostate cancer cell lines with androgen-independence or GLI1 overexpression	GSE27231		Homo sapiens	96.826	Prostate cancer cell lines - PC3 androgen-independent cells _vs_ LNCaP androgen-dependent cells	RNA expression	Illumina Human HT-12 (WG-6) v3.0 expression beadchip	0.0002	3	fold change	-66.3
Study_264:Prostate cancer cell lines with androgen-independence or GLI1 overexpression	GSE27231		Homo sapiens	78.5472	Prostate cancer cell lines - DU145 androgen-independent cells _vs_ LNCaP androgen-dependent cells	RNA expression	Illumina Human HT-12 (WG-6) v3.0 expression beadchip	1.6e-06	3	fold change	-10.6
Study_264:Prostate cancer cell lines with androgen-independence or GLI1 overexpression	GSE27231		Homo sapiens	46.1246	LNCaP prostate cancer cell line - androgen-independent w/GLI1 _vs_ androgen-dependent w/empty vecto	RNA expression	Illumina Human HT-12 (WG-6) v3.0 expression beadchip	0.0002	3	fold change	-3.31
Study_265:Expression of wild type or FIZZ2 knockout murine lungs with bleomycin induced pulmonary fibrosis	GSE25640		Mus musculus	96.753	Lungs from wildtype mice 7d after endotracheal injection of bleomycin _vs_ vehicle	RNA expression	Affymetrix GeneChip Mouse MG_430 2.0	0.0002	3	fold change	-7.93
Study_265:Expression of wild type or FIZZ2 knockout murine lungs with bleomycin induced pulmonary fibrosis	GSE25640		Mus musculus	92.0116	Lungs from mice 7d after endotracheal injection of bleomycin - FIZZ2 knockout _vs_ wildtype	RNA expression	Affymetrix GeneChip Mouse MG_430 2.0	0.0256	3	fold change	3.56
Study_266:Induced pluripotent stem cells (iPSCs) derived from MEF and reprogrammed by different factors	GSE5259		Mus musculus	96.7567	iPSCs from MEFs with Fbx15-bgal-neo transduced with 3 factors _vs_ MEF immortalized expressing KRas	RNA expression	Custom Mouse	0.012	2	fold change	43.5
Study_266:Induced pluripotent stem cells (iPSCs) derived from MEF and reprogrammed by different factors	GSE5259		Mus musculus	96.7567	iPSCs from MEFs with Fbx15-bgal-neo transduced with 3 factors _vs_ MEFs expressing RasV12	RNA expression	Custom Mouse	0.012	2	fold change	43.5
Study_266:Induced pluripotent stem cells (iPSCs) derived from MEF and reprogrammed by different factors	GSE5259		Mus musculus	95.3307	iPSCs from MEFs with Fbx15-bgal-neo transduced with 3 factors _vs_ NIH-3T3 cell expressing HRasV12	RNA expression	Custom Mouse	0.0439	2	fold change	41.1
Study_267:Breast cancer T47D cells overexpressing RASSF1C	GSE24473		Homo sapiens	96.2408	Breast cancer T47D cell line with RASSF1C overexpression _vs_ control	RNA expression	Affymetrix GeneChip Human HG_U133 Plus 2.0	0.0005	3	fold change	5.33
Study_268:Embryonic fibroblasts from p53 KO mice wildtype or KO for MED1	GSE22471		Mus musculus	96.5848	MEFs from E10 p53 MED1 double KO C57BL/6J mice _vs_ from p53 single KO mice	RNA expression	Affymetrix GeneChip Mouse MG_430A 2.0	0.0132	2	fold change	-17.9
Study_269:HeLa cells transfected with SCY1-like esiRNA	GSE23103		Homo sapiens	96.1649	HeLa cell line 24hr after transfection with SCY1-like esiRNA _vs_ control esiRNA	RNA expression	Affymetrix GeneChip Human HG_U133 Plus 2.0	5.7e-05	3	fold change	-4.34
Study_270:Identification of biomarkers distinguishing chemical contaminants using rat hepatocytes	GSE19662		Rattus norvegicus	96.2445	Primary hepatocytes + 0.3uM Benzo(a)pyrene (BaP) 24hr _vs_ Benzo(a)pyrene control	RNA expression	Agilent Rat Whole Genome G4131A/G4131F	0.0317	3	fold change	-5.69
Study_270:Identification of biomarkers distinguishing chemical contaminants using rat hepatocytes	GSE19662		Rattus norvegicus	86.9112	Primary hepatocytes + 3mM Acetaminophen 24hr _vs_ Acetaminophen control	RNA expression	Agilent Rat Whole Genome G4131A/G4131F	0.0062	3	fold change	3.13
Study_270:Identification of biomarkers distinguishing chemical contaminants using rat hepatocytes	GSE19662		Rattus norvegicus	77.2392	Primary hepatocytes + 10ppm Fluoranthene (Benzo(j-k)fluorene) 24hr _vs_ DMSO control	RNA expression	Agilent Rat Whole Genome G4131A/G4131F	0.0467	3	fold change	1.25
Study_270:Identification of biomarkers distinguishing chemical contaminants using rat hepatocytes	GSE19662		Rattus norvegicus	76.726	Primary hepatocytes + 10ppm Lead (lead nitrate- Pb(NO3)2) 24hr _vs_ water control	RNA expression	Agilent Rat Whole Genome G4131A/G4131F	0.0087	3	fold change	3.32
Study_270:Identification of biomarkers distinguishing chemical contaminants using rat hepatocytes	GSE19662		Rattus norvegicus	71.496	Primary hepatocytes + 1ppm Amiodarone 24hr _vs_ DMSO control	RNA expression	Agilent Rat Whole Genome G4131A/G4131F	0.0207	3	fold change	2.16
Study_270:Identification of biomarkers distinguishing chemical contaminants using rat hepatocytes	GSE19662		Rattus norvegicus	70.4593	Primary hepatocytes + 1mM Acetaminophen 24hr _vs_ Acetaminophen control	RNA expression	Agilent Rat Whole Genome G4131A/G4131F	0.0302	3	fold change	1.35
Study_270:Identification of biomarkers distinguishing chemical contaminants using rat hepatocytes	GSE19662		Rattus norvegicus	70.5129	Primary hepatocytes + 100ppm Metyrapone 24hr _vs_ DMSO control	RNA expression	Agilent Rat Whole Genome G4131A/G4131F	0.021	3	fold change	1.32
Study_270:Identification of biomarkers distinguishing chemical contaminants using rat hepatocytes	GSE19662		Rattus norvegicus	69.7146	Primary hepatocytes + 100mM Acetaminophen 24hr _vs_ Acetaminophen control	RNA expression	Agilent Rat Whole Genome G4131A/G4131F	0.0122	3	fold change	5.76
Study_270:Identification of biomarkers distinguishing chemical contaminants using rat hepatocytes	GSE19662		Rattus norvegicus	68.3714	Primary hepatocytes + 100ppm Bezafibrate 24hr _vs_ DMSO control	RNA expression	Agilent Rat Whole Genome G4131A/G4131F	0.0336	3	fold change	1.92
Study_270:Identification of biomarkers distinguishing chemical contaminants using rat hepatocytes	GSE19662		Rattus norvegicus	65.3697	Primary hepatocytes + 10ppm Indomethacin 24hr _vs_ DMSO control	RNA expression	Agilent Rat Whole Genome G4131A/G4131F	0.0186	3	fold change	-1.4
Study_270:Identification of biomarkers distinguishing chemical contaminants using rat hepatocytes	GSE19662		Rattus norvegicus	62.282	Primary hepatocytes + 10ppm DDT 24hr _vs_ DMSO control	RNA expression	Agilent Rat Whole Genome G4131A/G4131F	0.0051	3	fold change	1.72
Study_270:Identification of biomarkers distinguishing chemical contaminants using rat hepatocytes	GSE19662		Rattus norvegicus	61.3301	Primary hepatocytes + 10ppm Naphthalene 24hr _vs_ DMSO control	RNA expression	Agilent Rat Whole Genome G4131A/G4131F	0.022	3	fold change	1.36
Study_270:Identification of biomarkers distinguishing chemical contaminants using rat hepatocytes	GSE19662		Rattus norvegicus	61.0061	Primary hepatocytes + 10ppm Copper II chloride dihydrate (CuCl2.2HO) 24hr _vs_ water control	RNA expression	Agilent Rat Whole Genome G4131A/G4131F	0.0378	3	fold change	-3.8
Study_270:Identification of biomarkers distinguishing chemical contaminants using rat hepatocytes	GSE19662		Rattus norvegicus	59.7814	Primary hepatocytes + 10ppm Spironolactone 24hr _vs_ DMSO control	RNA expression	Agilent Rat Whole Genome G4131A/G4131F	0.043	3	fold change	1.28
Study_270:Identification of biomarkers distinguishing chemical contaminants using rat hepatocytes	GSE19662		Rattus norvegicus	59.2059	Primary hepatocytes + 1ppm Nonylphenol (9-nonylphenol) Tergitol NP-9 24hr _vs_ DMSO control	RNA expression	Agilent Rat Whole Genome G4131A/G4131F	0.0368	3	fold change	1.25
Study_270:Identification of biomarkers distinguishing chemical contaminants using rat hepatocytes	GSE19662		Rattus norvegicus	48.2002	Primary hepatocytes + 3ppm Methyl Caproate 24hr _vs_ Methyl Caproate control	RNA expression	Agilent Rat Whole Genome G4131A/G4131F	0.0303	3	fold change	1.3
Study_270:Identification of biomarkers distinguishing chemical contaminants using rat hepatocytes	GSE19662		Rattus norvegicus	45.2911	Primary hepatocytes + 300uM Phenytoin 24hr _vs_ Phenytoin control	RNA expression	Agilent Rat Whole Genome G4131A/G4131F	0.0304	3	fold change	1.6
Study_270:Identification of biomarkers distinguishing chemical contaminants using rat hepatocytes	GSE19662		Rattus norvegicus	40.951	Primary hepatocytes + 10ppm Cytochalasin D 24hr _vs_ DMSO control	RNA expression	Agilent Rat Whole Genome G4131A/G4131F	0.023	3	fold change	1.81
Study_270:Identification of biomarkers distinguishing chemical contaminants using rat hepatocytes	GSE19662		Rattus norvegicus	25.8051	Primary hepatocytes + 0.1ppm Chromium (Potassium Dichromate (VI)) 24hr _vs_ sodium chromate control	RNA expression	Agilent Rat Whole Genome G4131A/G4131F	0.011	3	fold change	1.34
Study_270:Identification of biomarkers distinguishing chemical contaminants using rat hepatocytes	GSE19662		Rattus norvegicus	23.3211	Primary hepatocytes + 10ppm CL-20 24hr _vs_ DMSO control	RNA expression	Agilent Rat Whole Genome G4131A/G4131F	0.001	3	fold change	-2.23
Study_270:Identification of biomarkers distinguishing chemical contaminants using rat hepatocytes	GSE19662		Rattus norvegicus	15.8193	Primary hepatocytes + 0.3ppm Chromium (sodium chromate) 24hr _vs_ sodium chromate control	RNA expression	Agilent Rat Whole Genome G4131A/G4131F	0.0009	3	fold change	-1.69
Study_270:Identification of biomarkers distinguishing chemical contaminants using rat hepatocytes	GSE19662		Rattus norvegicus	13.1359	Primary hepatocytes + 1ppm Arsenic (sodium (meta) arsenite) 24hr _vs_ Arsenic control	RNA expression	Agilent Rat Whole Genome G4131A/G4131F	0.0036	3	fold change	1.92
Study_271:Human glioma cell gene expression in invasive and non-invasive lines compared to the parental line	GSE21570		Homo sapiens	96.9236	Human glioma cells - non-invasive line _vs_ parental line	RNA expression	Affymetrix GeneChip Human HG_U133 Plus 2.0	0.0053	2	fold change	-5.48
Study_272:Gene expression profiling and correlation with outcome in clinical trials of bortezomib in myeloma	GSE9782		Homo sapiens	96.8223	Myeloma pre-trial (all) entry prior lines of treatment 5 _vs_ 1	RNA expression	Affymetrix GeneChip Human HG_U133 Set	0.0003	12	fold change	2.53
[truncated: 12,798 more rows]
