# Supplementary material for: Crowdsourcing temporal transcriptomic coronavirus host infection data: Resources, guide, and novel insights
Source: Biol Methods Protoc. 2023 Nov 14;8(1):bpad033. doi: 10.1093/biomethods/bpad033 (PMC10723038; doi:10.1093/biomethods/bpad033)
Supplement: bpad033_Supplementary_Data [file bpad033_supplementary_data.zip › Supplemental Table 6 - Bex2 Disease Atlas.xlsx]

## Sheet: Supplemental Table 6 - Bex2 Dis
Supplemental Table 6. Bex2 Disease Atlas. Results derived from correlations to all ‘disease phenotype versus normal’ Biosets in the system [5,309 Phenotypes in 68,697 Biosets from 12,929 Studies].
Gene vs Biosets record downloaded from Correlation Engine
There are two sections, the first lists top meta-categories and the second lists rank ordered correlations to individual studies.
Gene: BEX2
Report Section 1: Meta-categories
phenotypes score	phenotypes group	phenotypes	# Studies	Effect on Query
100	Respiratory Disorders	Severe acute respiratory syndrome	14	down-regulated
99.2145	Viral Infectious Disease	Sendai virus infection	2	down-regulated
98.4942	Viral Infectious Disease	Viral disease	15	down-regulated
96.1271	Mycoses	Stachybotryotoxicosis	1	down-regulated
91.8246	Respiratory Disorders	Infectious disease of lung	3	down-regulated
91.8246	Respiratory Disorders	Lower respiratory tract infection	3	down-regulated
86.5945	Substance-Related Disorders, Poisoning, and Environmental Effects	Toxic effect of mycotoxin	1	down-regulated
80.4414	Bacterial Infectious Disease	Legionella infection	1	down-regulated
79.3378	Mycoses	Fungal keratitis	1	down-regulated
78.8319	Musculoskeletal and Connective Tissue Diseases	Myopathy	5	up-regulated
78.2393	Respiratory Disorders	Pneumonia	8	down-regulated
77.9901	Cancer	Myeloid leukemia	18	down-regulated
77.6726	Bacterial Infectious Disease	Streptococcal infectious disease	8	down-regulated
76.957	Bacterial Infectious Disease	Bordetellosis	1	down-regulated
75.5174	Respiratory Disorders	Interstitial lung disease	5	down-regulated
75.267	Viral Infectious Disease	Cytomegalovirus infection	7	up-regulated
74.6878	Digestive System Diseases	Irritable bowel syndrome	1	down-regulated
72.0913	Viral Infectious Disease	Disease due to Paramyxoviridae	6	down-regulated
71.028	Mycoses	Fusarium infection	1	down-regulated
70.9946	Viral Infectious Disease	Coronavirus infection	2	down-regulated
69.3656	Substance-Related Disorders, Poisoning, and Environmental Effects	Poisoning by drug AND/OR medicinal substance	1	down-regulated
65.5907	Nutritional and Metabolic Diseases	Vitamin D deficiency	1	up-regulated
65.2981	Musculoskeletal and Connective Tissue Diseases	Steinert myotonic dystrophy syndrome	2	up-regulated
65.252	Cancer	Liver cancer	38	up-regulated
64.7294	Bacterial Infectious Disease	Infection due to Corynebacterium	1	down-regulated
64.2649	Genitourinary Disorders	Urogenital injury	6	up-regulated
64.13	Viral Infectious Disease	Ebola virus disease	3	up-regulated
63.6518	Clinical Phenotypes	Musculoskeletal finding	1	up-regulated
63.5186	Cancer	Thyroid cancer	6	down-regulated
63.4669	Neonatal and Fetal Diseases	Placental insufficiency	1	up-regulated
62.7268	Mycoses	Cryptococcosis	1	down-regulated
62.3081	Bacterial Infectious Disease	Chlamydial infection	1	down-regulated
62.0854	Viral Infectious Disease	Influenza	11	down-regulated
62.0541	Cancer	Prostate cancer	12	down-regulated
60.9184	Respiratory Disorders	Injury of lung	3	down-regulated
60.3772	Viral Infectious Disease	Viral infections of the central nervous system	6	up-regulated
60.3366	Mycoses	Aspergillosis	3	down-regulated
59.8391	Clinical Phenotypes	Mental state, behavior and/or psychosocial function finding	2	up-regulated
59.3993	Respiratory Disorders	Pulmonary hypertension	2	down-regulated
58.9801	Mental Disorders	Dementia	10	down-regulated
58.7423	Cancer	T-cell lymphoma	6	down-regulated
58.6941	Neonatal and Fetal Diseases	Severe combined immunodeficiency disease	1	down-regulated
58.1168	Brain and Nervous System Disorders	Alzheimer's disease	9	down-regulated
58.0723	Brain and Nervous System Disorders	Meningitis	6	up-regulated
57.9665	Parasitic Diseases	Helminth infection	2	down-regulated
57.1876	Parasitic Diseases	Malaria	3	up-regulated
56.4493	Blood, Lymph, and Bone Marrow Diseases	Sarcoidosis	7	down-regulated
56.4157	Respiratory Disorders	Bronchitis	6	down-regulated
56.1561	Substance-Related Disorders, Poisoning, and Environmental Effects	Toxic nephropathy	1	up-regulated
56.0958	Nutritional and Metabolic Diseases	Hypercapnia	1	down-regulated
55.7162	Nutritional and Metabolic Diseases	High fat diet	13	down-regulated
55.6232	Genetic Disorders and Chromosomal Abnormalities	Ataxia-telangiectasia syndrome	1	up-regulated
55.5618	Skin Disorders	Atopic dermatitis	7	down-regulated
55.5285	Skin Disorders	Contact dermatitis	1	down-regulated
55.0038	Cancer	Breast cancer	31	down-regulated
54.8447	Genitourinary Disorders	Kidney disease	3	down-regulated
54.7242	Clinical Phenotypes	Traumatic AND/OR non-traumatic injury	9	down-regulated
54.6577	Cancer	Cancer of head and neck	11	down-regulated
53.2947	Musculoskeletal and Connective Tissue Diseases	Injury of musculoskeletal system	6	up-regulated
53.2138	Cancer	Brain cancer	27	down-regulated
52.7593	Heart and Vascular Diseases	Shock	8	down-regulated
52.5914	Nutritional and Metabolic Diseases	Deficiency state	5	up-regulated
52.5021	Neonatal and Fetal Diseases	Spontaneous abortion	1	up-regulated
52.4551	Bacterial Infectious Disease	Mycobacteriosis	8	down-regulated
52.1749	Hypersensitivity Disorders	Systemic inflammatory response syndrome	3	down-regulated
52.0303	Genitourinary Disorders	Nephrotic syndrome	3	up-regulated
51.9691	Genitourinary Disorders	Chronic interstitial cystitis	1	down-regulated
51.5259	Neonatal and Fetal Diseases	Bacterial sepsis of newborn	1	down-regulated
51.4494	Autoimmune Diseases	Systemic sclerosis	5	down-regulated
51.4151	Bacterial Infectious Disease	Listeriosis	4	up-regulated
51.2596	Clinical Phenotypes	Finding related to pregnancy	2	down-regulated
50.4551	Nutritional and Metabolic Diseases	Hyperoxia	2	down-regulated
50.361	Digestive System Diseases	Gastroesophageal reflux disease	1	down-regulated
50.3124	Digestive System Diseases	Intestinal infectious disease	1	up-regulated
49.7884	Nutritional and Metabolic Diseases	Ischemic reperfusion injury	2	down-regulated
49.7176	Cancer	Kidney cancer	14	down-regulated
49.4817	Digestive System Diseases	Enteritis of small intestine	1	down-regulated
49.4432	Musculoskeletal and Connective Tissue Diseases	Muscular dystrophy	8	up-regulated
49.4286	Liver and Biliary Diseases	Inflammatory disease of liver	13	down-regulated
49.3791	Cancer	Ovarian cancer	14	down-regulated
49.3224	Liver and Biliary Diseases	Cirrhosis of liver	5	up-regulated
49.3119	Cancer	Gastric cancer	12	down-regulated
49.2376	Skin Disorders	Bacterial infection of skin	1	down-regulated
49.1748	Heart and Vascular Diseases	Hypertensive disorder	8	down-regulated
49.1362	Viral Infectious Disease	Disease due to Arenavirus	1	up-regulated
48.983	Bacterial Infectious Disease	Infection due to Pseudomonas	4	down-regulated
48.6998	Viral Infectious Disease	Epstein-Barr virus disease	1	down-regulated
47.8942	Bacterial Infectious Disease	Disease due to Gram-negative bacteria	1	down-regulated
47.8595	Genetic Disorders and Chromosomal Abnormalities	Anomaly of chromosome pair 7	2	up-regulated
47.4801	Clinical Phenotypes	Body mass index	1	down-regulated
47.3588	Bacterial Infectious Disease	Bacterial infection due to Bacillus	2	down-regulated
47.0278	Blood, Lymph, and Bone Marrow Diseases	Lymphedema	1	down-regulated
46.9522	Heart and Vascular Diseases	Endocarditis	2	down-regulated
46.9375	Heart and Vascular Diseases	Conduction disorder of the heart	2	down-regulated
46.8228	Liver and Biliary Diseases	Hepatic fibrosis	4	up-regulated
46.5673	Autoimmune Diseases	Polymyositis	3	up-regulated
46.5655	Skin Disorders	Wound of skin	1	down-regulated
46.5451	Mental Disorders	Mild cognitive disorder	1	down-regulated
46.2303	Cancer	Malignant tumor of intestine	21	down-regulated
46.0233	Parasitic Diseases	Protozoan infection	1	down-regulated
45.9252	Genetic Disorders and Chromosomal Abnormalities	Klinefelter's syndrome, XXY	1	down-regulated
45.533	Eye Disorders	Uveitis	3	down-regulated
44.5866	Cancer	Pancreatic cancer	11	down-regulated
44.3433	Neonatal and Fetal Diseases	Fetal growth restriction	2	up-regulated
44.1697	Clinical Phenotypes	Pain	2	up-regulated
44.1059	Heart and Vascular Diseases	Vasculitis	1	down-regulated
43.7775	Clinical Phenotypes	Eating / feeding / drinking finding	11	up-regulated
43.6981	Hearing Disorders/Ear Diseases	Injury of external ear	1	down-regulated
43.6394	Hypersensitivity Disorders	Allergic disorder	16	down-regulated
43.5644	Cancer	Neuroendocrine tumor	7	up-regulated
43.3575	Bacterial Infectious Disease	Helicobacter pylori gastrointestinal tract infection	1	down-regulated
43.3248	Blood, Lymph, and Bone Marrow Diseases	Thrombosis	2	down-regulated
43.1875	Clinical Phenotypes	Physical activity	6	down-regulated
42.8302	Parasitic Diseases	Infection by Schistosoma	1	down-regulated
42.7854	Parasitic Diseases	Infection by Nippostrongylus	1	down-regulated
42.1885	Substance-Related Disorders, Poisoning, and Environmental Effects	Festuca arundinacea poisoning	1	up-regulated
41.8238	Bacterial Infectious Disease	Salmonella infection	1	down-regulated
41.1459	Respiratory Disorders	Asthma	6	down-regulated
40.8253	Skin Disorders	Disorder of mucous membrane	4	down-regulated
40.5973	Cancer	Lung cancer	23	up-regulated
40.4716	Substance-Related Disorders, Poisoning, and Environmental Effects	Effect of exposure to physical force	1	up-regulated
40.0215	Liver and Biliary Diseases	Liver transplant disorder	1	down-regulated
40.01	Brain and Nervous System Disorders	Nerve injury	8	down-regulated
40.0015	Heart and Vascular Diseases	Injury of heart	1	up-regulated
39.7244	Heart and Vascular Diseases	Heart failure	1	down-regulated
39.7023	Cancer	Malignant tumor of muscle	4	up-regulated
39.5318	Viral Infectious Disease	Respiratory syncytial virus infection	3	down-regulated
39.3034	Clinical Phenotypes	Respiratory finding	1	down-regulated
38.9374	Nutritional and Metabolic Diseases	Obesity	3	up-regulated
38.3642	Hearing Disorders/Ear Diseases	Perforation of tympanic membrane	1	down-regulated
38.3326	Blood, Lymph, and Bone Marrow Diseases	Hemoglobinopathy	2	down-regulated
37.8793	Bacterial Infectious Disease	Staphylococcal infectious disease	1	down-regulated
37.7636	Musculoskeletal and Connective Tissue Diseases	Muscle atrophy	3	down-regulated
37.7451	Viral Infectious Disease	Disease due to Adenovirus	2	up-regulated
36.8164	Cancer	B-cell lymphoma	6	down-regulated
36.5158	Blood, Lymph, and Bone Marrow Diseases	Primary immune deficiency disorder	2	down-regulated
35.8783	Viral Infectious Disease	Disease due to Retroviridae	1	down-regulated
35.8751	Heart and Vascular Diseases	Disorder of cardiac function	4	down-regulated
35.4581	Viral Infectious Disease	Dengue	1	down-regulated
35.0729	Cancer	Testicular cancer	2	down-regulated
34.9941	Viral Infectious Disease	Disease due to Rhinovirus	3	down-regulated
34.8926	Musculoskeletal and Connective Tissue Diseases	Arthropathy	7	down-regulated
34.608	Cancer	Other leukemia	2	down-regulated
34.5762	Others	Disorder related to transplantation	1	down-regulated
34.5047	Brain and Nervous System Disorders	Abnormal circadian rhythm	1	down-regulated
34.0642	Bacterial Infectious Disease	Infection due to Enterobacteriaceae	5	down-regulated
33.9411	Mental Disorders	Schizophrenia	5	up-regulated
33.8723	Bacterial Infectious Disease	Bacteremia	1	down-regulated
33.6484	Mental Disorders	Psychotic disorder	5	up-regulated
33.5328	Brain and Nervous System Disorders	Huntington's disease	2	down-regulated
33.3024	Others	Endometriosis	4	up-regulated
33.262	Genitourinary Disorders	Kidney transplant failure and rejection	3	down-regulated
33.1717	Cancer	Other cancer	15	down-regulated
32.9706	Cancer	Secondary malignant neoplastic disease	11	down-regulated
32.847	Clinical Phenotypes	Tobacco use and exposure (clinical finding)	5	up-regulated
32.7486	Brain and Nervous System Disorders	Encephalomyelopathy	2	up-regulated
32.5901	Digestive System Diseases	Inflammatory bowel disease	8	down-regulated
32.4079	Viral Infectious Disease	Disease due to Picornaviridae	3	down-regulated
32.2207	Skin Disorders	Skin lesion	2	up-regulated
32.0474	Digestive System Diseases	Colitis	7	down-regulated
32.0011	Heart and Vascular Diseases	Heart valve disorder	1	down-regulated
31.9809	Cancer	Lymphoid leukemia	6	down-regulated
31.9737	Heart and Vascular Diseases	Cardiovascular disease	4	down-regulated
31.5411	Substance-Related Disorders, Poisoning, and Environmental Effects	Radiation injury	2	down-regulated
31.4654	Bacterial Infectious Disease	Tularemia	1	down-regulated
31.3402	Viral Infectious Disease	Disease due to West Nile virus	1	up-regulated
31.0974	Nutritional and Metabolic Diseases	Adrenoleukodystrophy	1	down-regulated
30.2034	Skin Disorders	Acne	1	down-regulated
30.0669	Musculoskeletal and Connective Tissue Diseases	Duchenne muscular dystrophy	2	up-regulated
29.6786	Digestive System Diseases	Barrett's esophagus	2	down-regulated
29.6617	Genetic Disorders and Chromosomal Abnormalities	Anomaly of chromosome pair 17	1	up-regulated
29.6274	Blood, Lymph, and Bone Marrow Diseases	Anemia	3	down-regulated
29.4883	Digestive System Diseases	Gastritis	1	down-regulated
29.2929	Genitourinary Disorders	Disorder of uterus	1	up-regulated
29.2189	Viral Infectious Disease	Epstein-Barr virus infection	1	down-regulated
29.1271	Bacterial Infectious Disease	Bacterial infectious disease	3	down-regulated
28.6571	Cancer	Uterine cancer	4	down-regulated
28.3329	Brain and Nervous System Disorders	Disorder of basal ganglia	5	down-regulated
28.3026	Heart and Vascular Diseases	Vascular disorder	1	down-regulated
28.2083	Brain and Nervous System Disorders	Motor neuron disease	3	up-regulated
26.6878	Clinical Phenotypes	Urogenital finding	3	up-regulated
26.4669	Autoimmune Diseases	Lupus erythematosus	8	down-regulated
26.4669	Musculoskeletal and Connective Tissue Diseases	Systemic lupus erythematosus	8	down-regulated
26.4188	Cancer	Skin cancer	7	up-regulated
25.9837	Autoimmune Diseases	Crohn's disease	2	down-regulated
25.7614	Skin Disorders	Autoimmune skin disease	8	down-regulated
25.4822	Brain and Nervous System Disorders	Movement disorder	5	down-regulated
25.2202	Blood, Lymph, and Bone Marrow Diseases	Graft versus host disease	1	down-regulated
25.0557	Respiratory Disorders	Hypoxia	7	down-regulated
24.9903	Clinical Phenotypes	Immune system finding	1	down-regulated
24.8277	Nutritional and Metabolic Diseases	Hypervolemia	1	down-regulated
24.7715	Respiratory Disorders	Chronic obstructive pulmonary disease	2	down-regulated
24.2846	Liver and Biliary Diseases	Injury of liver	2	up-regulated
24.0126	Skin Disorders	Dermatitis	3	up-regulated
23.9125	Brain and Nervous System Disorders	Parkinson's disease	3	down-regulated
23.6309	Liver and Biliary Diseases	Liver regeneration	1	up-regulated
23.0903	Cancer	Adrenal cancer	2	down-regulated
22.677	Autoimmune Diseases	Rheumatoid arthritis	3	down-regulated
22.6106	Blood, Lymph, and Bone Marrow Diseases	Common variable immunodeficiency	1	down-regulated
22.5374	Genitourinary Disorders	Undescended testicle	1	up-regulated
22.4164	Genetic Disorders and Chromosomal Abnormalities	Anomaly of chromosome pair 1	1	up-regulated
22.2408	Autoimmune Diseases	Psoriasis	5	up-regulated
22.2107	Mental Disorders	Autistic disorder	2	up-regulated
21.6322	Heart and Vascular Diseases	Cardiomyopathy	5	up-regulated
21.2715	Cancer	Bladder cancer	4	down-regulated
21.1746	Eye Disorders	Glaucoma	1	down-regulated
19.9907	Brain and Nervous System Disorders	Multiple sclerosis	2	up-regulated
19.0713	Substance-Related Disorders, Poisoning, and Environmental Effects	Drug resistance to insulin	1	down-regulated
18.876	Viral Infectious Disease	Disease due to Orthopoxvirus	1	up-regulated
18.7324	Genetic Disorders and Chromosomal Abnormalities	Down syndrome	2	down-regulated
18.4594	Heart and Vascular Diseases	Dilated cardiomyopathy	1	up-regulated
18.3842	Genetic Disorders and Chromosomal Abnormalities	Anomaly of chromosome pair 21	2	down-regulated
18.1292	Cancer	Primary malignant neoplasm of bone	2	up-regulated
17.9424	Autoimmune Diseases	Diabetes mellitus type 1	3	down-regulated
17.861	Brain and Nervous System Disorders	Spinocerebellar ataxia	1	down-regulated
17.5587	Eye Disorders	Retinal disorder	3	down-regulated
17.5329	Endocrine system Diseases	General adaptation syndrome	1	up-regulated
17.5003	Cancer	Esophageal cancer	3	up-regulated
17.4107	Blood, Lymph, and Bone Marrow Diseases	Transplanted organ rejection	1	up-regulated
17.0629	Liver and Biliary Diseases	Steatosis of liver	1	up-regulated
16.4437	Nutritional and Metabolic Diseases	Disorder of glucose metabolism	2	up-regulated
16.4241	Cancer	Other lymphoma	1	down-regulated
16.3649	Bacterial Infectious Disease	Disease caused by rickettsiae	1	down-regulated
16.1978	Brain and Nervous System Disorders	Neuropathy	3	down-regulated
16.0024	Substance-Related Disorders, Poisoning, and Environmental Effects	Drug resistance	1	down-regulated
15.7005	Heart and Vascular Diseases	Cardiomegaly	1	down-regulated
15.5578	Digestive System Diseases	Esophagitis	1	down-regulated
15.4379	Clinical Phenotypes	Temperature-associated finding	1	down-regulated
14.8993	Skin Disorders	Neurocutaneous syndrome	1	down-regulated
14.2468	Cancer	Lymphoma	1	down-regulated
12.8441	Endocrine system Diseases	Diabetes mellitus	6	down-regulated
12.5759	Endocrine system Diseases	Disorder of endocrine pancreas	6	down-regulated
12.5616	Clinical Phenotypes	Finding related to sleep	1	down-regulated
12.4345	Skin Disorders	Eruption	3	up-regulated
12.2788	Brain and Nervous System Disorders	Hypoxia of brain	1	down-regulated
11.9043	Clinical Phenotypes	Hematopoietic system finding	1	down-regulated
11.3617	Viral Infectious Disease	Disease due to Papilloma virus	1	up-regulated
11.3277	Mental Disorders	Alcoholism	1	down-regulated
10.6021	Substance-Related Disorders, Poisoning, and Environmental Effects	Effects of reduced temperature	1	up-regulated
10.2269	Substance-Related Disorders, Poisoning, and Environmental Effects	Drug abuse	1	down-regulated
9.63118	Genetic Disorders and Chromosomal Abnormalities	Anomaly of chromosome X	1	down-regulated
9.43809	Autoimmune Diseases	SjÃ¶gren's syndrome	1	up-regulated
9.40562	Substance-Related Disorders, Poisoning, and Environmental Effects	Drug dependence	1	down-regulated
8.57595	Endocrine system Diseases	Disorder of adrenal gland	1	down-regulated
8.50903	Heart and Vascular Diseases	Aneurysm	1	down-regulated
7.31685	Parasitic Diseases	Disease due to Trypanosomatidae	1	down-regulated
7.26568	Viral Infectious Disease	Disease due to Lentivirus	1	down-regulated
7.19122	Brain and Nervous System Disorders	Cerebrovascular disease	1	down-regulated
6.98212	Viral Infectious Disease	Human papilloma virus infection	1	up-regulated
6.62243	Heart and Vascular Diseases	Embolic stroke	1	down-regulated
6.45596	Nutritional and Metabolic Diseases	Disorder of peroxisomal function	1	down-regulated
5.25559	Heart and Vascular Diseases	Heart disease	1	up-regulated
1.28573	Neonatal and Fetal Diseases	Fetal growth abnormality	1	up-regulated
0.185086	Mental Disorders	Developmental mental disorder	1	up-regulated
0.0467339	Brain and Nervous System Disorders	Amyotrophic lateral sclerosis	1	up-regulated
0	Mental Disorders	Mood disorder	1	down-regulated
0	Musculoskeletal and Connective Tissue Diseases	Chondrodysplasia	1	up-regulated
0	Nutritional and Metabolic Diseases	Diabetes mellitus type 2	1	down-regulated
0	Musculoskeletal and Connective Tissue Diseases	Skeletal dysplasia	1	up-regulated
0	Cancer	Multiple myeloma/plasmacytoma	1	up-regulated
0	Clinical Phenotypes	Protein level - finding	1	down-regulated
0	Genitourinary Disorders	Male infertility	1	up-regulated
0	Endocrine system Diseases	Disorder of endocrine gonad	1	down-regulated
0	Brain and Nervous System Disorders	Disorder of brain	1	down-regulated
0	Hypersensitivity Disorders	Delayed hypersensitivity disorder	1	down-regulated
Report Section 2:Rank ordered correlations to individual studies
Study name	Public id	Institution	Species	Score	Bioset name	Data Type	platform	p-value	activity type	activity value
Study_1:Blood or bone marrow of T-cell acute lymphoblastic leukemia patients (different molecular subgroups)	GSE62156		Homo sapiens	99.5937	Blood of T-cell acute lymphoblastic leukemia patients - TAL-R positive _vs_ immature	RNA expression	Affymetrix GeneChip Human HG_U133 Plus 2.0	0.0011	fold change	26.6
Study_1:Blood or bone marrow of T-cell acute lymphoblastic leukemia patients (different molecular subgroups)	GSE62156		Homo sapiens	99.0315	Bone marrow of T-cell acute lymphoblastic leukemia patients - MLL-T positive _vs_ immature	RNA expression	Affymetrix GeneChip Human HG_U133 Plus 2.0	0.0015	fold change	60.3
Study_2:Vastus lateralis muscle biopsies from ISCU myopathy patients	GSE48574		Homo sapiens	99.8363	Vastus lateralis muscle biopsies from ISCU myopathy patients _vs_ healthy controls	RNA expression	Affymetrix GeneChip Human HG_U133 Plus 2.0	0.0255	fold change	8.27
Study_3:DNA copy number variation for primary tumors and cell lines of several cancers	GSE31586		Homo sapiens	99.6056	Primary Prostate cancer DNA _vs_ EBV immortalized fibroblast cell lines	sequence centric: DNA Copy Number	Custom Human 2013	n/a	z-score	-10.59
Study_3:DNA copy number variation for primary tumors and cell lines of several cancers	GSE31586		Homo sapiens	12.9737	Primary glioblastoma DNA _vs_ EBV immortalized fibroblast cell lines	sequence centric: DNA Copy Number	Custom Human 2013	n/a	z-score	7.15
Study_3:DNA copy number variation for primary tumors and cell lines of several cancers	GSE31586		Homo sapiens	6.60588	Primary lung cancer DNA _vs_ EBV immortalized fibroblast cell lines	sequence centric: DNA Copy Number	Custom Human 2013	n/a	z-score	-5.19
Study_4:Large B-cell gastrointestinal lymphoma and its variant sub-types	GSE39577		Homo sapiens	98.5552	Lymphoma of GI-tract - follicular _vs_ large B-cell mucosa-associated lymphoid tissue	RNA expression	Affymetrix GeneChip Human HG_U133 Plus 2.0	0.0166	fold change	13.1
Study_4:Large B-cell gastrointestinal lymphoma and its variant sub-types	GSE39577		Homo sapiens	96.695	Mucosa-associated lymphoid tissue lymphoma of GI-tract - large B-cell composite _vs_ small B-cell	RNA expression	Affymetrix GeneChip Human HG_U133 Plus 2.0	0.0081	fold change	-9.62
Study_4:Large B-cell gastrointestinal lymphoma and its variant sub-types	GSE39577		Homo sapiens	97.4621	Mucosa-associated lymphoid tissue lymphoma of GI-tract - small B-cell _vs_ large B-cell	RNA expression	Affymetrix GeneChip Human HG_U133 Plus 2.0	0.0008	fold change	10.3
Study_5:WBCs from T-cell acute lymphoblastic leukemia patients with high or low CRLF2 expression	GSE72623		Homo sapiens	99.0315	WBCs (RNA extracted by binding columns) from T-ALL - high CRLF2 levels _vs_ low CRLF2 levels	RNA expression	Affymetrix GeneChip Human HG_U133 Plus 2.0	0.0094	fold change	7.69
Study_5:WBCs from T-cell acute lymphoblastic leukemia patients with high or low CRLF2 expression	GSE72623		Homo sapiens	99.2713	WBCs from T-ALL with high CRLF2 levels - RNA extracted by TRIzol method _vs_ binding columns	RNA expression	Affymetrix GeneChip Human HG_U133 Plus 2.0	0.0002	fold change	-15.8
Study_6:Vastus lateralis tissue from patients with ICU acquired weakness (ICUAW)	GSE78929		Homo sapiens	98.5163	Vastus lateralis from ICU acquired weakness patients 6mo post discharge _vs_ healthy controls	RNA expression	Illumina HumanHT-12 V4.0 expression beadchip	0.0056	fold change	2.04
Study_6:Vastus lateralis tissue from patients with ICU acquired weakness (ICUAW)	GSE78929		Homo sapiens	80.5309	Vastus lateralis from ICU acquired weakness patients 7d post discharge _vs_ healthy controls	RNA expression	Illumina HumanHT-12 V4.0 expression beadchip	3.1e-05	fold change	1.75
Study_7:Gastric tumor gene expression signatures based on stage, grade, and other clinical information	GSE66229		Homo sapiens	98.6349	Gastric tumors analyzed by immunohistochemistry - MLH1 negative _vs_ MLH1 positive	RNA expression	Affymetrix GeneChip Human HG_U133 Plus 2.0	2.5e-11	fold change	-3.02
Study_7:Gastric tumor gene expression signatures based on stage, grade, and other clinical information	GSE66229		Homo sapiens	91.9912	Gastric tumors located in the body of the stomach _vs_ antrum	RNA expression	Affymetrix GeneChip Human HG_U133 Plus 2.0	0.0107	fold change	1.52
Study_7:Gastric tumor gene expression signatures based on stage, grade, and other clinical information	GSE66229		Homo sapiens	63.5833	Gastric tumors with recurrence _vs_ without recurrence	RNA expression	Affymetrix GeneChip Human HG_U133 Plus 2.0	0.0173	fold change	1.45
Study_7:Gastric tumor gene expression signatures based on stage, grade, and other clinical information	GSE66229		Homo sapiens	45.3877	Gastric tumors analyzed by in situ hybridization - Epstein-Barr virus positive _vs_ negative	RNA expression	Affymetrix GeneChip Human HG_U133 Plus 2.0	0.0046	fold change	-1.73
Study_8:Vastus lateralis muscles from COPD and healthy subjects before and after exercise training	GSE27536		Homo sapiens	99.112	Vastus lateralis muscles from COPD patients before exercise - low BMI _vs_ normal BMI	RNA expression	Affymetrix GeneChip Human HG_U133 Plus 2.0	0.0227	fold change	2.55
Study_9:Liver and colon cancer primary tumors and metastases	GSE40367		Homo sapiens	98.6349	Hepatocellular carcinomas with lung metastases, primary tumor _vs_ liver hemangioma, normal	RNA expression	Affymetrix GeneChip Human HG_U133 Plus 2.0	8e-05	fold change	30.4
Study_9:Liver and colon cancer primary tumors and metastases	GSE40367		Homo sapiens	81.285	Hepatocellular carcinoma adrenal gland metastases _vs_ liver hemangioma, normal	RNA expression	Affymetrix GeneChip Human HG_U133 Plus 2.0	0.0486	fold change	10.3
Study_9:Liver and colon cancer primary tumors and metastases	GSE40367		Homo sapiens	75.3545	Hepatocellular carcinoma lung metastases _vs_ liver hemangioma, normal	RNA expression	Affymetrix GeneChip Human HG_U133 Plus 2.0	0.002	fold change	5.74
Study_9:Liver and colon cancer primary tumors and metastases	GSE40367		Homo sapiens	60.0716	Hepatocellular carcinomas without metastasis, primary tumor _vs_ liver hemangioma, normal	RNA expression	Affymetrix GeneChip Human HG_U133 Plus 2.0	0.0396	fold change	3.43
Study_10:Colorectal cancer biopsies from patients stratified by stage, recurrence, and survival	GSE38832		Homo sapiens	99.3522	Colorectal cancer biopies of patients at AJCC stage 3 _vs_ stage 1	RNA expression	Affymetrix GeneChip Human HG_U133 Plus 2.0	0.0007	fold change	2.32
Study_10:Colorectal cancer biopsies from patients stratified by stage, recurrence, and survival	GSE38832		Homo sapiens	97.6944	Colorectal cancer biopies of patients at AJCC stage 4 _vs_ stage 1	RNA expression	Affymetrix GeneChip Human HG_U133 Plus 2.0	0.0019	fold change	2.35
Study_11:Endometrial cancer tissues; and SPAC-1L cells depleted of STAT1 and/or treated with IFN-g	GSE56026		Homo sapiens	98.8728	Endometrial cancers - serous papillary _vs_ endometrioid (grade 2)	RNA expression	Affymetrix GeneChip Human HG_U133 Plus 2.0	1.7e-05	fold change	7.91
Study_11:Endometrial cancer tissues; and SPAC-1L cells depleted of STAT1 and/or treated with IFN-g	GSE56026		Homo sapiens	96.7717	Endometrial cancers - serous papillary _vs_ endometrioid (pooled)	RNA expression	Affymetrix GeneChip Human HG_U133 Plus 2.0	3.1e-06	fold change	4.72
Study_11:Endometrial cancer tissues; and SPAC-1L cells depleted of STAT1 and/or treated with IFN-g	GSE56026		Homo sapiens	78.9864	Endometrial cancers - serous papillary _vs_ endometrioid (grade 1)	RNA expression	Affymetrix GeneChip Human HG_U133 Plus 2.0	0.0024	fold change	2.8
Study_12:Leukocytes from pediatric T-ALL cases categorized by genetic lesions	GSE39816		Homo sapiens	99.4332	Leukocytes from pediatric T-ALL - genetic abnormality HOXA _vs_ TAL-LMO	RNA expression	Affymetrix GeneChip Human HG_U133 Plus 2.0	0.0003	fold change	-28.4
Study_12:Leukocytes from pediatric T-ALL cases categorized by genetic lesions	GSE39816		Homo sapiens	98.5552	Leukocytes from pediatric T-ALL - genetic abnormality TLX3 _vs_ TAL-LMO	RNA expression	Affymetrix GeneChip Human HG_U133 Plus 2.0	0.0124	fold change	-15.4
Study_13:Bone marrow or peripheral blood mononuclear cells of T-cell acute lymphoblastic leukemia patients	GSE28703		Homo sapiens	99.1965	BMMCs/PBMCs of T-ALL - TAL1 deletion _vs_ no TAL1 deletion	RNA expression	Custom Human	7.9e-09	fold change	6.88
Study_13:Bone marrow or peripheral blood mononuclear cells of T-cell acute lymphoblastic leukemia patients	GSE28703		Homo sapiens	94.1141	BMMCs/PBMCs of T-ALL - biallelic TRG@ deletion _vs_ no TRG@ deletion	RNA expression	Custom Human	5.1e-07	fold change	7.36
Study_13:Bone marrow or peripheral blood mononuclear cells of T-cell acute lymphoblastic leukemia patients	GSE28703		Homo sapiens	90.3604	BMMCs/PBMCs of T-ALL - CDKN2A deletion _vs_ no CDKN2A deletion	RNA expression	Custom Human	0.0086	fold change	3.52
Study_13:Bone marrow or peripheral blood mononuclear cells of T-cell acute lymphoblastic leukemia patients	GSE28703		Homo sapiens	86.3439	BMMCs/PBMCs of T-ALL - early T-cell precursor subtype _vs_ typical T-cell precursor subtype	RNA expression	Custom Human	2.9e-07	fold change	-6.48
Study_14:Lungs from mice in time course infection study of pandemic H1N1 influenza A isolate A/CA/4/2009	GSE37569		Mus musculus	98.5105	Lungs infected with 10^6 PFU influenza isolate A/CA/4/2009 - 7d after _vs_ 1d after	RNA expression	Agilent Mouse Whole Genome G4122A/G4122F	3.3e-07	fold change	-13.9
Study_14:Lungs from mice in time course infection study of pandemic H1N1 influenza A isolate A/CA/4/2009	GSE37569		Mus musculus	97.0666	Lungs infected with 10^5 PFU influenza isolate A/CA/4/2009 - 7d after _vs_ 1d after	RNA expression	Agilent Mouse Whole Genome G4122A/G4122F	1.3e-06	fold change	-13.8
Study_14:Lungs from mice in time course infection study of pandemic H1N1 influenza A isolate A/CA/4/2009	GSE37569		Mus musculus	96.3595	Lungs 7d post infection with 10^6 PFU H1N1 influenza isolate A/CA/4/2009 _vs_ 7d mock controls	RNA expression	Agilent Mouse Whole Genome G4122A/G4122F	1.9e-07	fold change	-18.1
Study_14:Lungs from mice in time course infection study of pandemic H1N1 influenza A isolate A/CA/4/2009	GSE37569		Mus musculus	93.633	Lungs infected with 10^6 PFU influenza isolate A/CA/4/2009 - 4d after _vs_ 1d after	RNA expression	Agilent Mouse Whole Genome G4122A/G4122F	0.0112	fold change	-4.74
Study_14:Lungs from mice in time course infection study of pandemic H1N1 influenza A isolate A/CA/4/2009	GSE37569		Mus musculus	94.0132	Lungs 7d post infection with 10^5 PFU H1N1 influenza isolate A/CA/4/2009 _vs_ 7d mock controls	RNA expression	Agilent Mouse Whole Genome G4122A/G4122F	7.1e-06	fold change	-13.7
Study_14:Lungs from mice in time course infection study of pandemic H1N1 influenza A isolate A/CA/4/2009	GSE37569		Mus musculus	93.444	Lungs infected with 10^6 PFU influenza isolate A/CA/4/2009 - 2d after _vs_ 1d after	RNA expression	Agilent Mouse Whole Genome G4122A/G4122F	0.0009	fold change	-3.3
Study_14:Lungs from mice in time course infection study of pandemic H1N1 influenza A isolate A/CA/4/2009	GSE37569		Mus musculus	92.0522	Lungs infected with 10^5 PFU influenza isolate A/CA/4/2009 - 4d after _vs_ 1d after	RNA expression	Agilent Mouse Whole Genome G4122A/G4122F	0.0018	fold change	-5.85
Study_14:Lungs from mice in time course infection study of pandemic H1N1 influenza A isolate A/CA/4/2009	GSE37569		Mus musculus	90.2592	Lungs 7d post infection with 10^4 PFU H1N1 influenza isolate A/CA/4/2009 _vs_ 7d mock controls	RNA expression	Agilent Mouse Whole Genome G4122A/G4122F	0.0015	fold change	-9.27
Study_14:Lungs from mice in time course infection study of pandemic H1N1 influenza A isolate A/CA/4/2009	GSE37569		Mus musculus	87.2844	Lungs infected with 10^4 PFU influenza isolate A/CA/4/2009 - 7d after _vs_ 1d after	RNA expression	Agilent Mouse Whole Genome G4122A/G4122F	0.0002	fold change	-8.29
Study_14:Lungs from mice in time course infection study of pandemic H1N1 influenza A isolate A/CA/4/2009	GSE37569		Mus musculus	85.8295	Lungs 4d post infection with 10^6 PFU H1N1 influenza isolate A/CA/4/2009 _vs_ 4d mock controls	RNA expression	Agilent Mouse Whole Genome G4122A/G4122F	0.009	fold change	-6.66
Study_14:Lungs from mice in time course infection study of pandemic H1N1 influenza A isolate A/CA/4/2009	GSE37569		Mus musculus	84.1921	Lungs 4d post infection with 10^5 PFU H1N1 influenza isolate A/CA/4/2009 _vs_ 4d mock controls	RNA expression	Agilent Mouse Whole Genome G4122A/G4122F	0.0033	fold change	-6.25
Study_14:Lungs from mice in time course infection study of pandemic H1N1 influenza A isolate A/CA/4/2009	GSE37569		Mus musculus	78.5534	Lungs 4d post infection with 10^4 PFU H1N1 influenza isolate A/CA/4/2009 _vs_ 4d mock controls	RNA expression	Agilent Mouse Whole Genome G4122A/G4122F	0.0409	fold change	-4.48
Study_14:Lungs from mice in time course infection study of pandemic H1N1 influenza A isolate A/CA/4/2009	GSE37569		Mus musculus	75.482	Lungs infected with 10^4 PFU influenza isolate A/CA/4/2009 - 4d after _vs_ 1d after	RNA expression	Agilent Mouse Whole Genome G4122A/G4122F	0.0384	fold change	-3.73
Study_14:Lungs from mice in time course infection study of pandemic H1N1 influenza A isolate A/CA/4/2009	GSE37569		Mus musculus	71.4112	Lungs 7d post infection with 10^3 PFU H1N1 influenza isolate A/CA/4/2009 _vs_ 7d mock controls	RNA expression	Agilent Mouse Whole Genome G4122A/G4122F	0.0359	fold change	-3.81
Study_14:Lungs from mice in time course infection study of pandemic H1N1 influenza A isolate A/CA/4/2009	GSE37569		Mus musculus	67.3129	Lungs infected with 10^3 PFU influenza isolate A/CA/4/2009 - 7d after _vs_ 1d after	RNA expression	Agilent Mouse Whole Genome G4122A/G4122F	0.0396	fold change	-3.6
Study_14:Lungs from mice in time course infection study of pandemic H1N1 influenza A isolate A/CA/4/2009	GSE37569		Mus musculus	55.7345	Lungs 4d post infection with 10^3 PFU H1N1 influenza isolate A/CA/4/2009 _vs_ 4d mock controls	RNA expression	Agilent Mouse Whole Genome G4122A/G4122F	0.0056	fold change	-1.96
Study_14:Lungs from mice in time course infection study of pandemic H1N1 influenza A isolate A/CA/4/2009	GSE37569		Mus musculus	55.3685	Lungs infected with 10^5 PFU influenza isolate A/CA/4/2009 - 2d after _vs_ 1d after	RNA expression	Agilent Mouse Whole Genome G4122A/G4122F	0.0115	fold change	-1.84
Study_14:Lungs from mice in time course infection study of pandemic H1N1 influenza A isolate A/CA/4/2009	GSE37569		Mus musculus	51.6641	Lungs infected with 10^3 PFU influenza isolate A/CA/4/2009 - 4d after _vs_ 1d after	RNA expression	Agilent Mouse Whole Genome G4122A/G4122F	0.0098	fold change	-1.72
Study_15:Transgenic Myc-Driven Liver Tumor Formation and Regression	GSE28198		Mus musculus	98.5105	Liver tissue 8-9wk myc expresssion then 72hr no myc expression - regressing tumor _vs_ control live	RNA expression	Agilent Mouse Whole Genome G4122A/G4122F	0.0003	fold change	44.7
Study_15:Transgenic Myc-Driven Liver Tumor Formation and Regression	GSE28198		Mus musculus	95.5639	Liver tissue 8-9wk myc expresssion - tumor tissue _vs_ control liver	RNA expression	Agilent Mouse Whole Genome G4122A/G4122F	0.0013	fold change	63.3
Study_16:Stem cells and progenitor cells from acute myeloid leukemia patients and healthy individuals	GSE24006		Homo sapiens	98.7147	Leukemic stem cells from blood of acute myeloid leukemia patients _vs_ normal cord blood HSCs	RNA expression	Affymetrix GeneChip Human HG_U133 Plus 2.0	0.0003	fold change	-38.8
Study_16:Stem cells and progenitor cells from acute myeloid leukemia patients and healthy individuals	GSE24006		Homo sapiens	98.9531	Leukemic stem cells from blood of AML patients _vs_ normal bone marrow multipotent progenitors	RNA expression	Affymetrix GeneChip Human HG_U133 Plus 2.0	0.0003	fold change	-36
Study_16:Stem cells and progenitor cells from acute myeloid leukemia patients and healthy individuals	GSE24006		Homo sapiens	98.9531	Leukemic stem cells from blood of AML patients _vs_ normal cord blood multipotent progenitors	RNA expression	Affymetrix GeneChip Human HG_U133 Plus 2.0	0.0003	fold change	-36
Study_16:Stem cells and progenitor cells from acute myeloid leukemia patients and healthy individuals	GSE24006		Homo sapiens	97.6162	Leukemic stem cells from blood of acute myeloid leukemia patients _vs_ normal bone marrow HSCs	RNA expression	Affymetrix GeneChip Human HG_U133 Plus 2.0	0.0004	fold change	-31.3
Study_17:Blood cell subpopulations from acute myeloid leukemia (AML) patients	GSE68172		Homo sapiens	97.9278	Blood - CD34+CD38- from AML patients with WT NPM1 _vs_ CD34+CD38- healthy patients	RNA expression	Affymetrix GeneChip Human HG_U133 Plus 2.0	0.0083	fold change	-10.2
Study_17:Blood cell subpopulations from acute myeloid leukemia (AML) patients	GSE68172		Homo sapiens	84.6439	Blood - CD34+CD38+ from AML patients with WT NPM1 _vs_ CD34+CD38- healthy patients	RNA expression	Affymetrix GeneChip Human HG_U133 Plus 2.0	0.0132	fold change	-5.57
Study_17:Blood cell subpopulations from acute myeloid leukemia (AML) patients	GSE68172		Homo sapiens	74.0829	Blood - CD34-CD38+ from AML patients with WT NPM1 _vs_ CD34+CD38- healthy patients	RNA expression	Affymetrix GeneChip Human HG_U133 Plus 2.0	0.0002	fold change	-7.86
Study_18:Leukocyte gene expression variation as a function of Big 5 dimensions of human personality	GSE60491		Homo sapiens	98.1219	PBMCs of healthy adults with a high score for extraversion _vs_ an average score	RNA expression	Custom Human	0.0069	fold change	1.34
Study_19:Lungs from NLRP3, ASC knockout or wildtype mice infected with S. pneumoniae	GSE42464		Mus musculus	98.2994	Lungs of wildtype females 6hr post low dose S. pneumoniae (ATCC6303 strain) _vs_ uninfected	RNA expression	Illumina MouseRef-8 v2.0 expression beadchip	0.038	fold change	-2.22
Study_19:Lungs from NLRP3, ASC knockout or wildtype mice infected with S. pneumoniae	GSE42464		Mus musculus	93.9867	Lungs of wildtype females 6hr post high dose S. pneumoniae (ATCC6303 strain) _vs_ uninfected	RNA expression	Illumina MouseRef-8 v2.0 expression beadchip	0.0036	fold change	-7.17
Study_19:Lungs from NLRP3, ASC knockout or wildtype mice infected with S. pneumoniae	GSE42464		Mus musculus	92.7799	Lungs of ASC knockout females 6hr post high dose S. pneumoniae (ATCC6303 strain) _vs_ uninfected	RNA expression	Illumina MouseRef-8 v2.0 expression beadchip	0.0113	fold change	-3.35
Study_19:Lungs from NLRP3, ASC knockout or wildtype mice infected with S. pneumoniae	GSE42464		Mus musculus	87.0549	Lungs of wildtype females 48hr post high dose S. pneumoniae (D39 strain) _vs_ uninfected	RNA expression	Illumina MouseRef-8 v2.0 expression beadchip	0.0066	fold change	-3.59
Study_19:Lungs from NLRP3, ASC knockout or wildtype mice infected with S. pneumoniae	GSE42464		Mus musculus	84.0195	Lungs of wildtype females 6hr post high dose S. pneumoniae (D39 strain) _vs_ uninfected	RNA expression	Illumina MouseRef-8 v2.0 expression beadchip	0.0045	fold change	-4.67
Study_19:Lungs from NLRP3, ASC knockout or wildtype mice infected with S. pneumoniae	GSE42464		Mus musculus	69.736	Lungs of ASC knockout females 6hr post high dose S. pneumoniae (D39 strain) _vs_ uninfected	RNA expression	Illumina MouseRef-8 v2.0 expression beadchip	0.0097	fold change	-2.6
Study_20:Tibialis anterior muscles from mice exposed to in utero undernutrition	GSE53520		Mus musculus	97.7823	Tibialis anterior of mice from control dams - 40% calorie restriction 4wk _vs_ ad libitum	RNA expression	Agilent Mouse Whole Genome G4122A/G4122F	0.0107	fold change	-33.7
Study_20:Tibialis anterior muscles from mice exposed to in utero undernutrition	GSE53520		Mus musculus	96.965	Tibialis anterior of mice from undernourished dams 6d - 40% calorie restriction 4wk _vs_ ad libitum	RNA expression	Agilent Mouse Whole Genome G4122A/G4122F	0.006	fold change	-8.8
Study_21:Ovarian cancers with different histologies, stages, and patient outcomes	GSE44104		Homo sapiens	98.0834	Endometrioid ovarian cancer _vs_ serous	RNA expression	Affymetrix GeneChip Human HG_U133 Plus 2.0	0.0006	fold change	-8.18
Study_21:Ovarian cancers with different histologies, stages, and patient outcomes	GSE44104		Homo sapiens	74.5779	Mucinous ovarian cancer _vs_ serous	RNA expression	Affymetrix GeneChip Human HG_U133 Plus 2.0	0.0003	fold change	-10.6
Study_21:Ovarian cancers with different histologies, stages, and patient outcomes	GSE44104		Homo sapiens	59.896	Clear cell ovarian cancer _vs_ serous	RNA expression	Affymetrix GeneChip Human HG_U133 Plus 2.0	0.0307	fold change	-2.16
Study_22:Lungs from mice infected with nsp16 mutant or wildtype SARS	GSE49263		Mus musculus	98.0931	Lungs from 20wk mice 4d post infection with 1E5 PFU wildtype SARS MA15 strain _vs_ mock infection	RNA expression	Agilent Mouse Whole Genome G4122A/G4122F	0.0006	fold change	-22.9
Study_22:Lungs from mice infected with nsp16 mutant or wildtype SARS	GSE49263		Mus musculus	97.3729	Lungs from 20wk mice 4d post infection with 1E5 PFU nsp16 mutant SARS strain _vs_ mock infection	RNA expression	Agilent Mouse Whole Genome G4122A/G4122F	0.0362	fold change	-8.06
Study_22:Lungs from mice infected with nsp16 mutant or wildtype SARS	GSE49263		Mus musculus	96.1594	Lungs from 20wk mice 7d post infection with 1E5 PFU wildtype SARS MA15 strain _vs_ mock infection	RNA expression	Agilent Mouse Whole Genome G4122A/G4122F	1.6e-05	fold change	-14.6
Study_22:Lungs from mice infected with nsp16 mutant or wildtype SARS	GSE49263		Mus musculus	89.5608	Lungs from 20wk mice 2d post infection with 1E5 PFU nsp16 mutant SARS strain _vs_ mock infection	RNA expression	Agilent Mouse Whole Genome G4122A/G4122F	2e-05	fold change	-12.6
Study_22:Lungs from mice infected with nsp16 mutant or wildtype SARS	GSE49263		Mus musculus	89.3895	Lungs from 20wk mice 7d post infection with 1E5 PFU nsp16 mutant SARS strain _vs_ mock infection	RNA expression	Agilent Mouse Whole Genome G4122A/G4122F	0.0006	fold change	-5.14
Study_22:Lungs from mice infected with nsp16 mutant or wildtype SARS	GSE49263		Mus musculus	83.887	Lungs from 20wk mice 2d post infection with 1E5 PFU wildtype SARS MA15 strain _vs_ mock infection	RNA expression	Agilent Mouse Whole Genome G4122A/G4122F	0.0007	fold change	-8.74
Study_22:Lungs from mice infected with nsp16 mutant or wildtype SARS	GSE49263		Mus musculus	69.0694	Lungs from 20wk mice 1d post infection with 1E5 PFU wildtype SARS MA15 strain _vs_ mock infection	RNA expression	Agilent Mouse Whole Genome G4122A/G4122F	0.0204	fold change	-4.26
Study_23:Acute myeloid leukemia blasts compared with normal hematopoietic stem cells	GSE38865		Homo sapiens	97.7746	Acute myeloid leukemia blasts _vs_ normal CD34+ hematopoietic stem cells	RNA expression	Illumina Human HT-12 (WG-6) v3.0 expression beadchip	3.4e-08	fold change	-6.21
Study_24:CD10+ stromal cells from breast tumors and normal breast tissue	GSE27120		Homo sapiens	98.1624	Mesenchymal stem cells CD10+ - MCF7 breast cancer cell coculture _vs_ no coculture	RNA expression	Affymetrix GeneChip Human HG_U133 Plus 2.0	0.0003	fold change	36.6
Study_24:CD10+ stromal cells from breast tumors and normal breast tissue	GSE27120		Homo sapiens	97.0761	Mesenchymal stem cells CD10+ - LY2 breast cancer cell coculture _vs_ no coculture	RNA expression	Affymetrix GeneChip Human HG_U133 Plus 2.0	3.6e-06	fold change	24.1
Study_24:CD10+ stromal cells from breast tumors and normal breast tissue	GSE27120		Homo sapiens	97.4621	Mesenchymal stem cells CD10+ - MDA MB 231 breast cancer cell coculture _vs_ no coculture	RNA expression	Affymetrix GeneChip Human HG_U133 Plus 2.0	0.0326	fold change	25.2
Study_24:CD10+ stromal cells from breast tumors and normal breast tissue	GSE27120		Homo sapiens	72.7241	Mesenchymal stem cells CD10+ - T47D breast cancer cell coculture _vs_ no coculture	RNA expression	Affymetrix GeneChip Human HG_U133 Plus 2.0	0.001	fold change	6.71
Study_25:Identifying subpopulations of acute myeloid leukemia in poor quilaty samples	GSE34714		Homo sapiens	98.1239	AML cell from bone marrow APL subtype - >60% blasts/sample diluted 90% _vs_ diluted 50%	RNA expression	Illumina Human HT-12 (WG-6) v3.0 expression beadchip	0.0003	fold change	2.39
Study_25:Identifying subpopulations of acute myeloid leukemia in poor quilaty samples	GSE34714		Homo sapiens	96.3168	AML cell from bone marrow inv(16) subtype - >60% blasts/sample diluted 90% _vs_ not diluted	RNA expression	Illumina Human HT-12 (WG-6) v3.0 expression beadchip	2.8e-05	fold change	4.33
Study_25:Identifying subpopulations of acute myeloid leukemia in poor quilaty samples	GSE34714		Homo sapiens	96.486	AML cell from bone marrow inv(16) subtype - >60% blasts/sample diluted 95% _vs_ not diluted	RNA expression	Illumina Human HT-12 (WG-6) v3.0 expression beadchip	6.4e-05	fold change	4.62
Study_25:Identifying subpopulations of acute myeloid leukemia in poor quilaty samples	GSE34714		Homo sapiens	94.3307	AML cell from bone marrow inv(16) subtype - >60% blasts/sample diluted 50% _vs_ not diluted	RNA expression	Illumina Human HT-12 (WG-6) v3.0 expression beadchip	0.0009	fold change	2.2
Study_25:Identifying subpopulations of acute myeloid leukemia in poor quilaty samples	GSE34714		Homo sapiens	94.493	AML cell from bone marrow inv(16) subtype - >60% blasts/sample diluted 75% _vs_ not diluted	RNA expression	Illumina Human HT-12 (WG-6) v3.0 expression beadchip	0.0002	fold change	2.98
Study_25:Identifying subpopulations of acute myeloid leukemia in poor quilaty samples	GSE34714		Homo sapiens	90.8959	AML cell from bone marrow APL subtype - >60% blasts/sample diluted 95% _vs_ diluted 50%	RNA expression	Illumina Human HT-12 (WG-6) v3.0 expression beadchip	3.1e-05	fold change	2.1
Study_25:Identifying subpopulations of acute myeloid leukemia in poor quilaty samples	GSE34714		Homo sapiens	88.0545	AML cell from bone marrow t(8;21) subtype - >60% blasts/sample diluted 90% _vs_ not diluted	RNA expression	Illumina Human HT-12 (WG-6) v3.0 expression beadchip	0.0334	fold change	3.66
Study_25:Identifying subpopulations of acute myeloid leukemia in poor quilaty samples	GSE34714		Homo sapiens	87.5626	AML cell from bone marrow t(8;21) subtype - >60% blasts/sample diluted 95% _vs_ not diluted	RNA expression	Illumina Human HT-12 (WG-6) v3.0 expression beadchip	0.0256	fold change	3.8
Study_25:Identifying subpopulations of acute myeloid leukemia in poor quilaty samples	GSE34714		Homo sapiens	71.6784	AML cell from blood t(8;21) subtype - >60% blasts/sample diluted 90% _vs_ not diluted	RNA expression	Illumina Human HT-12 (WG-6) v3.0 expression beadchip	0.0234	fold change	1.75
Study_25:Identifying subpopulations of acute myeloid leukemia in poor quilaty samples	GSE34714		Homo sapiens	69.1075	AML cell from blood t(8;21) subtype - >60% blasts/sample diluted 95% _vs_ not diluted	RNA expression	Illumina Human HT-12 (WG-6) v3.0 expression beadchip	0.025	fold change	1.69
Study_25:Identifying subpopulations of acute myeloid leukemia in poor quilaty samples	GSE34714		Homo sapiens	55.8872	AML cell from blood t(8;21) subtype - <60% blasts/sample not diluted _vs_ >60% not diluted	RNA expression	Illumina Human HT-12 (WG-6) v3.0 expression beadchip	0.0266	fold change	-1.64
Study_25:Identifying subpopulations of acute myeloid leukemia in poor quilaty samples	GSE34714		Homo sapiens	53.492	AML cell from bone marrow NK-AML subtype - >60% blasts/sample diluted 50% _vs_ not diluted	RNA expression	Illumina Human HT-12 (WG-6) v3.0 expression beadchip	0.0347	fold change	-1.94
Study_25:Identifying subpopulations of acute myeloid leukemia in poor quilaty samples	GSE34714		Homo sapiens	33.1207	AML cell from bone marrow NK-AML subtype - >60% blasts/sample diluted 75% _vs_ not diluted	RNA expression	Illumina Human HT-12 (WG-6) v3.0 expression beadchip	0.0266	fold change	-1.62
Study_26:Acute lymphoblastic leukemia karyotypic subtypes gene expression profiles	GSE26865		Homo sapiens	97.54	Bone marrow acute lymphoblastic leukemia - subtype high hyperploidy _vs_ T-cell lineage subtype	RNA expression	Affymetrix GeneChip Human HG_U133 Plus 2.0	0.022	fold change	-47.6
Study_27:Primary neurons (PN) and neural stem cells under hypoxic conditions	GSE24131		Mus musculus	98.3574	Cells cultured under hypoxic (1% O2) condition - embryonic primary neurons _vs_ neural stem cells	RNA expression	Illumina MouseWG-6 v2.0	1.1e-07	fold change	227.8
Study_28:Molecular Classification of AIDS-Related Lymphomas (HIV+ and HIV- cases)	GSE17372		Homo sapiens	97.8493	Lymph node from HIV-negative DLBCL extranodal sites 0 - male _vs_ female	RNA expression	Affymetrix GeneChip Human HG_U133 Plus 2.0	0.0087	fold change	2.31
Study_29:Whole Blood Gene Expression in Kawasaki Disease and Other Febrile Illnesses	GSE15297		Homo sapiens	97.9816	Whole blood from children with Kawasaki Disease _vs_ with scarlet fever	RNA expression	Custom Human	0.0002	fold change	1.92
Study_30:Human acute myelogenous leukemia stem cells compared to normal hematopoietic stem cells	GSE17054		Homo sapiens	97.54	Lin- CD34+ CD38- stem cells from AML (CD90-) _vs_ from normal hematopoietic bone marrow (CD90+)	RNA expression	Affymetrix GeneChip Human HG_U133 Plus 2.0	0.0001	fold change	-32.4
Study_31:Whole blood of patients with single and double primary tumors and healthy controls	GSE11545	Errikos Dunant hospital	Homo sapiens	97.9816	Whole blood from patients with colon and prostate cancer_vs_healthy	RNA expression	Custom Human	0.0426	fold change	-3.21
Study_31:Whole blood of patients with single and double primary tumors and healthy controls	GSE11545	Errikos Dunant hospital	Homo sapiens	97.1402	Whole blood from patients with breast and colon cancer_vs_healthy	RNA expression	Custom Human	0.002	fold change	-2.93
Study_31:Whole blood of patients with single and double primary tumors and healthy controls	GSE11545	Errikos Dunant hospital	Homo sapiens	85.4204	Whole blood from patients with ovarian and bladder cancer_vs_ovarian cancer	RNA expression	Custom Human	0.0301	fold change	-3.01
Study_31:Whole blood of patients with single and double primary tumors and healthy controls	GSE11545	Errikos Dunant hospital	Homo sapiens	85.4745	Whole blood from patients with breast and colon cancer_vs_colon cancer	RNA expression	Custom Human	0.024	fold change	-1.95
Study_31:Whole blood of patients with single and double primary tumors and healthy controls	GSE11545	Errikos Dunant hospital	Homo sapiens	83.1228	Whole blood from patients with ovarian and bladder cancer_vs_healthy	RNA expression	Custom Human	0.0079	fold change	-3.61
Study_31:Whole blood of patients with single and double primary tumors and healthy controls	GSE11545	Errikos Dunant hospital	Homo sapiens	71.987	Whole blood from patients with colon and lung cancer_vs_healthy	RNA expression	Custom Human	0.0071	fold change	-3.7
Study_31:Whole blood of patients with single and double primary tumors and healthy controls	GSE11545	Errikos Dunant hospital	Homo sapiens	49.5879	Whole blood from patients with breast and gastric cancer_vs_healthy	RNA expression	Custom Human	0.0203	fold change	-2.87
Study_32:Liver gene expression of disease-prone and obese-resistant mice strains on high fat diets	GSE536	MIT	Mus musculus	97.9797	Liver of mice fed high-fat diet for 5wk - diabetes-prone C57BL-6 _vs_ obese-resistant AJ	RNA expression	Custom Mouse	0.0395	fold change	8.21
Study_32:Liver gene expression of disease-prone and obese-resistant mice strains on high fat diets	GSE536	MIT	Mus musculus	96.637	Liver of obese-resistant AJ mice fed for 10wk - high-fat diet _vs_ low-fat diet	RNA expression	Custom Mouse	0.0185	fold change	-10.4
Study_32:Liver gene expression of disease-prone and obese-resistant mice strains on high fat diets	GSE536	MIT	Mus musculus	88.433	Liver of obese-resistant AJ mice fed for 5wk - high-fat diet _vs_ low-fat diet	RNA expression	Custom Mouse	0.0444	fold change	-7.42
Study_32:Liver gene expression of disease-prone and obese-resistant mice strains on high fat diets	GSE536	MIT	Mus musculus	85.3694	Liver of mice fed high-fat diet for 3wk - diabetes-prone C57BL-6 _vs_ obese-resistant AJ	RNA expression	Custom Mouse	0.0002	fold change	-12.6
Study_32:Liver gene expression of disease-prone and obese-resistant mice strains on high fat diets	GSE536	MIT	Mus musculus	61.5165	Liver of obese-resistant AJ mice fed for 3wk - high-fat diet _vs_ low-fat diet	RNA expression	Custom Mouse	0.0216	fold change	5.75
Study_33:Head and neck squamous carcinoma FFPE or flash frozen samples	GSE53355		Homo sapiens	96.7717	Head and neck squamous carcinoma patient tumor tissues - FFPE _vs_ flash frozen	RNA expression	Affymetrix GeneChip Human HG_U133 Plus 2.0	3.4e-06	fold change	-8.77
Study_34:Left and right atria with persistent atrial fibrillation or sinus rhythm in patients	GSE79768		Homo sapiens	97.0007	Right atria from patients with persistent atrial fibrillation _vs_ sinus rhythm	RNA expression	Affymetrix GeneChip Human HG_U133 Plus 2.0	0.0021	fold change	-2.27
Study_34:Left and right atria with persistent atrial fibrillation or sinus rhythm in patients	GSE79768		Homo sapiens	73.3321	Left atria from patients with persistent atrial fibrillation _vs_ sinus rhythm	RNA expression	Affymetrix GeneChip Human HG_U133 Plus 2.0	0.0002	fold change	-1.95
Study_34:Left and right atria with persistent atrial fibrillation or sinus rhythm in patients	GSE79768		Homo sapiens	33.9536	Matched atria from patients with sinus rhythm - left _vs_ right	RNA expression	Affymetrix GeneChip Human HG_U133 Plus 2.0	0.0036	fold change	-1.24
Study_35:Acute and chronic myeloid leukemias compared with normal bone marrow cells	GSE67936		Homo sapiens	96.9876	Bone marrow cells - acute myeloid leukemia _vs_ normal hematopoietic CD34+ stem cells	RNA expression	Illumina HumanHT-12 V4.0 expression beadchip	1.4e-05	fold change	-3.76
Study_35:Acute and chronic myeloid leukemias compared with normal bone marrow cells	GSE67936		Homo sapiens	96.1982	Bone marrow cells - chronic myeloid leukemia _vs_ normal hematopoietic CD34+ stem cells	RNA expression	Illumina HumanHT-12 V4.0 expression beadchip	0.0105	fold change	-5.45
Study_35:Acute and chronic myeloid leukemias compared with normal bone marrow cells	GSE67936		Homo sapiens	50.3084	Bone marrow cells - acute myeloid leukemia _vs_ normal mononuclear cells	RNA expression	Illumina HumanHT-12 V4.0 expression beadchip	0.0141	fold change	-1.5
Study_36:Anaplastic thyroid carcinomas and normal thyroid tissues	GSE65144		Homo sapiens	97.0761	Anaplastic thyroid carcinomas _vs_ normal thyroid tissues	RNA expression	Affymetrix GeneChip Human HG_U133 Plus 2.0	1.4e-06	fold change	-24.6
Study_36:Anaplastic thyroid carcinomas and normal thyroid tissues	GSE65144		Homo sapiens	96.3168	Anaplastic thyroid carcinomas, spindle cell subtype _vs_ normal thyroid tissues	RNA expression	Affymetrix GeneChip Human HG_U133 Plus 2.0	0.0015	fold change	-26.9
Study_37:Brain, heart, liver, muscle, pancreas or adipose tissues of mice; effects of maternal diet	GSE40903		Mus musculus	97.3066	Pancreas tissues 9wk mice - on high fat diet and maternal LFD _vs_ on low fat diet and maternal LFD	RNA expression	Illumina MouseRef-8 v2.0 expression beadchip	0.0106	fold change	-1.41
Study_38:Lungs from SARS MA15 infected PLAT knockouts	GSE51387		Mus musculus	97.1685	Lungs from 20wk old PLAT knockouts SARS MA15 infected 7dpi _vs_ mock infected	RNA expression	Agilent Mouse Whole Genome G4122A/G4122F	0.0002	fold change	-17.8
Study_38:Lungs from SARS MA15 infected PLAT knockouts	GSE51387		Mus musculus	94.6862	Lungs from 20wk old wildtype C57BL/6 SARS MA15 infected 4dpi _vs_ mock infected	RNA expression	Agilent Mouse Whole Genome G4122A/G4122F	0.0041	fold change	-16.7
Study_38:Lungs from SARS MA15 infected PLAT knockouts	GSE51387		Mus musculus	94.493	Lungs from 20wk old PLAT knockouts SARS MA15 infected 4dpi _vs_ mock infected	RNA expression	Agilent Mouse Whole Genome G4122A/G4122F	0.004	fold change	-14.8
Study_38:Lungs from SARS MA15 infected PLAT knockouts	GSE51387		Mus musculus	91.5969	Lungs from 20wk old wildtype C57BL/6 SARS MA15 infected 7dpi _vs_ mock infected	RNA expression	Agilent Mouse Whole Genome G4122A/G4122F	0.0172	fold change	-16.7
Study_39:Lungs from mice infected with deltaORF6 mutant or wildtype SARS	GSE49262		Mus musculus	97.3729	Lungs from 20wk mice 4d post infection with 1E5 PFU wildtype SARS MA15 strain _vs_ mock infection	RNA expression	Agilent Mouse Whole Genome G4122A/G4122F	0.0048	fold change	-13
Study_39:Lungs from mice infected with deltaORF6 mutant or wildtype SARS	GSE49262		Mus musculus	96.0596	Lungs from 20wk mice 4d post infection with 1E5 PFU deltaORF6 mutant SARS strain _vs_ mock infectio	RNA expression	Agilent Mouse Whole Genome G4122A/G4122F	0.0015	fold change	-12.9
Study_39:Lungs from mice infected with deltaORF6 mutant or wildtype SARS	GSE49262		Mus musculus	95.7616	Lungs from 20wk mice 7d post infection with 1E5 PFU deltaORF6 mutant SARS strain _vs_ mock infectio	RNA expression	Agilent Mouse Whole Genome G4122A/G4122F	0.0013	fold change	-15.2
Study_39:Lungs from mice infected with deltaORF6 mutant or wildtype SARS	GSE49262		Mus musculus	95.8607	Lungs from 20wk mice 7d post infection with 1E5 PFU wildtype SARS MA15 strain _vs_ mock infection	RNA expression	Agilent Mouse Whole Genome G4122A/G4122F	0.0002	fold change	-16.3
Study_39:Lungs from mice infected with deltaORF6 mutant or wildtype SARS	GSE49262		Mus musculus	84.9632	Lungs from 20wk mice 2d post infection with 1E5 PFU wildtype SARS MA15 strain _vs_ mock infection	RNA expression	Agilent Mouse Whole Genome G4122A/G4122F	0.0007	fold change	-10.9
Study_39:Lungs from mice infected with deltaORF6 mutant or wildtype SARS	GSE49262		Mus musculus	84.1921	Lungs from 20wk mice 2d post infection with 1E5 PFU deltaORF6 mutant SARS strain _vs_ mock infectio	RNA expression	Agilent Mouse Whole Genome G4122A/G4122F	0.0003	fold change	-10.4
Study_39:Lungs from mice infected with deltaORF6 mutant or wildtype SARS	GSE49262		Mus musculus	79.839	Lungs from 20wk mice 1d post infection with 1E5 PFU wildtype SARS MA15 strain _vs_ mock infection	RNA expression	Agilent Mouse Whole Genome G4122A/G4122F	0.0273	fold change	-7.86
Study_40:Immune response against 2009 pandemic H1N1 influenza A virus in aged animals	GSE38502		Macaca mulatta	97.4298	Bronchial lavage H1N1 influenza A infected 10d - aged (20-24yr old) _vs_ adult (10-12yr old) monkey	RNA expression	Agilent Rhesus Monkey Genome G2519F	0.0082	fold change	-2.28
Study_40:Immune response against 2009 pandemic H1N1 influenza A virus in aged animals	GSE38502		Macaca mulatta	62.3302	Bronchial lavage from adult (10-12yr old) monkeys - H1N1 influenza A infected 7d _vs_ 0d	RNA expression	Agilent Rhesus Monkey Genome G2519F	4.5e-06	fold change	-7.5
Study_40:Immune response against 2009 pandemic H1N1 influenza A virus in aged animals	GSE38502		Macaca mulatta	61.9901	Bronchial lavage from adult (10-12yr old) monkeys - H1N1 influenza A infected 14d _vs_ 0d	RNA expression	Agilent Rhesus Monkey Genome G2519F	0.0002	fold change	-4.1
Study_40:Immune response against 2009 pandemic H1N1 influenza A virus in aged animals	GSE38502		Macaca mulatta	60.5063	Bronchial lavage from adult (10-12yr old) monkeys - H1N1 influenza A infected 10d _vs_ 0d	RNA expression	Agilent Rhesus Monkey Genome G2519F	5e-05	fold change	-5.42
Study_40:Immune response against 2009 pandemic H1N1 influenza A virus in aged animals	GSE38502		Macaca mulatta	58.4843	Bronchial lavage from aged (20-24yr old) monkeys - H1N1 influenza A infected 10d _vs_ 0d	RNA expression	Agilent Rhesus Monkey Genome G2519F	9.6e-06	fold change	-5.66
Study_40:Immune response against 2009 pandemic H1N1 influenza A virus in aged animals	GSE38502		Macaca mulatta	55.2871	Bronchial lavage from aged (20-24yr old) monkeys - H1N1 influenza A infected 14d _vs_ 0d	RNA expression	Agilent Rhesus Monkey Genome G2519F	3.2e-05	fold change	-4.41
Study_40:Immune response against 2009 pandemic H1N1 influenza A virus in aged animals	GSE38502		Macaca mulatta	48.821	Bronchial lavage from aged (20-24yr old) monkeys - H1N1 influenza A infected 7d _vs_ 0d	RNA expression	Agilent Rhesus Monkey Genome G2519F	1.6e-05	fold change	-5.02
Study_40:Immune response against 2009 pandemic H1N1 influenza A virus in aged animals	GSE38502		Macaca mulatta	25.2649	Bronchial lavage from aged (20-24yr old) monkeys - H1N1 influenza A infected 4d _vs_ 0d	RNA expression	Agilent Rhesus Monkey Genome G2519F	0.0173	fold change	-2.46
Study_40:Immune response against 2009 pandemic H1N1 influenza A virus in aged animals	GSE38502		Macaca mulatta	24.5428	Bronchial lavage from adult (10-12yr old) monkeys - H1N1 influenza A infected 4d _vs_ 0d	RNA expression	Agilent Rhesus Monkey Genome G2519F	8.9e-06	fold change	-3.37
Study_41:Lung gene expression profiles of mice 2-7d following dosed SARS infection	GSE33266		Mus musculus	97.1685	Lung of mice 7d after intranasal instillation of 100000 PFU SARS CoV MA15 _vs_ PBS	RNA expression	Agilent Mouse Whole Genome G4122A/G4122F	4.4e-05	fold change	-23.6
Study_41:Lung gene expression profiles of mice 2-7d following dosed SARS infection	GSE33266		Mus musculus	89.1313	Lung of mice 4d after intranasal instillation of 100000 PFU SARS CoV MA15 _vs_ PBS	RNA expression	Agilent Mouse Whole Genome G4122A/G4122F	5e-07	fold change	-14.3
Study_41:Lung gene expression profiles of mice 2-7d following dosed SARS infection	GSE33266		Mus musculus	75.4205	Lung of mice 4d after intranasal instillation of 1000 PFU SARS CoV MA15 _vs_ PBS	RNA expression	Agilent Mouse Whole Genome G4122A/G4122F	0.0006	fold change	-7.73
Study_41:Lung gene expression profiles of mice 2-7d following dosed SARS infection	GSE33266		Mus musculus	72.3024	Lung of mice 7d after intranasal instillation of 1000 PFU SARS CoV MA15 _vs_ PBS	RNA expression	Agilent Mouse Whole Genome G4122A/G4122F	0.001	fold change	-5.82
Study_41:Lung gene expression profiles of mice 2-7d following dosed SARS infection	GSE33266		Mus musculus	69.2751	Lung of mice 7d after intranasal instillation of 10000 PFU SARS CoV MA15 _vs_ PBS	RNA expression	Agilent Mouse Whole Genome G4122A/G4122F	0.0016	fold change	-5.2
Study_41:Lung gene expression profiles of mice 2-7d following dosed SARS infection	GSE33266		Mus musculus	66.5876	Lung of mice 4d after intranasal instillation of 10000 PFU SARS CoV MA15 _vs_ PBS	RNA expression	Agilent Mouse Whole Genome G4122A/G4122F	0.0077	fold change	-4.43
Study_41:Lung gene expression profiles of mice 2-7d following dosed SARS infection	GSE33266		Mus musculus	64.189	Lung of mice 7d after intranasal instillation of 100 PFU SARS CoV MA15 _vs_ PBS	RNA expression	Agilent Mouse Whole Genome G4122A/G4122F	0.0377	fold change	-2.87
Study_41:Lung gene expression profiles of mice 2-7d following dosed SARS infection	GSE33266		Mus musculus	58.0019	Lung of mice 2d after intranasal instillation of 100000 PFU SARS CoV MA15 _vs_ PBS	RNA expression	Agilent Mouse Whole Genome G4122A/G4122F	0.0053	fold change	-7.2
Study_41:Lung gene expression profiles of mice 2-7d following dosed SARS infection	GSE33266		Mus musculus	46.6688	Lung of mice 2d after intranasal instillation of 10000 PFU SARS CoV MA15 _vs_ PBS	RNA expression	Agilent Mouse Whole Genome G4122A/G4122F	0.0017	fold change	-5.29
Study_42:Gene expression profiling and correlation with outcome in clinical trials of bortezomib in myeloma	GSE9782		Homo sapiens	96.8223	Myeloma pre-trial (all) entry prior lines of treatment 5 _vs_ 1	RNA expression	Affymetrix GeneChip Human HG_U133 Set	0.0003	fold change	2.53
Study_42:Gene expression profiling and correlation with outcome in clinical trials of bortezomib in myeloma	GSE9782		Homo sapiens	49.9725	Myeloma pre-trial (all) entry CRP greater than 6ug/mL _vs_ less than	RNA expression	Affymetrix GeneChip Human HG_U133 Set	0.0188	fold change	1.36
Study_43:Smoking-dependent reprogramming of alveolar macrophage polarization	GSE13896		Homo sapiens	97.4621	Alveolar macrophages from European smokers with COPD - male _vs_ female	RNA expression	Affymetrix GeneChip Human HG_U133 Plus 2.0	0.0006	fold change	-10.7
Study_43:Smoking-dependent reprogramming of alveolar macrophage polarization	GSE13896		Homo sapiens	97.2309	Alveolar macrophages of smokers with COPD - GOLD stage III _vs_ stage I	RNA expression	Affymetrix GeneChip Human HG_U133 Plus 2.0	0.0031	fold change	10.2
Study_44:Soft tissue tumors - Fibromatosis, PVS, TGCT, and solitary fibrous tumors	GSE4166	Stanford Microarray Database (SMD)	Homo sapiens	96.5195	Soft tissue tumors - solitary fibrous tumor _vs_ fibromatosis	RNA expression	Custom Human	0.0001	fold change	34.6
Study_44:Soft tissue tumors - Fibromatosis, PVS, TGCT, and solitary fibrous tumors	GSE4166	Stanford Microarray Database (SMD)	Homo sapiens	95.1022	Soft tissue tumors - tenosynovial giant cell tumor _vs_ solitary fibrous tumor	RNA expression	Custom Human	1.3e-06	fold change	-26.3
Study_44:Soft tissue tumors - Fibromatosis, PVS, TGCT, and solitary fibrous tumors	GSE4166	Stanford Microarray Database (SMD)	Homo sapiens	92.4505	Soft tissue tumors - pigmented villondular synovitis _vs_ solitary fibrous tumor	RNA expression	Custom Human	2.9e-06	fold change	-25
Study_44:Soft tissue tumors - Fibromatosis, PVS, TGCT, and solitary fibrous tumors	GSE4166	Stanford Microarray Database (SMD)	Homo sapiens	81.4783	Soft tissue tumors - solitary fibrous tumor _vs_ diffuse type TGCT	RNA expression	Custom Human	0.0046	fold change	17.6
Study_45:Diversity of gene expression in adenocarcinoma of the lung	GSE3398	Stanford Microarray Database (SMD)	Homo sapiens	96.5195	Primary lung cancer tumors - Small cell lung cancer _vs_ NSCLC	RNA expression	Custom Human	0.0042	fold change	6.79
Study_46:Myeloid leukemia - subtype specific gene expression compared to normal bone marrow subsets	GSE12662	Washington University School of Medicine	Homo sapiens	97.3066	Bone marrow - patients with acute promyelocytic leukemia (whole) _vs_ healthy donors (CD34+ subset)	RNA expression	Affymetrix GeneChip Human HG_U133 Plus 2.0	5.1e-05	fold change	-21.3
Study_47:Biceps brachii skeletal muscle tissues of DM1 patients after RNA-IP of RISC complex component AGO2	GSE108589		Homo sapiens	96.2112	Biceps brachii tissues of DM1 patients after RNA-IP of RISC complex component AGO2 _vs_ control IgG	RNA expression	Illumina iGenome UCSC, hg19, March 6, 2013 RefSeq	2.8e-08	fold change	6.61912
Study_48:Macrophages infected with Ebola or Reston Ebola virus or treated with lipopolysaccharides	GSE84188		Homo sapiens	96.2112	Macrophages infected 2d with RESTV _vs_ mock	RNA expression	Illumina iGenome UCSC, hg19, March 6, 2013 RefSeq	4.5e-12	fold change	9.85196
Study_48:Macrophages infected with Ebola or Reston Ebola virus or treated with lipopolysaccharides	GSE84188		Homo sapiens	76.1603	Macrophages infected 2d with EBOV _vs_ mock	RNA expression	Illumina iGenome UCSC, hg19, March 6, 2013 RefSeq	3.8e-14	fold change	10.2478
Study_49:Mouse strain differences in response to influenza A infection	GSE64800		Mus musculus	95.802	Lungs of DBA/2J mice - H5N1 influenza A infected 72hr _vs_ uninfected controls	RNA expression	Custom Mouse	0.0025	fold change	-5.5
Study_49:Mouse strain differences in response to influenza A infection	GSE64800		Mus musculus	94.6916	Lungs of A/J mice - H5N1 influenza A infected 72hr _vs_ uninfected controls	RNA expression	Custom Mouse	0.003	fold change	-3.72
Study_49:Mouse strain differences in response to influenza A infection	GSE64800		Mus musculus	95.039	Lungs of C57BL/6J mice - H5N1 influenza A infected 72hr _vs_ uninfected controls	RNA expression	Custom Mouse	0.0027	fold change	-3.58
Study_49:Mouse strain differences in response to influenza A infection	GSE64800		Mus musculus	93.2123	Lungs of Balb/cJ mice - H5N1 influenza infected 72hr _vs_ uninfected controls	RNA expression	Custom Mouse	0.0032	fold change	-2.76
Study_49:Mouse strain differences in response to influenza A infection	GSE64800		Mus musculus	92.4915	Lungs of 129SvlmJ mice - H5N1 influenza A infected 72hr _vs_ uninfected controls	RNA expression	Custom Mouse	0.0009	fold change	-3.78
Study_49:Mouse strain differences in response to influenza A infection	GSE64800		Mus musculus	82.7746	Lungs of SM/J mice - H5N1 influenza A infected 72hr _vs_ uninfected controls	RNA expression	Custom Mouse	0.0052	fold change	-1.94
Study_50:Non-small cell lung cancer expression profiles	GSE58661		Homo sapiens	96.2464	Lung cancer - adenocarcinoma papillary_vs_ adenocaricnoma NOS_GPL15048	RNA expression	Custom Human	0.0177	fold change	3.08
Study_50:Non-small cell lung cancer expression profiles	GSE58661		Homo sapiens	32.472	Lung cancer - squamous cell carcinoma _vs_ adenocaricnoma NOS_GPL15048	RNA expression	Custom Human	0.0289	fold change	1.74
Study_51:Lungs from aged and young mice infected with mouse adapted SARS strains (Timecourse)	GSE36969		Mus musculus	95.6627	Lungs from 8wk old (young) mice - 96hr post SARS MA15g strain infection _vs_ mock (PBS) infection	RNA expression	Agilent Mouse Whole Genome G4122A/G4122F	0.001	fold change	-10.8
Study_51:Lungs from aged and young mice infected with mouse adapted SARS strains (Timecourse)	GSE36969		Mus musculus	94.493	Lungs from 8wk old (young) mice - 96hr post SARS MA15 strain infection _vs_ mock (PBS) infection	RNA expression	Agilent Mouse Whole Genome G4122A/G4122F	0.0121	fold change	-12.3
Study_51:Lungs from aged and young mice infected with mouse adapted SARS strains (Timecourse)	GSE36969		Mus musculus	92.5121	Lungs from 1yr old (aged) mice - 48hr post SARS MA15 strain infection _vs_ mock (PBS) infection	RNA expression	Agilent Mouse Whole Genome G4122A/G4122F	0.0034	fold change	-16.9
Study_51:Lungs from aged and young mice infected with mouse adapted SARS strains (Timecourse)	GSE36969		Mus musculus	91.7785	Lungs from 1yr old (aged) mice - 48hr post SARS MA15g strain infection _vs_ mock (PBS) infection	RNA expression	Agilent Mouse Whole Genome G4122A/G4122F	0.0098	fold change	-17
Study_51:Lungs from aged and young mice infected with mouse adapted SARS strains (Timecourse)	GSE36969		Mus musculus	90.9686	Lungs from 8wk old (young) mice - 24hr post SARS MA15 strain infection _vs_ mock (PBS) infection	RNA expression	Agilent Mouse Whole Genome G4122A/G4122F	0.0081	fold change	-2.91
Study_51:Lungs from aged and young mice infected with mouse adapted SARS strains (Timecourse)	GSE36969		Mus musculus	89.5608	Lungs from 8wk old (young) mice - 48hr post SARS MA15 strain infection _vs_ mock (PBS) infection	RNA expression	Agilent Mouse Whole Genome G4122A/G4122F	0.0003	fold change	-14.6
Study_51:Lungs from aged and young mice infected with mouse adapted SARS strains (Timecourse)	GSE36969		Mus musculus	86.1475	Lungs from 1yr old (aged) mice - 48hr post SARS MA15e strain infection _vs_ mock (PBS) infection	RNA expression	Agilent Mouse Whole Genome G4122A/G4122F	0.0037	fold change	-10.2
Study_51:Lungs from aged and young mice infected with mouse adapted SARS strains (Timecourse)	GSE36969		Mus musculus	86.6311	Lungs from 8wk old (young) mice - 48hr post SARS MA15g strain infection _vs_ mock (PBS) infection	RNA expression	Agilent Mouse Whole Genome G4122A/G4122F	0.004	fold change	-12.1
Study_51:Lungs from aged and young mice infected with mouse adapted SARS strains (Timecourse)	GSE36969		Mus musculus	83.1338	Lungs from 8wk old (young) mice - 24hr post SARS MA15g strain infection _vs_ mock (PBS) infection	RNA expression	Agilent Mouse Whole Genome G4122A/G4122F	0.0078	fold change	-2.02
Study_51:Lungs from aged and young mice infected with mouse adapted SARS strains (Timecourse)	GSE36969		Mus musculus	82.3954	Lungs from mice 48hr post SARS MA15e strain infection - 1yr old (aged) _vs_ 8wk old (young)	RNA expression	Agilent Mouse Whole Genome G4122A/G4122F	0.0099	fold change	-3.88
Study_51:Lungs from aged and young mice infected with mouse adapted SARS strains (Timecourse)	GSE36969		Mus musculus	81.1675	Lungs from 8wk old (young) mice - 96hr post SARS MA15e strain infection _vs_ mock (PBS) infection	RNA expression	Agilent Mouse Whole Genome G4122A/G4122F	0.007	fold change	-3.55
Study_51:Lungs from aged and young mice infected with mouse adapted SARS strains (Timecourse)	GSE36969		Mus musculus	75.7289	Lungs from 1yr old (aged) mice - 24hr post SARS MA15 strain infection _vs_ mock (PBS) infection	RNA expression	Agilent Mouse Whole Genome G4122A/G4122F	0.0057	fold change	-6.08
Study_51:Lungs from aged and young mice infected with mouse adapted SARS strains (Timecourse)	GSE36969		Mus musculus	70.3799	Lungs from 1yr old (aged) mice - 24hr post SARS MA15e strain infection _vs_ mock (PBS) infection	RNA expression	Agilent Mouse Whole Genome G4122A/G4122F	0.0152	fold change	-1.93
Study_51:Lungs from aged and young mice infected with mouse adapted SARS strains (Timecourse)	GSE36969		Mus musculus	69.0179	Lungs from 1yr old (aged) mice - 24hr post SARS MA15g strain infection _vs_ mock (PBS) infection	RNA expression	Agilent Mouse Whole Genome G4122A/G4122F	0.0272	fold change	-3.08
Study_51:Lungs from aged and young mice infected with mouse adapted SARS strains (Timecourse)	GSE36969		Mus musculus	59.0744	Lungs from 8wk old (young) mice - 48hr post SARS MA15e strain infection _vs_ mock (PBS) infection	RNA expression	Agilent Mouse Whole Genome G4122A/G4122F	0.0005	fold change	-3.55
Study_51:Lungs from aged and young mice infected with mouse adapted SARS strains (Timecourse)	GSE36969		Mus musculus	57.4627	Lungs from mice 24hr post SARS MA15 strain infection - 1yr old (aged) _vs_ 8wk old (young)	RNA expression	Agilent Mouse Whole Genome G4122A/G4122F	0.0043	fold change	-3.5
Study_51:Lungs from aged and young mice infected with mouse adapted SARS strains (Timecourse)	GSE36969		Mus musculus	47.0482	Lungs from mice 24hr post SARS MA15e strain infection - 1yr old (aged) _vs_ 8wk old (young)	RNA expression	Agilent Mouse Whole Genome G4122A/G4122F	0.0032	fold change	-2.59
Study_51:Lungs from aged and young mice infected with mouse adapted SARS strains (Timecourse)	GSE36969		Mus musculus	39.1396	Lungs from mice 24hr post SARS MA15g strain infection - 1yr old (aged) _vs_ 8wk old (young)	RNA expression	Agilent Mouse Whole Genome G4122A/G4122F	0.0244	fold change	-2.55
Study_52:Lungs from mice infected with H5N1 influenza A virus (timecourse)	GSE56433		Mus musculus	96.4599	Lungs from 22wk mice 7d post 1E3 pfu A/Vietnam/1203/2004 (H5N1) influenza A infection _vs_ mock	RNA expression	Agilent Mouse Whole Genome G4122A/G4122F	0.0305	fold change	-34.6
Study_52:Lungs from mice infected with H5N1 influenza A virus (timecourse)	GSE56433		Mus musculus	83.5087	Lungs from 22wk mice 4d post 1E3 pfu A/Vietnam/1203/2004 (H5N1) influenza A infection _vs_ mock	RNA expression	Agilent Mouse Whole Genome G4122A/G4122F	0.0196	fold change	-4.36
Study_52:Lungs from mice infected with H5N1 influenza A virus (timecourse)	GSE56433		Mus musculus	80.1154	Lungs from 22wk mice 4d post 1E4 pfu A/Vietnam/1203/2004 (H5N1) influenza A infection _vs_ mock	RNA expression	Agilent Mouse Whole Genome G4122A/G4122F	0.0247	fold change	-10.8
Study_53:SARS infection in TIMP1 and Serpine1 (PAI1) knock-out mice	GSE51386		Mus musculus	95.8607	Lung of TIMP1 KO mice - SARS MA15 infected 4d _vs_ mock infection	RNA expression	Agilent Mouse Whole Genome G4122A/G4122F	0.0009	fold change	-16.4
Study_53:SARS infection in TIMP1 and Serpine1 (PAI1) knock-out mice	GSE51386		Mus musculus	94.5895	Lung of PAI1 KO mice - SARS MA15 infected 7d _vs_ mock infection	RNA expression	Agilent Mouse Whole Genome G4122A/G4122F	0.0006	fold change	-20.9
Study_53:SARS infection in TIMP1 and Serpine1 (PAI1) knock-out mice	GSE51386		Mus musculus	95.2708	Lung of TIMP1 KO mice - SARS MA15 infected 7d _vs_ mock infection	RNA expression	Agilent Mouse Whole Genome G4122A/G4122F	0.0003	fold change	-16.9
Study_53:SARS infection in TIMP1 and Serpine1 (PAI1) knock-out mice	GSE51386		Mus musculus	94.2045	Lung of PAI1 KO mice - SARS MA15 infected 4d _vs_ mock infection	RNA expression	Agilent Mouse Whole Genome G4122A/G4122F	0.0017	fold change	-19.1
Study_53:SARS infection in TIMP1 and Serpine1 (PAI1) knock-out mice	GSE51386		Mus musculus	91.9608	Lung of wildtype mice - SARS MA15 infected 4d _vs_ mock infection	RNA expression	Agilent Mouse Whole Genome G4122A/G4122F	0.0033	fold change	-11.2
Study_53:SARS infection in TIMP1 and Serpine1 (PAI1) knock-out mice	GSE51386		Mus musculus	92.5121	Lung of wildtype mice - SARS MA15 infected 7d _vs_ mock infection	RNA expression	Agilent Mouse Whole Genome G4122A/G4122F	1.4e-06	fold change	-17.2
Study_54:Breast tumors triple-negative with high or low FAK expression	GSE53618		Homo sapiens	96.0246	Breast tumors with high FAK expression _vs_ low FAK expression	RNA expression	Illumina HumanHT-12 V4.0 expression beadchip	0.016	fold change	-2.61
Study_54:Breast tumors triple-negative with high or low FAK expression	GSE53618		Homo sapiens	88.0685	Breast tumors triple negative - high FAK expression _vs_ low FAK expression	RNA expression	Illumina HumanHT-12 V4.0 expression beadchip	0.0085	fold change	-2.38
Study_54:Breast tumors triple-negative with high or low FAK expression	GSE53618		Homo sapiens	64.8172	Breast tumors with low FAK expression - triple negative _vs_ non-triple negative	RNA expression	Illumina HumanHT-12 V4.0 expression beadchip	0.0135	fold change	1.73
Study_55:Left atria regional expression profiles of patients with valvular atrial fibrillation	GSE41177		Homo sapiens	96.091	Left atrial junctions (LA-PV) from patients - atrial fibrillation _vs_ normal sinus rhythm	RNA expression	Affymetrix GeneChip Human HG_U133 Plus 2.0	0.0494	fold change	-2.84
Study_55:Left atria regional expression profiles of patients with valvular atrial fibrillation	GSE41177		Homo sapiens	72.4249	Left atrial tissues from patients with atrial fibrilation - junction (LA-PV) _vs_ appendage (LAA)	RNA expression	Affymetrix GeneChip Human HG_U133 Plus 2.0	1.6e-07	fold change	-1.68
Study_56:Pediatric brain tumors and healthy fetal brain tissue	GSE42658		Homo sapiens	96.2316	Pediatic tumor tissue anaplastic astocytoma _vs_ healthy fetal frontal lobe	RNA expression	Illumina Human HT-12 (WG-6) v3.0 expression beadchip	0.0499	fold change	-10
Study_56:Pediatric brain tumors and healthy fetal brain tissue	GSE42658		Homo sapiens	55.3238	Pediatic tumor tissue ependymoma _vs_ healthy fetal cerebellum	RNA expression	Illumina Human HT-12 (WG-6) v3.0 expression beadchip	4.2e-08	fold change	-2.68
Study_56:Pediatric brain tumors and healthy fetal brain tissue	GSE42658		Homo sapiens	53.0786	Pediatic tumor tissue ependymoma _vs_ healthy fetal frontal lobe	RNA expression	Illumina Human HT-12 (WG-6) v3.0 expression beadchip	1.7e-05	fold change	-3.38
Study_56:Pediatric brain tumors and healthy fetal brain tissue	GSE42658		Homo sapiens	46.9726	Pediatic tumor tissue glioblastoma _vs_ healthy fetal frontal lobe	RNA expression	Illumina Human HT-12 (WG-6) v3.0 expression beadchip	0.0497	fold change	-2.44
Study_56:Pediatric brain tumors and healthy fetal brain tissue	GSE42658		Homo sapiens	44.4267	Pediatic tumor tissue atypical teratoid-rhabdoid tumor _vs_ healthy fetal cerebellum	RNA expression	Illumina Human HT-12 (WG-6) v3.0 expression beadchip	0.0229	fold change	-2.01
Study_56:Pediatric brain tumors and healthy fetal brain tissue	GSE42658		Homo sapiens	32.2645	Pediatic tumor tissue pilocytic_astoctoma _vs_ healthy fetal cerebellum	RNA expression	Illumina Human HT-12 (WG-6) v3.0 expression beadchip	0.0002	fold change	-1.84
Study_57:Role of SIRT1 in diet-induced metabolic diseases	GSE39778		Mus musculus	96.2186	Livers of SIRT1 wildtype mice - high fat diet 34wk _vs_ low fat diet	RNA expression	Custom Mouse	0.0182	fold change	5.65
Study_58:Lungs from TNFRSF1B knockout and wildtype mice infected with pathogenic SARS MA15 virus	GSE40824		Mus musculus	96.0596	Lungs from TNFRSF1B-knockout mice infected 7d with SARS MA15 virus _vs_ 7d PBS controls	RNA expression	Agilent Mouse Whole Genome G4122A/G4122F	0.0089	fold change	-11.3
Study_58:Lungs from TNFRSF1B knockout and wildtype mice infected with pathogenic SARS MA15 virus	GSE40824		Mus musculus	90.0836	Lungs from TNFRSF1B-knockout mice infected 4d with SARS MA15 virus _vs_ 4d PBS controls	RNA expression	Agilent Mouse Whole Genome G4122A/G4122F	0.0046	fold change	-7.21
Study_58:Lungs from TNFRSF1B knockout and wildtype mice infected with pathogenic SARS MA15 virus	GSE40824		Mus musculus	87.5319	Lungs from wildtype mice infected 4d with SARS MA15 virus _vs_ 4d PBS controls	RNA expression	Agilent Mouse Whole Genome G4122A/G4122F	0.0002	fold change	-5.34
Study_58:Lungs from TNFRSF1B knockout and wildtype mice infected with pathogenic SARS MA15 virus	GSE40824		Mus musculus	86.7935	Lungs from wildtype mice infected 7d with SARS MA15 virus _vs_ 7d PBS controls	RNA expression	Agilent Mouse Whole Genome G4122A/G4122F	0.0029	fold change	-8.06
Study_59:Lungs from IDO1- or TNFRSF1B-knockout mice infected with A/Vietnam/1203/04 H5N1 influenza	GSE40792		Mus musculus	96.2594	Lungs from TNFRSF1B-knockout mice infected with A/Vietnam/1203/04 H5N1 influenza - 6d _vs_ 2d	RNA expression	Agilent Mouse Whole Genome G4122A/G4122F	0.0055	fold change	-1.42
Study_59:Lungs from IDO1- or TNFRSF1B-knockout mice infected with A/Vietnam/1203/04 H5N1 influenza	GSE40792		Mus musculus	92.8833	Lungs from TNFRSF1B-knockout mice infected 6d with A/Vietnam/1203/04 H5N1 influenza _vs_ 2d PBS	RNA expression	Agilent Mouse Whole Genome G4122A/G4122F	0.0002	fold change	-1.72
Study_59:Lungs from IDO1- or TNFRSF1B-knockout mice infected with A/Vietnam/1203/04 H5N1 influenza	GSE40792		Mus musculus	44.8833	Lungs from TNFRSF1B-knockout mice infected 2d with A/Vietnam/1203/04 H5N1 influenza _vs_ 2d PBS	RNA expression	Agilent Mouse Whole Genome G4122A/G4122F	0.0146	fold change	-1.23
Study_59:Lungs from IDO1- or TNFRSF1B-knockout mice infected with A/Vietnam/1203/04 H5N1 influenza	GSE40792		Mus musculus	40.3845	Lungs from wildtype mice infected 2d with A/Vietnam/1203/04 H5N1 influenza _vs_ 2d PBS	RNA expression	Agilent Mouse Whole Genome G4122A/G4122F	0.0074	fold change	-1.2
Study_60:Skeletal muscle gene expression associated with resistance exercise adaptations	GSE28422		Homo sapiens	96.2408	Vastus lateralis of untrained females 4hr after acute resistance exercise - aged _vs_ young	RNA expression	Affymetrix GeneChip Human HG_U133 Plus 2.0	0.0179	fold change	3.38
Study_60:Skeletal muscle gene expression associated with resistance exercise adaptations	GSE28422		Homo sapiens	95.2708	Vastus lateralis of trained subjects 4hr after acute resistance exercise - aged _vs_ young	RNA expression	Affymetrix GeneChip Human HG_U133 Plus 2.0	0.0015	fold change	2.42
Study_60:Skeletal muscle gene expression associated with resistance exercise adaptations	GSE28422		Homo sapiens	93.247	Vastus lateralis of aged subjects before acute resistance exercise - trained _vs_ untrained	RNA expression	Affymetrix GeneChip Human HG_U133 Plus 2.0	0.0041	fold change	-1.8
Study_60:Skeletal muscle gene expression associated with resistance exercise adaptations	GSE28422		Homo sapiens	92.0607	Vastus lateralis of trained subjects before acute resistance exercise - aged _vs_ young	RNA expression	Affymetrix GeneChip Human HG_U133 Plus 2.0	0.0029	fold change	2.25
Study_60:Skeletal muscle gene expression associated with resistance exercise adaptations	GSE28422		Homo sapiens	91.2409	Vastus lateralis of trained females before acute resistance exercise - aged _vs_ young	RNA expression	Affymetrix GeneChip Human HG_U133 Plus 2.0	0.0301	fold change	2.44
Study_60:Skeletal muscle gene expression associated with resistance exercise adaptations	GSE28422		Homo sapiens	91.3075	Vastus lateralis of untrained subjects 4hr after acute resistance exercise - aged _vs_ young	RNA expression	Affymetrix GeneChip Human HG_U133 Plus 2.0	0.0138	fold change	2.53
Study_60:Skeletal muscle gene expression associated with resistance exercise adaptations	GSE28422		Homo sapiens	84.2943	Vastus lateralis of trained females 4hr after acute resistance exercise - aged _vs_ young	RNA expression	Affymetrix GeneChip Human HG_U133 Plus 2.0	0.0317	fold change	2.4
Study_60:Skeletal muscle gene expression associated with resistance exercise adaptations	GSE28422		Homo sapiens	58.6669	Vastus lateralis of trained aged subjects 4hr after acute resistance exercise _vs_ pre-exercise	RNA expression	Affymetrix GeneChip Human HG_U133 Plus 2.0	0.0041	fold change	1.48
Study_61:Blood cell subpopulations of kidney transplant patients at pre-transplant and post-transplant	GSE24223		Homo sapiens	95.7158	CD4+ PBMCs from kidney transplant patients 2wk post-transplant _vs_ control subjects	RNA expression	Affymetrix GeneChip Human HG_U133 Plus 2.0	0.0001	fold change	-7.82
Study_61:Blood cell subpopulations of kidney transplant patients at pre-transplant and post-transplant	GSE24223		Homo sapiens	94.0327	CD4+ PBMCs from kidney transplant patients 1wk post-transplant _vs_ control subjects	RNA expression	Affymetrix GeneChip Human HG_U133 Plus 2.0	3.6e-05	fold change	-18.5
Study_61:Blood cell subpopulations of kidney transplant patients at pre-transplant and post-transplant	GSE24223		Homo sapiens	87.5994	CD4+ PBMCs of kidney transplant patients - 2wk post-transplant _vs_ pre-transplant	RNA expression	Affymetrix GeneChip Human HG_U133 Plus 2.0	0.0004	fold change	-4.81
Study_61:Blood cell subpopulations of kidney transplant patients at pre-transplant and post-transplant	GSE24223		Homo sapiens	78.6324	Whole blood of kidney transplant patients - 1wk post-transplant _vs_ pre-transplant	RNA expression	Affymetrix GeneChip Human HG_U133 Plus 2.0	1.9e-05	fold change	-3.32
Study_61:Blood cell subpopulations of kidney transplant patients at pre-transplant and post-transplant	GSE24223		Homo sapiens	77.7871	Whole blood of kidney transplant patients - 12wk post-transplant _vs_ pre-transplant	RNA expression	Affymetrix GeneChip Human HG_U133 Plus 2.0	0.0005	fold change	-2.46
Study_61:Blood cell subpopulations of kidney transplant patients at pre-transplant and post-transplant	GSE24223		Homo sapiens	75.1247	Whole blood of kidney transplant patients - 2wk post-transplant _vs_ pre-transplant	RNA expression	Affymetrix GeneChip Human HG_U133 Plus 2.0	4.1e-05	fold change	-3.05
Study_61:Blood cell subpopulations of kidney transplant patients at pre-transplant and post-transplant	GSE24223		Homo sapiens	70.2711	Whole blood from kidney transplant patients 1wk post-transplant _vs_ control subjects	RNA expression	Affymetrix GeneChip Human HG_U133 Plus 2.0	0.0003	fold change	-3.14
Study_61:Blood cell subpopulations of kidney transplant patients at pre-transplant and post-transplant	GSE24223		Homo sapiens	65.6901	Whole blood of kidney transplant patients - 8wk post-transplant _vs_ pre-transplant	RNA expression	Affymetrix GeneChip Human HG_U133 Plus 2.0	0.0038	fold change	-2.18
Study_61:Blood cell subpopulations of kidney transplant patients at pre-transplant and post-transplant	GSE24223		Homo sapiens	56.9282	Whole blood from kidney transplant patients 2wk post-transplant _vs_ control subjects	RNA expression	Affymetrix GeneChip Human HG_U133 Plus 2.0	0.0004	fold change	-2.88
Study_61:Blood cell subpopulations of kidney transplant patients at pre-transplant and post-transplant	GSE24223		Homo sapiens	55.1159	CD4+ PBMCs of kidney transplant patients - 12wk post-transplant _vs_ pre-transplant	RNA expression	Affymetrix GeneChip Human HG_U133 Plus 2.0	0.0249	fold change	-2.62
Study_61:Blood cell subpopulations of kidney transplant patients at pre-transplant and post-transplant	GSE24223		Homo sapiens	52.8184	Whole blood of kidney transplant patients - 4wk post-transplant _vs_ pre-transplant	RNA expression	Affymetrix GeneChip Human HG_U133 Plus 2.0	0.0037	fold change	-1.94
Study_61:Blood cell subpopulations of kidney transplant patients at pre-transplant and post-transplant	GSE24223		Homo sapiens	42.0638	Whole blood from kidney transplant patients 8wk post-transplant _vs_ control subjects	RNA expression	Affymetrix GeneChip Human HG_U133 Plus 2.0	0.0086	fold change	-2.06
Study_61:Blood cell subpopulations of kidney transplant patients at pre-transplant and post-transplant	GSE24223		Homo sapiens	31.9669	Whole blood from kidney transplant patients 4wk post-transplant _vs_ control subjects	RNA expression	Affymetrix GeneChip Human HG_U133 Plus 2.0	0.0114	fold change	-1.83
Study_61:Blood cell subpopulations of kidney transplant patients at pre-transplant and post-transplant	GSE24223		Homo sapiens	27.4055	CD8+ PBMCs from kidney transplant patients 2wk post-transplant _vs_ control subjects	RNA expression	Affymetrix GeneChip Human HG_U133 Plus 2.0	0.044	fold change	1.45
Study_61:Blood cell subpopulations of kidney transplant patients at pre-transplant and post-transplant	GSE24223		Homo sapiens	19.3598	CD14+ PBMCs from kidney transplant patients 8wk post-transplant _vs_ control subjects	RNA expression	Affymetrix GeneChip Human HG_U133 Plus 2.0	0.0035	fold change	1.37
Study_62:Virus-Induced Airway Disease in Mice	GSE10964	Washington University School of Medicine	Mus musculus	95.5676	Lung from mouse 21d post-Sendai virus infection _vs_ UV-inactivated sendai virus infection	RNA expression	Affymetrix GeneChip Mouse MG_430 2.0	0.0186	fold change	-2.78
Study_62:Virus-Induced Airway Disease in Mice	GSE10964	Washington University School of Medicine	Mus musculus	95.4782	Lung from mouse 49d post-Sendai virus infection _vs_ UV-inactivated sendai virus infection	RNA expression	Affymetrix GeneChip Mouse MG_430 2.0	0.0021	fold change	-5.84
Study_63:Transcriptome modulation analysis of CMV-infected monocyte-derived dendritic cells	GSE14490	INSERM UMR643	Homo sapiens	95.7726	Dendritic cells + cytomegalovirus 48hr _vs_ paired uninfected	RNA expression	Custom Human	0.0004	fold change	13
Study_64:Brain regions from patients with dementia and Alzheimer's disease	GSE84422		Homo sapiens	94.8299	Putamen of patients with probable Alzheimers disease _vs_ normal_GPL97	RNA expression	Affymetrix GeneChip Human HG_U133 Plus 2.0	0.0034	fold change	-2.07
Study_64:Brain regions from patients with dementia and Alzheimer's disease	GSE84422		Homo sapiens	86.1861	Prefrontal Cortex of patients with definite Alzheimers disease _vs_ normal_GPL97	RNA expression	Affymetrix GeneChip Human HG_U133 Plus 2.0	0.0276	fold change	-1.45
Study_64:Brain regions from patients with dementia and Alzheimer's disease	GSE84422		Homo sapiens	85.0528	Prefrontal Cortex of patients with probable Alzheimers disease _vs_ normal_GPL97	RNA expression	Affymetrix GeneChip Human HG_U133 Plus 2.0	0.0139	fold change	-1.46
Study_64:Brain regions from patients with dementia and Alzheimer's disease	GSE84422		Homo sapiens	84.411	Superior Temporal Gyrus of patients with definite Alzheimers disease _vs_ normal_GPL97	RNA expression	Affymetrix GeneChip Human HG_U133 Plus 2.0	0.0094	fold change	-1.51
Study_64:Brain regions from patients with dementia and Alzheimer's disease	GSE84422		Homo sapiens	82.6515	Superior Temporal Gyrus of patients with probable Alzheimers disease _vs_ normal_GPL97	RNA expression	Affymetrix GeneChip Human HG_U133 Plus 2.0	0.0312	fold change	-1.31
Study_65:Castration resistant prostate cancer metastases to bone and visceral organs	GSE74685		Homo sapiens	95.0552	Castration resistant prostate cancer metastases to lymph node - CHGA+ SYP+ AR+ _vs_ CHGA-	RNA expression	Agilent Human Whole Genome G4112A/G4112F	3.8e-12	fold change	13
Study_65:Castration resistant prostate cancer metastases to bone and visceral organs	GSE74685		Homo sapiens	81.7501	Castration resistant prostate cancer metastases to liver - CHGA+ SYP+ AR- _vs_ CHGA-	RNA expression	Agilent Human Whole Genome G4112A/G4112F	6.1e-07	fold change	15.6
Study_65:Castration resistant prostate cancer metastases to bone and visceral organs	GSE74685		Homo sapiens	76.7837	Castration resistant prostate cancer metastases to bone - CHGA+ SYP+ AR+ _vs_ CHGA-	RNA expression	Agilent Human Whole Genome G4112A/G4112F	5.1e-05	fold change	3.59
Study_65:Castration resistant prostate cancer metastases to bone and visceral organs	GSE74685		Homo sapiens	24.4011	Castration resistant prostate cancer metastases to bone - CHGA+ SYP+ AR- _vs_ CHGA-	RNA expression	Agilent Human Whole Genome G4112A/G4112F	3e-05	fold change	4
Study_66:Sporadic colorectal cancer DNA methylation profiling	GSE52573		Homo sapiens	95.0914	Synchronous colorectal cancer tumor CpG-Me DNA - males _vs_ females	sequence centric: DNA Methylation	Custom Human 2013	n/a	% differential	-48.9
Study_66:Sporadic colorectal cancer DNA methylation profiling	GSE52573		Homo sapiens	89.7199	Solitary colorectal cancer tumor CpG-Me DNA - males _vs_ females	sequence centric: DNA Methylation	Custom Human 2013	n/a	% differential	-45.2
Study_67:Bladder cancer subsets expression profile analysis	GSE48277		Homo sapiens	95.3362	Bladder cancer tumor - pathological stage N2 _vs_ N0_GPL14951	RNA expression	Illumina HumanHT-12 V4.0 expression beadchip	0.0098	fold change	-2.24
Study_67:Bladder cancer subsets expression profile analysis	GSE48277		Homo sapiens	92.5155	Bladder cancer tumor - pathological stage T3 _vs_ T2_GPL14951	RNA expression	Illumina HumanHT-12 V4.0 expression beadchip	0.0301	fold change	-2.3
Study_68:PBMCs from patients with hypersensitivity pneumonitis or sarcoidosis with low or high lung function	GSE19314		Homo sapiens	95.4198	PBMCs of sarcoidosis patients with low lung function _vs_ healthy controls	RNA expression	Affymetrix GeneChip Human HG_U133 Plus 2.0	3.2e-05	fold change	-2.35
Study_68:PBMCs from patients with hypersensitivity pneumonitis or sarcoidosis with low or high lung function	GSE19314		Homo sapiens	89.5127	PBMCs of hypersensitivity pneumonitis patients _vs_ healthy controls	RNA expression	Affymetrix GeneChip Human HG_U133 Plus 2.0	0.0078	fold change	-1.9
Study_69:Lungs with chronic Sendai virus infection	GSE49603		Mus musculus	94.9668	Whole lungs 49d post active Sendai virus infection _vs_ UV-inactivated Sendai virus	RNA expression	Illumina MouseWG-6 v2.0	0.0111	fold change	-8.04
Study_70:Primary human hepatocytes treated with IL28B and the HCV JFH1 Genotype 2A clone.	GSE31455		Homo sapiens	94.9037	Primary human hepatocytes - 10U/ml HCV JFH1 genotype 2A treated _vs_ untreated controls	RNA expression	Affymetrix GeneChip Human HG_U133 Plus 2.0	3.2e-08	fold change	-19.2
Study_71:IM006A -Mouse infection with PB1-F2del A/Vietnam/1203-CIP048_RG3/2004 (H5N1) at 10e3 PFU	GSE43302		Mus musculus	94.9776	Lungs 7d post mutant H5N1 (PB1-F2 deleted) influenza A infection _vs_ mock infection	RNA expression	Agilent Mouse Whole Genome G4122A/G4122F	5.8e-05	fold change	-41
Study_71:IM006A -Mouse infection with PB1-F2del A/Vietnam/1203-CIP048_RG3/2004 (H5N1) at 10e3 PFU	GSE43302		Mus musculus	62.0825	Lungs 4d post mutant H5N1 (PB1-F2 deleted) influenza A infection _vs_ mock infection	RNA expression	Agilent Mouse Whole Genome G4122A/G4122F	0.0025	fold change	-4.91
Study_71:IM006A -Mouse infection with PB1-F2del A/Vietnam/1203-CIP048_RG3/2004 (H5N1) at 10e3 PFU	GSE43302		Mus musculus	41.4134	Lungs 2d post mutant H5N1 (PB1-F2 deleted) influenza A infection _vs_ mock infection	RNA expression	Agilent Mouse Whole Genome G4122A/G4122F	0.0013	fold change	-1.48
Study_72:Colorectal cancer samples chromosomal instability (CIN)-high or -low	GSE34489		Homo sapiens	94.9758	Colorectal cancer with low microsatellite instability - loss of heterozygosity >33% _vs_ <33%	RNA expression	Affymetrix GeneChip Human HG_U133 Plus 2.0	0.0036	fold change	3.14
Study_73:PBMC of type 1 diabetes patients before and after autologous stem cell transplantation	GSE29908		Homo sapiens	95.1239	PBMC of T1D patients 6mo after autologous hematopoietic stem cell transplantation _vs_ pre-treatmen	RNA expression	Affymetrix GeneChip Human HG_U133 Plus 2.0	0.0016	fold change	-2.82
Study_74:CpG methylation of non-small cell lung carcinoma (NSCLC) fibroblasts and normal lung fibroblasts	GSE27284		Homo sapiens	94.9055	Lung NSCLC carcinoma-associated fibroblasts CpG-Me DNA - male _vs_ female	sequence centric: DNA Methylation	Custom Human 2013	n/a	% differential	-41.2
Study_75:Pulmonary granuloma gene expression profiles during mycobacterium tuberculosis infection	GSE15335		Mus musculus	95.2708	Lung of mice - 4wk post infection MTB H37Rv (granuloma) _vs_ naive uninfected	RNA expression	Agilent Mouse Whole Genome G4122A/G4122F	0.0002	fold change	-8.18
Study_75:Pulmonary granuloma gene expression profiles during mycobacterium tuberculosis infection	GSE15335		Mus musculus	40.1397	Pulmonary granuloma of mice infected with MTB H37Rv - 6wk _vs_ 4wk post infection	RNA expression	Agilent Mouse Whole Genome G4122A/G4122F	0.0201	fold change	-1.45
Study_76:Expression in primary diffuse large B cell lymphomas of immune privileged sites	GSE10524		Homo sapiens	95.4927	Diffuse large B-cell lymphomas from immune priviledged sites - nodal _vs_ testicular	RNA expression	Affymetrix GeneChip Human HG_U133 Plus 2.0	0.0041	fold change	3.78
Study_77:Lungs from DDY mice with S. chartarum induced pulmonary arterial hypertension (PAH)	GSE23178		Mus musculus	94.6755	Lungs of DDY mice with S. chartarum spore induced pulmonary arterial hypertension _vs_ healthy mice	RNA expression	Affymetrix GeneChip Mouse MG_430 2.0	0.0385	fold change	-4.3
Study_78:Response to calvarial injury in aged and juvenile mice	GSE14424	Stanford Microarray Database (SMD)	Mus musculus	94.8659	Regenerated calvarial disc 2wk post injury in 60d old mice _vs_ 6d old mice	RNA expression	Custom Mouse	0.0458	fold change	3.72
Study_79:Gene Expression Profiling of Tumor Microenvironment during Breast Cancer Progression	GSE14548	bioTheranostics, Inc.	Homo sapiens	95.039	Stroma from invasive breast tumor grade 2 _vs_ normal	RNA expression	Affymetrix GeneChip Human X3P	0.0476	fold change	-10.1
Study_79:Gene Expression Profiling of Tumor Microenvironment during Breast Cancer Progression	GSE14548	bioTheranostics, Inc.	Homo sapiens	61.9325	Breast tumor grade 2 invasive epithelium _vs_ stroma	RNA expression	Affymetrix GeneChip Human X3P	0.0112	fold change	3.29
Study_79:Gene Expression Profiling of Tumor Microenvironment during Breast Cancer Progression	GSE14548	bioTheranostics, Inc.	Homo sapiens	51.085	Breast tumor grade 1 non invasive epithelium _vs_ stroma	RNA expression	Affymetrix GeneChip Human X3P	0.0307	fold change	3.04
Study_79:Gene Expression Profiling of Tumor Microenvironment during Breast Cancer Progression	GSE14548	bioTheranostics, Inc.	Homo sapiens	34.9216	Breast tumor grade 3 non invasive epithelium _vs_ stroma	RNA expression	Affymetrix GeneChip Human X3P	0.0305	fold change	2.35
Study_80:Placental malaria genome-wide analysis	GSE7586	Seattle Biomedical Research Institute	Homo sapiens	94.611	Placenta with evidence of a past PM-episode _vs_ placenta without malaria	RNA expression	Affymetrix GeneChip Human HG_U133 Plus 2.0	0.0461	fold change	1.61
Study_80:Placental malaria genome-wide analysis	GSE7586	Seattle Biomedical Research Institute	Homo sapiens	90.6355	Placenta with acute malaria _vs_ placenta without malaria	RNA expression	Affymetrix GeneChip Human HG_U133 Plus 2.0	0.0449	fold change	1.6
Study_81:T-cells from humanized mice infected with human T-lymphotropic virus type 1 PDZ deletion mutant	GSE102220		Homo sapiens	94.5072	T-cells from humanized mice infected with HTLV-1 TAX-PDZ deletion mutant _vs_ wildtype HTLV-1	RNA expression	Illumina iGenome UCSC, hg19, March 6, 2013 RefSeq	5.4e-24	fold change	163.358
Study_82:Liver tumor and non-tumor biopsies of patients with HCV-associated hepatocellular carcinoma	GSE78737		Homo sapiens	93.8879	Livers of HCV+ hepatocellular carcinoma patients - tumor periphery _vs_ non-tumor 2-3cm from tumor	RNA expression	Affymetrix GeneChip Human HG_U133 Plus 2.0	1e-09	fold change	-6.91
Study_82:Liver tumor and non-tumor biopsies of patients with HCV-associated hepatocellular carcinoma	GSE78737		Homo sapiens	93.4597	Livers of HCV+ hepatocellular carcinoma patients - tumor periphery _vs_ perilesional non-tumor	RNA expression	Affymetrix GeneChip Human HG_U133 Plus 2.0	1.7e-10	fold change	-7.7
Study_82:Liver tumor and non-tumor biopsies of patients with HCV-associated hepatocellular carcinoma	GSE78737		Homo sapiens	90.1697	Livers of HCV+ hepatocellular carcinoma patients - tumor center _vs_ perilesional non-tumor	RNA expression	Affymetrix GeneChip Human HG_U133 Plus 2.0	0.0135	fold change	-6.25
Study_82:Liver tumor and non-tumor biopsies of patients with HCV-associated hepatocellular carcinoma	GSE78737		Homo sapiens	90.501	Livers of HCV+ hepatocellular carcinoma patients - tumor periphery _vs_ non-tumor from edges	RNA expression	Affymetrix GeneChip Human HG_U133 Plus 2.0	2.1e-08	fold change	-5.65
Study_82:Liver tumor and non-tumor biopsies of patients with HCV-associated hepatocellular carcinoma	GSE78737		Homo sapiens	90.1031	Livers of hepatocellular carcinoma patients - tumor center _vs_ non-tumor 2-3cm from tumor	RNA expression	Affymetrix GeneChip Human HG_U133 Plus 2.0	0.0178	fold change	-5.61
Study_82:Liver tumor and non-tumor biopsies of patients with HCV-associated hepatocellular carcinoma	GSE78737		Homo sapiens	84.9358	Livers of HCV+ hepatocellular carcinoma patients - tumor center _vs_ non-tumor from edges	RNA expression	Affymetrix GeneChip Human HG_U133 Plus 2.0	0.0303	fold change	-4.59
Study_83:Pediatric acute lymphoblastic leukemia subtypes xenograft gene expression	GSE52991		Homo sapiens	94.2454	Acute lymphoblastic leukemia xenografts - T-ALL _vs_ MLL-ALL	RNA expression	Custom Human	2.2e-05	fold change	12.9
Study_84:Lungs of mice infected with different strains of the SARS virus	GSE50000		Mus musculus	93.633	Lungs of C57Bl6 mice - infected with SARS MA15 (WT lethal to mice) 7d _vs_ mock infection	RNA expression	Agilent Mouse Whole Genome G4122A/G4122F	0.0011	fold change	-8.61
Study_84:Lungs of mice infected with different strains of the SARS virus	GSE50000		Mus musculus	86.7122	Lungs of C57Bl6 mice - infected with SARS MA15 (WT lethal to mice) 2d _vs_ mock infection	RNA expression	Agilent Mouse Whole Genome G4122A/G4122F	0.0003	fold change	-8.22
Study_84:Lungs of mice infected with different strains of the SARS virus	GSE50000		Mus musculus	70.9733	Lungs of C57Bl6 mice - infected with SARS MA15 (WT lethal to mice) 1d _vs_ mock infection	RNA expression	Agilent Mouse Whole Genome G4122A/G4122F	5.8e-05	fold change	-4.05
Study_85:Lungs from CXCR3 knockouts infected with SARS MA15	GSE50878		Mus musculus	94.2045	Lungs from 10wk old C57BL/6 CXCR3 knockout infected with SARS MA15 7dpi _vs_ mock infected (PBS)	RNA expression	Agilent Mouse Whole Genome G4122A/G4122F	0.0001	fold change	-9.46
Study_85:Lungs from CXCR3 knockouts infected with SARS MA15	GSE50878		Mus musculus	89.996	Lungs from 10wk old C57BL/6 wildtype infected with SARS MA15 7dpi _vs_ mock infected (PBS)	RNA expression	Agilent Mouse Whole Genome G4122A/G4122F	0.0072	fold change	-8.18
Study_85:Lungs from CXCR3 knockouts infected with SARS MA15	GSE50878		Mus musculus	80.7441	Lungs from 10wk old C57BL/6 wildtype infected with SARS MA15 2dpi _vs_ mock infected (PBS)	RNA expression	Agilent Mouse Whole Genome G4122A/G4122F	0.0095	fold change	-8.35
Study_86:Bile ducts and gallbladder expression during a mouse model of biliary atresia	GSE41594		Mus musculus	93.7875	Bile duct and gallbladder of newborn mice 7d post Rhesus rotavirus infection _vs_ 3d post	RNA expression	Affymetrix GeneChip Mouse Gene Array version [1.0 ST or 1.1 ST] [transcript (gene) version]	0.0301	fold change	-3.1
Study_86:Bile ducts and gallbladder expression during a mouse model of biliary atresia	GSE41594		Mus musculus	75.9071	Bile duct and gallbladder of newborn mice 14d post Rhesus rotavirus infection _vs_ 3d post	RNA expression	Affymetrix GeneChip Mouse Gene Array version [1.0 ST or 1.1 ST] [transcript (gene) version]	0.0008	fold change	-3.86
Study_87:Pulmonary inflammatory responses induced by Francisella tularensis and other bacteria	GSE44320		Mus musculus	94.2045	Lungs 4hr post infection - Legionella pneumophila _vs_ mock controls	RNA expression	Agilent Mouse Whole Genome G4122A/G4122F	7.8e-06	fold change	-21.2
Study_87:Pulmonary inflammatory responses induced by Francisella tularensis and other bacteria	GSE44320		Mus musculus	67.6078	Lungs 4hr post infection - avirulent Yersinia pestis _vs_ mock controls	RNA expression	Agilent Mouse Whole Genome G4122A/G4122F	0.0261	fold change	-2.24
Study_87:Pulmonary inflammatory responses induced by Francisella tularensis and other bacteria	GSE44320		Mus musculus	67.8555	Lungs 4hr post infection - Psedomonas aeruginosa _vs_ mock controls	RNA expression	Agilent Mouse Whole Genome G4122A/G4122F	0.0001	fold change	-7.17
Study_87:Pulmonary inflammatory responses induced by Francisella tularensis and other bacteria	GSE44320		Mus musculus	66.3967	Lungs 4hr post infection - Francisella tularensis LVS _vs_ mock controls	RNA expression	Agilent Mouse Whole Genome G4122A/G4122F	0.0003	fold change	-3.09
Study_87:Pulmonary inflammatory responses induced by Francisella tularensis and other bacteria	GSE44320		Mus musculus	59.1499	Lungs 24hr post infection - Legionella pneumophila _vs_ mock controls	RNA expression	Agilent Mouse Whole Genome G4122A/G4122F	0.0047	fold change	-6.9
Study_87:Pulmonary inflammatory responses induced by Francisella tularensis and other bacteria	GSE44320		Mus musculus	51.4065	Lungs 24hr post infection - Pseudomonas aeruginosa _vs_ mock controls	RNA expression	Agilent Mouse Whole Genome G4122A/G4122F	0.0034	fold change	-6.88
Study_87:Pulmonary inflammatory responses induced by Francisella tularensis and other bacteria	GSE44320		Mus musculus	11.6704	Lungs 24hr post infection - Francisella tularensis SchuS4 _vs_ mock controls	RNA expression	Agilent Mouse Whole Genome G4122A/G4122F	0.0305	fold change	2.02
Study_87:Pulmonary inflammatory responses induced by Francisella tularensis and other bacteria	GSE44320		Mus musculus	10.983	Lungs 48hr post infection - Yersinia pestis _vs_ mock controls	RNA expression	Agilent Mouse Whole Genome G4122A/G4122F	0.0466	fold change	1.4
Study_87:Pulmonary inflammatory responses induced by Francisella tularensis and other bacteria	GSE44320		Mus musculus	10.7237	Lungs 48hr post infection - avirulent Yersinia pestis _vs_ mock controls	RNA expression	Agilent Mouse Whole Genome G4122A/G4122F	0.0276	fold change	1.75
Study_88:Mammary carcinomas from SV40 transgenic mice with different grades of disease	GSE29117		Mus musculus	93.9726	Mammary carcinomas from WAP-NP8 SV40 transgenic mice - grade 4 _vs_ grade 1	RNA expression	Affymetrix GeneChip Mouse MG_430 2.0	0.0078	fold change	6.41
Study_89:Comparison of normal thyroid tissue with papillary and anaplastic thyroid carcinomas	GSE33630		Homo sapiens	94.5376	Anaplastic thyroid carcinoma _vs_ normal thyroid	RNA expression	Affymetrix GeneChip Human HG_U133 Plus 2.0	1.2e-05	fold change	-25.3
Study_89:Comparison of normal thyroid tissue with papillary and anaplastic thyroid carcinomas	GSE33630		Homo sapiens	31.0465	Papillary thyroid carcinoma _vs_ normal thyroid	RNA expression	Affymetrix GeneChip Human HG_U133 Plus 2.0	5.2e-12	fold change	-1.78
Study_90:Gene signature of SV40 large T antigen-transgenic gastric tumors	GSE27712		Mus musculus	94.1903	Stomach antrum tumor of 90d old SV40 -T antigen transgenic mice _vs_ normal stomach_GPL4055	RNA expression	Illumina Sentrix Mouse-6 v1 (Target ID)	0.0013	fold change	16.4
Study_91:An induced pluripotent stem cell model for ataxia telangiectasia	GSE35347		Homo sapiens	94.0486	Cells from ataxia telangiectasia homozygous patients - iPSCs cells _vs_ fibroblasts	RNA expression	Custom Human	2.6e-07	fold change	35.5
Study_91:An induced pluripotent stem cell model for ataxia telangiectasia	GSE35347		Homo sapiens	86.0704	Cells from ataxia telangiectasia heterozygous patients - iPSCs cells _vs_ fibroblasts	RNA expression	Custom Human	7e-05	fold change	16.9
Study_91:An induced pluripotent stem cell model for ataxia telangiectasia	GSE35347		Homo sapiens	82.268	Induced pluripotent stem cells derived from ataxia talangiectasia homozygotes _vs_ normal patients	RNA expression	Custom Human	5.7e-08	fold change	2.41
Study_91:An induced pluripotent stem cell model for ataxia telangiectasia	GSE35347		Homo sapiens	20.3615	Induced pluripotent stem cells derived from ataxia talangiectasia heterozygotes _vs_ normal patient	RNA expression	Custom Human	0.0004	fold change	1.42
Study_92:Endometrial tumor gene expression profiles associated with stage, grade, and histology	GSE17025		Homo sapiens	94.1761	Endometrium - endometrial cancers _vs_ non-cancerous atrophic tissue	RNA expression	Affymetrix GeneChip Human HG_U133 Plus 2.0	1.4e-09	fold change	-7.29
Study_93:Pulmonary metastases and primary tumors of clear-cell RCC with different disease-free survivals	GSE22541		Homo sapiens	93.6032	Primary RCC at time of nephrectomy - metastasis to lymph node _vs_ no later metastasis	RNA expression	Affymetrix GeneChip Human HG_U133 Plus 2.0	4.6e-05	fold change	-7.28
Study_93:Pulmonary metastases and primary tumors of clear-cell RCC with different disease-free survivals	GSE22541		Homo sapiens	57.7841	Primary RCC at time of nephrectomy - metastasis to lung and skin _vs_ no later metastasis	RNA expression	Affymetrix GeneChip Human HG_U133 Plus 2.0	0.0423	fold change	-3.79
Study_93:Pulmonary metastases and primary tumors of clear-cell RCC with different disease-free survivals	GSE22541		Homo sapiens	53.9782	Primary RCC at time of nephrectomy - metastasis to lung and lymph node _vs_ no later metastasis	RNA expression	Affymetrix GeneChip Human HG_U133 Plus 2.0	0.039	fold change	-3.91
Study_94:Sarcoma samples from various body regions and subtypes	GSE21050		Homo sapiens	94.1035	Trunk wall region sarcoma samples - undifferentiated-sarcoma _vs_ other sarcoma subtypes	RNA expression	Affymetrix GeneChip Human HG_U133 Plus 2.0	2.9e-09	fold change	-4.55
Study_94:Sarcoma samples from various body regions and subtypes	GSE21050		Homo sapiens	91.6489	Sarcoma samples of other sarcoma subtype - Trunk wall region _vs_ extremities	RNA expression	Affymetrix GeneChip Human HG_U133 Plus 2.0	3.4e-06	fold change	3.73
Study_94:Sarcoma samples from various body regions and subtypes	GSE21050		Homo sapiens	84.2943	Internal trunk region sarcoma samples - other sarcoma subtypes _vs_ Liposarcoma-dedifferentiated	RNA expression	Affymetrix GeneChip Human HG_U133 Plus 2.0	0.0003	fold change	-2.13
Study_94:Sarcoma samples from various body regions and subtypes	GSE21050		Homo sapiens	81.5009	Trunk wall region sarcoma samples - undifferentiated-sarcoma _vs_ Leiomyosarcoma	RNA expression	Affymetrix GeneChip Human HG_U133 Plus 2.0	0.0062	fold change	-2.57
Study_94:Sarcoma samples from various body regions and subtypes	GSE21050		Homo sapiens	79.8594	Trunk wall region sarcoma samples - Liposarcoma-dedifferentiated _vs_ Leiomyosarcoma	RNA expression	Affymetrix GeneChip Human HG_U133 Plus 2.0	0.0029	fold change	-2.87
Study_94:Sarcoma samples from various body regions and subtypes	GSE21050		Homo sapiens	78.0835	Sarcoma samples of other sarcoma subtypes - Internal trunk region _vs_ extremities	RNA expression	Affymetrix GeneChip Human HG_U133 Plus 2.0	0.0072	fold change	-1.88
Study_94:Sarcoma samples from various body regions and subtypes	GSE21050		Homo sapiens	78.3318	Internal trunk region sarcoma samples - other sarcoma subtypes _vs_ Leiomyosarcoma	RNA expression	Affymetrix GeneChip Human HG_U133 Plus 2.0	0.0004	fold change	-3.91
Study_94:Sarcoma samples from various body regions and subtypes	GSE21050		Homo sapiens	53.1841	Sarcoma samples of Leiomyosarcoma subtype - Internal trunk region _vs_ extremities	RNA expression	Affymetrix GeneChip Human HG_U133 Plus 2.0	0.0343	fold change	2.19
Study_95:Expression in triple negative breast cancer patients before treatment with cisplatin	GSE18864		Homo sapiens	93.9602	Breast cancer reference pool - HER2+ _vs_ HER2-	RNA expression	Affymetrix GeneChip Human HG_U133 Plus 2.0	0.0004	fold change	-2.76
Study_96:expO project: Ovarian Cancer subset	GSE2109		Homo sapiens	93.6032	Ovarian Cancer Pathological Grade 3 _vs_ Grade 1	RNA expression	Affymetrix GeneChip Human HG_U133 Plus 2.0	0.0011	fold change	4.4
Study_96:expO project: Ovarian Cancer subset	GSE2109		Homo sapiens	91.1046	Ovarian Cancer Pathological T3 _vs_ T1	RNA expression	Affymetrix GeneChip Human HG_U133 Plus 2.0	0.0022	fold change	2.16
Study_96:expO project: Ovarian Cancer subset	GSE2109		Homo sapiens	89.2522	Ovarian Cancer Pathological Stage 3 _vs_ Stage 1	RNA expression	Affymetrix GeneChip Human HG_U133 Plus 2.0	0.006	fold change	2.09
Study_97:Lymphocyte predominant Hodgkin lymphoma and its relationship to other lymphomas	GSE12453	University of Duisburg-Essen, Medical School	Homo sapiens	94.2489	Nodular lymphocyte predominant Hodgkin lymphoma _vs_ Burkitt lymphoma	RNA expression	Affymetrix GeneChip Human HG_U133 Plus 2.0	0.0042	fold change	9.73
Study_97:Lymphocyte predominant Hodgkin lymphoma and its relationship to other lymphomas	GSE12453	University of Duisburg-Essen, Medical School	Homo sapiens	17.6501	Nodular lymphocyte predominant Hodgkin lymphoma _vs_ centroblasts	RNA expression	Affymetrix GeneChip Human HG_U133 Plus 2.0	0.0499	fold change	1.75
Study_98:Induced pluripotent stem cells derived from fibroblasts of ataxia-telangiectasia patients	GSE78716		Homo sapiens	93.5314	iPSCs from ataxia-telangiectasia fibroblasts _vs_ parental ataxia-telangiectasia fibroblasts	RNA expression	Affymetrix GeneChip Human HG_U133 Plus 2.0	0.0296	fold change	94.9
Study_99:TCGA Analysis of RNA expression for Acute Myeloid Leukemia	GSE68833		Homo sapiens	93.247	Bone marrow of acute myeloid leukemia patients - cytogenetic del (7q) _vs_ cytogenetics normal	RNA expression	Affymetrix GeneChip Human HG_U133 Plus 2.0	0.0019	fold change	3.12
Study_99:TCGA Analysis of RNA expression for Acute Myeloid Leukemia	GSE68833		Homo sapiens	82.3737	Bone marrow of acute myeloid leukemia patients - FAB M2 _vs_ M0	RNA expression	Affymetrix GeneChip Human HG_U133 Plus 2.0	0.0479	fold change	-2.19
Study_99:TCGA Analysis of RNA expression for Acute Myeloid Leukemia	GSE68833		Homo sapiens	77.1034	Bone marrow of acute myeloid leukemia patients - FAB M4 _vs_ M0	RNA expression	Affymetrix GeneChip Human HG_U133 Plus 2.0	0.0065	fold change	-2.92
Study_99:TCGA Analysis of RNA expression for Acute Myeloid Leukemia	GSE68833		Homo sapiens	73.9941	Bone marrow of acute myeloid leukemia patients - FAB M3 _vs_ M0	RNA expression	Affymetrix GeneChip Human HG_U133 Plus 2.0	0.0004	fold change	-4.4
Study_99:TCGA Analysis of RNA expression for Acute Myeloid Leukemia	GSE68833		Homo sapiens	68.3948	Bone marrow of acute myeloid leukemia patients - cytogenetic inv (16) _vs_ cytogenetics normal	RNA expression	Affymetrix GeneChip Human HG_U133 Plus 2.0	1.1e-08	fold change	-2.32
Study_99:TCGA Analysis of RNA expression for Acute Myeloid Leukemia	GSE68833		Homo sapiens	63.6821	Bone marrow of acute myeloid leukemia patients - FAB M5 _vs_ M0	RNA expression	Affymetrix GeneChip Human HG_U133 Plus 2.0	0.0037	fold change	-3.25
Study_99:TCGA Analysis of RNA expression for Acute Myeloid Leukemia	GSE68833		Homo sapiens	41.5521	Bone marrow of acute myeloid leukemia patients - cytogenetic t (8;21) _vs_ cytogenetics normal	RNA expression	Affymetrix GeneChip Human HG_U133 Plus 2.0	1e-06	fold change	-1.91
Study_99:TCGA Analysis of RNA expression for Acute Myeloid Leukemia	GSE68833		Homo sapiens	39.2687	Bone marrow of acute myeloid leukemia patients - cytogenetic t (15;17) _vs_ cytogenetics normal	RNA expression	Affymetrix GeneChip Human HG_U133 Plus 2.0	0.0002	fold change	-1.84
Study_100:Diffuse large B-Cell lymphoma subtypes using B-cell associated gene signatures (BAGS) classification	GSE56315		Homo sapiens	93.3899	Naive B-cells - diffuse large B-cell lymphoma based on BAGS classification _vs_ healthy FACS sorted	RNA expression	Affymetrix GeneChip Human HG_U133 Plus 2.0	0.0002	fold change	-72.9
Study_100:Diffuse large B-Cell lymphoma subtypes using B-cell associated gene signatures (BAGS) classification	GSE56315		Homo sapiens	32.1256	Memory B-cells - diffuse large B-cell lymphoma based on BAGS classification _vs_ healthy FACS sorte	RNA expression	Affymetrix GeneChip Human HG_U133 Plus 2.0	0.0317	fold change	-8.32
Study_100:Diffuse large B-Cell lymphoma subtypes using B-cell associated gene signatures (BAGS) classification	GSE56315		Homo sapiens	21.5678	Centrocytes - diffuse large B-cell lymphoma based on BAGS classification _vs_ healthy FACS sorted	RNA expression	Affymetrix GeneChip Human HG_U133 Plus 2.0	4.1e-07	fold change	-5.49
Study_100:Diffuse large B-Cell lymphoma subtypes using B-cell associated gene signatures (BAGS) classification	GSE56315		Homo sapiens	17.6324	Plasmablasts - diffuse large B-cell lymphoma based on BAGS classification _vs_ healthy FACS sorted	RNA expression	Affymetrix GeneChip Human HG_U133 Plus 2.0	4.8e-05	fold change	-5.61
Study_100:Diffuse large B-Cell lymphoma subtypes using B-cell associated gene signatures (BAGS) classification	GSE56315		Homo sapiens	11.6113	Centroblasts - diffuse large B-cell lymphoma based on BAGS classification _vs_ healthy FACS sorted	RNA expression	Affymetrix GeneChip Human HG_U133 Plus 2.0	0.001	fold change	-3.31
Study_101:Human fibroblasts infected with wildtype or cytomegalovirus with US17 deleted	GSE50955		Homo sapiens	92.596	Fibroblasts 96hr post infection with HCMV with US17 deletion _vs_ 96hr post mock infection	RNA expression	Illumina HumanHT-12 V4.0 expression beadchip	1.7e-05	fold change	13.5
Study_101:Human fibroblasts infected with wildtype or cytomegalovirus with US17 deleted	GSE50955		Homo sapiens	93.4091	Fibroblasts 96hr post infection with wildtype HCMV _vs_ 96hr post mock infection	RNA expression	Illumina HumanHT-12 V4.0 expression beadchip	2.9e-05	fold change	11.3
Study_101:Human fibroblasts infected with wildtype or cytomegalovirus with US17 deleted	GSE50955		Homo sapiens	71.343	Fibroblasts 12hr post infection with HCMV with US17 deletion _vs_ 96hr post mock infection	RNA expression	Illumina HumanHT-12 V4.0 expression beadchip	0.0013	fold change	2.35
Study_101:Human fibroblasts infected with wildtype or cytomegalovirus with US17 deleted	GSE50955		Homo sapiens	49.0321	Fibroblasts 12hr post infection with wildtype HCMV _vs_ 96hr post mock infection	RNA expression	Illumina HumanHT-12 V4.0 expression beadchip	0.0043	fold change	1.82
Study_102:Bone marrow or peripheral blood mononuclear cells of pediatric acute myeloid leukemia patients	GSE35784		Homo sapiens	93.4597	BMMCs/PBMCs of pediatric AML patients with other abnormal karyotype _vs_ normal karyotype controls	RNA expression	Affymetrix GeneChip Human HG_U133 Plus 2.0	0.0037	fold change	2.6
Study_102:Bone marrow or peripheral blood mononuclear cells of pediatric acute myeloid leukemia patients	GSE35784		Homo sapiens	64.7216	BMMCs/PBMCs of pediatric AML patients with 11q23/MLL abnormality _vs_ normal karyotype controls	RNA expression	Affymetrix GeneChip Human HG_U133 Plus 2.0	0.0406	fold change	2.21
Study_102:Bone marrow or peripheral blood mononuclear cells of pediatric acute myeloid leukemia patients	GSE35784		Homo sapiens	34.2851	BMMCs/PBMCs of pediatric AML patients with inv(16) _vs_ normal karyotype controls	RNA expression	Affymetrix GeneChip Human HG_U133 Plus 2.0	0.019	fold change	-1.62
Study_103:Gene-expression profiles of ascites-cytology-positive ovarian cancer	GSE39204		Homo sapiens	93.4597	Ovarian cancer - Stage 3 _vs_ Stage 1	RNA expression	Affymetrix GeneChip Human HG_U133 Plus 2.0	0.0003	fold change	3.53
Study_103:Gene-expression profiles of ascites-cytology-positive ovarian cancer	GSE39204		Homo sapiens	71.9155	Ovarian cancer - clear histology _vs_ serous histology	RNA expression	Affymetrix GeneChip Human HG_U133 Plus 2.0	0.0003	fold change	-4.32
Study_104:Neural stem cell derived medulloblastoma tumors	GSE36594		Mus musculus	93.4946	Orthotopic tumor from P0 cerebellar neural stem cells expressing N-myc(T58A) _vs_ normal cerelleum	RNA expression	Custom Mouse	0.0393	fold change	-9.73
Study_104:Neural stem cell derived medulloblastoma tumors	GSE36594		Mus musculus	90.4961	Cells derived from medulloblastoma from GTML model mice (induced MYC expression) _vs_ primary tumor	RNA expression	Custom Mouse	6.6e-06	fold change	-13.4
Study_104:Neural stem cell derived medulloblastoma tumors	GSE36594		Mus musculus	89.0932	Orthotopic tumor from E16 cerebellar neural stem cells expressing N-myc(T58A) _vs_ normal cerelleum	RNA expression	Custom Mouse	0.0294	fold change	-8.2
Study_104:Neural stem cell derived medulloblastoma tumors	GSE36594		Mus musculus	22.7989	Medulloblastoma from GTML model mice (induced MYC expression) _vs_ normal cerebellum	RNA expression	Custom Mouse	0.0004	fold change	-1.43
Study_105:Lungs of mice challenged with human strains of Influenza A	GSE36328		Mus musculus	92.6046	Lungs 5d post influenza A Mexico-4482-09 strain infection _vs_ mock infection	RNA expression	Agilent Mouse Whole Genome G4122A/G4122F	0.0016	fold change	-1.24
Study_105:Lungs of mice challenged with human strains of Influenza A	GSE36328		Mus musculus	79.0901	Lungs 3d post influenza A reconstructed-1918 strain infection _vs_ mock infection	RNA expression	Agilent Mouse Whole Genome G4122A/G4122F	0.0015	fold change	-1.31
Study_105:Lungs of mice challenged with human strains of Influenza A	GSE36328		Mus musculus	77.0511	Lungs 5d post influenza A reconstructed-1918 strain infection _vs_ mock infection	RNA expression	Agilent Mouse Whole Genome G4122A/G4122F	0.0008	fold change	-1.26
Study_105:Lungs of mice challenged with human strains of Influenza A	GSE36328		Mus musculus	72.5289	Lungs 3d post influenza A Mexico-4482-09 strain infection _vs_ mock infection	RNA expression	Agilent Mouse Whole Genome G4122A/G4122F	0.0001	fold change	-1.21
Study_105:Lungs of mice challenged with human strains of Influenza A	GSE36328		Mus musculus	69.6398	Lungs 5d post influenza A mouse-adapted California-04-2009 strain infection _vs_ mock infection	RNA expression	Agilent Mouse Whole Genome G4122A/G4122F	0.0008	fold change	-1.28
Study_106:Lung adenocarcinoma and adjacent non-tumor lung tissue gene expression	GSE32863		Homo sapiens	92.8954	Lung adenocarcinoma - current tobacco smoker _vs_ never smoked tobacco	RNA expression	Illumina Human HT-12 (WG-6) v3.0 expression beadchip	0.0027	fold change	-1.78
Study_106:Lung adenocarcinoma and adjacent non-tumor lung tissue gene expression	GSE32863		Homo sapiens	71.399	Lung tissue adjacent to tumor - current tobacco smoker _vs_ never smoked tobacco	RNA expression	Illumina Human HT-12 (WG-6) v3.0 expression beadchip	0.0016	fold change	1.26
Study_107:A new subtype of bone sarcoma defined by BCOR-CCNB3 gene fusion	GSE34800		Homo sapiens	92.7541	Bone sarcomas with BCOR-CCNB3 gene fusion _vs_ Ewing sarcomas with EWS-FLI1 fusion	RNA expression	Affymetrix GeneChip Human HG_U133 Plus 2.0	0.0005	fold change	-51.6
Study_108:Spatial and Temporal Regulation of Gene Expression in the Mammalian Growth Plate	GSE16981		Rattus norvegicus	93.5699	Proximal tibiae proliferative zone of 3wk old castrated rats _vs_ 1wk uncastrated hypertrophic zone	RNA expression	Affymetrix GeneChip Rat RAE230 2.0	5.1e-06	fold change	9.52
Study_108:Spatial and Temporal Regulation of Gene Expression in the Mammalian Growth Plate	GSE16981		Rattus norvegicus	88.9252	Proximal tibiae proliferative zone of 6wk old castrated rats _vs_ 3wk castrated rats	RNA expression	Affymetrix GeneChip Rat RAE230 2.0	0.0055	fold change	-2.1
Study_108:Spatial and Temporal Regulation of Gene Expression in the Mammalian Growth Plate	GSE16981		Rattus norvegicus	76.4678	Proximal tibiae proliferative zone of 12wk old castrated rats _vs_ 1wk uncastrated hypertrophic zon	RNA expression	Affymetrix GeneChip Rat RAE230 2.0	4.3e-06	fold change	6.65
Study_108:Spatial and Temporal Regulation of Gene Expression in the Mammalian Growth Plate	GSE16981		Rattus norvegicus	67.9191	Proximal tibiae proliferative zone of 9wk old castrated rats _vs_ 1wk uncastrated hypertrophic zone	RNA expression	Affymetrix GeneChip Rat RAE230 2.0	2.4e-05	fold change	5.28
Study_108:Spatial and Temporal Regulation of Gene Expression in the Mammalian Growth Plate	GSE16981		Rattus norvegicus	65.4382	Proximal tibiae proliferative zone of 6wk old castrated rats _vs_ 1wk uncastrated hypertrophic zone	RNA expression	Affymetrix GeneChip Rat RAE230 2.0	1.4e-05	fold change	4.53
Study_108:Spatial and Temporal Regulation of Gene Expression in the Mammalian Growth Plate	GSE16981		Rattus norvegicus	64.3534	Proximal tibiae proliferative zone of 9wk old castrated rats _vs_ 3wk castrated rats	RNA expression	Affymetrix GeneChip Rat RAE230 2.0	0.0164	fold change	-1.8
Study_108:Spatial and Temporal Regulation of Gene Expression in the Mammalian Growth Plate	GSE16981		Rattus norvegicus	22.5765	Proximal tibiae proliferative zone of 6wk old castrated rats _vs_ 1wk uncastrated proliferative	RNA expression	Affymetrix GeneChip Rat RAE230 2.0	0.001	fold change	-2.02
Study_108:Spatial and Temporal Regulation of Gene Expression in the Mammalian Growth Plate	GSE16981		Rattus norvegicus	13.7057	Proximal tibiae proliferative zone of 3wk old castrated rats _vs_ 1wk uncastrated resting zone	RNA expression	Affymetrix GeneChip Rat RAE230 2.0	0.0251	fold change	1.75
Study_108:Spatial and Temporal Regulation of Gene Expression in the Mammalian Growth Plate	GSE16981		Rattus norvegicus	13.8005	Proximal tibiae proliferative zone of 9wk old castrated rats _vs_ 1wk uncastrated proliferative	RNA expression	Affymetrix GeneChip Rat RAE230 2.0	0.0019	fold change	-1.73
Study_109:Myotonic dystrophies DM1 and DM2 and normal skeletal muscle biopsies	GSE7014		Homo sapiens	93.0596	Skeletal muscle - myotonic dystrophy 2 patients _vs_ pooled samples of healthy controls	RNA expression	Affymetrix GeneChip Human HG_U133 Set	0.0296	fold change	3.83
Study_110:Left ventricle myocytes from patients with congestive heart failure	GSE8331	Jichi Medical University	Homo sapiens	93.3184	Left ventricle myocytes from congestive heart failure patients _vs_ healthy patients	RNA expression	Affymetrix GeneChip Human HG_U133 Plus 2.0	0.0135	fold change	-2.56
Study_111:Renal cell carcinomas - Clear cell, papillary, chromophobe, and oncocytoma	GSE4125	Stanford Microarray Database (SMD)	Homo sapiens	92.8298	Renal cell carcinoma with granular cells _vs_ chromophobe renal cell carcinoma	RNA expression	Custom Human	0.0448	fold change	-5.56
Study_111:Renal cell carcinomas - Clear cell, papillary, chromophobe, and oncocytoma	GSE4125	Stanford Microarray Database (SMD)	Homo sapiens	72.0627	Renal vein tumor thrombi accompanying clear cell carcinoma _vs_ normal kidney tissue	RNA expression	Custom Human	0.005	fold change	-6.36
Study_111:Renal cell carcinomas - Clear cell, papillary, chromophobe, and oncocytoma	GSE4125	Stanford Microarray Database (SMD)	Homo sapiens	68.4004	Renal cell carcinoma with granular cells _vs_ normal kidney tissue	RNA expression	Custom Human	0.0295	fold change	-4.54
Study_111:Renal cell carcinomas - Clear cell, papillary, chromophobe, and oncocytoma	GSE4125	Stanford Microarray Database (SMD)	Homo sapiens	56.8932	Renal cell carcinoma with clear cells _vs_ normal kidney tissue	RNA expression	Custom Human	0.0015	fold change	-3.73
Study_111:Renal cell carcinomas - Clear cell, papillary, chromophobe, and oncocytoma	GSE4125	Stanford Microarray Database (SMD)	Homo sapiens	43	Papillary renal cell carcinoma _vs_ normal kidney tissue	RNA expression	Custom Human	0.0269	fold change	-2.4
Study_112:Lung myofibroblasts from patients with idiopathic pulmonary fibrosis grown on 3D matrices	GSE11196	McGill Univeristy	Homo sapiens	93.247	Heavy polyribosomal RNA of non-contractile myofibroblasts from IPF patients _vs_ control	RNA expression	Affymetrix GeneChip Human HG_U133 Plus 2.0	0.0211	fold change	-2.4
Study_113:PBMC from mildly and moderately obese subjects	GSE69039		Homo sapiens	92.1133	PBMC from subjects - moderately obese _vs_ normal weight	RNA expression	Illumina HumanHT-12 V4.0 expression beadchip	0.0008	fold change	1.68
Study_114:Heart and skeletal muscles from Duchenne muscular dystrophy, myotonic dystrophy type 1 or 2 subjects	GSE86356		Homo sapiens	92.2203	Skeletal muscles from subjects with myotnic dystrophy type 1 _vs_ healthy	RNA expression	Illumina iGenome UCSC, hg19, March 6, 2013 RefSeq	4.9e-09	fold change	3.22208
Study_115:Lungs of TLR3-/- mice infected with SARS-CoV	GSE68820		Mus musculus	91.8695	Lungs of mice 7d post SARS-CoV infection - TLR3 KO _vs_ WT	RNA expression	Agilent Mouse Whole Genome G4122A/G4122F	0.0004	fold change	-1.64
Study_115:Lungs of TLR3-/- mice infected with SARS-CoV	GSE68820		Mus musculus	90.9686	Lungs of TLF3 KO mice - 4d post SARs-CoV infection _vs_ mock infection	RNA expression	Agilent Mouse Whole Genome G4122A/G4122F	1.6e-05	fold change	-8.53
Study_115:Lungs of TLR3-/- mice infected with SARS-CoV	GSE68820		Mus musculus	74.994	Lungs of TLF3 WT mice - 2d post SARs-CoV infection _vs_ mock infection	RNA expression	Agilent Mouse Whole Genome G4122A/G4122F	6.2e-06	fold change	-7.27
Study_115:Lungs of TLR3-/- mice infected with SARS-CoV	GSE68820		Mus musculus	73.8585	Lungs of TLF3 KO mice - 2d post SARs-CoV infection _vs_ mock infection	RNA expression	Agilent Mouse Whole Genome G4122A/G4122F	3.7e-06	fold change	-8.05
Study_115:Lungs of TLR3-/- mice infected with SARS-CoV	GSE68820		Mus musculus	72.9852	Lungs of TLF3 WT mice - 4d post SARs-CoV infection _vs_ mock infection	RNA expression	Agilent Mouse Whole Genome G4122A/G4122F	0.0013	fold change	-3.94
Study_115:Lungs of TLR3-/- mice infected with SARS-CoV	GSE68820		Mus musculus	60.7792	Lungs of TLF3 WT mice - 7d post SARs-CoV infection _vs_ mock infection	RNA expression	Agilent Mouse Whole Genome G4122A/G4122F	2.6e-06	fold change	-3.1
Study_116:Skin fibroblasts at high passage number or treated to induce senescence	GSE60340		Homo sapiens	91.9033	Skin fibroblasts of Li-Fraumeni patient at growth arrest passages 28-30 _vs_ passages 10-12	RNA expression	Illumina iGenome UCSC, hg19, March 6, 2013 RefSeq	2.3e-18	fold change	33.5351
Study_117:Ovarian cancer of Lynch syndrome patients compared to sporadic ovarian cancers	GSE37394		Homo sapiens	92.4625	Ovarian cancer - hereditary (Lynch syndrome patients) _vs_ sporadic	RNA expression	Illumina HumanRef-8 (WG-DASL) v3.0 expression beadchip	0.0022	fold change	-4.33
Study_117:Ovarian cancer of Lynch syndrome patients compared to sporadic ovarian cancers	GSE37394		Homo sapiens	71.1339	Ovarian cancer - clear cell histotype _vs_ serous histotype	RNA expression	Illumina HumanRef-8 (WG-DASL) v3.0 expression beadchip	0.0045	fold change	-4.94
Study_117:Ovarian cancer of Lynch syndrome patients compared to sporadic ovarian cancers	GSE37394		Homo sapiens	68.6568	Ovarian cancer - Stage III _vs_ Stage I	RNA expression	Illumina HumanRef-8 (WG-DASL) v3.0 expression beadchip	0.0087	fold change	3.36
Study_118:Lungs of mice infected with mutant (PB-F2 deleted) H5N1 influenza A viruses	GSE44441		Mus musculus	91.8695	Lungs 7d post mutant H5N1 (PB1-F2 deleted) influenza A infection _vs_ mock infection	RNA expression	Agilent Mouse Whole Genome G4122A/G4122F	0.0285	fold change	-23.2
Study_118:Lungs of mice infected with mutant (PB-F2 deleted) H5N1 influenza A viruses	GSE44441		Mus musculus	85.3548	Lungs 4d post mutant H5N1 (PB1-F2 deleted) influenza A infection _vs_ mock infection	RNA expression	Agilent Mouse Whole Genome G4122A/G4122F	9.6e-05	fold change	-11.7
Study_118:Lungs of mice infected with mutant (PB-F2 deleted) H5N1 influenza A viruses	GSE44441		Mus musculus	58.1476	Lungs 2d post mutant H5N1 (PB1-F2 deleted) influenza A infection _vs_ mock infection	RNA expression	Agilent Mouse Whole Genome G4122A/G4122F	0.0002	fold change	-3.44
Study_119:Lung airway gene expression during B. pertussis infection	GSE33995		Mus musculus	92.042	Lung 2d post 1 x 10^6 CFU WT B. pertussis infection _vs_ mock infection 2d	RNA expression	Illumina MouseRef-8 v2.0 expression beadchip	0.0436	fold change	-1.77
Study_119:Lung airway gene expression during B. pertussis infection	GSE33995		Mus musculus	77.2833	Lung 4d post 1 x 10^6 CFU WT B. pertussis infection _vs_ mock infection 2d	RNA expression	Illumina MouseRef-8 v2.0 expression beadchip	0.036	fold change	-2.21
Study_119:Lung airway gene expression during B. pertussis infection	GSE33995		Mus musculus	63.7414	Lung 2d post 30 x 10^6 CFU dPT B. pertussis (toxin deficient) infection _vs_ mock infection 2d	RNA expression	Illumina MouseRef-8 v2.0 expression beadchip	0.0392	fold change	-1.87
Study_120:Primary lung adenocarcinoma expression profiles	GSE31908		Homo sapiens	92.1285	Lung adenocarcinoma - MSCKK histolical subtype BWFI _vs_ ACA_GPL96_GPL97	RNA expression	Affymetrix GeneChip Human HG_U133 Plus 2.0	0.0027	fold change	2.31
Study_121:Analysis of bone metastases of human non-small cell lung cancer (NSCLC) in mice	GSE29391		Homo sapiens	91.7465	NSCLC ACC-LC319-bone2 cell line xenograft metastasis to bone _vs_ ACC-LC319-bone2 cell line	RNA expression	Agilent Human Whole Genome G4112A/G4112F	0.0003	fold change	-22.3
Study_121:Analysis of bone metastases of human non-small cell lung cancer (NSCLC) in mice	GSE29391		Homo sapiens	89.2618	NSCLC ACC-LC319-bone2 cell line xenograft metastasis to liver _vs_ACC-LC319-bone2 cell line	RNA expression	Agilent Human Whole Genome G4112A/G4112F	0.0047	fold change	-18.3
Study_121:Analysis of bone metastases of human non-small cell lung cancer (NSCLC) in mice	GSE29391		Homo sapiens	88.9173	NSCLC ACC-LC319-bone2 cell line xenograft metastasis to lung _vs_ ACC-LC319-bone2 cell line	RNA expression	Agilent Human Whole Genome G4112A/G4112F	0.0091	fold change	-17.1
Study_121:Analysis of bone metastases of human non-small cell lung cancer (NSCLC) in mice	GSE29391		Homo sapiens	9.27455	NSCLC ACC-LC319-bone2 cell line xenograft metastasis to liver _vs_ normal mouse liver	RNA expression	Agilent Human Whole Genome G4112A/G4112F	0.0223	fold change	6.38
Study_122:Ovarian adenocarcinomas - a comparison of pathological subtype, grade and stage	GSE26193		Homo sapiens	91.8544	Ovarian adenocarcinomas - stage III _vs_ stage Ia	RNA expression	Affymetrix GeneChip Human HG_U133 Plus 2.0	0.0355	fold change	2.96
Study_122:Ovarian adenocarcinomas - a comparison of pathological subtype, grade and stage	GSE26193		Homo sapiens	87.5994	Ovarian adenocarcinomas - mucinous _vs_ serous subtype	RNA expression	Affymetrix GeneChip Human HG_U133 Plus 2.0	0.0021	fold change	-5.85
Study_122:Ovarian adenocarcinomas - a comparison of pathological subtype, grade and stage	GSE26193		Homo sapiens	85.1122	Ovarian adenocarcinomas - stage IV _vs_ stage Ia	RNA expression	Affymetrix GeneChip Human HG_U133 Plus 2.0	0.0404	fold change	2.9
Study_123:Leukemic cells in defined cell cycle states from chronic myelogenous leukemia (CML) patients	GSE24739		Homo sapiens	91.7852	CD34+ blood cells in G1-S-G2-M stage from CML patients _vs_ normal G0 stage bone marrow cells	RNA expression	Affymetrix GeneChip Human HG_U133 Plus 2.0	0.0127	fold change	-4.83
Study_123:Leukemic cells in defined cell cycle states from chronic myelogenous leukemia (CML) patients	GSE24739		Homo sapiens	85.2893	CD34+ blood cells in G0 stage from CML patients _vs_ normal G0 stage bone marrow cells	RNA expression	Affymetrix GeneChip Human HG_U133 Plus 2.0	0.0153	fold change	-4.23
Study_124:Tendinopathy-associated gene expression profiles	GSE26051		Homo sapiens	91.7852	Tendon of patients with tendinopathy - diseased _vs_ non-lesional	RNA expression	Affymetrix GeneChip Human HG_U133 Plus 2.0	0.0006	fold change	-2.77
Study_125:Colorectal cancer profiling and outcome prediction after resection and adjuvant chemotherapy (CT)	GSE17538		Homo sapiens	91.8544	Colon tumor (diagnostic) - stage 4 _vs_ stage 1	RNA expression	Affymetrix GeneChip Human HG_U133 Plus 2.0	0.0111	fold change	1.51
Study_126:Supervised Risk Predictor of Breast Cancer Based on Biological Subtypes	GSE10886		Homo sapiens	92.5754	Breast cancer HER2+ subtype _vs_ normal breast tissue	RNA expression	Custom Human	0.003	fold change	-5.18
Study_126:Supervised Risk Predictor of Breast Cancer Based on Biological Subtypes	GSE10886		Homo sapiens	92.2628	Breast Cancer pre-treatment lymph node metastasis - died of cancer _vs_ no recurrence and lived	RNA expression	Custom Human	0.0399	fold change	1.53
Study_126:Supervised Risk Predictor of Breast Cancer Based on Biological Subtypes	GSE10886		Homo sapiens	79.9923	Breast cancer LuminalA subtype _vs_ normal breast tissue	RNA expression	Custom Human	0.0002	fold change	-2.61
Study_126:Supervised Risk Predictor of Breast Cancer Based on Biological Subtypes	GSE10886		Homo sapiens	65.4373	Breast cancer basal-like subtype _vs_ normal breast tissue	RNA expression	Custom Human	6.8e-05	fold change	-2.49
Study_126:Supervised Risk Predictor of Breast Cancer Based on Biological Subtypes	GSE10886		Homo sapiens	64.3227	Breast cancer LuminalB subtype _vs_ normal breast tissue	RNA expression	Custom Human	0.0076	fold change	-2.42
Study_127:Cortex derived fetal neural stem cells and glioma neural stem cells	GSE15209	University of Cambridge	Homo sapiens	92.3361	Giant cell glioblastoma _vs_ normal brain cortex	RNA expression	Affymetrix GeneChip Human HG_U133 Plus 2.0	2.6e-05	fold change	-49
Study_127:Cortex derived fetal neural stem cells and glioma neural stem cells	GSE15209	University of Cambridge	Homo sapiens	57.46	Oligoastrocytoma _vs_ normal brain cortex	RNA expression	Affymetrix GeneChip Human HG_U133 Plus 2.0	6.5e-07	fold change	-10.4
Study_127:Cortex derived fetal neural stem cells and glioma neural stem cells	GSE15209	University of Cambridge	Homo sapiens	47.1098	Glioblastoma _vs_ normal brain cortex	RNA expression	Affymetrix GeneChip Human HG_U133 Plus 2.0	0.0002	fold change	-7.43
Study_128:Androgen-independent prostate cancers	GSE5803	Institute of Genetics, Fudan University	Homo sapiens	92.3873	Androgen dependent prostate cancer samples _vs_ normal prostate	RNA expression	Custom Human	0.0166	fold change	-2.35
Study_128:Androgen-independent prostate cancers	GSE5803	Institute of Genetics, Fudan University	Homo sapiens	35.8361	Androgen independent prostate cancer samples _vs_ androgen dependent prostate cancer	RNA expression	Custom Human	0.0004	fold change	2.68
Study_129:Cortical regions and cerebellum from brains of symptomatic/asymptomatic Alzheimer's disease patients	GSE118553		Homo sapiens	91.088	Temporal cortex tissue of patients with Alzheimer's disease _vs_ asymptomatic Alzheimer's disease	RNA expression	Illumina HumanHT-12 V4.0 expression beadchip	0.0001	fold change	-1.47
Study_129:Cortical regions and cerebellum from brains of symptomatic/asymptomatic Alzheimer's disease patients	GSE118553		Homo sapiens	84.9041	Temporal cortex tissue of Alzheimer's disease patients _vs_ control subjects	RNA expression	Illumina HumanHT-12 V4.0 expression beadchip	0.0028	fold change	-1.45
Study_129:Cortical regions and cerebellum from brains of symptomatic/asymptomatic Alzheimer's disease patients	GSE118553		Homo sapiens	60.2613	Frontal cortex tissue of Alzheimer's disease patients _vs_ control subjects	RNA expression	Illumina HumanHT-12 V4.0 expression beadchip	0.0238	fold change	-1.3
Study_129:Cortical regions and cerebellum from brains of symptomatic/asymptomatic Alzheimer's disease patients	GSE118553		Homo sapiens	54.18	Entorhinal cortex tissue of Alzheimer's disease patients _vs_ control subjects	RNA expression	Illumina HumanHT-12 V4.0 expression beadchip	0.0004	fold change	-1.5
Study_129:Cortical regions and cerebellum from brains of symptomatic/asymptomatic Alzheimer's disease patients	GSE118553		Homo sapiens	39.3568	Entorhinal cortex tissue of patients with Alzheimer's disease _vs_ asymptomatic Alzheimer's disease	RNA expression	Illumina HumanHT-12 V4.0 expression beadchip	0.0052	fold change	-1.24
Study_130:Peripheral blood mononuclear cells of patients with acute myeloid leukemia	GSE65409		Homo sapiens	91.0465	PBMC of acute myeloid leukemia patients _vs_ bone marrow cells of healthy donors	RNA expression	Illumina Human HT-12 (WG-6) v3.0 expression beadchip	1.9e-07	fold change	-4.54
Study_131:Myeloid dendritic cells from cord or adult blood monocytes infected with cytomegalovirus	GSE101855		Homo sapiens	91.1727	Myeloid DC from cord blood monocytes of neonatal donors - CMV infected 16hr _vs_ mock infected 16hr	RNA expression	Affymetrix GeneChip Human HG_U133 Plus 2.0	0.0034	fold change	17.7
Study_131:Myeloid dendritic cells from cord or adult blood monocytes infected with cytomegalovirus	GSE101855		Homo sapiens	87.8488	Myeloid DC from blood monocytes of adult donors - CMV infected 16hr _vs_ mock infected 16hr	RNA expression	Affymetrix GeneChip Human HG_U133 Plus 2.0	0.0013	fold change	11.9
Study_132:Vastus lateralis muscles from young and older subjects with combined, resistance exercise training	GSE97084		Homo sapiens	91.1178	Vastus lateralis from young subjects after resistance exercise training _vs_ before training	RNA expression	Illumina iGenome UCSC, hg19, March 6, 2013 RefSeq	0.0001	fold change	-1.88093
Study_133:Lungs of mice infected with mutant or wildtype H7N9 influenza A viruses [mRNA]	GSE68945		Mus musculus	91.1644	Lungs of mice 7d post infection with 1E4 PFU of wildtype H7N9 influenza A _vs_ mock	RNA expression	Agilent-026655 Whole Mouse Genome Microarray 4x44K v2 (Probe Name version)	0.0001	fold change	-13.6
Study_133:Lungs of mice infected with mutant or wildtype H7N9 influenza A viruses [mRNA]	GSE68945		Mus musculus	69.6884	Lungs of mice 7d post infection with 1E4 PFU of ferret adapted H7N9 influenza A _vs_ mock	RNA expression	Agilent-026655 Whole Mouse Genome Microarray 4x44K v2 (Probe Name version)	0.0002	fold change	-5.53
Study_133:Lungs of mice infected with mutant or wildtype H7N9 influenza A viruses [mRNA]	GSE68945		Mus musculus	52.2499	Lungs of mice 4d post infection with 1E4 PFU of wildtype H7N9 influenza A _vs_ mock	RNA expression	Agilent-026655 Whole Mouse Genome Microarray 4x44K v2 (Probe Name version)	0.0004	fold change	-2.87
Study_133:Lungs of mice infected with mutant or wildtype H7N9 influenza A viruses [mRNA]	GSE68945		Mus musculus	33.4448	Lungs of mice 2d post infection with 1E4 PFU of ferret adapted H7N9 influenza A _vs_ mock	RNA expression	Agilent-026655 Whole Mouse Genome Microarray 4x44K v2 (Probe Name version)	0.0299	fold change	2.53
Study_133:Lungs of mice infected with mutant or wildtype H7N9 influenza A viruses [mRNA]	GSE68945		Mus musculus	24.2441	Lungs of mice 4d post infection with 1E4 PFU of ferret adapted H7N9 influenza A _vs_ mock	RNA expression	Agilent-026655 Whole Mouse Genome Microarray 4x44K v2 (Probe Name version)	0.0275	fold change	-1.62
Study_134:Colon adenocarcinoma tissues and normal colon mucosae from patients or healthy individuals	GSE44076		Homo sapiens	91.3526	Colon adenocarcinoma samples stage II - left (descending) colon _vs_ right (ascending) colon	RNA expression	Affymetrix GeneChip Human Genome HG-U219 Array	0.0193	fold change	1.82
Study_134:Colon adenocarcinoma tissues and normal colon mucosae from patients or healthy individuals	GSE44076		Homo sapiens	7.45778	Colon adenocarcinoma samples stage II _vs_ normal mucosa from unrelated healthy individuals	RNA expression	Affymetrix GeneChip Human Genome HG-U219 Array	0.0109	fold change	-1.4
Study_134:Colon adenocarcinoma tissues and normal colon mucosae from patients or healthy individuals	GSE44076		Homo sapiens	6.91099	Colon adenocarcinoma samples stage II _vs_ paired adjacent normal mucosa	RNA expression	Affymetrix GeneChip Human Genome HG-U219 Array	0.0317	fold change	-1.32
Study_135:Hepatocellular carcinoma and cirrhotic liver CpG methylation profiles	GSE44970		Homo sapiens	90.8992	Liver high-grade dysplastic nodule CpG-Me DNA _vs_ healthy liver	sequence centric: DNA Methylation	Custom Human 2013	n/a	% differential	-30.1
Study_136:Affects of aging on CpG DNA methylation in several tissues	GSE49909		Homo sapiens	91.3943	Buffy coat of anemic patients GpC-Me DNA - 70yr old and older _vs_ under 40yr	sequence centric: DNA Methylation	Custom Human	n/a	% differential	-24.1
Study_136:Affects of aging on CpG DNA methylation in several tissues	GSE49909		Homo sapiens	89.1758	Buffy coat of anemic patients GpC-Me DNA - males _vs_ females	sequence centric: DNA Methylation	Custom Human	n/a	% differential	-39.6
Study_136:Affects of aging on CpG DNA methylation in several tissues	GSE49909		Homo sapiens	87.4539	Buffy coat of anemic patients GpC-Me DNA - former tobacco smoker _vs_ never smoked	sequence centric: DNA Methylation	Custom Human	n/a	% differential	-16.4
Study_136:Affects of aging on CpG DNA methylation in several tissues	GSE49909		Homo sapiens	86.5636	Buffy coat of anemic patients GpC-Me DNA - former alcohol drinker _vs_ never drank alcohol	sequence centric: DNA Methylation	Custom Human	n/a	% differential	-23.1
Study_137:Lungs of mice infected with 1918, K173 or reassortant H1N1 influenza viruses	GSE44595		Mus musculus	90.7902	Lungs from mice infected with reassorted H1N1 K173 strain 1918HA-K173 5dpi _vs_ wildtype K173	RNA expression	Agilent Mouse Whole Genome G4122A/G4122F	0.0054	fold change	-1.45
Study_137:Lungs of mice infected with 1918, K173 or reassortant H1N1 influenza viruses	GSE44595		Mus musculus	90.0836	Lungs from mice infected with wildtype H1N1 1918 strain 5dpi _vs_ mock infection	RNA expression	Agilent Mouse Whole Genome G4122A/G4122F	0.0209	fold change	-1.48
Study_137:Lungs of mice infected with 1918, K173 or reassortant H1N1 influenza viruses	GSE44595		Mus musculus	88.9601	Lungs from mice infected with reassorted H1N1 K173 strain 1918HA-K173 5dpi _vs_ mock infection	RNA expression	Agilent Mouse Whole Genome G4122A/G4122F	0.0214	fold change	-1.47
Study_137:Lungs of mice infected with 1918, K173 or reassortant H1N1 influenza viruses	GSE44595		Mus musculus	78.7538	Lungs from mice infected with reassorted H1N1 K173 strain 1918HA-K173 3dpi _vs_ mock infection	RNA expression	Agilent Mouse Whole Genome G4122A/G4122F	0.0119	fold change	-1.34
Study_137:Lungs of mice infected with 1918, K173 or reassortant H1N1 influenza viruses	GSE44595		Mus musculus	76.7955	Lungs from mice infected with wildtype H1N1 1918 strain 3dpi _vs_ mock infection	RNA expression	Agilent Mouse Whole Genome G4122A/G4122F	0.001	fold change	-1.35
Study_137:Lungs of mice infected with 1918, K173 or reassortant H1N1 influenza viruses	GSE44595		Mus musculus	73.9765	Lungs from mice infected with reassorted H1N1 K173 strain 1918HA-K173 3dpi _vs_ wildtype K173	RNA expression	Agilent Mouse Whole Genome G4122A/G4122F	0.0316	fold change	-1.21
Study_138:Lungs of mice infected with mutant (NS1 truncation) H5N1 influenza A viruses	GSE44445		Mus musculus	90.7902	Lungs 7d post mutant H5N1 (NS1 truncated) influenza A infection (1e4 PFU) _vs_ mock infection	RNA expression	Agilent Mouse Whole Genome G4122A/G4122F	3.7e-06	fold change	-20.9
Study_138:Lungs of mice infected with mutant (NS1 truncation) H5N1 influenza A viruses	GSE44445		Mus musculus	85.5915	Lungs 7d post mutant H5N1 (NS1 truncated) influenza A infection (1e3 PFU) _vs_ mock infection	RNA expression	Agilent Mouse Whole Genome G4122A/G4122F	1.9e-05	fold change	-11.7
Study_138:Lungs of mice infected with mutant (NS1 truncation) H5N1 influenza A viruses	GSE44445		Mus musculus	81.5967	Lungs 4d post mutant H5N1 (NS1 truncated) influenza A infection (1e4 PFU) _vs_ mock infection	RNA expression	Agilent Mouse Whole Genome G4122A/G4122F	8.6e-06	fold change	-7.66
Study_138:Lungs of mice infected with mutant (NS1 truncation) H5N1 influenza A viruses	GSE44445		Mus musculus	69.5875	Lungs 4d post mutant H5N1 (NS1 truncated) influenza A infection (1e3 PFU) _vs_ mock infection	RNA expression	Agilent Mouse Whole Genome G4122A/G4122F	6.4e-05	fold change	-3.81
Study_138:Lungs of mice infected with mutant (NS1 truncation) H5N1 influenza A viruses	GSE44445		Mus musculus	64.0115	Lungs 2d post mutant H5N1 (NS1 truncated) influenza A infection (1e4 PFU) _vs_ mock infection	RNA expression	Agilent Mouse Whole Genome G4122A/G4122F	0.001	fold change	-3.47
Study_138:Lungs of mice infected with mutant (NS1 truncation) H5N1 influenza A viruses	GSE44445		Mus musculus	46.5051	Lungs 2d post mutant H5N1 (NS1 truncated) influenza A infection (1e3 PFU) _vs_ mock infection	RNA expression	Agilent Mouse Whole Genome G4122A/G4122F	0.004	fold change	-1.66
Study_139:Expression analysis of the effects of methyl-donor deficient diet	GSE42744		Mus musculus	90.9736	Liver of mice after methyl-donor deficient diet for 8wk _vs_ control diet	RNA expression	Custom Mouse	0.0001	fold change	1.38
Study_140:Lungs from mice in time course infection study of H1N1 influenza A/Vietnam/1203-CIP048_RG1/2004	GSE37572		Mus musculus	91.2375	Lungs infected with 10^4 PFU H5N1 influenza A/Vietnam/1203-CIP048_RG1/2004 for 7d _vs_ 1d	RNA expression	Agilent Mouse Whole Genome G4122A/G4122F	3.5e-06	fold change	-16.9
Study_140:Lungs from mice in time course infection study of H1N1 influenza A/Vietnam/1203-CIP048_RG1/2004	GSE37572		Mus musculus	86.8749	Lungs infected 7d with 10^4 PFU H5N1 influenza A/Vietnam/1203-CIP048_RG1/2004 _vs_ 7d mock controls	RNA expression	Agilent Mouse Whole Genome G4122A/G4122F	2.2e-05	fold change	-17.7
Study_140:Lungs from mice in time course infection study of H1N1 influenza A/Vietnam/1203-CIP048_RG1/2004	GSE37572		Mus musculus	68.3555	Lungs infected 4d with 10^4 PFU H5N1 influenza A/Vietnam/1203-CIP048_RG1/2004 _vs_ 4d mock controls	RNA expression	Agilent Mouse Whole Genome G4122A/G4122F	0.0032	fold change	-3.96
Study_140:Lungs from mice in time course infection study of H1N1 influenza A/Vietnam/1203-CIP048_RG1/2004	GSE37572		Mus musculus	55.2035	Lungs infected with 10^4 PFU H5N1 influenza A/Vietnam/1203-CIP048_RG1/2004 for 4d _vs_ 1d	RNA expression	Agilent Mouse Whole Genome G4122A/G4122F	0.0063	fold change	-2.88
Study_140:Lungs from mice in time course infection study of H1N1 influenza A/Vietnam/1203-CIP048_RG1/2004	GSE37572		Mus musculus	38.1881	Lungs infected 2d with 10^4 PFU H5N1 influenza A/Vietnam/1203-CIP048_RG1/2004 _vs_ 2d mock controls	RNA expression	Agilent Mouse Whole Genome G4122A/G4122F	0.0197	fold change	-2
Study_140:Lungs from mice in time course infection study of H1N1 influenza A/Vietnam/1203-CIP048_RG1/2004	GSE37572		Mus musculus	33.4829	Lungs infected with 10^4 PFU H5N1 influenza A/Vietnam/1203-CIP048_RG1/2004 for 2d _vs_ 1d	RNA expression	Agilent Mouse Whole Genome G4122A/G4122F	0.0003	fold change	-1.85
Study_141:GPR120 mediates high-fat diet induced obesity	GSE32095		Mus musculus	90.9389	Epididymal adipose tissue from GPR120 KO mice - high fat diet _vs_ normal diet control	RNA expression	Affymetrix GeneChip Mouse MG_430 2.0	0.0014	fold change	-37.4
Study_141:GPR120 mediates high-fat diet induced obesity	GSE32095		Mus musculus	85.0615	Epididymal adipose tissue from wildtype mice - high fat diet _vs_ normal diet control	RNA expression	Affymetrix GeneChip Mouse MG_430 2.0	0.0003	fold change	-27.5
Study_142:iPSC-derived neurons as a model for understanding the pathology of Timothy syndrome	GSE25542		Homo sapiens	91.2392	iPSC derived from Timothy Syndrome fibroblasts _vs_ parental fibroblasts	RNA expression	Illumina HumanRef-8 (WG-DASL) v3.0 expression beadchip	0.0076	fold change	15.6
Study_142:iPSC-derived neurons as a model for understanding the pathology of Timothy syndrome	GSE25542		Homo sapiens	40.3512	Neurospheres (7d in suspension) of iPSC derived from Timothy Syndrome fibroblasts _vs_ parental iPS	RNA expression	Illumina HumanRef-8 (WG-DASL) v3.0 expression beadchip	8.5e-09	fold change	2.58
Study_142:iPSC-derived neurons as a model for understanding the pathology of Timothy syndrome	GSE25542		Homo sapiens	26.3866	Neurons (45d differentiation) of iPSC derived from Timothy Syndrome fibroblasts _vs_ parental iPSC	RNA expression	Illumina HumanRef-8 (WG-DASL) v3.0 expression beadchip	9.6e-05	fold change	2.13
Study_143:Colon, mucosa, and colonic crypt epithelial cells from normal or colorectal tumor samples	GSE20916		Homo sapiens	91.1727	Colonic crypt epithelial cells from colorectal cancer patients - adenoma _vs_ distant normal	RNA expression	Affymetrix GeneChip Human HG_U133 Plus 2.0	2.1e-06	fold change	-13.6
Study_143:Colon, mucosa, and colonic crypt epithelial cells from normal or colorectal tumor samples	GSE20916		Homo sapiens	88.227	Colonic crypt epithelial cells from colorectal cancer patients - adenoma _vs_ normal	RNA expression	Affymetrix GeneChip Human HG_U133 Plus 2.0	1.2e-06	fold change	-11.1
Study_143:Colon, mucosa, and colonic crypt epithelial cells from normal or colorectal tumor samples	GSE20916		Homo sapiens	73.3321	Colon mucosal cells from colorectal cancer patients - adenoma _vs_ distant normal	RNA expression	Affymetrix GeneChip Human HG_U133 Plus 2.0	9.3e-05	fold change	-6.43
Study_143:Colon, mucosa, and colonic crypt epithelial cells from normal or colorectal tumor samples	GSE20916		Homo sapiens	60.2482	Colon mucosal cells from colorectal cancer patients - adenoma _vs_ normal	RNA expression	Affymetrix GeneChip Human HG_U133 Plus 2.0	0.0001	fold change	-4.28
Study_143:Colon, mucosa, and colonic crypt epithelial cells from normal or colorectal tumor samples	GSE20916		Homo sapiens	32.768	Colon samples from colorectal cancer patients - adenocarcinoma _vs_ normal	RNA expression	Affymetrix GeneChip Human HG_U133 Plus 2.0	0.0006	fold change	-1.81
Study_143:Colon, mucosa, and colonic crypt epithelial cells from normal or colorectal tumor samples	GSE20916		Homo sapiens	14.5722	Normal colon mucosal cells from colorectal cancer patients - distant _vs_ non-distant	RNA expression	Affymetrix GeneChip Human HG_U133 Plus 2.0	0.0208	fold change	-1.5
Study_143:Colon, mucosa, and colonic crypt epithelial cells from normal or colorectal tumor samples	GSE20916		Homo sapiens	11.3665	Colon mucosal cells from colorectal cancer patients - carcinoma _vs_ normal	RNA expression	Affymetrix GeneChip Human HG_U133 Plus 2.0	0.0145	fold change	1.56
Study_144:Metastatic and primary breast tumors	GSE3521		Homo sapiens	91.5784	Distant metastatic breast tumor _vs_ normal breast tissue_GPL1390	RNA expression	Custom Human	0.0133	fold change	-5.29
Study_144:Metastatic and primary breast tumors	GSE3521		Homo sapiens	89.4694	Primary breast tumor ER - negative _vs_ positive_GPL887	RNA expression	Custom Human	0.0394	fold change	-1.91
Study_144:Metastatic and primary breast tumors	GSE3521		Homo sapiens	86.5082	Primary breast tumor lymph node - positive _vs_ negative_GPL1390	RNA expression	Custom Human	0.0326	fold change	-1.5
Study_144:Metastatic and primary breast tumors	GSE3521		Homo sapiens	85.4745	Primary breast tumor _vs_ normal breast tissue_GPL1390	RNA expression	Custom Human	0.0098	fold change	-3.18
Study_144:Metastatic and primary breast tumors	GSE3521		Homo sapiens	83.4808	Primary breast tumor _vs_ normal breast tissue_GPL887	RNA expression	Custom Human	0.0005	fold change	-2.13
Study_144:Metastatic and primary breast tumors	GSE3521		Homo sapiens	78.3785	Regional metastastic to lymph nodes breast tumor _vs_ normal breast tissue_GPL1390	RNA expression	Custom Human	0.0379	fold change	-2.49
Study_144:Metastatic and primary breast tumors	GSE3521		Homo sapiens	69.3424	Regional metastastic to lymph nodes breast tumor _vs_ normal breast tissue_GPL887	RNA expression	Custom Human	0.0215	fold change	-2.02
Study_144:Metastatic and primary breast tumors	GSE3521		Homo sapiens	58.1835	Primary breast tumor ER - negative _vs_ positive_GPL1390	RNA expression	Custom Human	0.0488	fold change	-1.59
Study_145:Expression profiling identifies classes of core binding factor acute myeloid leukemia	GSE8653	Stanford Microarray Database (SMD)	Homo sapiens	90.7836	PB or BM from AML patients with translocation between chromosome 8 and 21 _vs_ inversion on 16	RNA expression	Custom Human	2.4e-07	fold change	4.56
Study_146:Kidney ischemia reperfusion injury or nephrectomy effects on lung	GSE6730	JHU	Mus musculus	91.4311	Lungs of mice 6hr after bilateral kidney ischemia reperfusion injury _vs_ sham laparotomy	RNA expression	Affymetrix GeneChip Mouse MG_430 2.0	0.0373	fold change	-1.43
Study_146:Kidney ischemia reperfusion injury or nephrectomy effects on lung	GSE6730	JHU	Mus musculus	62.7006	Lungs of mice 36hr after bilateral nephrectomy _vs_ sham laparotomy	RNA expression	Affymetrix GeneChip Mouse MG_430 2.0	0.0222	fold change	-1.3
Study_147:Blood transcriptional diagnostic assay for septicemic melioidosis	GSE69528		Homo sapiens	89.7795	Blood of sepsis patient - Salmonella grC infection _vs_ healthy control	RNA expression	Illumina HumanHT-12 V4.0 expression beadchip	2.1e-09	fold change	-5.94
Study_147:Blood transcriptional diagnostic assay for septicemic melioidosis	GSE69528		Homo sapiens	79.6851	Blood of sepsis patient - Escherichia coli infection _vs_ healthy control	RNA expression	Illumina HumanHT-12 V4.0 expression beadchip	0.0001	fold change	-5.33
Study_147:Blood transcriptional diagnostic assay for septicemic melioidosis	GSE69528		Homo sapiens	78.1043	Blood of sepsis patient - Aeromonas spp infection _vs_ healthy control	RNA expression	Illumina HumanHT-12 V4.0 expression beadchip	1.5e-06	fold change	-2.83
Study_147:Blood transcriptional diagnostic assay for septicemic melioidosis	GSE69528		Homo sapiens	73.3611	Blood of sepsis patient - Corynebacterium spp infection _vs_ healthy control	RNA expression	Illumina HumanHT-12 V4.0 expression beadchip	0.0141	fold change	-2.54
Study_147:Blood transcriptional diagnostic assay for septicemic melioidosis	GSE69528		Homo sapiens	71.9704	Blood of sepsis patient - Citrobacter freundii infection _vs_ healthy control	RNA expression	Illumina HumanHT-12 V4.0 expression beadchip	1.1e-09	fold change	-6.27
Study_147:Blood transcriptional diagnostic assay for septicemic melioidosis	GSE69528		Homo sapiens	71.7762	Blood of sepsis patient - Sphingobacterium spp infection _vs_ healthy control	RNA expression	Illumina HumanHT-12 V4.0 expression beadchip	2.7e-10	fold change	-7.15
Study_147:Blood transcriptional diagnostic assay for septicemic melioidosis	GSE69528		Homo sapiens	54.1524	Blood of sepsis patient - Burkholderia pseudomallei infection _vs_ healthy control	RNA expression	Illumina HumanHT-12 V4.0 expression beadchip	1.7e-10	fold change	-2.64
Study_147:Blood transcriptional diagnostic assay for septicemic melioidosis	GSE69528		Homo sapiens	54.3183	Blood of sepsis patient - Eschericiha coli, Viridans + Streptococcus infection _vs_ healthy control	RNA expression	Illumina HumanHT-12 V4.0 expression beadchip	2.5e-08	fold change	-4.8
Study_147:Blood transcriptional diagnostic assay for septicemic melioidosis	GSE69528		Homo sapiens	54.0424	Blood of sepsis patient - Viridans Streptococci infection _vs_ healthy control	RNA expression	Illumina HumanHT-12 V4.0 expression beadchip	0.0423	fold change	-3.6
Study_147:Blood transcriptional diagnostic assay for septicemic melioidosis	GSE69528		Homo sapiens	53.2572	Blood of sepsis patient - Klebsiella pneumoniae, Viridans Streptococci infection _vs_ healthy contr	RNA expression	Illumina HumanHT-12 V4.0 expression beadchip	6.3e-09	fold change	-5.39
Study_147:Blood transcriptional diagnostic assay for septicemic melioidosis	GSE69528		Homo sapiens	51.2542	Blood of sepsis patient - Klebsiella pneumoniae infection _vs_ healthy control	RNA expression	Illumina HumanHT-12 V4.0 expression beadchip	0.003	fold change	-2.29
Study_147:Blood transcriptional diagnostic assay for septicemic melioidosis	GSE69528		Homo sapiens	49.1454	Blood of sepsis patient - Bacillus spp + Micrococcus spp infection _vs_ healthy control	RNA expression	Illumina HumanHT-12 V4.0 expression beadchip	0.0013	fold change	-2.06
Study_147:Blood transcriptional diagnostic assay for septicemic melioidosis	GSE69528		Homo sapiens	45.9386	Blood of sepsis patient - Cryptococcus neoformans infection _vs_ healthy control	RNA expression	Illumina HumanHT-12 V4.0 expression beadchip	3.4e-05	fold change	-2.73
Study_148:Metastatic malignant melanoma tumor biopsies from a population-based cohort	GSE65904		Homo sapiens	90.6224	Metastatic malignant melanoma in lymph nodes - regional tumor _vs_ in-transit tumor	RNA expression	Illumina HumanHT-12 V4.0 expression beadchip	4e-06	fold change	1.82
Study_149:Retinal pigment epithelia (iPSC derived) from patients with retinitis pigmentosa	GSE50738		Homo sapiens	90.501	iPSCs from fibroblasts of RP patients _vs_ fibroblasts of RP patients	RNA expression	Affymetrix GeneChip Human HG_U133 Plus 2.0	2.7e-11	fold change	91.9
Study_149:Retinal pigment epithelia (iPSC derived) from patients with retinitis pigmentosa	GSE50738		Homo sapiens	24.4265	Retinal pigment epithelia derived from iPSCs of RP patients by SDIA _vs_ RPE from commercial source	RNA expression	Affymetrix GeneChip Human HG_U133 Plus 2.0	0.0397	fold change	1.82
Study_150:HER2+ breast cancer brain metastases and HER2+ nonmetastatic primary breast cancers	GSE43837		Homo sapiens	90.6076	HER2+ breast cancers - brain metastases _vs_ nonmetastatic tumors	RNA expression	Affymetrix GeneChip Human X3P	0.0237	fold change	2.46
Study_151:Colorectal cancer expression profiles	GSE39582		Homo sapiens	90.4339	Colorectal adenocarcinoma - proximal location _vs_ distal	RNA expression	Affymetrix GeneChip Human HG_U133 Plus 2.0	8e-09	fold change	-1.69
Study_151:Colorectal cancer expression profiles	GSE39582		Homo sapiens	35.1077	Colorectal adenocarcinoma - deficient mis-match DNA repair _vs_ proficient mis-match repair	RNA expression	Affymetrix GeneChip Human HG_U133 Plus 2.0	0.0038	fold change	-1.52
Study_152:Striata from Klinefelter syndrome mice	GSE48784		Mus musculus	90.0366	Striata from XX karyotype - XX male syndrome males _vs_ normal females	RNA expression	Illumina MouseRef-8 v2.0 expression beadchip	7.4e-16	fold change	-237
Study_152:Striata from Klinefelter syndrome mice	GSE48784		Mus musculus	90.601	Striata from males - XX male syndrome karyotype XX _vs_ normal XY karyotype	RNA expression	Illumina MouseRef-8 v2.0 expression beadchip	3.1e-15	fold change	-241
Study_153:Dorsal root ganglia and proximal sciatic tissue after sciatic nerve injury	GSE30165		Rattus norvegicus	90.5781	Nerve tissues 14d post sciatic nerve injury - proximal sciatic _vs_ dorsal root ganglia (L4-6)	RNA expression	Agilent Rat Whole Genome G4131A/G4131F	3.1e-07	fold change	-337
Study_153:Dorsal root ganglia and proximal sciatic tissue after sciatic nerve injury	GSE30165		Rattus norvegicus	88.3252	Nerve tissues 7d post sciatic nerve injury - proximal sciatic _vs_ dorsal root ganglia (L4-6)	RNA expression	Agilent Rat Whole Genome G4131A/G4131F	8e-06	fold change	-229
Study_153:Dorsal root ganglia and proximal sciatic tissue after sciatic nerve injury	GSE30165		Rattus norvegicus	82.8555	Nerve tissues 4d post sciatic nerve injury - proximal sciatic _vs_ dorsal root ganglia (L4-6)	RNA expression	Agilent Rat Whole Genome G4131A/G4131F	3.3e-07	fold change	-145
Study_153:Dorsal root ganglia and proximal sciatic tissue after sciatic nerve injury	GSE30165		Rattus norvegicus	77.3036	Nerve tissues 0d post sciatic nerve injury - proximal sciatic _vs_ dorsal root ganglia (L4-6)	RNA expression	Agilent Rat Whole Genome G4131A/G4131F	3.4e-06	fold change	-89.7
Study_153:Dorsal root ganglia and proximal sciatic tissue after sciatic nerve injury	GSE30165		Rattus norvegicus	76.2823	Nerve tissues 1d post sciatic nerve injury - proximal sciatic _vs_ dorsal root ganglia (L4-6)	RNA expression	Agilent Rat Whole Genome G4131A/G4131F	1.3e-07	fold change	-101
Study_153:Dorsal root ganglia and proximal sciatic tissue after sciatic nerve injury	GSE30165		Rattus norvegicus	53.884	Proximal sciatic nerves (0.5cm) after sciatic nerve injury - 14d post injury _vs_ 0d	RNA expression	Agilent Rat Whole Genome G4131A/G4131F	0.0004	fold change	-4.13
Study_153:Dorsal root ganglia and proximal sciatic tissue after sciatic nerve injury	GSE30165		Rattus norvegicus	25.1239	Proximal sciatic nerves (0.5cm) after sciatic nerve injury - 7d post injury _vs_ 0d	RNA expression	Agilent Rat Whole Genome G4131A/G4131F	0.0008	fold change	-2.93
Study_153:Dorsal root ganglia and proximal sciatic tissue after sciatic nerve injury	GSE30165		Rattus norvegicus	9.99526	Proximal sciatic nerves (0.5cm) after sciatic nerve injury - 4d post injury _vs_ 0d	RNA expression	Agilent Rat Whole Genome G4131A/G4131F	0.0128	fold change	-1.69
Study_154:Breast biopsies from parous and nulliparous postmenapousal women	GSE26457		Homo sapiens	90.3685	Breast biopsies from postmenopausal women - gravida nulliparous _vs_ parous	RNA expression	Affymetrix GeneChip Human HG_U133 Plus 2.0	0.012	fold change	-1.67
Study_154:Breast biopsies from parous and nulliparous postmenapousal women	GSE26457		Homo sapiens	74.217	Breast biopsies from postmenopausal women - nulliparous _vs_ parous	RNA expression	Affymetrix GeneChip Human HG_U133 Plus 2.0	0.0013	fold change	-1.37
Study_154:Breast biopsies from parous and nulliparous postmenapousal women	GSE26457		Homo sapiens	56.6136	Breast biopsies from postmenopausal women - nulligravida nulliparous _vs_ parous	RNA expression	Affymetrix GeneChip Human HG_U133 Plus 2.0	0.0203	fold change	-1.26
Study_155:Cytomegalovirus-induced human CD8+ T cell differentiation	GSE24151		Homo sapiens	89.765	CD8+ T-cells of CMV infected patients - effector (CD45RAhiCD27lo) _vs_ naive (CD45RAhiCD27hi)	RNA expression	Custom Human	0.0081	fold change	-3.61
Study_155:Cytomegalovirus-induced human CD8+ T cell differentiation	GSE24151		Homo sapiens	74.7988	CD8+ T-cells of CMV infected patients - memory (CD45RAloCD27+) _vs_ naive (CD45RAhiCD27hi)	RNA expression	Custom Human	0.0033	fold change	-2.24
Study_156:Lungs from PPP1R14C knockout and wildtype mice infected with pathogenic SARS MA15 virus	GSE40827		Mus musculus	89.8214	Lungs from PPP1R14C-knockout mice infected 4d with SARS MA15 virus _vs_ 4d PBS controls	RNA expression	Agilent Mouse Whole Genome G4122A/G4122F	0.0153	fold change	-8.14
Study_156:Lungs from PPP1R14C knockout and wildtype mice infected with pathogenic SARS MA15 virus	GSE40827		Mus musculus	68.2547	Lungs from wildtype mice infected 7d with SARS MA15 virus _vs_ 7d PBS controls	RNA expression	Agilent Mouse Whole Genome G4122A/G4122F	0.0008	fold change	-4.03
Study_157:PBMCs from patients with pulmonary hypertension and systemic sclerosis	GSE33463		Homo sapiens	90.0025	PBMCs - systemic sclerosis + interstitial lung disease + pulmonary hypertension _vs_ healthy donors	RNA expression	Illumina Human HT-12 (WG-6) v3.0 expression beadchip	0.0004	fold change	-2.6
Study_157:PBMCs from patients with pulmonary hypertension and systemic sclerosis	GSE33463		Homo sapiens	83.949	PBMCs from idiopathic pulmonary arterial hypertension patients _vs_ healthy donors	RNA expression	Illumina Human HT-12 (WG-6) v3.0 expression beadchip	4.4e-07	fold change	-1.86
Study_157:PBMCs from patients with pulmonary hypertension and systemic sclerosis	GSE33463		Homo sapiens	76.7896	PBMCs from scleroderma-associated pulmonary arterial hypertension patients _vs_ healthy donors	RNA expression	Illumina Human HT-12 (WG-6) v3.0 expression beadchip	1.9e-07	fold change	-1.73
Study_157:PBMCs from patients with pulmonary hypertension and systemic sclerosis	GSE33463		Homo sapiens	73.7975	PBMCs from systemic sclerosis patients _vs_ healthy donors	RNA expression	Illumina Human HT-12 (WG-6) v3.0 expression beadchip	0.0011	fold change	-1.5
Study_158:DNA methylation profiling of lung adenocarcinoma	GSE32866		Homo sapiens	90.1372	Lung adenocarcinoma CpG-Me DNA - male patients _vs_ females	sequence centric: DNA Methylation	Custom Human 2013	n/a	% differential	-43.3
Study_158:DNA methylation profiling of lung adenocarcinoma	GSE32866		Homo sapiens	87.061	Lung tissue adjacent to tumor CpG-Me DNA - male patients _vs_ females	sequence centric: DNA Methylation	Custom Human 2013	n/a	% differential	-39.4
Study_159:Acute myeloid leukemia subsets with low cytogenetic risk	GSE34823		Homo sapiens	90.447	Mononuclear cells-blasts of patients with cytogenetically normal AML _vs_ healthy donors (unique)	RNA expression	Illumina Human HT-12 (WG-6) v3.0 expression beadchip	0.0388	fold change	-3.46
Study_159:Acute myeloid leukemia subsets with low cytogenetic risk	GSE34823		Homo sapiens	89.1981	Mononuclear cells-blasts of patients with t(8-21)-AML _vs_ healthy donors (unique)	RNA expression	Illumina Human HT-12 (WG-6) v3.0 expression beadchip	0.0162	fold change	-4.2
Study_159:Acute myeloid leukemia subsets with low cytogenetic risk	GSE34823		Homo sapiens	84.6611	Mononuclear cells-blasts of patients with inv(16)-AML _vs_ healthy donors (pooled)	RNA expression	Illumina Human HT-12 (WG-6) v3.0 expression beadchip	9.5e-07	fold change	-3.94
Study_159:Acute myeloid leukemia subsets with low cytogenetic risk	GSE34823		Homo sapiens	78.9416	Mononuclear cells-blasts of patients with t(8-21)-AML _vs_ healthy donors (pooled)	RNA expression	Illumina Human HT-12 (WG-6) v3.0 expression beadchip	0.001	fold change	-3.64
Study_159:Acute myeloid leukemia subsets with low cytogenetic risk	GSE34823		Homo sapiens	78.9416	Mononuclear cells-blasts of patients with AML _vs_ healthy donors (pooled)	RNA expression	Illumina Human HT-12 (WG-6) v3.0 expression beadchip	5e-09	fold change	-3.17
Study_159:Acute myeloid leukemia subsets with low cytogenetic risk	GSE34823		Homo sapiens	77.2762	Mononuclear cells-blasts of patients with cytogenetically normal AML _vs_ healthy donors (pooled)	RNA expression	Illumina Human HT-12 (WG-6) v3.0 expression beadchip	0.0002	fold change	-3
Study_159:Acute myeloid leukemia subsets with low cytogenetic risk	GSE34823		Homo sapiens	64.7107	Mononuclear cells-blasts of patients with APL _vs_ healthy donors (pooled)	RNA expression	Illumina Human HT-12 (WG-6) v3.0 expression beadchip	0.0072	fold change	-2.6
Study_160:Cytogenetic risk of acute myeloid leukemia	GSE34577		Homo sapiens	90.1502	Acute myeloid leukemic cells from Bone Marrow inv(16) subtype _vs_ normal bone marrow	RNA expression	Illumina Human HT-12 (WG-6) v3.0 expression beadchip	4.3e-07	fold change	-5.76
Study_160:Cytogenetic risk of acute myeloid leukemia	GSE34577		Homo sapiens	87.4937	Acute myeloid leukemic cells from Peripheral Blood inv(16) subtype _vs_ normal bone marrow	RNA expression	Illumina Human HT-12 (WG-6) v3.0 expression beadchip	4.5e-08	fold change	-5.42
Study_160:Cytogenetic risk of acute myeloid leukemia	GSE34577		Homo sapiens	86.0541	Acute myeloid leukemic cells from Peripheral Blood APL subtype _vs_ normal bone marrow	RNA expression	Illumina Human HT-12 (WG-6) v3.0 expression beadchip	2.1e-06	fold change	-4.87
Study_160:Cytogenetic risk of acute myeloid leukemia	GSE34577		Homo sapiens	85.6516	Acute myeloid leukemic cells from Bone Marrow inv(16) subtype _vs_ pool of normal bone marrow	RNA expression	Illumina Human HT-12 (WG-6) v3.0 expression beadchip	5.5e-17	fold change	-4.92
Study_160:Cytogenetic risk of acute myeloid leukemia	GSE34577		Homo sapiens	84.9228	Acute myeloid leukemic cells from Bone Marrow t(8;21) subtype _vs_ normal bone marrow	RNA expression	Illumina Human HT-12 (WG-6) v3.0 expression beadchip	6.3e-08	fold change	-4.88
Study_160:Cytogenetic risk of acute myeloid leukemia	GSE34577		Homo sapiens	83.5031	Acute myeloid leukemic cells from Bone Marrow APL subtype _vs_ normal bone marrow	RNA expression	Illumina Human HT-12 (WG-6) v3.0 expression beadchip	2.8e-07	fold change	-4.52
Study_160:Cytogenetic risk of acute myeloid leukemia	GSE34577		Homo sapiens	82.8734	Acute myeloid leukemic cells from Bone Marrow NK subtype _vs_ normal bone marrow	RNA expression	Illumina Human HT-12 (WG-6) v3.0 expression beadchip	1.4e-07	fold change	-3.61
Study_160:Cytogenetic risk of acute myeloid leukemia	GSE34577		Homo sapiens	81.7621	Acute myeloid leukemic cells from Peripheral Blood inv(16) subtype _vs_ pool of normal bone marrow	RNA expression	Illumina Human HT-12 (WG-6) v3.0 expression beadchip	1.7e-07	fold change	-4.63
Study_160:Cytogenetic risk of acute myeloid leukemia	GSE34577		Homo sapiens	81.3392	Acute myeloid leukemic cells from Peripheral Blood t(8;21) subtype _vs_ normal bone marrow	RNA expression	Illumina Human HT-12 (WG-6) v3.0 expression beadchip	2.8e-07	fold change	-4.54
Study_160:Cytogenetic risk of acute myeloid leukemia	GSE34577		Homo sapiens	80.5633	Acute myeloid leukemic cells from Peripheral Blood APL subtype _vs_ pool of normal bone marrow	RNA expression	Illumina Human HT-12 (WG-6) v3.0 expression beadchip	0.0007	fold change	-4.16
Study_160:Cytogenetic risk of acute myeloid leukemia	GSE34577		Homo sapiens	79.4559	Acute myeloid leukemic cells from Bone Marrow t(8;21) subtype _vs_ pool of normal bone marrow	RNA expression	Illumina Human HT-12 (WG-6) v3.0 expression beadchip	3.7e-08	fold change	-4.16
Study_160:Cytogenetic risk of acute myeloid leukemia	GSE34577		Homo sapiens	79.628	Acute myeloid leukemic cells from Peripheral Blood NK subtype _vs_ normal bone marrow	RNA expression	Illumina Human HT-12 (WG-6) v3.0 expression beadchip	1.7e-05	fold change	-4.16
Study_160:Cytogenetic risk of acute myeloid leukemia	GSE34577		Homo sapiens	76.7896	Acute myeloid leukemic cells from Bone Marrow APL subtype _vs_ pool of normal bone marrow	RNA expression	Illumina Human HT-12 (WG-6) v3.0 expression beadchip	1.6e-14	fold change	-3.86
Study_160:Cytogenetic risk of acute myeloid leukemia	GSE34577		Homo sapiens	74.8021	Acute myeloid leukemic cells from Peripheral Blood t(8;21) subtype _vs_ pool of normal bone marrow	RNA expression	Illumina Human HT-12 (WG-6) v3.0 expression beadchip	6e-06	fold change	-3.88
Study_160:Cytogenetic risk of acute myeloid leukemia	GSE34577		Homo sapiens	74.448	Acute myeloid leukemic cells from Bone Marrow NK subtype _vs_ pool of normal bone marrow	RNA expression	Illumina Human HT-12 (WG-6) v3.0 expression beadchip	5.3e-08	fold change	-3.08
Study_160:Cytogenetic risk of acute myeloid leukemia	GSE34577		Homo sapiens	72.339	Acute myeloid leukemic cells from Peripheral Blood NK subtype _vs_ pool of normal bone marrow	RNA expression	Illumina Human HT-12 (WG-6) v3.0 expression beadchip	0.0002	fold change	-3.55
Study_161:Gastric enterochromaffin-like (ECL) and parietal (PCL) cells from rats after 24hr fasting	GSE6204	UCLA	Rattus norvegicus	89.844	Gastric mucosa from fasted rats- ECL cells _vs_ PC cells	RNA expression	Custom Rat	0.0129	fold change	11.4
Study_161:Gastric enterochromaffin-like (ECL) and parietal (PCL) cells from rats after 24hr fasting	GSE6204	UCLA	Rattus norvegicus	84.2361	Gastric mucosa from 24hr fasted rats - enterochromaffin-like cells _vs_ whole mucosa	RNA expression	Custom Rat	0.0116	fold change	7.09
Study_162:Primate blood signs of arenavirus hemorrhagic fever	GSE5790	VBI	Macaca mulatta	90.4339	PBMC + LCMV-WE infection day4 _vs_ uninfected	RNA expression	Affymetrix GeneChip Human HG_U133 Plus 2.0	0.0072	fold change	2.85
Study_163:Lung tissue from various mice strain infected with SARS-Corona or influenza A virus	GSE52405		Mus musculus	88.8305	Lung tissue from PWK mice infected 4d with SARS-CoV MA15 virus _vs_ mock	RNA expression	Illumina iGenome UCSC mm10, May 23 2014, RefSeq	5.4e-31	fold change	-22.7718
Study_163:Lung tissue from various mice strain infected with SARS-Corona or influenza A virus	GSE52405		Mus musculus	79.7843	Lung tissue from NZO mice infected 4d with SARS-CoV MA15 virus _vs_ mock	RNA expression	Illumina iGenome UCSC mm10, May 23 2014, RefSeq	1.2e-26	fold change	-5.4963
Study_163:Lung tissue from various mice strain infected with SARS-Corona or influenza A virus	GSE52405		Mus musculus	68.4444	Lung tissue from C57BL6J mice infected 4d with SARS-CoV MA15 virus _vs_ mock	RNA expression	Illumina iGenome UCSC mm10, May 23 2014, RefSeq	2.4e-14	fold change	-3.6011
Study_163:Lung tissue from various mice strain infected with SARS-Corona or influenza A virus	GSE52405		Mus musculus	65.2137	Lung tissue from WSB mice infected 4d with SARS-CoV MA15 virus _vs_ mock	RNA expression	Illumina iGenome UCSC mm10, May 23 2014, RefSeq	2.1e-14	fold change	-3.54341
Study_163:Lung tissue from various mice strain infected with SARS-Corona or influenza A virus	GSE52405		Mus musculus	60.8302	Lung tissue from C57BL6J mice infected 2d with SARS-CoV MA15 virus _vs_ mock	RNA expression	Illumina iGenome UCSC mm10, May 23 2014, RefSeq	4.7e-19	fold change	-5.87168
Study_163:Lung tissue from various mice strain infected with SARS-Corona or influenza A virus	GSE52405		Mus musculus	59.9959	Lung tissue from PWK mice infected 2d with SARS-CoV MA15 virus _vs_ mock	RNA expression	Illumina iGenome UCSC mm10, May 23 2014, RefSeq	1e-06	fold change	-7.14327
Study_163:Lung tissue from various mice strain infected with SARS-Corona or influenza A virus	GSE52405		Mus musculus	56.8137	Lung tissue from CAST mice infected 2d with SARS-CoV MA15 virus _vs_ mock	RNA expression	Illumina iGenome UCSC mm10, May 23 2014, RefSeq	5.6e-09	fold change	-5.29802
Study_163:Lung tissue from various mice strain infected with SARS-Corona or influenza A virus	GSE52405		Mus musculus	53.9526	Lung tissue from AJ mice infected 4d with SARS-CoV MA15 virus _vs_ mock	RNA expression	Illumina iGenome UCSC mm10, May 23 2014, RefSeq	2.8e-07	fold change	-4.18672
Study_163:Lung tissue from various mice strain infected with SARS-Corona or influenza A virus	GSE52405		Mus musculus	53.2413	Lung tissue from CAST mice infected 4d with PR8 influenza A virus _vs_ mock	RNA expression	Illumina iGenome UCSC mm10, May 23 2014, RefSeq	9.4e-10	fold change	-5.66712
Study_163:Lung tissue from various mice strain infected with SARS-Corona or influenza A virus	GSE52405		Mus musculus	53.0797	Lung tissue from NOD mice infected 4d with SARS-CoV MA15 virus _vs_ mock	RNA expression	Illumina iGenome UCSC mm10, May 23 2014, RefSeq	1.9e-05	fold change	-2.48811
Study_163:Lung tissue from various mice strain infected with SARS-Corona or influenza A virus	GSE52405		Mus musculus	52.079	Lung tissue from 129S1 mice infected 4d with SARS-CoV MA15 virus _vs_ mock	RNA expression	Illumina iGenome UCSC mm10, May 23 2014, RefSeq	0.0003	fold change	-2.39772
Study_163:Lung tissue from various mice strain infected with SARS-Corona or influenza A virus	GSE52405		Mus musculus	51.7197	Lung tissue from NOD mice infected 2d with SARS-CoV MA15 virus _vs_ mock	RNA expression	Illumina iGenome UCSC mm10, May 23 2014, RefSeq	0.0001	fold change	-2.33267
Study_163:Lung tissue from various mice strain infected with SARS-Corona or influenza A virus	GSE52405		Mus musculus	47.7231	Lung tissue from 129S1 mice infected 4d with PR8 influenza A virus _vs_ mock	RNA expression	Illumina iGenome UCSC mm10, May 23 2014, RefSeq	1.5e-05	fold change	-4.47535
Study_163:Lung tissue from various mice strain infected with SARS-Corona or influenza A virus	GSE52405		Mus musculus	43.3486	Lung tissue from AJ mice infected 2d with PR8 influenza A virus _vs_ mock	RNA expression	Illumina iGenome UCSC mm10, May 23 2014, RefSeq	5.6e-10	fold change	-3.22721
Study_163:Lung tissue from various mice strain infected with SARS-Corona or influenza A virus	GSE52405		Mus musculus	36.2279	Lung tissue from NOD mice infected 4d with PR8 influenza A virus _vs_ mock	RNA expression	Illumina iGenome UCSC mm10, May 23 2014, RefSeq	0.0004	fold change	-3.04126
Study_163:Lung tissue from various mice strain infected with SARS-Corona or influenza A virus	GSE52405		Mus musculus	35.1133	Lung tissue from WSB mice infected 2d with SARS-CoV MA15 virus _vs_ mock	RNA expression	Illumina iGenome UCSC mm10, May 23 2014, RefSeq	0.0016	fold change	-3.04992
Study_163:Lung tissue from various mice strain infected with SARS-Corona or influenza A virus	GSE52405		Mus musculus	30.9699	Lung tissue from WSB mice infected 4d with PR8 influenza A virus _vs_ mock	RNA expression	Illumina iGenome UCSC mm10, May 23 2014, RefSeq	0.0002	fold change	-2.87346
Study_163:Lung tissue from various mice strain infected with SARS-Corona or influenza A virus	GSE52405		Mus musculus	23.487	Lung tissue from NZO mice infected 2d with SARS-CoV MA15 virus _vs_ mock	RNA expression	Illumina iGenome UCSC mm10, May 23 2014, RefSeq	0.0006	fold change	-2.00999
Study_163:Lung tissue from various mice strain infected with SARS-Corona or influenza A virus	GSE52405		Mus musculus	19.3702	Lung tissue from 129S1 mice infected 2d with SARS-CoV MA15 virus _vs_ mock	RNA expression	Illumina iGenome UCSC mm10, May 23 2014, RefSeq	0.0041	fold change	-2.0331
Study_164:Lungs from mice infected with mutant or wildtype influenza A viruses	GSE69945		Mus musculus	88.7926	Lungs of 22wk old mice 4d post wildtype H5N1 influenza A infection _vs_ mock	RNA expression	Agilent-026655 Whole Mouse Genome Microarray 4x44K v2 (Probe Name version)	0.0003	fold change	-15.6
Study_164:Lungs from mice infected with mutant or wildtype influenza A viruses	GSE69945		Mus musculus	88.7044	Lungs of 22wk old mice 7d post NS1 mutant H5N1 influenza A infection _vs_ mock	RNA expression	Agilent-026655 Whole Mouse Genome Microarray 4x44K v2 (Probe Name version)	4e-06	fold change	-21.7
Study_164:Lungs from mice infected with mutant or wildtype influenza A viruses	GSE69945		Mus musculus	83.2931	Lungs of 22wk old mice 4d post NS1 mutant H5N1 influenza A infection _vs_ mock	RNA expression	Agilent-026655 Whole Mouse Genome Microarray 4x44K v2 (Probe Name version)	0.0002	fold change	-9.45
Study_164:Lungs from mice infected with mutant or wildtype influenza A viruses	GSE69945		Mus musculus	80.1333	Lungs of 22wk old mice 7d post wildtype H1N1 influenza A infection _vs_ mock	RNA expression	Agilent-026655 Whole Mouse Genome Microarray 4x44K v2 (Probe Name version)	0.0002	fold change	-6.88
Study_164:Lungs from mice infected with mutant or wildtype influenza A viruses	GSE69945		Mus musculus	72.1824	Lungs of 22wk old mice 4d post wildtype H1N1 influenza A infection _vs_ mock	RNA expression	Agilent-026655 Whole Mouse Genome Microarray 4x44K v2 (Probe Name version)	0.0043	fold change	-3.52
Study_164:Lungs from mice infected with mutant or wildtype influenza A viruses	GSE69945		Mus musculus	66.0075	Lungs of 22wk old mice 2d post NS1 mutant H5N1 influenza A infection _vs_ mock	RNA expression	Agilent-026655 Whole Mouse Genome Microarray 4x44K v2 (Probe Name version)	0.0051	fold change	-4.19
Study_164:Lungs from mice infected with mutant or wildtype influenza A viruses	GSE69945		Mus musculus	61.6082	Lungs of 22wk old mice 2d post wildtype H5N1 influenza A infection _vs_ mock	RNA expression	Agilent-026655 Whole Mouse Genome Microarray 4x44K v2 (Probe Name version)	0.0067	fold change	-3.86
Study_165:Lung carcinoma subtype expression profiles	GSE60644		Homo sapiens	88.9537	Lung tumors - large cell carcinoma _vs_ adenocarcinoma	RNA expression	Illumina HumanHT-12 V4.0 expression beadchip	0.0215	fold change	2.37
Study_165:Lung carcinoma subtype expression profiles	GSE60644		Homo sapiens	79.1515	Lung tumors - large cell neuroendocrine carcinoma _vs_ adenocarcinoma	RNA expression	Illumina HumanHT-12 V4.0 expression beadchip	0.0126	fold change	2.59
Study_165:Lung carcinoma subtype expression profiles	GSE60644		Homo sapiens	37.4832	Lung tumors - squamous cell carcinoma _vs_ adenocarcinoma	RNA expression	Illumina HumanHT-12 V4.0 expression beadchip	0.0442	fold change	1.47
Study_166:Hepatocellular carcinoma (HCC) primary tumors and tumor adjacent normal tissues	GSE39791		Homo sapiens	89.4775	Hepatocellular carcinoma tissues from female primary HCC patients _vs_ paired tumor-adjacent normal	RNA expression	Illumina HumanHT-12 V4.0 expression beadchip	0.0004	fold change	3.64
Study_166:Hepatocellular carcinoma (HCC) primary tumors and tumor adjacent normal tissues	GSE39791		Homo sapiens	45.6229	Hepatocellular carcinoma tissues from primary HCC patients _vs_ paired tumor-adjacent normal	RNA expression	Illumina HumanHT-12 V4.0 expression beadchip	1.6e-08	fold change	2.05
Study_166:Hepatocellular carcinoma (HCC) primary tumors and tumor adjacent normal tissues	GSE39791		Homo sapiens	30.4505	Hepatocellular carcinoma tissues from male primary HCC patients _vs_ paired tumor-adjacent normal	RNA expression	Illumina HumanHT-12 V4.0 expression beadchip	6.7e-06	fold change	1.78
Study_167:Bone marrows from acute myleoid leukemia (AML) patients grouped by chromosomal abnormalities	GSE61804		Homo sapiens	88.9949	Bone marrows from AML patients - t(4;11) translocation _vs_ normal karyotype	RNA expression	Affymetrix GeneChip Human HG_U133 Plus 2.0	1.5e-37	fold change	-10.4
Study_167:Bone marrows from acute myleoid leukemia (AML) patients grouped by chromosomal abnormalities	GSE61804		Homo sapiens	84.2943	Bone marrows from AML patients - t(8;21) translocation _vs_ normal karyotype	RNA expression	Affymetrix GeneChip Human HG_U133 Plus 2.0	5.7e-08	fold change	-3.79
Study_167:Bone marrows from acute myleoid leukemia (AML) patients grouped by chromosomal abnormalities	GSE61804		Homo sapiens	78.2326	Bone marrows from AML patients - monosomy 7 as sole aberration _vs_ normal karyotype	RNA expression	Affymetrix GeneChip Human HG_U133 Plus 2.0	0.0198	fold change	2.72
Study_167:Bone marrows from acute myleoid leukemia (AML) patients grouped by chromosomal abnormalities	GSE61804		Homo sapiens	70.2316	Bone marrows from AML patients - trisomy 13 as sole aberration _vs_ normal karyotype	RNA expression	Affymetrix GeneChip Human HG_U133 Plus 2.0	0.0095	fold change	-2.71
Study_167:Bone marrows from acute myleoid leukemia (AML) patients grouped by chromosomal abnormalities	GSE61804		Homo sapiens	68.8544	Bone marrows from AML patients - aberrrant karyotype and del(5q) _vs_ normal karyotype	RNA expression	Affymetrix GeneChip Human HG_U133 Plus 2.0	0.002	fold change	1.94
Study_168:Lungs from kit[W-sh/W-sh] mice with induced asthma and IFNGR1 or FCER1G knockout mast cell grafts	GSE27066		Mus musculus	89.0996	Lungs of KIT[W-sh/W-sh] mice with wildtype mast cell grafts and induced asthma _vs_ mock induced	RNA expression	Affymetrix GeneChip Mouse MG_430 2.0	0.0013	fold change	-3.92
Study_168:Lungs from kit[W-sh/W-sh] mice with induced asthma and IFNGR1 or FCER1G knockout mast cell grafts	GSE27066		Mus musculus	84.707	Lungs of wildtype mice with induced asthma _vs_ mock-induced	RNA expression	Affymetrix GeneChip Mouse MG_430 2.0	0.0202	fold change	-2.73
Study_168:Lungs from kit[W-sh/W-sh] mice with induced asthma and IFNGR1 or FCER1G knockout mast cell grafts	GSE27066		Mus musculus	79.5862	Lungs of KIT[W-sh/W-sh] mice with induced asthma and wildtype mast cell grafts _vs_ no grafts	RNA expression	Affymetrix GeneChip Mouse MG_430 2.0	0.0039	fold change	-2.6
Study_169:Pancreatic cancer serial xenografts, primary tumors and cell lines	GSE46385		Homo sapiens	89.5127	Serial xenografts of patient derived pancreatic cancer (generation 8) _vs_ normal pancreas tissue	RNA expression	Affymetrix GeneChip Human HG_U133 Plus 2.0	0.0001	fold change	-66.1
Study_169:Pancreatic cancer serial xenografts, primary tumors and cell lines	GSE46385		Homo sapiens	75.2162	Serial xenografts of patient derived pancreatic cancer (generation 6) _vs_ normal pancreas tissue	RNA expression	Affymetrix GeneChip Human HG_U133 Plus 2.0	0.0002	fold change	-20.4
Study_169:Pancreatic cancer serial xenografts, primary tumors and cell lines	GSE46385		Homo sapiens	70.8386	Serial xenografts of patient derived pancreatic cancer (generation 12) _vs_ normal pancreas tissue	RNA expression	Affymetrix GeneChip Human HG_U133 Plus 2.0	0.0003	fold change	-14.6
Study_169:Pancreatic cancer serial xenografts, primary tumors and cell lines	GSE46385		Homo sapiens	67.9412	Xenografts of patient derived pancreatic cancer (generation 1) _vs_ normal pancreas tissue	RNA expression	Affymetrix GeneChip Human HG_U133 Plus 2.0	0.0011	fold change	-12.1
Study_169:Pancreatic cancer serial xenografts, primary tumors and cell lines	GSE46385		Homo sapiens	47.9552	Serial xenografts of patient derived pancreatic cancer (generation 11) _vs_ normal pancreas tissue	RNA expression	Affymetrix GeneChip Human HG_U133 Plus 2.0	0.0006	fold change	-6.81
Study_170:Post-transplant lymphoproliferative disorder patients distinguished by Epstein-Barr virus status	GSE38885		Homo sapiens	89.3176	Burkitts-like lymphoma _vs_ diffuse large B-cell lymphoma	RNA expression	Affymetrix GeneChip Human HG_U133 Plus 2.0	0.0115	fold change	-3.93
Study_171:Primary epithelial ovarian tumors and secondary ovarian tumors from breast cancer metastasis	GSE20565		Homo sapiens	89.1234	Primary epithelial ovarian tumor - stage III _vs_ stage I	RNA expression	Affymetrix GeneChip Human HG_U133 Plus 2.0	0.0228	fold change	2.16
Study_171:Primary epithelial ovarian tumors and secondary ovarian tumors from breast cancer metastasis	GSE20565		Homo sapiens	24.4265	Breast cancer metastasized to ovary _vs_ primary epithelial ovarian carcinoma	RNA expression	Affymetrix GeneChip Human HG_U133 Plus 2.0	0.0014	fold change	-1.69
Study_172:Li-Fraumeni syndrome causative mutations and the effect on breast epithelial and stromal cells	GSE23994		Homo sapiens	89.5127	Primary breast cells of Li-Fraumeni syndrome patients with TP53 frameshift - stromal _vs_ epithelia	RNA expression	Affymetrix GeneChip Human HG_U133 Plus 2.0	6.1e-09	fold change	-113
Study_172:Li-Fraumeni syndrome causative mutations and the effect on breast epithelial and stromal cells	GSE23994		Homo sapiens	83.7212	Primary breast cells of Li-Fraumeni syndrome patients with TP53 mutation - stromal _vs_ epithelial	RNA expression	Affymetrix GeneChip Human HG_U133 Plus 2.0	0.0024	fold change	-45.6
Study_172:Li-Fraumeni syndrome causative mutations and the effect on breast epithelial and stromal cells	GSE23994		Homo sapiens	11.9511	Primary breast stromal cells - Li-Fraumeni syndrome with TP53 frameshift _vs_ TP53 mutation	RNA expression	Affymetrix GeneChip Human HG_U133 Plus 2.0	0.0459	fold change	-1.33
Study_173:Comparative analysis of gene expression in C57BL/6J and DBA/2J aging lungs	GSE6591	Johns Hopkins University School of public health	Mus musculus	88.7879	Lung tissue from 18mo male DBA/2J mice _vs_ 2mo DBA/2J	RNA expression	Affymetrix GeneChip Mouse MG_430 2.0	0.0045	fold change	-3.64
Study_174:Lungs of C57BL6 mice infected with a low dose of M. tuberculosis for 30 and 70 days	E-MEXP-1899		Mus musculus	89.0996	Lungs of mice infected with M. tuberculosis (100 CFU) for 30d _vs_ uninfected	RNA expression	Affymetrix GeneChip Mouse MG_430 2.0	0.0001	fold change	-11.4
Study_174:Lungs of C57BL6 mice infected with a low dose of M. tuberculosis for 30 and 70 days	E-MEXP-1899		Mus musculus	50.9206	Lungs of mice infected with M. tuberculosis (100 CFU) for 70d _vs_ uninfected	RNA expression	Affymetrix GeneChip Mouse MG_430 2.0	0.0337	fold change	-2.59
Study_175:Intra- and inter-tumor heterogeneity of gene expression in cervical cancer	GSE5787	Ontario Institute for Cancer Research	Homo sapiens	88.8652	Cervical tissue from cervical cancer with moderate differentiation _vs_ well differentiation	RNA expression	Affymetrix GeneChip Human HG_U133 Plus 2.0	0.0094	fold change	-9.29
Study_175:Intra- and inter-tumor heterogeneity of gene expression in cervical cancer	GSE5787	Ontario Institute for Cancer Research	Homo sapiens	61.669	Cervical tissue from cervical cancer with poor differentiation _vs_ moderate differentiation	RNA expression	Affymetrix GeneChip Human HG_U133 Plus 2.0	0.0002	fold change	2.74
Study_175:Intra- and inter-tumor heterogeneity of gene expression in cervical cancer	GSE5787	Ontario Institute for Cancer Research	Homo sapiens	49.2029	Cervical tissue from cervical cancer with poor differentiation _vs_ well differentiation	RNA expression	Affymetrix GeneChip Human HG_U133 Plus 2.0	0.0223	fold change	-3.39
Study_176:Classification of High-grade neuroendocrine tumors of the lung	GSE1037	Cancer Insitute	Homo sapiens	88.7091	Large cell neuroendocrine carcinoma lung tumors _vs_ typical carcinoid lung tumors	RNA expression	Custom Human	2e-06	fold change	-3.71
Study_176:Classification of High-grade neuroendocrine tumors of the lung	GSE1037	Cancer Insitute	Homo sapiens	83.7367	Small cell lung carcinoma tumors _vs_ typical carcinoid lung tumors	RNA expression	Custom Human	4.6e-06	fold change	-3.27
Study_176:Classification of High-grade neuroendocrine tumors of the lung	GSE1037	Cancer Insitute	Homo sapiens	80.2285	Typical carcinoid lung tumor _vs_ normal lung tissue	RNA expression	Custom Human	3.8e-07	fold change	4.32
Study_176:Classification of High-grade neuroendocrine tumors of the lung	GSE1037	Cancer Insitute	Homo sapiens	70.1656	Small cell lung carcinoma tumors _vs_ small cell lung carcinoma cell lines	RNA expression	Custom Human	0.0189	fold change	-2.14
Study_176:Classification of High-grade neuroendocrine tumors of the lung	GSE1037	Cancer Insitute	Homo sapiens	27.6561	Lung adenocarcinoma _vs_ normal lung tissue	RNA expression	Custom Human	0.0054	fold change	1.45
Study_176:Classification of High-grade neuroendocrine tumors of the lung	GSE1037	Cancer Insitute	Homo sapiens	14.3559	Normal lung tissue _vs_ tumor and normal lung reference mix	RNA expression	Custom Human	1.4e-07	fold change	-1.36
Study_177:Glioblastomas and low grade gliomas	GSE9885	University of Bologna	Homo sapiens	88.9031	Glioblastomas (high grade glioma) _vs_ low grade glioma pool_GPL887	RNA expression	Agilent Human 1A G4110A	1.2e-07	fold change	-3.05
Study_177:Glioblastomas and low grade gliomas	GSE9885	University of Bologna	Homo sapiens	67.4	Glioblastomas (high grade glioma) _vs_ low grade glioma pool_GPL885	RNA expression	Agilent Human 1A G4110A	0.0019	fold change	-2.07
Study_178:Chronically inflammed, cirrhotic and cancerous liver expression profiles	GSE54238		Homo sapiens	87.7362	Hepatocellular carcinoma advanced stage tissue _vs_ normal liver tissue	RNA expression	Custom Human	0.0005	fold change	6.33
Study_178:Chronically inflammed, cirrhotic and cancerous liver expression profiles	GSE54238		Homo sapiens	55.4994	Hepatocellular carcinoma early stage tissue _vs_ normal liver tissue	RNA expression	Custom Human	0.0284	fold change	2.5
Study_178:Chronically inflammed, cirrhotic and cancerous liver expression profiles	GSE54238		Homo sapiens	51.6214	Cirrhotic livers tissue _vs_ normal liver tissue	RNA expression	Custom Human	0.0007	fold change	2.82
Study_179:Pediatric acute lymphoblastic leukemia subtypes	GSE47051		Homo sapiens	88.0375	Primary acute lymphoblastic leukemia (ALL) cells _vs_ bone marrow from T cell ALL	RNA expression	Affymetrix GeneChip Human HG_U133 Plus 2.0	0.0247	fold change	-5.68
Study_180:Acute myeloid leukemia mononuclear bone marrow cells compared based on FAB classifications	GSE37642		Homo sapiens	88.4815	Acute myeloid leukemia mononuclear cells of patients with FAB subtype M3v _vs_ M0_GPL570	RNA expression	Affymetrix GeneChip Human HG_U133 Plus 2.0	0.0035	fold change	-10.8
Study_180:Acute myeloid leukemia mononuclear bone marrow cells compared based on FAB classifications	GSE37642		Homo sapiens	83.7212	Acute myeloid leukemia mononuclear cells of patients with FAB subtype M3 _vs_ M0_GPL570	RNA expression	Affymetrix GeneChip Human HG_U133 Plus 2.0	0.0127	fold change	-6.39
Study_180:Acute myeloid leukemia mononuclear bone marrow cells compared based on FAB classifications	GSE37642		Homo sapiens	76.8144	Acute myeloid leukemia mononuclear cells of patients with FAB subtype M3v _vs_ M0_GPL96_GPL97	RNA expression	Affymetrix GeneChip Human HG_U133 Plus 2.0	0.0016	fold change	-3.28
Study_180:Acute myeloid leukemia mononuclear bone marrow cells compared based on FAB classifications	GSE37642		Homo sapiens	68.2426	Acute myeloid leukemia mononuclear cells of patients with FAB subtype M3 _vs_ M0_GPL96_GPL97	RNA expression	Affymetrix GeneChip Human HG_U133 Plus 2.0	0.0163	fold change	-2.47
Study_181:CD4+ Tfh and Th cell subsets from virus-specific adoptive transfer mouse after LCMV infection	GSE43863		Mus musculus	87.9399	CD4+ Tfh memory cells (Ly6c-low Cxcr5+) LCMV infected mice >67dpi _vs_ naive T cells	RNA expression	Affymetrix GeneChip Mouse MG_430 2.0	0.001	fold change	8.57
Study_181:CD4+ Tfh and Th cell subsets from virus-specific adoptive transfer mouse after LCMV infection	GSE43863		Mus musculus	83.3834	CD4+ Th memory cells (Ly6c-int Cxcr5+) LCMV infected mice >67dpi _vs_ naive T cells	RNA expression	Affymetrix GeneChip Mouse MG_430 2.0	0.0018	fold change	7.09
Study_181:CD4+ Tfh and Th cell subsets from virus-specific adoptive transfer mouse after LCMV infection	GSE43863		Mus musculus	77.3982	CD4+ Th cells (Ly6c-int Cxcr5+) LCMV infected mice - memory >67dpi _vs_ effector 6dpi	RNA expression	Affymetrix GeneChip Mouse MG_430 2.0	0.0052	fold change	6.26
Study_181:CD4+ Tfh and Th cell subsets from virus-specific adoptive transfer mouse after LCMV infection	GSE43863		Mus musculus	65.8363	CD4+ T memory cells LCMV infected mice >67dpi - Tfh (Ly6c-low Cxcr5+) _vs_ Th1 (Ly6c-high Cxcr5-)	RNA expression	Affymetrix GeneChip Mouse MG_430 2.0	0.0112	fold change	2.86
Study_181:CD4+ Tfh and Th cell subsets from virus-specific adoptive transfer mouse after LCMV infection	GSE43863		Mus musculus	49.6485	CD4+ Th1 memory cells (Ly6c-high Cxcr5-) LCMV infected mice >67dpi _vs_ naive T cells	RNA expression	Affymetrix GeneChip Mouse MG_430 2.0	0.0115	fold change	3
Study_182:Rectums of irritable bowel syndrome (IBS) patients and Campylobacter infection-related IBS	GSE36701		Homo sapiens	88.4815	Rectums - diarrhea predominant IBS _vs_ healthy	RNA expression	Affymetrix GeneChip Human HG_U133 Plus 2.0	5.2e-06	fold change	-1.81
Study_182:Rectums of irritable bowel syndrome (IBS) patients and Campylobacter infection-related IBS	GSE36701		Homo sapiens	87.4738	Rectums - constipation predominant IBS _vs_ healthy	RNA expression	Affymetrix GeneChip Human HG_U133 Plus 2.0	6.9e-06	fold change	-1.82
Study_182:Rectums of irritable bowel syndrome (IBS) patients and Campylobacter infection-related IBS	GSE36701		Homo sapiens	42.9155	Rectums - IBS 6mo post Campylobacter jejuni infection _vs_ healthy	RNA expression	Affymetrix GeneChip Human HG_U133 Plus 2.0	0.0027	fold change	1.49
Study_182:Rectums of irritable bowel syndrome (IBS) patients and Campylobacter infection-related IBS	GSE36701		Homo sapiens	31.2438	Rectums - IBS post infection (unknown time point + organism) _vs_ healthy	RNA expression	Affymetrix GeneChip Human HG_U133 Plus 2.0	0.0243	fold change	1.44
Study_183:Lungs from TNFRSF1A/1B knockout and wildtype mice infected with pathogenic SARS MA15 virus	GSE40840		Mus musculus	87.6962	Lungs from TNFRSF1A/1B-knockout mice infected 4d with SARS MA15 virus _vs_ 4d PBS controls	RNA expression	Agilent Mouse Whole Genome G4122A/G4122F	0.011	fold change	-3.97
Study_183:Lungs from TNFRSF1A/1B knockout and wildtype mice infected with pathogenic SARS MA15 virus	GSE40840		Mus musculus	84.73	Lungs from wildtype mice infected 7d with SARS MA15 virus _vs_ 7d PBS controls	RNA expression	Agilent Mouse Whole Genome G4122A/G4122F	0.0216	fold change	-5.3
Study_183:Lungs from TNFRSF1A/1B knockout and wildtype mice infected with pathogenic SARS MA15 virus	GSE40840		Mus musculus	64.592	Lungs from TNFRSF1A/1B-knockout mice infected 7d with SARS MA15 virus _vs_ 7d PBS controls	RNA expression	Agilent Mouse Whole Genome G4122A/G4122F	0.0036	fold change	-3.01
Study_184:Epicardial, mediastinal and subcutaneous adipose tissues in coronary artery disease	GSE24425		Homo sapiens	88.2675	Mediastinal adipose tissue coronary artery disease patient _vs_ subcutaneous adipose tissue	RNA expression	Illumina Human HT-12 (WG-6) v3.0 expression beadchip	0.0045	fold change	2.39
Study_185:Primary, metastatic and recurring breast cancers with ER, PR, HER2 status and molecular subtypes	GSE3165		Homo sapiens	87.8148	Primary breast tumors by pam50 subtype - HER2 _vs_ LumA_GPL887	RNA expression	Agilent Human 1A V2 G4110B	0.0005	fold change	-3.59
Study_185:Primary, metastatic and recurring breast cancers with ER, PR, HER2 status and molecular subtypes	GSE3165		Homo sapiens	86.9732	Primary breast tumors HER2+ _vs_ HER2-_GPL887	RNA expression	Agilent Human 1A V2 G4110B	0.0114	fold change	-2.49
Study_185:Primary, metastatic and recurring breast cancers with ER, PR, HER2 status and molecular subtypes	GSE3165		Homo sapiens	87.6455	Breast tumors with differentation scores greater than 0.15 _vs_ -0.15 to 0.15_GPL887	RNA expression	Agilent Human 1A V2 G4110B	0.0467	fold change	2.58
Study_185:Primary, metastatic and recurring breast cancers with ER, PR, HER2 status and molecular subtypes	GSE3165		Homo sapiens	64.399	Primary breast tumors by pam50 subtype - HER2 _vs_ LumA_GPL1390	RNA expression	Agilent Human 1A V2 G4110B	0.0002	fold change	-2.51
Study_185:Primary, metastatic and recurring breast cancers with ER, PR, HER2 status and molecular subtypes	GSE3165		Homo sapiens	40.0725	Primary breast tumors ER- _vs_ ER+_GPL1390	RNA expression	Agilent Human 1A V2 G4110B	0.0086	fold change	-1.71
Study_186:Castration-dependent prostate gene expression in wildtype and prostate-specific PTEN-null mice	GSE24691		Mus musculus	88.3845	Prostate of 8wk old prostate-specific PTEN KO mice 3d after surgical castration _vs_ no castration	RNA expression	Illumina MouseRef-8 v2.0 expression beadchip	7.7e-05	fold change	2.88
Study_186:Castration-dependent prostate gene expression in wildtype and prostate-specific PTEN-null mice	GSE24691		Mus musculus	56.8492	Prostate of 8wk old wildtype mice 3d after surgical castration _vs_ no castration	RNA expression	Illumina MouseRef-8 v2.0 expression beadchip	0.0047	fold change	1.61
Study_187:Peripheral blood and bone marrow mononuclear cells (PBMCs and BMMCs) of normal karyotype AML	GSE15434		Homo sapiens	87.9755	BMMCs of pre-treatment normal karyotype AML patients with npm1 WT- 67yr or older _vs_ younger	RNA expression	Affymetrix GeneChip Human HG_U133 Plus 2.0	0.0053	fold change	2.57
Study_188:Lung tumor RNA expression profiles from Kras and Kras/Lkb1 primary tumors and metastases	GSE21581		Mus musculus	88.0669	Lung tumors induced in Lkb1-deficient Kras G12D mice -non thoracic metastases _vs_ primary tumors	RNA expression	Affymetrix GeneChip Mouse MG_430A 2.0	0.0004	fold change	-4.08
Study_188:Lung tumor RNA expression profiles from Kras and Kras/Lkb1 primary tumors and metastases	GSE21581		Mus musculus	85.4088	Lung tumors induced in Lkb1-deficient Kras G12D mice - lymph node metastases _vs_ primary tumors	RNA expression	Affymetrix GeneChip Mouse MG_430A 2.0	0.0005	fold change	-3.67
Study_188:Lung tumor RNA expression profiles from Kras and Kras/Lkb1 primary tumors and metastases	GSE21581		Mus musculus	82.7705	Lung tumors induced in Lkb1-deficient Kras G12D mice - metastases _vs_ primary tumors	RNA expression	Affymetrix GeneChip Mouse MG_430A 2.0	0.0004	fold change	-3.84
Study_188:Lung tumor RNA expression profiles from Kras and Kras/Lkb1 primary tumors and metastases	GSE21581		Mus musculus	62.1604	Lung tumors induced in Lkb1-deficient Kras G12D mice - rib cage metastases _vs_ primary tumors	RNA expression	Affymetrix GeneChip Mouse MG_430A 2.0	0.0004	fold change	-3.95
Study_189:Chondrocytes from osteosarcoma or osteomyelitis patients cultured under hypoxia and normoxia	E-MIMR-644		Homo sapiens	88.4173	Osteosarcoma chondrocytes in 20% oxygen normoxia for 4 days _vs_ time zero	RNA expression	Affymetrix GeneChip Human HG_U133 Plus 2.0	6.3e-05	fold change	-4.99
Study_189:Chondrocytes from osteosarcoma or osteomyelitis patients cultured under hypoxia and normoxia	E-MIMR-644		Homo sapiens	65.0982	Osteosarcoma chondrocytes in 20% oxygen normoxia for 1 day _vs_ time zero	RNA expression	Affymetrix GeneChip Human HG_U133 Plus 2.0	5.5e-05	fold change	-2.67
Study_190:Anaplastic and poorly differentiated thyroid tumors	GSE76039		Homo sapiens	87.1019	Thyroid tumors - anaplastic _vs_ poorly differentiated	RNA expression	Affymetrix GeneChip Human HG_U133 Plus 2.0	8.6e-10	fold change	-10.5
Study_191:Lungs from TRIM55 knockout mice infected with severe acute respiratory syndrome coronavirus MA15	GSE64660		Mus musculus	87.0383	Lungs from TRIM55 knockout mice - SARS-coronavirus MA15 infected 4d _vs_ mock infected	RNA expression	Agilent Mouse Whole Genome G4122A/G4122F	0.0026	fold change	-5.49
Study_191:Lungs from TRIM55 knockout mice infected with severe acute respiratory syndrome coronavirus MA15	GSE64660		Mus musculus	73.7996	Lungs from wildtype mice - SARS-coronavirus MA15 infected 2d _vs_ mock infected	RNA expression	Agilent Mouse Whole Genome G4122A/G4122F	0.0049	fold change	-7.16
Study_191:Lungs from TRIM55 knockout mice infected with severe acute respiratory syndrome coronavirus MA15	GSE64660		Mus musculus	53.8248	Lungs from TRIM55 knockout mice - SARS-coronavirus MA15 infected 2d _vs_ mock infected	RNA expression	Agilent Mouse Whole Genome G4122A/G4122F	0.0132	fold change	-3.82
Study_192:Foreskin fibroblasts infected in culture with human cytomegalovirus	GSE63797		Homo sapiens	86.9595	Foreskin fibroblasts infected in culture with human cytomegalovirus for 72hr _vs_ uninfected	RNA expression	Illumina iGenome UCSC, hg19, March 6, 2013 RefSeq	4.8e-17	fold change	48.8882
Study_192:Foreskin fibroblasts infected in culture with human cytomegalovirus	GSE63797		Homo sapiens	78.8619	Foreskin fibroblasts infected in culture with human cytomegalovirus for 48hr _vs_ uninfected	RNA expression	Illumina iGenome UCSC, hg19, March 6, 2013 RefSeq	2.4e-13	fold change	27.2924
Study_193:Serum alpha-fetoprotein in patients with chronic hepatitis C	GSE32221		Homo sapiens	86.9082	Liver biopsies of female chronic Hepatitis C patients - serum AFP >10.0ng/ml _vs_ <10.0ng/ml	RNA expression	Agilent Human Whole Genome G4112A/G4112F	0.0169	fold change	3.19
Study_193:Serum alpha-fetoprotein in patients with chronic hepatitis C	GSE32221		Homo sapiens	77.4929	Liver biopsies of chronic Hepatitis C patients - serum AFP >10.0ng/ml _vs_ <10.0ng/ml	RNA expression	Agilent Human Whole Genome G4112A/G4112F	0.0012	fold change	2.53
Study_193:Serum alpha-fetoprotein in patients with chronic hepatitis C	GSE32221		Homo sapiens	52.3483	Liver biopsies of male chronic Hepatitis C patients - serum AFP >10.0ng/ml _vs_ <10.0ng/ml	RNA expression	Agilent Human Whole Genome G4112A/G4112F	0.032	fold change	1.98
Study_194:Mononuclear cells of polycythemia vera, essential thrombocythemia and primary myelofibrosis patients	GSE42042		Homo sapiens	86.7483	Polycythemia vera_AML blood mononuclear cell CpG-Me DNA _vs_ healthy controls	sequence centric: DNA Methylation	Custom Human 2013	n/a	% differential	-39.9
Study_195:Tumors from several tissue compared to PROM1+ and PROM1- normal tissues	GSE40634		Mus musculus	86.8855	Bronchial papillary adenoma tumor _vs_ PROM1+ normal lung tissue	RNA expression	Affymetrix GeneChip Mouse MG-430 PM set	0.0018	fold change	21.2
Study_195:Tumors from several tissue compared to PROM1+ and PROM1- normal tissues	GSE40634		Mus musculus	79.1502	Bronchial papillary adenoma tumor _vs_ PROM1- normal lung tissue	RNA expression	Affymetrix GeneChip Mouse MG-430 PM set	4.8e-05	fold change	12.4
Study_195:Tumors from several tissue compared to PROM1+ and PROM1- normal tissues	GSE40634		Mus musculus	60.4931	Gastric adenocarcinoma tumor _vs_ PROM1+ normal stomach tissue	RNA expression	Affymetrix GeneChip Mouse MG-430 PM set	0.0003	fold change	-11.1
Study_195:Tumors from several tissue compared to PROM1+ and PROM1- normal tissues	GSE40634		Mus musculus	47.912	Gastric adenocarcinoma tumor _vs_ PROM1- normal stomach tissue	RNA expression	Affymetrix GeneChip Mouse MG-430 PM set	0.0004	fold change	-6.99
Study_195:Tumors from several tissue compared to PROM1+ and PROM1- normal tissues	GSE40634		Mus musculus	42.4538	Hepatocellular carcinoma tumor _vs_ PROM1- normal liver tissue	RNA expression	Affymetrix GeneChip Mouse MG-430 PM set	0.0049	fold change	4.06
Study_195:Tumors from several tissue compared to PROM1+ and PROM1- normal tissues	GSE40634		Mus musculus	26.5587	Hepatocellular carcinoma tumor _vs_ PROM1+ normal liver tissue	RNA expression	Affymetrix GeneChip Mouse MG-430 PM set	0.0393	fold change	2.65
Study_195:Tumors from several tissue compared to PROM1+ and PROM1- normal tissues	GSE40634		Mus musculus	16.0347	Uterine adenocarcinoma tumor _vs_ PROM1- normal uterine tissue	RNA expression	Affymetrix GeneChip Mouse MG-430 PM set	1.9e-06	fold change	-1.83
Study_196:Whole blood methylation profiles of schizophrenia and bipolar disorder patients	GSE41037		Homo sapiens	87.6117	Whole blood from schizophrenia patients CpG-Me - male _vs_ female	sequence centric: DNA Methylation	Custom Human 2013	n/a	% differential	-35.9
Study_196:Whole blood methylation profiles of schizophrenia and bipolar disorder patients	GSE41037		Homo sapiens	81.3577	Whole blood from schizophrenia patients CpG-Me _vs_ healthy controls	sequence centric: DNA Methylation	Custom Human 2013	n/a	% differential	-8.8
Study_197:Hepatocellular carcinoma (HCC): Expression profiles at different stages and grades	GSE36411		Homo sapiens	87.4539	Undifferentiated hepatocellular carcinoma Grade III-IV _vs_ normal liver	RNA expression	Custom Human	0.009	fold change	4.59
Study_197:Hepatocellular carcinoma (HCC): Expression profiles at different stages and grades	GSE36411		Homo sapiens	77.8392	Differentiated hepatocellular carcinoma Grade III-IV _vs_ normal liver	RNA expression	Custom Human	0.0021	fold change	3.54
Study_197:Hepatocellular carcinoma (HCC): Expression profiles at different stages and grades	GSE36411		Homo sapiens	74.3086	Differentiated hepatocellular carcinoma Grade I-II _vs_ normal liver	RNA expression	Custom Human	0.0036	fold change	2.13
Study_198:Tongue carcinomas with TNM staging and normal control comparisons	GSE34115		Homo sapiens	86.8704	Tongue carcinoma from male patients _vs_ healthy male tongue controls	RNA expression	Illumina Human HT-12 (WG-6) v3.0 expression beadchip	1.3e-10	fold change	-4.89
Study_198:Tongue carcinomas with TNM staging and normal control comparisons	GSE34115		Homo sapiens	81.2176	Tongue carcinoma from patients with stage N3 disease _vs_ stage N0	RNA expression	Illumina Human HT-12 (WG-6) v3.0 expression beadchip	3.1e-05	fold change	5.71
Study_198:Tongue carcinomas with TNM staging and normal control comparisons	GSE34115		Homo sapiens	81.3392	Tongue carcinoma from patients with stage T3 disease _vs_ healthy tongue controls	RNA expression	Illumina Human HT-12 (WG-6) v3.0 expression beadchip	0.0012	fold change	-4.55
Study_198:Tongue carcinomas with TNM staging and normal control comparisons	GSE34115		Homo sapiens	79.2833	Tongue carcinoma from patients with stage M0 disease _vs_ healthy tongue controls	RNA expression	Illumina Human HT-12 (WG-6) v3.0 expression beadchip	2.2e-13	fold change	-3.95
Study_198:Tongue carcinomas with TNM staging and normal control comparisons	GSE34115		Homo sapiens	79.5127	Tongue carcinoma from patients with stage T4 disease _vs_ healthy tongue controls	RNA expression	Illumina Human HT-12 (WG-6) v3.0 expression beadchip	8.7e-05	fold change	-5.89
Study_198:Tongue carcinomas with TNM staging and normal control comparisons	GSE34115		Homo sapiens	78.2105	Tongue carcinoma from patients with stage N0 disease _vs_ healthy tongue controls	RNA expression	Illumina Human HT-12 (WG-6) v3.0 expression beadchip	4.7e-12	fold change	-3.85
Study_198:Tongue carcinomas with TNM staging and normal control comparisons	GSE34115		Homo sapiens	78.322	Tongue carcinoma from patients with stage N2 disease _vs_ healthy tongue controls	RNA expression	Illumina Human HT-12 (WG-6) v3.0 expression beadchip	0.0004	fold change	-4.58
Study_198:Tongue carcinomas with TNM staging and normal control comparisons	GSE34115		Homo sapiens	78.7724	Tongue carcinoma _vs_ healthy tongue controls	RNA expression	Illumina Human HT-12 (WG-6) v3.0 expression beadchip	1.6e-13	fold change	-3.95
Study_198:Tongue carcinomas with TNM staging and normal control comparisons	GSE34115		Homo sapiens	73.061	Tongue carcinoma from patients with stage T2 disease _vs_ healthy tongue controls	RNA expression	Illumina Human HT-12 (WG-6) v3.0 expression beadchip	6.9e-09	fold change	-3.64
Study_198:Tongue carcinomas with TNM staging and normal control comparisons	GSE34115		Homo sapiens	68.4191	Tongue carcinoma from patients with stage N1 disease _vs_ healthy tongue controls	RNA expression	Illumina Human HT-12 (WG-6) v3.0 expression beadchip	5.2e-05	fold change	-6.7
Study_198:Tongue carcinomas with TNM staging and normal control comparisons	GSE34115		Homo sapiens	67.6187	Tongue carcinoma from patients with stage T1 disease _vs_ healthy tongue controls	RNA expression	Illumina Human HT-12 (WG-6) v3.0 expression beadchip	4.6e-06	fold change	-3.41
Study_198:Tongue carcinomas with TNM staging and normal control comparisons	GSE34115		Homo sapiens	63.4035	Tongue carcinoma from female patients _vs_ health female tongue controls	RNA expression	Illumina Human HT-12 (WG-6) v3.0 expression beadchip	6.2e-06	fold change	-3.18
Study_199:Tamoxifen treatment effects in grade definition in ER+ breast cancer and LN- tumors	GSE6532	Institut Jules Bordet	Homo sapiens	87.0974	Breast cancer from LN negative untreated patients - relapse positive _vs_ negative	RNA expression	Affymetrix GeneChip Human HG_U133 Set	0.0454	fold change	1.25
Study_199:Tamoxifen treatment effects in grade definition in ER+ breast cancer and LN- tumors	GSE6532	Institut Jules Bordet	Homo sapiens	24.0709	Breast cancer from LN negative untreated patients - ER negative _vs_ ER positive	RNA expression	Affymetrix GeneChip Human HG_U133 Set	0.0432	fold change	1.25
Study_200:Molecular characterization of soft tissue tumors	GSE3443	Stanford Microarray Database (SMD)	Homo sapiens	87.2859	Soft tissue tumors - Synovial sarcoma _vs_ Leiomyosarcoma	RNA expression	Custom Human	0.0024	fold change	7.14
Study_200:Molecular characterization of soft tissue tumors	GSE3443	Stanford Microarray Database (SMD)	Homo sapiens	84.6769	Soft tissue tumors - Leiomyosarcoma _vs_ Gastrointestinal stromal tumor	RNA expression	Custom Human	0.0048	fold change	-6.71
Study_200:Molecular characterization of soft tissue tumors	GSE3443	Stanford Microarray Database (SMD)	Homo sapiens	78.9702	Soft tissue tumors - Synovial sarcoma _vs_ Malignant fibrous histiocytoma	RNA expression	Custom Human	7e-06	fold change	6.13
Study_200:Molecular characterization of soft tissue tumors	GSE3443	Stanford Microarray Database (SMD)	Homo sapiens	76.0121	Soft tissue tumors - Malignant fibrous histiocytoma _vs_ Gastrointestinal stromal tumor	RNA expression	Custom Human	0.0006	fold change	-5.76
Study_201:mRNAs in injured rat cortical axons isolated after 13 days in culture	GSE11730	Caltech	Rattus norvegicus	87.1596	Cortical axon axotomized 2d after 11d in culture _vs_ uninjured 13d in culture	RNA expression	Custom Rat	0.0024	fold change	-4.82
Study_202:Exploration of global gene expression patterns in pancreatic adenocarcinoma	GSE3654	Stanford Microarray Database (SMD)	Homo sapiens	86.7845	Pancreatic tumors from patients _vs_ normal pancreatic tissue	RNA expression	Custom Human	0.0002	fold change	-6.47
Study_203:Comparison of soft tissue sarcoma gene signatures	GSE4305	Stanford Microarray Database (SMD)	Homo sapiens	87.2296	Synovial sarcoma _vs_ desmoid type fibromatosis	RNA expression	Custom Human	5.2e-06	fold change	19.8
Study_203:Comparison of soft tissue sarcoma gene signatures	GSE4305	Stanford Microarray Database (SMD)	Homo sapiens	80.9454	Gastrointestinal stromal tumor _vs_ desmoid type fibromatosis	RNA expression	Custom Human	3.6e-05	fold change	14.5
Study_203:Comparison of soft tissue sarcoma gene signatures	GSE4305	Stanford Microarray Database (SMD)	Homo sapiens	80.3703	Malignant fibrous histiocytoma _vs_ solitary fibrous tumor	RNA expression	Custom Human	2.7e-07	fold change	-7.45
Study_203:Comparison of soft tissue sarcoma gene signatures	GSE4305	Stanford Microarray Database (SMD)	Homo sapiens	76.8285	Solitary fibrous tumor _vs_ desmoid type fibromatosis	RNA expression	Custom Human	2.9e-05	fold change	11.8
Study_203:Comparison of soft tissue sarcoma gene signatures	GSE4305	Stanford Microarray Database (SMD)	Homo sapiens	72.9522	Dermatofibrosarcoma protuberans _vs_ solitary fibrous tumor	RNA expression	Custom Human	3.8e-05	fold change	-5.5
Study_203:Comparison of soft tissue sarcoma gene signatures	GSE4305	Stanford Microarray Database (SMD)	Homo sapiens	62.4321	Leiomyosarcoma _vs_ desmoid type fibromatosis	RNA expression	Custom Human	0.001	fold change	5.61
Study_203:Comparison of soft tissue sarcoma gene signatures	GSE4305	Stanford Microarray Database (SMD)	Homo sapiens	31.5673	Leiomyosarcoma _vs_ solitary fibrous tumor	RNA expression	Custom Human	0.0276	fold change	-2.11
Study_203:Comparison of soft tissue sarcoma gene signatures	GSE4305	Stanford Microarray Database (SMD)	Homo sapiens	22.7008	Synovial sarcoma _vs_ solitary fibrous tumor	RNA expression	Custom Human	0.0029	fold change	1.67
Study_204:Lungs from IFNg-/-, IRF1-/-, or WT mice infected with M. avium	GSE11809	Technical University Munich	Mus musculus	86.7167	Lung from Irf-1 wildtype mice infected 14wk with M. avium _vs_ no infection	RNA expression	Affymetrix GeneChip Mouse MG_430A 2.0	4.3e-06	fold change	-16.3
Study_204:Lungs from IFNg-/-, IRF1-/-, or WT mice infected with M. avium	GSE11809	Technical University Munich	Mus musculus	85.6957	Lung from Irf-1 null mice infected 14wk with M. avium _vs_ no infection	RNA expression	Affymetrix GeneChip Mouse MG_430A 2.0	0.0128	fold change	-7.63
Study_204:Lungs from IFNg-/-, IRF1-/-, or WT mice infected with M. avium	GSE11809	Technical University Munich	Mus musculus	73.9919	Lung from Ifng wildtype mice infected 14wk with M. avium _vs_ no infection	RNA expression	Affymetrix GeneChip Mouse MG_430A 2.0	0.0001	fold change	-12.2
Study_204:Lungs from IFNg-/-, IRF1-/-, or WT mice infected with M. avium	GSE11809	Technical University Munich	Mus musculus	63.2407	Lung from Ifng null mice infected 14wk with M. avium _vs_ no infection	RNA expression	Affymetrix GeneChip Mouse MG_430A 2.0	0.0011	fold change	-7.99
Study_205:Vastus lateralis gene expression in endurance trained and sedentary young and old subjects	GSE9103	Mayo Clinic and Foundation	Homo sapiens	87.2875	Vastus lateralis muscle of 4yr endurance exercise trained adults - older _vs_ younger	RNA expression	Affymetrix GeneChip Human HG_U133 Plus 2.0	0.0238	fold change	1.61
Study_205:Vastus lateralis gene expression in endurance trained and sedentary young and old subjects	GSE9103	Mayo Clinic and Foundation	Homo sapiens	71.498	Vastus lateralis muscle of sedentary adults - older _vs_ younger	RNA expression	Affymetrix GeneChip Human HG_U133 Plus 2.0	0.0108	fold change	1.47
Study_206:Visceral adipose tissues of lean/obese adolescent African-American, Hispanic, or Caucasian females	GSE88837		Homo sapiens	86.3677	Visceral adipose tissues of African-American adolescent females - obese _vs_ lean	RNA expression	Affymetrix GeneChip Human HG_U133 Plus 2.0	0.004	fold change	-4.88
Study_207:Meningiomas with AKT1, KLF4, NF2, SMO, and TRAF7 mutations and chromosome 22 loss	GSE58037		Homo sapiens	86.2828	Recurrent unirradiated meningiomas with Chr22 loss and NF2 mutation - grade 2 _vs_ grade 1	RNA expression	Illumina HumanHT-12 V4.0 expression beadchip	0.0335	fold change	5.65
Study_208:Vaginal mucosa cells from Mayer-Von Rokitansky-Kuster-Hauser Syndrome patients	GSE52609		Homo sapiens	86.3528	Vaginal mucosa cells from MRKHS type 1 patients _vs_ healthy controls	RNA expression	Illumina HumanHT-12 V4.0 expression beadchip	0.0006	fold change	3.76
Study_209:Breast cancer expression profiles in patients with differing responses to chemotherapy	GSE22226		Homo sapiens	85.7986	Breast primary tumors - Her2-enriched subtype _vs_ normal-like	RNA expression	Custom Human	0.0034	fold change	-2.45
Study_209:Breast cancer expression profiles in patients with differing responses to chemotherapy	GSE22226		Homo sapiens	69.2367	Breast primary tumors - HER2+ _vs_ HER2-	RNA expression	Custom Human	0.0389	fold change	-1.44
Study_210:Lung age-dependent gene expression profiles during a timecourse of tissue regeneration	GSE27964		Mus musculus	86.6506	Lung of 9mo old female mice 1d after pneumonectomy _vs_ d0 controls	RNA expression	Illumina MouseWG-6 v2.0	0.0114	fold change	-2.8
Study_210:Lung age-dependent gene expression profiles during a timecourse of tissue regeneration	GSE27964		Mus musculus	80.8107	Lung of female before pneumonectomy - 9mo old _vs_ 3mo old	RNA expression	Illumina MouseWG-6 v2.0	0.0011	fold change	-1.4
Study_210:Lung age-dependent gene expression profiles during a timecourse of tissue regeneration	GSE27964		Mus musculus	52.0199	Lung of 9mo old female mice 7d after pneumonectomy _vs_ d0 controls	RNA expression	Illumina MouseWG-6 v2.0	0.0196	fold change	-1.73
Study_210:Lung age-dependent gene expression profiles during a timecourse of tissue regeneration	GSE27964		Mus musculus	33.8009	Lung of 3mo old female mice 1d after pneumonectomy _vs_ d0 controls	RNA expression	Illumina MouseWG-6 v2.0	0.0039	fold change	-1.36
Study_210:Lung age-dependent gene expression profiles during a timecourse of tissue regeneration	GSE27964		Mus musculus	33.4459	Lung of 3mo old female mice 7d after pneumonectomy _vs_ d0 controls	RNA expression	Illumina MouseWG-6 v2.0	0.0299	fold change	-1.47
Study_211:High-grade gliomas from astrocyte-specific Pten-p53 double KO and Pten-p53-Rb1 triple KO mice	GSE22927		Mus musculus	86.4409	High-grade gliomas of astrocyte-specific Pten-p53 KO mice - cranial nerve _vs_ basal ganglia	RNA expression	Affymetrix GeneChip Mouse MG_430 2.0	0.0003	fold change	-9.23
Study_211:High-grade gliomas from astrocyte-specific Pten-p53 double KO and Pten-p53-Rb1 triple KO mice	GSE22927		Mus musculus	82.8377	High-grade gliomas of astrocyte-specific Pten-p53 KO mice - cranial nerve _vs_ anterior cortex	RNA expression	Affymetrix GeneChip Mouse MG_430 2.0	0.0253	fold change	-15.9
Study_211:High-grade gliomas from astrocyte-specific Pten-p53 double KO and Pten-p53-Rb1 triple KO mice	GSE22927		Mus musculus	83.3139	High-grade gliomas of astrocyte-specific Pten-p53 KO mice - cranial nerve _vs_ cortex	RNA expression	Affymetrix GeneChip Mouse MG_430 2.0	0.0393	fold change	-11.6
Study_211:High-grade gliomas from astrocyte-specific Pten-p53 double KO and Pten-p53-Rb1 triple KO mice	GSE22927		Mus musculus	77.7545	High-grade gliomas of astrocyte-specific Pten-p53 KO mice - cranial nerve _vs_ ventricle	RNA expression	Affymetrix GeneChip Mouse MG_430 2.0	0.0252	fold change	-15.9
Study_212:Lymphomas from classical Hodgkin's lymphoma patients	GSE17920		Homo sapiens	85.8856	Lymphomas from patients with Stage IV classical Hodgkins lymphoma _vs_ Stage I	RNA expression	Affymetrix GeneChip Human HG_U133 Plus 2.0	0.0009	fold change	-1.91
Study_212:Lymphomas from classical Hodgkin's lymphoma patients	GSE17920		Homo sapiens	54.6012	Lymphomas from classical Hodgkins lymphoma patients with treatment failure _vs_ success	RNA expression	Affymetrix GeneChip Human HG_U133 Plus 2.0	0.0471	fold change	-1.27
Study_213:Colorectal cancer outcome after chemoradiotherapy (RT), chemotherapy (CT), or resection only	GSE14333		Homo sapiens	85.8251	Colorectal adenocarcinoma at time of resection - Dukes stage D _vs_ Stage A	RNA expression	Affymetrix GeneChip Human HG_U133 Plus 2.0	0.0118	fold change	1.5
Study_213:Colorectal cancer outcome after chemoradiotherapy (RT), chemotherapy (CT), or resection only	GSE14333		Homo sapiens	72.4249	Colorectal adenocarcinoma at time of resection - location left colon _vs_ right	RNA expression	Affymetrix GeneChip Human HG_U133 Plus 2.0	0.0254	fold change	1.24
Study_214:The Cancer Genome Atlas (TCGA) - gene expression in glioblastoma multiforme	PMID18772890		Homo sapiens	86.3439	Glioblastoma multiforme tumors of mesenchymal subtype _vs_ normal brain	RNA expression	Custom Human	2.2e-30	fold change	-13.4
Study_214:The Cancer Genome Atlas (TCGA) - gene expression in glioblastoma multiforme	PMID18772890		Homo sapiens	82.8693	Glioblastoma multiforme tumors of patients surviving longer than 36mo _vs_ normal brain	RNA expression	Custom Human	7.9e-13	fold change	-9.27
Study_214:The Cancer Genome Atlas (TCGA) - gene expression in glioblastoma multiforme	PMID18772890		Homo sapiens	80.0397	Glioblastoma multiforme tumors of G-CIMP(-) subtype _vs_ normal brain	RNA expression	Custom Human	9.9e-24	fold change	-8.48
Study_214:The Cancer Genome Atlas (TCGA) - gene expression in glioblastoma multiforme	PMID18772890		Homo sapiens	79.9923	Glioblastoma multiforme tumors in pediatric cases _vs_ normal brain	RNA expression	Custom Human	0.0008	fold change	-8.67
Study_214:The Cancer Genome Atlas (TCGA) - gene expression in glioblastoma multiforme	PMID18772890		Homo sapiens	78.651	Glioblastoma multiforme tumors of patients surviving less than 3mo _vs_ normal brain	RNA expression	Custom Human	6.1e-19	fold change	-8.64
Study_214:The Cancer Genome Atlas (TCGA) - gene expression in glioblastoma multiforme	PMID18772890		Homo sapiens	69.4136	Glioblastoma multiforme tumors of G-CIMP(+) subtype _vs_ normal brain	RNA expression	Custom Human	7.7e-13	fold change	-5.74
Study_214:The Cancer Genome Atlas (TCGA) - gene expression in glioblastoma multiforme	PMID18772890		Homo sapiens	66.7878	Glioblastoma multiforme tumors of proneural and G-CIMP(+) subtypes _vs_ normal brain	RNA expression	Custom Human	1.3e-11	fold change	-5.46
Study_214:The Cancer Genome Atlas (TCGA) - gene expression in glioblastoma multiforme	PMID18772890		Homo sapiens	65.4373	Glioblastoma multiforme tumors of proneural subtype _vs_ normal brain	RNA expression	Custom Human	9.3e-18	fold change	-4.64
Study_214:The Cancer Genome Atlas (TCGA) - gene expression in glioblastoma multiforme	PMID18772890		Homo sapiens	63.2455	Glioblastoma multiforme tumors of neural subtype _vs_ normal brain	RNA expression	Custom Human	1.8e-19	fold change	-4.08
Study_214:The Cancer Genome Atlas (TCGA) - gene expression in glioblastoma multiforme	PMID18772890		Homo sapiens	61.8919	Glioblastoma multiforme tumors of proneural and G-CIMP(-) subtypes _vs_ normal brain	RNA expression	Custom Human	2.2e-19	fold change	-4.49
Study_215:Omental and subcutaneous adipose gene expression in insulin sensitive and insulin resistant patients	GSE20950		Homo sapiens	86.4289	Adipose tissue from obese insulin sensitive patients - omental _vs_ subcutaneous	RNA expression	Affymetrix GeneChip Human HG_U133 Plus 2.0	9.1e-07	fold change	4.23
Study_215:Omental and subcutaneous adipose gene expression in insulin sensitive and insulin resistant patients	GSE20950		Homo sapiens	86.4289	Adipose tissue from obese insulin sensitive female patients - omental _vs_ subcutaneous	RNA expression	Affymetrix GeneChip Human HG_U133 Plus 2.0	2.2e-06	fold change	4.32
Study_215:Omental and subcutaneous adipose gene expression in insulin sensitive and insulin resistant patients	GSE20950		Homo sapiens	83.8926	Adipose tissue from obese insulin resitant female patients - omental _vs_ subcutaneous	RNA expression	Affymetrix GeneChip Human HG_U133 Plus 2.0	9.4e-06	fold change	3.44
Study_215:Omental and subcutaneous adipose gene expression in insulin sensitive and insulin resistant patients	GSE20950		Homo sapiens	80.0154	Adipose tissue from obese insulin resitant patients - omental _vs_ subcutaneous	RNA expression	Affymetrix GeneChip Human HG_U133 Plus 2.0	0.0024	fold change	2.24
Study_216:Expression data from different grades (WHO) of astrocytomas (ACM)	GSE19728		Homo sapiens	86.4887	Glioblastoma multiforme glioblastomas WHO grade IV _vs_ Apilocytic astrocytoma WHO grade I	RNA expression	Affymetrix GeneChip Human HG_U133 Plus 2.0	0.0492	fold change	-6.03
Study_216:Expression data from different grades (WHO) of astrocytomas (ACM)	GSE19728		Homo sapiens	66.8324	Anaplastic astrocytomas WHO grade III _vs_ Apilocytic astrocytoma WHO grade I	RNA expression	Affymetrix GeneChip Human HG_U133 Plus 2.0	0.0276	fold change	-3.54
Study_216:Expression data from different grades (WHO) of astrocytomas (ACM)	GSE19728		Homo sapiens	55.4637	Diffusely infiltrating astrocytic gliomas WHO grade II _vs_ Apilocytic astrocytoma WHO grade I	RNA expression	Affymetrix GeneChip Human HG_U133 Plus 2.0	0.0021	fold change	-2.39
Study_216:Expression data from different grades (WHO) of astrocytomas (ACM)	GSE19728		Homo sapiens	47.529	Apilocytic astrocytoma WHO grade I _vs_ Normal brain tissue	RNA expression	Affymetrix GeneChip Human HG_U133 Plus 2.0	0.0032	fold change	1.24
Study_217:Microarray Innovations in Leukemia (MILE) study: Stage 1 data	GSE13159		Homo sapiens	86.3066	Bone marrow from acute myeloid leukemia with inv(16)/t(16;16) patients _vs_ healthy donors	RNA expression	Affymetrix GeneChip Human HG_U133 Plus 2.0	7.7e-32	fold change	-7.11
Study_217:Microarray Innovations in Leukemia (MILE) study: Stage 1 data	GSE13159		Homo sapiens	79.0376	Bone marrow from acute myeloid leukemia with t(8;21) patients _vs_ healthy donors	RNA expression	Affymetrix GeneChip Human HG_U133 Plus 2.0	9.1e-23	fold change	-5.03
Study_217:Microarray Innovations in Leukemia (MILE) study: Stage 1 data	GSE13159		Homo sapiens	75.4011	Bone marrow from acute myeloid leukemia with t(15;17) patients _vs_ healthy donors	RNA expression	Affymetrix GeneChip Human HG_U133 Plus 2.0	1.6e-25	fold change	-5.73
Study_217:Microarray Innovations in Leukemia (MILE) study: Stage 1 data	GSE13159		Homo sapiens	67.3827	Bone marrow from ALL with hyperdiploid karyotype patients _vs_ healthy donors	RNA expression	Affymetrix GeneChip Human HG_U133 Plus 2.0	1.4e-35	fold change	-6.85
Study_217:Microarray Innovations in Leukemia (MILE) study: Stage 1 data	GSE13159		Homo sapiens	68.0161	Bone marrow from pro-B-ALL with t(11q23)/mixed lineage leukemia patients _vs_ healthy donors	RNA expression	Affymetrix GeneChip Human HG_U133 Plus 2.0	2.9e-43	fold change	-6.91
Study_217:Microarray Innovations in Leukemia (MILE) study: Stage 1 data	GSE13159		Homo sapiens	64.4837	Bone marrow from AML with t(11q23)/mixed lineage leukemia patients _vs_ healthy donors	RNA expression	Affymetrix GeneChip Human HG_U133 Plus 2.0	3.6e-08	fold change	-3.23
Study_217:Microarray Innovations in Leukemia (MILE) study: Stage 1 data	GSE13159		Homo sapiens	63.9468	Bone marrow from common-ALL/pre-B-ALL with t(9;22) patients _vs_ healthy donors	RNA expression	Affymetrix GeneChip Human HG_U133 Plus 2.0	6.1e-38	fold change	-5.31
Study_217:Microarray Innovations in Leukemia (MILE) study: Stage 1 data	GSE13159		Homo sapiens	62.7392	Bone marrow from chronic myelogenous leukemia patients _vs_ healthy donors	RNA expression	Affymetrix GeneChip Human HG_U133 Plus 2.0	2.2e-07	fold change	-2.01
Study_217:Microarray Innovations in Leukemia (MILE) study: Stage 1 data	GSE13159		Homo sapiens	59.896	Bone marrow from common-ALL/pre-B-ALL without t(9;22) patients _vs_ healthy donors	RNA expression	Affymetrix GeneChip Human HG_U133 Plus 2.0	7e-37	fold change	-4.79
Study_217:Microarray Innovations in Leukemia (MILE) study: Stage 1 data	GSE13159		Homo sapiens	53.5779	Bone marrow from acute lymphoblastic leukemia with t(12;21) patients _vs_ healthy donors	RNA expression	Affymetrix GeneChip Human HG_U133 Plus 2.0	2.4e-30	fold change	-5.62
Study_217:Microarray Innovations in Leukemia (MILE) study: Stage 1 data	GSE13159		Homo sapiens	53.2765	Bone marrow from acute lymphoblastic leukemia with t(1;19) patients _vs_ healthy donors	RNA expression	Affymetrix GeneChip Human HG_U133 Plus 2.0	1e-17	fold change	-5.3
Study_217:Microarray Innovations in Leukemia (MILE) study: Stage 1 data	GSE13159		Homo sapiens	46.3461	Bone marrow from AML complex aberrant karyotype patients _vs_ healthy donors	RNA expression	Affymetrix GeneChip Human HG_U133 Plus 2.0	7.1e-05	fold change	1.93
Study_217:Microarray Innovations in Leukemia (MILE) study: Stage 1 data	GSE13159		Homo sapiens	37.959	Bone marrow from AML with normal karyotype + other abnormalities patients _vs_ healthy donors	RNA expression	Affymetrix GeneChip Human HG_U133 Plus 2.0	8.2e-09	fold change	-1.85
Study_217:Microarray Innovations in Leukemia (MILE) study: Stage 1 data	GSE13159		Homo sapiens	31.7358	Bone marrow from chronic lymphocytic leukemia patients _vs_ healthy donors	RNA expression	Affymetrix GeneChip Human HG_U133 Plus 2.0	3.7e-24	fold change	3
Study_217:Microarray Innovations in Leukemia (MILE) study: Stage 1 data	GSE13159		Homo sapiens	10.1358	Bone marrow from T-cell acute lymphoblastic leukemia patients _vs_ healthy donors	RNA expression	Affymetrix GeneChip Human HG_U133 Plus 2.0	0.0136	fold change	-1.45
Study_218:Hepatocellular carcinomas with hepatitis C virus etiology	GSE9843		Homo sapiens	85.8856	Hepatitis C hepatocellular carcinoma - BCLC stage C _vs_ stage A	RNA expression	Affymetrix GeneChip Human HG_U133 Plus 2.0	0.0407	fold change	2.79
Study_219:Genetically diverse strains of mice infected with Streptococcus zooepidemicus	E-TIGR-98		Mus musculus	85.9845	Lung from C3H-HeJ mice infected with Streptococcus 24hr _vs_ 6hr	RNA expression	Custom Mouse	0.0022	fold change	1.27
Study_219:Genetically diverse strains of mice infected with Streptococcus zooepidemicus	E-TIGR-98		Mus musculus	77.5627	Lung from C3H-HeJ mice infected with Streptococcus 24hr _vs_ control	RNA expression	Custom Mouse	0.0029	fold change	1.35
Study_220:Lungs from H5N1 susceptible and resistant mouse strains infected with H5N1 influenza A virus	GSE64750		Mus musculus	85.4204	Lungs H5N1 influenza A virus infected 72hr - recombinant inbred BXD97 mice _vs_ C57BL6J parents	RNA expression	Affymetrix GeneChip Mouse MG_430 2.0	0.0052	fold change	-2.91
Study_220:Lungs from H5N1 susceptible and resistant mouse strains infected with H5N1 influenza A virus	GSE64750		Mus musculus	76.9278	Lungs H5N1 influenza A virus infected 72hr - recombinant inbred BXD73 mice _vs_ DBA2J parents	RNA expression	Affymetrix GeneChip Mouse MG_430 2.0	0.0021	fold change	2.22
Study_220:Lungs from H5N1 susceptible and resistant mouse strains infected with H5N1 influenza A virus	GSE64750		Mus musculus	74.4968	Lungs H5N1 influenza A virus infected 72hr - H5N1 resistant C57BL6J mice _vs_ H5N1 susceptible DBA2	RNA expression	Affymetrix GeneChip Mouse MG_430 2.0	0.0004	fold change	3.11
Study_220:Lungs from H5N1 susceptible and resistant mouse strains infected with H5N1 influenza A virus	GSE64750		Mus musculus	69.255	Lungs H5N1 influenza A virus susceptible DBA2J mice - H5N1 infected 72hr _vs_ uninfected	RNA expression	Affymetrix GeneChip Mouse MG_430 2.0	6.1e-05	fold change	-3.75
Study_220:Lungs from H5N1 susceptible and resistant mouse strains infected with H5N1 influenza A virus	GSE64750		Mus musculus	60.2773	Lungs H5N1 influenza A virus resistant C57BL6J mice - H5N1 infected 72hr _vs_ uninfected	RNA expression	Affymetrix GeneChip Mouse MG_430 2.0	0.0001	fold change	-2.17
Study_220:Lungs from H5N1 susceptible and resistant mouse strains infected with H5N1 influenza A virus	GSE64750		Mus musculus	58.6043	Lungs H5N1 influenza A virus infected 72hr - recombinant inbred BXD67 mice _vs_ DBA2J parents	RNA expression	Affymetrix GeneChip Mouse MG_430 2.0	0.0073	fold change	1.78
Study_220:Lungs from H5N1 susceptible and resistant mouse strains infected with H5N1 influenza A virus	GSE64750		Mus musculus	52.4213	Lungs H5N1 influenza A virus infected 72hr - recombinant inbred BXD43 mice _vs_ C57BL6J parents	RNA expression	Affymetrix GeneChip Mouse MG_430 2.0	0.0009	fold change	-1.67
Study_220:Lungs from H5N1 susceptible and resistant mouse strains infected with H5N1 influenza A virus	GSE64750		Mus musculus	53.2759	Lungs H5N1 influenza A virus infected 72hr - recombinant inbred BXD43 mice _vs_ DBA2J parents	RNA expression	Affymetrix GeneChip Mouse MG_430 2.0	0.0065	fold change	1.86
Study_220:Lungs from H5N1 susceptible and resistant mouse strains infected with H5N1 influenza A virus	GSE64750		Mus musculus	49.7706	Lungs H5N1 influenza A virus infected 72hr - recombinant inbred BXD67 mice _vs_ C57BL6J parents	RNA expression	Affymetrix GeneChip Mouse MG_430 2.0	0.0022	fold change	-1.75
Study_220:Lungs from H5N1 susceptible and resistant mouse strains infected with H5N1 influenza A virus	GSE64750		Mus musculus	49.6485	Lungs H5N1 influenza A virus infected 72hr - recombinant inbred BXD98 mice _vs_ C57BL6J parents	RNA expression	Affymetrix GeneChip Mouse MG_430 2.0	0.0001	fold change	-2.11
Study_220:Lungs from H5N1 susceptible and resistant mouse strains infected with H5N1 influenza A virus	GSE64750		Mus musculus	44.524	Lungs H5N1 influenza A virus infected 72hr - recombinant inbred BXD83 mice _vs_ C57BL6J parents	RNA expression	Affymetrix GeneChip Mouse MG_430 2.0	0.0007	fold change	-1.95
Study_220:Lungs from H5N1 susceptible and resistant mouse strains infected with H5N1 influenza A virus	GSE64750		Mus musculus	29.215	Lungs H5N1 influenza A virus infected 72hr - recombinant inbred BXD73 mice _vs_ C57BL6J parents	RNA expression	Affymetrix GeneChip Mouse MG_430 2.0	0.0111	fold change	-1.4
Study_220:Lungs from H5N1 susceptible and resistant mouse strains infected with H5N1 influenza A virus	GSE64750		Mus musculus	26.1814	Lungs H5N1 influenza A virus infected 72hr - recombinant inbred BXD83 mice _vs_ DBA2J parents	RNA expression	Affymetrix GeneChip Mouse MG_430 2.0	0.016	fold change	1.6
Study_220:Lungs from H5N1 susceptible and resistant mouse strains infected with H5N1 influenza A virus	GSE64750		Mus musculus	23.9825	Lungs H5N1 influenza A virus infected 72hr - recombinant inbred BXD98 mice _vs_ DBA2J parents	RNA expression	Affymetrix GeneChip Mouse MG_430 2.0	0.031	fold change	1.47
Study_221:Colorectal carcinomas from patients with Lynch syndrome, early onset disease, and other parameters	GSE39084		Homo sapiens	85.5271	Colorectal carcinomas with CpG methylator phenotype (CIMP) status positive _vs_ negative	RNA expression	Affymetrix GeneChip Human HG_U133 Plus 2.0	0.0005	fold change	-2.18
Study_222:Invasive breast carcinomas profiled based on histological and genomic grading	GSE43365		Homo sapiens	85.5857	Breast cancer biopsies from women with minor comorbidity for age _vs_ perfect health	RNA expression	Affymetrix GeneChip Human HG_U133 Plus 2.0	0.0239	fold change	-1.58
Study_222:Invasive breast carcinomas profiled based on histological and genomic grading	GSE43365		Homo sapiens	36.9437	Breast cancer biopsies - ER-negative _vs_ positive	RNA expression	Affymetrix GeneChip Human HG_U133 Plus 2.0	0.001	fold change	1.87
Study_223:IM005 - Mouse infection with PB2-627E: A/Vietnam/1203-CIP048_RG2/2004 (H5N1)	GSE43301		Mus musculus	84.9632	Lungs 7d post H5N1 (PB2-627E) influenza A infection _vs_ mock infection	RNA expression	Agilent Mouse Whole Genome G4122A/G4122F	0.0001	fold change	-8.63
Study_223:IM005 - Mouse infection with PB2-627E: A/Vietnam/1203-CIP048_RG2/2004 (H5N1)	GSE43301		Mus musculus	58.8491	Lungs 4d post H5N1 (PB2-627E) influenza A infection _vs_ mock infection	RNA expression	Agilent Mouse Whole Genome G4122A/G4122F	0.0028	fold change	-2.33
Study_224:Lung adenocarcinomas with and without mutations in ALK, EGFR, KRAS	GSE31210		Homo sapiens	85.4073	Lung adenocarcinoma with EGFR-KRAS-ALK triple mutations _vs_ KRAS mutation only	RNA expression	Affymetrix GeneChip Human HG_U133 Plus 2.0	0.0193	fold change	1.67
Study_224:Lung adenocarcinomas with and without mutations in ALK, EGFR, KRAS	GSE31210		Homo sapiens	60.1895	Lung adenocarcinoma pathological stage II _vs_ stage I	RNA expression	Affymetrix GeneChip Human HG_U133 Plus 2.0	0.0024	fold change	-1.54
Study_224:Lung adenocarcinomas with and without mutations in ALK, EGFR, KRAS	GSE31210		Homo sapiens	9.71294	Lung adenocarcinoma primary tumor _vs_ normal lung tissue	RNA expression	Affymetrix GeneChip Human HG_U133 Plus 2.0	0.0045	fold change	1.3
Study_225:Low risk myelodysplastic syndrome expression profiles in hematopoietic stem cells	GSE30201		Homo sapiens	85.1122	Hematopoietic stem cells from patients with low risk myelodysplastic syndrome _vs_ healthy controls	RNA expression	Affymetrix GeneChip Human HG_U133 Plus 2.0	0.0004	fold change	-12.7
Study_226:Gene Expression in Inflammatory Diseases: spondyloarthropathy and sarcoidosis	GSE18781		Homo sapiens	85.2297	PBMCs from axial spondyloarthropathy patients _vs_ normal controls	RNA expression	Affymetrix GeneChip Human HG_U133 Plus 2.0	0.0133	fold change	-1.43
Study_226:Gene Expression in Inflammatory Diseases: spondyloarthropathy and sarcoidosis	GSE18781		Homo sapiens	85.4073	PBMCs from axial spondyloarthropathy patients - uveitis _vs_ normal controls	RNA expression	Affymetrix GeneChip Human HG_U133 Plus 2.0	0.049	fold change	-1.41
Study_226:Gene Expression in Inflammatory Diseases: spondyloarthropathy and sarcoidosis	GSE18781		Homo sapiens	71.2078	PBMCs from sarcoidosis patients _vs_ normal controls	RNA expression	Affymetrix GeneChip Human HG_U133 Plus 2.0	0.0002	fold change	-1.72
Study_227:expO project: Lung cancer subset	GSE2109		Homo sapiens	85.5271	Lung cancer in females - squamous cell carcinoma _vs_ adenocarcinoma	RNA expression	Affymetrix GeneChip Human HG_U133 Plus 2.0	0.001	fold change	2.73
Study_227:expO project: Lung cancer subset	GSE2109		Homo sapiens	62.7392	Lung cancer large cell carcinoma _vs_ adenocarcinoma	RNA expression	Affymetrix GeneChip Human HG_U133 Plus 2.0	0.0422	fold change	1.81
Study_228:expO project: Breast cancer subset	GSE2109		Homo sapiens	84.995	Breast Cancer distant metastasis _vs_ no distant metastasis	RNA expression	Affymetrix GeneChip Human HG_U133 Plus 2.0	0.0471	fold change	-2.37
Study_228:expO project: Breast cancer subset	GSE2109		Homo sapiens	68.3564	Breast Cancer Pathological Stage 4 _vs_ Stage 1	RNA expression	Affymetrix GeneChip Human HG_U133 Plus 2.0	0.0386	fold change	-2.47
Study_228:expO project: Breast cancer subset	GSE2109		Homo sapiens	65.7955	Breast Cancer Mucinous Carcinoma _vs_ Ductal Carcinoma	RNA expression	Affymetrix GeneChip Human HG_U133 Plus 2.0	0.0377	fold change	-1.67
Study_228:expO project: Breast cancer subset	GSE2109		Homo sapiens	55.665	Breast Cancer Ductal Carcinoma Triple negative ER- PR- HER2- _vs_ ER+ PR+ HER2+	RNA expression	Affymetrix GeneChip Human HG_U133 Plus 2.0	0.0067	fold change	1.73
Study_228:expO project: Breast cancer subset	GSE2109		Homo sapiens	43.6163	Breast Cancer Triple negative ER- PR- HER2- _vs_ ER+ PR+ HER2+	RNA expression	Affymetrix GeneChip Human HG_U133 Plus 2.0	0.0114	fold change	1.61
Study_229:Involvement of hCMV in the ontogeny of CD4+ T-LGL	GSE12488	Cancer Research Center. University of Salamanca.	Homo sapiens	84.8191	CD69- T cells from hCMV stimulated CD4+ T-LGL patients _vs_ CD69+CD4+ from CMV+ healthy donor	RNA expression	Affymetrix GeneChip Human HG_U133 Plus 2.0	0.031	fold change	-1.54
Study_229:Involvement of hCMV in the ontogeny of CD4+ T-LGL	GSE12488	Cancer Research Center. University of Salamanca.	Homo sapiens	16.0843	CD69+ T cells from hCMV stimulated CD4+ T-LGL patients _vs_ CD69+CD4+ from CMV+ healthy donor	RNA expression	Affymetrix GeneChip Human HG_U133 Plus 2.0	2.7e-05	fold change	-1.22
Study_230:Transcript Profiling of Cancer Cell Line Panel			Homo sapiens	85.1716	Cell lines of small cell lung carcinoma _vs_ normal	RNA expression	Affymetrix GeneChip Human HG_U133 Plus 2.0	0.0031	fold change	23.5
Study_231:Endometrial stromal sarcoma tumors high/low grade and undifferentiated uterine sarcoma tumors	GSE87581		Homo sapiens	84.0817	Endometrial stromal sarcoma tumors - high grade _vs_ low grade	RNA expression	Illumina iGenome UCSC, hg19, March 6, 2013 RefSeq	1.1e-08	fold change	-18.1245
Study_231:Endometrial stromal sarcoma tumors high/low grade and undifferentiated uterine sarcoma tumors	GSE87581		Homo sapiens	53.4839	Undifferentiated uterine sarcoma tumors _vs_ endometrial sarcoma tumors high grade	RNA expression	Illumina iGenome UCSC, hg19, March 6, 2013 RefSeq	0.0002	fold change	8.54448
Study_232:Lung tissues from DDAH1 expressing transgenic mice challenged with house dust mite	GSE49047		Mus musculus	83.9969	Lung tissues of wildtype mice + intratracheal house dust mite 3x/wk for 3wk _vs_ PBS	RNA expression	Illumina iGenome UCSC mm10, May 23 2014, RefSeq	4.3e-05	fold change	-5.09034
Study_233:Lungs of mice infected with H1N1 influenza A and treated with complete Freundâ€™s adjuvant (CFA)	GSE41088		Mus musculus	84.3554	Lungs of mice H1N1 influenza A infected, treated PBS 2d pre- and 2d post infection - 5dpi _vs_ 3dpi	RNA expression	Illumina MouseWG-6 v2.0	0.028	fold change	-4.42
Study_234:Micorenvironment of breast cancer tumors: normal tissue analysis	GSE49175		Homo sapiens	84.3654	Breast tissue normal tumor adjacent - mammographic density >=25% _vs_ <25%	RNA expression	Agilent Human Whole Genome G4112A/G4112F	0.0071	fold change	1.87
Study_234:Micorenvironment of breast cancer tumors: normal tissue analysis	GSE49175		Homo sapiens	77.0404	Breast tissue normal tumor adjacent - tumor microenvironment active _vs_ inactive	RNA expression	Agilent Human Whole Genome G4112A/G4112F	2.1e-17	fold change	-5.83
Study_235:Liver tissue from adult or neonatal mice infected with L monocytogenes (timecourse)	GSE45051		Mus musculus	84.2148	Liver tissue from neonatal mice (3-5d) infected with L. monocytogenes - 48hpi _vs_ 0hpi	RNA expression	Affymetrix GeneChip Mouse MG_430 2.0	0.0004	fold change	-5.12
Study_236:Spinal cord injury and regeneration	GSE29488		Rattus norvegicus	83.9067	Spinal cord 30d post spinal cord injury - lesion _vs_ caudal region	RNA expression	Affymetrix GeneChip Rat RAE230 2.0	0.0347	fold change	-11.8
Study_236:Spinal cord injury and regeneration	GSE29488		Rattus norvegicus	78.1787	Spinal cord 30d post spinal cord injury - lesion _vs_ rostral region	RNA expression	Affymetrix GeneChip Rat RAE230 2.0	0.0422	fold change	-8.38
Study_236:Spinal cord injury and regeneration	GSE29488		Rattus norvegicus	73.959	Spinal cord 10d post spinal cord injury - lesion _vs_ caudal region	RNA expression	Affymetrix GeneChip Rat RAE230 2.0	0.0043	fold change	-9.62
Study_236:Spinal cord injury and regeneration	GSE29488		Rattus norvegicus	72.8789	Spinal cord 10d post spinal cord injury - lesion _vs_ rostral region	RNA expression	Affymetrix GeneChip Rat RAE230 2.0	0.005	fold change	-6.95
Study_236:Spinal cord injury and regeneration	GSE29488		Rattus norvegicus	61.8467	Spinal cord lesion 30d post injury _vs_ untreated spinal cord	RNA expression	Affymetrix GeneChip Rat RAE230 2.0	0.0282	fold change	-15
Study_236:Spinal cord injury and regeneration	GSE29488		Rattus norvegicus	53.1841	Spinal cord lesion 10d post injury _vs_ untreated spinal cord	RNA expression	Affymetrix GeneChip Rat RAE230 2.0	0.0013	fold change	-11.8
Study_236:Spinal cord injury and regeneration	GSE29488		Rattus norvegicus	52.3867	Spinal cord 3d post spinal cord injury - lesion with tube control _vs_ rostral region	RNA expression	Affymetrix GeneChip Rat RAE230 2.0	0.0033	fold change	-3.57
Study_236:Spinal cord injury and regeneration	GSE29488		Rattus norvegicus	45.0848	Spinal cord 3d post spinal cord injury - lesion with tube control _vs_ caudal region	RNA expression	Affymetrix GeneChip Rat RAE230 2.0	0.0228	fold change	-3.12
Study_236:Spinal cord injury and regeneration	GSE29488		Rattus norvegicus	43.3775	Spinal cord lesion 3d post injury _vs_ untreated spinal cord	RNA expression	Affymetrix GeneChip Rat RAE230 2.0	0.0327	fold change	-9.32
Study_236:Spinal cord injury and regeneration	GSE29488		Rattus norvegicus	35.3279	Spinal cord 60d post spinal cord injury - lesion _vs_ rostral region	RNA expression	Affymetrix GeneChip Rat RAE230 2.0	0.0241	fold change	-3.07
Study_236:Spinal cord injury and regeneration	GSE29488		Rattus norvegicus	29.4714	Spinal cord lesion 60d post injury _vs_ untreated spinal cord	RNA expression	Affymetrix GeneChip Rat RAE230 2.0	0.0123	fold change	-4.56
Study_236:Spinal cord injury and regeneration	GSE29488		Rattus norvegicus	27.1468	Spinal cord 3d post spinal cord injury - lesion _vs_ caudal region	RNA expression	Affymetrix GeneChip Rat RAE230 2.0	0.0053	fold change	-2.27
Study_236:Spinal cord injury and regeneration	GSE29488		Rattus norvegicus	27.7286	Spinal cord 20d post spinal cord injury - lesion _vs_ rostral region	RNA expression	Affymetrix GeneChip Rat RAE230 2.0	0.0016	fold change	-2.58
Study_236:Spinal cord injury and regeneration	GSE29488		Rattus norvegicus	26.1609	Spinal cord 60d post spinal cord injury - lesion _vs_ caudal region	RNA expression	Affymetrix GeneChip Rat RAE230 2.0	0.0227	fold change	-2.63
Study_236:Spinal cord injury and regeneration	GSE29488		Rattus norvegicus	26.589	Spinal cord rostral to lesion - 3d post injury _vs_ 1d	RNA expression	Affymetrix GeneChip Rat RAE230 2.0	0.0326	fold change	-1.53
Study_236:Spinal cord injury and regeneration	GSE29488		Rattus norvegicus	25.5579	Spinal cord 3d post spinal cord injury - lesion _vs_ rostral region	RNA expression	Affymetrix GeneChip Rat RAE230 2.0	0.0046	fold change	-2.51
Study_236:Spinal cord injury and regeneration	GSE29488		Rattus norvegicus	24.7872	Spinal cord rostral to lesion - 10d post injury _vs_ 1d	RNA expression	Affymetrix GeneChip Rat RAE230 2.0	0.0155	fold change	-1.6
Study_236:Spinal cord injury and regeneration	GSE29488		Rattus norvegicus	23.2606	Spinal cord 20d post spinal cord injury - lesion _vs_ caudal region	RNA expression	Affymetrix GeneChip Rat RAE230 2.0	0.0019	fold change	-2.5
Study_236:Spinal cord injury and regeneration	GSE29488		Rattus norvegicus	22.3098	Spinal cord caudal to lesion 60d post injury _vs_ untreated spinal cord	RNA expression	Affymetrix GeneChip Rat RAE230 2.0	0.0285	fold change	-1.81
Study_236:Spinal cord injury and regeneration	GSE29488		Rattus norvegicus	22.1682	Spinal cord lesion 20d post injury _vs_ untreated spinal cord	RNA expression	Affymetrix GeneChip Rat RAE230 2.0	0.0004	fold change	-3.87
Study_236:Spinal cord injury and regeneration	GSE29488		Rattus norvegicus	19.8167	Spinal cord rostral to lesion - 30d post injury _vs_ 1d	RNA expression	Affymetrix GeneChip Rat RAE230 2.0	0.0304	fold change	-1.57
Study_236:Spinal cord injury and regeneration	GSE29488		Rattus norvegicus	19.2754	Spinal cord rostral to lesion 1d post injury with control tube treatment _vs_ injury only	RNA expression	Affymetrix GeneChip Rat RAE230 2.0	0.0259	fold change	-1.26
Study_236:Spinal cord injury and regeneration	GSE29488		Rattus norvegicus	18.1536	Spinal cord rostral to lesion - 90d post injury _vs_ 1d	RNA expression	Affymetrix GeneChip Rat RAE230 2.0	0.0178	fold change	-1.54
Study_236:Spinal cord injury and regeneration	GSE29488		Rattus norvegicus	17.9253	Spinal cord 90d post spinal cord injury - lesion _vs_ caudal region	RNA expression	Affymetrix GeneChip Rat RAE230 2.0	0.0115	fold change	-2
Study_236:Spinal cord injury and regeneration	GSE29488		Rattus norvegicus	17.9023	Spinal cord rostral to lesion 90d post injury _vs_ untreated spinal cord	RNA expression	Affymetrix GeneChip Rat RAE230 2.0	0.0073	fold change	-1.61
Study_236:Spinal cord injury and regeneration	GSE29488		Rattus norvegicus	16.2494	Spinal cord caudal to lesion 3d post injury _vs_ untreated spinal cord	RNA expression	Affymetrix GeneChip Rat RAE230 2.0	0.0076	fold change	-1.97
Study_236:Spinal cord injury and regeneration	GSE29488		Rattus norvegicus	15.6875	Spinal cord 90d post spinal cord injury - lesion _vs_ rostral region	RNA expression	Affymetrix GeneChip Rat RAE230 2.0	0.0175	fold change	-1.8
Study_236:Spinal cord injury and regeneration	GSE29488		Rattus norvegicus	15.5791	Spinal cord caudal to lesion - 3d post injury _vs_ 1d	RNA expression	Affymetrix GeneChip Rat RAE230 2.0	0.0495	fold change	-1.49
Study_236:Spinal cord injury and regeneration	GSE29488		Rattus norvegicus	15.5341	Spinal cord caudal to lesion 20d post injury _vs_ untreated spinal cord	RNA expression	Affymetrix GeneChip Rat RAE230 2.0	0.0058	fold change	-1.55
Study_236:Spinal cord injury and regeneration	GSE29488		Rattus norvegicus	15.9271	Spinal cord lesion 90d post injury _vs_ untreated spinal cord	RNA expression	Affymetrix GeneChip Rat RAE230 2.0	0.0024	fold change	-2.5
Study_236:Spinal cord injury and regeneration	GSE29488		Rattus norvegicus	15.8225	Spinal cord rostral to lesion 3d post injury _vs_ untreated spinal cord	RNA expression	Affymetrix GeneChip Rat RAE230 2.0	0.0127	fold change	-1.75
Study_236:Spinal cord injury and regeneration	GSE29488		Rattus norvegicus	15.3937	Spinal cord rostral to lesion 10d post injury _vs_ untreated spinal cord	RNA expression	Affymetrix GeneChip Rat RAE230 2.0	0.0059	fold change	-1.7
Study_236:Spinal cord injury and regeneration	GSE29488		Rattus norvegicus	14.6697	Spinal cord lesion - 20d post injury _vs_ 3d	RNA expression	Affymetrix GeneChip Rat RAE230 2.0	0.0389	fold change	1.55
Study_236:Spinal cord injury and regeneration	GSE29488		Rattus norvegicus	15.1336	Spinal cord rostral to lesion 30d post injury _vs_ untreated spinal cord	RNA expression	Affymetrix GeneChip Rat RAE230 2.0	0.0121	fold change	-1.79
Study_236:Spinal cord injury and regeneration	GSE29488		Rattus norvegicus	13.2886	Spinal cord lesion - 90d post injury _vs_ 3d	RNA expression	Affymetrix GeneChip Rat RAE230 2.0	0.0215	fold change	1.73
Study_236:Spinal cord injury and regeneration	GSE29488		Rattus norvegicus	13.3802	Spinal cord rostral to lesion - 20d post injury _vs_ 1d	RNA expression	Affymetrix GeneChip Rat RAE230 2.0	0.0168	fold change	-1.32
Study_236:Spinal cord injury and regeneration	GSE29488		Rattus norvegicus	13.825	Spinal cord rostral to lesion - 60d post injury _vs_ 1d	RNA expression	Affymetrix GeneChip Rat RAE230 2.0	0.0345	fold change	-1.43
Study_236:Spinal cord injury and regeneration	GSE29488		Rattus norvegicus	12.6785	Spinal cord rostral to lesion 20d post injury _vs_ untreated spinal cord	RNA expression	Affymetrix GeneChip Rat RAE230 2.0	0.0077	fold change	-1.5
Study_236:Spinal cord injury and regeneration	GSE29488		Rattus norvegicus	11.8727	Spinal cord caudal to lesion 90d post injury _vs_ untreated spinal cord	RNA expression	Affymetrix GeneChip Rat RAE230 2.0	0.0494	fold change	-1.25
Study_236:Spinal cord injury and regeneration	GSE29488		Rattus norvegicus	11.4543	Spinal cord rostral to lesion 60d post injury _vs_ untreated spinal cord	RNA expression	Affymetrix GeneChip Rat RAE230 2.0	0.0174	fold change	-1.5
Study_236:Spinal cord injury and regeneration	GSE29488		Rattus norvegicus	9.12262	Spinal cord lesion - 60d post injury _vs_ 3d	RNA expression	Affymetrix GeneChip Rat RAE230 2.0	0.0446	fold change	1.52
Study_236:Spinal cord injury and regeneration	GSE29488		Rattus norvegicus	8.24132	Spinal cord caudal to lesion 30d post injury _vs_ untreated spinal cord	RNA expression	Affymetrix GeneChip Rat RAE230 2.0	0.0369	fold change	-1.28
Study_237:Induced pluripotent stem cells derived from aged proliferative and replicative senescent fibroblasts	GSE27924		Homo sapiens	84.411	Proliferative fibroblasts from aged donors - derived iPSC _vs_ parental fibroblasts	RNA expression	Affymetrix GeneChip Human HG_U133 Plus 2.0	0.0024	fold change	63.4
Study_238:Myocardial infarction and unstable angina mRNA profiles from blood of patients	GSE29111		Homo sapiens	83.949	Blood from heart patients after mycardial infarction - 30d post event _vs_ 7d post	RNA expression	Affymetrix GeneChip Human HG_U133 Plus 2.0	0.002	fold change	1.25
Study_239:Whole blood comparisons of tolerant and immunosuppressed kidney transplant patients	GSE22229		Homo sapiens	84.7013	Whole blood from immunosuppressed kidney transplant recipient _vs_ tolerant kidney recipient	RNA expression	Affymetrix GeneChip Human HG_U133 Plus 2.0	0.0011	fold change	-1.6
Study_239:Whole blood comparisons of tolerant and immunosuppressed kidney transplant patients	GSE22229		Homo sapiens	79.9105	Whole blood from immunosuppressed kidney transplant recipient _vs_ no transplant healthy control	RNA expression	Affymetrix GeneChip Human HG_U133 Plus 2.0	0.0003	fold change	-1.72
Study_240:Gene expression profile of normal and calcified stenotic human aortic valves	GSE12644		Homo sapiens	84.411	Calcified stenotic aortic valves _vs_ normal aortic valves	RNA expression	Affymetrix GeneChip Human HG_U133 Plus 2.0	0.0031	fold change	-2.88
Study_241:Immune response to nippostrongylus brasiliensis in the mouse lung	GSE3414	Johns Hopkins University BSPH	Mus musculus	84.1439	Mouse lung from wild type 8 days post infection _vs_ wild type uninfected	RNA expression	Affymetrix GeneChip Mouse MG_430 2.0	0.0107	fold change	-1.63
Study_241:Immune response to nippostrongylus brasiliensis in the mouse lung	GSE3414	Johns Hopkins University BSPH	Mus musculus	81.5714	Mouse lung from wild type 2 days post infection _vs_ wild type uninfected	RNA expression	Affymetrix GeneChip Mouse MG_430 2.0	0.0052	fold change	-1.87
Study_241:Immune response to nippostrongylus brasiliensis in the mouse lung	GSE3414	Johns Hopkins University BSPH	Mus musculus	69.3491	Mouse lung from wild type 12 days post infection _vs_ wild type uninfected	RNA expression	Affymetrix GeneChip Mouse MG_430 2.0	0.0078	fold change	-1.53
Study_241:Immune response to nippostrongylus brasiliensis in the mouse lung	GSE3414	Johns Hopkins University BSPH	Mus musculus	68.0921	Mouse lung from wild type 3 days post infection _vs_ wild type uninfected	RNA expression	Affymetrix GeneChip Mouse MG_430 2.0	0.0075	fold change	-1.57
Study_242:Lymph nodes from pediatric anaplastic large-cell lymphoma patients with NPM-ALK translocation	GSE78513		Homo sapiens	83.3236	Lymph nodes from pediatric ALCL patients subgroup ALK high _vs_ ALK low	RNA expression	Affymetrix GeneChip Human HG_U133 Plus 2.0	0.0007	fold change	-3.49
Study_242:Lymph nodes from pediatric anaplastic large-cell lymphoma patients with NPM-ALK translocation	GSE78513		Homo sapiens	78.6832	Lymph nodes from pediatric ALCL patients subgroup ALK high _vs_ normal reactive lymph nodes	RNA expression	Affymetrix GeneChip Human HG_U133 Plus 2.0	6.1e-07	fold change	-4.89
Study_243:Whole lungs from mice with Schistosoma-induced pulmonary hypertension	GSE48936		Mus musculus	83.5115	Lungs of mice exposed to S. mansoni (240eggs/g) 2x 2wk apart 1wk post last exposure _vs_ controls	RNA expression	Affymetrix GeneChip Mouse Gene Array version [1.0 ST or 1.1 ST] [transcript (gene) version]	0.0342	fold change	-3.01
Study_244:High-grade soft tissue sarcomas, sarcoma cell lines and non-neoplastic fat samples	GSE52390		Homo sapiens	83.6302	Synovial sarcoma tissues _vs_ normal non-neoplastic fat	RNA expression	Illumina Human HT-12 (WG-6) v3.0 expression beadchip	0.0457	fold change	7.21
Study_245:Spleen and liver tissues from IFNAR and IPS1 KO mice infected with West Nile virus (WNV-TX)	GSE39259		Mus musculus	82.8363	Livers from IFNR and IPS1 double KO mice - infected 4d WNV-TX _vs_ mock infection	RNA expression	Agilent Mouse Whole Genome G4122A/G4122F	0.0079	fold change	11.9
Study_246:Renal cell carcinoma - a comparison of gene expression in different subtypes	GSE26574		Homo sapiens	83.2667	Renal tissue - hereditary type 2 papillary renal cell carcinoma (HLRCC) _vs_ normal adjacent to CCR	RNA expression	Affymetrix GeneChip Human HG_U133 Plus 2.0	0.0019	fold change	-10.2
Study_246:Renal cell carcinoma - a comparison of gene expression in different subtypes	GSE26574		Homo sapiens	78.6832	Papillary renal cell carcinoma type 2 - hereditary _vs_ sporadic	RNA expression	Affymetrix GeneChip Human HG_U133 Plus 2.0	0.0052	fold change	-4.8
Study_246:Renal cell carcinoma - a comparison of gene expression in different subtypes	GSE26574		Homo sapiens	38.9084	Renal tissue - sporadic type 2 papillary renal cell carcinoma (PRCC2) _vs_ normal adjacent to CCRC	RNA expression	Affymetrix GeneChip Human HG_U133 Plus 2.0	0.017	fold change	-2.12
Study_246:Renal cell carcinoma - a comparison of gene expression in different subtypes	GSE26574		Homo sapiens	34.5743	Renal tissue - chromophobe renal cell carcinoma (ChRCC) _vs_ normal adjacent to CCRCC	RNA expression	Affymetrix GeneChip Human HG_U133 Plus 2.0	0.0108	fold change	-2.69
Study_246:Renal cell carcinoma - a comparison of gene expression in different subtypes	GSE26574		Homo sapiens	14.8306	Renal tissue - type 1 papillary renal cell carcinoma (PRCC1) _vs_ normal adjacent to CCRC	RNA expression	Affymetrix GeneChip Human HG_U133 Plus 2.0	0.0034	fold change	-1.41
Study_247:Uveal melanoma gene expression patterns as predictors of metastasis and survival	GSE22138		Homo sapiens	83.4934	Uveal melanoma tumor of untreated patients - retinal detachment _vs_ no detachment	RNA expression	Affymetrix GeneChip Human HG_U133 Plus 2.0	0.0051	fold change	1.62
Study_247:Uveal melanoma gene expression patterns as predictors of metastasis and survival	GSE22138		Homo sapiens	76.7672	Uveal melanoma tumor of untreated patients - Chr3 monosomy _vs_ disomy	RNA expression	Affymetrix GeneChip Human HG_U133 Plus 2.0	9.1e-05	fold change	-2.36
Study_247:Uveal melanoma gene expression patterns as predictors of metastasis and survival	GSE22138		Homo sapiens	73.8607	Uveal melanoma tumor of untreated patients - tumor thickness > 14mm _vs_ < 10mm	RNA expression	Affymetrix GeneChip Human HG_U133 Plus 2.0	0.0479	fold change	1.95
Study_248:Resorbed and normal embryos sired by tamoxifen-treated or untreated rats	GSE16137		Rattus norvegicus	83.0786	E13 embryos sired by untreated males - resorbed embryos _vs_ normal	RNA expression	Agilent Rat Whole Genome G4131A/G4131F	0.0418	fold change	-16.4
Study_249:H1N1 antiviral response in lungs of IFNAR1 and IL28Ralpha knockout mice	GSE24695		Mus musculus	83.1089	Lungs of IFNAR1 and IL28Ralpha knockout mice 24hpi with wildtype H1N1 _vs_ uninfected	RNA expression	Affymetrix GeneChip Mouse MG_430 2.0	0.0215	fold change	-3.15
Study_249:H1N1 antiviral response in lungs of IFNAR1 and IL28Ralpha knockout mice	GSE24695		Mus musculus	79.5862	Lungs of IFNAR1 and IL28Ralpha knockout mice 48hpi with wildtype H1N1 _vs_ uninfected	RNA expression	Affymetrix GeneChip Mouse MG_430 2.0	0.0244	fold change	-2.92
Study_249:H1N1 antiviral response in lungs of IFNAR1 and IL28Ralpha knockout mice	GSE24695		Mus musculus	69.3972	Lungs of IFNAR1 and IL28Ralpha knockout mice 48hpi with deltaNS1 H1N1 _vs_ uninfected	RNA expression	Affymetrix GeneChip Mouse MG_430 2.0	0.0186	fold change	-3.44
Study_250:Hookworm-Induced Persistent Changes to the Immunological Environment of the Lung	GSE5555	Johns Hopkins University BSPH	Mus musculus	82.905	Lungs of mice with resolved N. brasiliensis infection- 24hr post HDM in PBS challenge _vs_ PBS	RNA expression	Affymetrix GeneChip Mouse MG_430 2.0	0.0141	fold change	-1.69
Study_250:Hookworm-Induced Persistent Changes to the Immunological Environment of the Lung	GSE5555	Johns Hopkins University BSPH	Mus musculus	65.3689	Lungs with resolved N. brasiliensis infection- 6hr post HDM in PBS challenge _vs_ no challenge	RNA expression	Affymetrix GeneChip Mouse MG_430 2.0	0.0377	fold change	-1.99
Study_250:Hookworm-Induced Persistent Changes to the Immunological Environment of the Lung	GSE5555	Johns Hopkins University BSPH	Mus musculus	62.2007	Uninfected lungs- 6hr post HDM in PBS challenge _vs_ no challenge	RNA expression	Affymetrix GeneChip Mouse MG_430 2.0	0.0165	fold change	-1.5
Study_250:Hookworm-Induced Persistent Changes to the Immunological Environment of the Lung	GSE5555	Johns Hopkins University BSPH	Mus musculus	52.4213	Lungs with resolved N. brasiliensis infection- 24hr post HDM in PBS challenge _vs_ no challenge	RNA expression	Affymetrix GeneChip Mouse MG_430 2.0	0.0183	fold change	-1.98
Study_250:Hookworm-Induced Persistent Changes to the Immunological Environment of the Lung	GSE5555	Johns Hopkins University BSPH	Mus musculus	45.239	Lungs with resolved N. brasiliensis infection- 72hr post HDM in PBS challenge _vs_ no challenge	RNA expression	Affymetrix GeneChip Mouse MG_430 2.0	0.0272	fold change	-1.84
Study_251:Whole blood from subjects with mild cognitive impairment or Alzheimer's disease	GSE63063		Homo sapiens	82.6856	Whole blood of patients with Alzheimers disease _vs_ control subjects_GPL6947	RNA expression	Illumina Human HT-12 (WG-6) v3.0 expression beadchip	1.7e-09	fold change	-1.33
Study_251:Whole blood from subjects with mild cognitive impairment or Alzheimer's disease	GSE63063		Homo sapiens	71.8184	Whole blood of patients with mild cognitive impairment _vs_ control subjects_GPL6947	RNA expression	Illumina Human HT-12 (WG-6) v3.0 expression beadchip	9.9e-12	fold change	-1.39
Study_251:Whole blood from subjects with mild cognitive impairment or Alzheimer's disease	GSE63063		Homo sapiens	50.9596	Whole blood of patients with Alzheimers disease - British Scottish _vs_ Caucasian_GPL10558	RNA expression	Illumina HumanHT-12 V4.0 expression beadchip	0.0323	fold change	1.36
Study_251:Whole blood from subjects with mild cognitive impairment or Alzheimer's disease	GSE63063		Homo sapiens	16.9543	Whole blood of patients with mild cognitive impairment - Asian _vs_ Caucasian_GPL10558	RNA expression	Illumina HumanHT-12 V4.0 expression beadchip	5.1e-06	fold change	2.02
Study_252:CD8+ T naive, central memory, effector memory, CD45RO- memory cells from Sjogren's syndrome patients	GSE93683		Homo sapiens	82.5396	CD8+ T cells from primary Sjogren's syndrome patients - effector memory (TEM) _vs_ naive (TN)	RNA expression	Affymetrix GeneChip Human HG_U133 Plus 2.0	0.0102	fold change	-9.3
Study_252:CD8+ T naive, central memory, effector memory, CD45RO- memory cells from Sjogren's syndrome patients	GSE93683		Homo sapiens	67.6416	CD8+ T cells from healthy controls - effector memory (TEM) _vs_ naive (TN)	RNA expression	Affymetrix GeneChip Human HG_U133 Plus 2.0	0.0016	fold change	-5.81
Study_252:CD8+ T naive, central memory, effector memory, CD45RO- memory cells from Sjogren's syndrome patients	GSE93683		Homo sapiens	51.9038	CD8+ T cells from primary Sjogren's syndrome patients - memory CD45RO- (TEMRA) _vs_ naive (TN)	RNA expression	Affymetrix GeneChip Human HG_U133 Plus 2.0	0.0128	fold change	-3.73
Study_253:Skeletal muscle biopsies from subjects with inclusion body myositis	GSE102138		Homo sapiens	82.1396	Skeletal muscle biopsies - inclusion body myositis _vs_ normal controls	RNA expression	Illumina iGenome UCSC, hg19, March 6, 2013 RefSeq	0.0002	fold change	3.74194
Study_254:Lung tumors from 293 patients with clinical outcome	GSE30219		Homo sapiens	81.8264	Lung tumors of patients deceased after follow-up - pathological T4 stage _vs_ T1 stage	RNA expression	Affymetrix GeneChip Human HG_U133 Plus 2.0	3e-06	fold change	3.25
Study_254:Lung tumors from 293 patients with clinical outcome	GSE30219		Homo sapiens	71.5809	Lung tumors of pathological N0 stage - patients deceased _vs_ living after follow-up	RNA expression	Affymetrix GeneChip Human HG_U133 Plus 2.0	0.0036	fold change	-1.61
Study_254:Lung tumors from 293 patients with clinical outcome	GSE30219		Homo sapiens	68.8155	Lung tumors - pathological T4 stage _vs_ T1 stage	RNA expression	Affymetrix GeneChip Human HG_U133 Plus 2.0	8.1e-05	fold change	2.51
Study_254:Lung tumors from 293 patients with clinical outcome	GSE30219		Homo sapiens	67.9782	Lung tumors of female patients - deceased _vs_ living after follow-up	RNA expression	Affymetrix GeneChip Human HG_U133 Plus 2.0	0.0082	fold change	-2.51
Study_254:Lung tumors from 293 patients with clinical outcome	GSE30219		Homo sapiens	67.088	Lung tumors of pathological T1 stage - patients deceased _vs_ living after follow-up	RNA expression	Affymetrix GeneChip Human HG_U133 Plus 2.0	0.0019	fold change	-1.69
Study_254:Lung tumors from 293 patients with clinical outcome	GSE30219		Homo sapiens	63.7154	Lung tumors of patients deceased after follow-up - pathological N2 stage _vs_ N0 stage	RNA expression	Affymetrix GeneChip Human HG_U133 Plus 2.0	0.0001	fold change	2.5
Study_254:Lung tumors from 293 patients with clinical outcome	GSE30219		Homo sapiens	64.0467	Lung tumors of patients deceased after follow-up - pathological N3 stage _vs_ N0 stage	RNA expression	Affymetrix GeneChip Human HG_U133 Plus 2.0	0.0003	fold change	3.74
Study_254:Lung tumors from 293 patients with clinical outcome	GSE30219		Homo sapiens	56.5873	Lung carcinoid tumors _vs_ non-tumor controls	RNA expression	Affymetrix GeneChip Human HG_U133 Plus 2.0	3.4e-20	fold change	9.72
Study_254:Lung tumors from 293 patients with clinical outcome	GSE30219		Homo sapiens	52.0801	Lung tumors - pathological N3 stage _vs_ N0 stage	RNA expression	Affymetrix GeneChip Human HG_U133 Plus 2.0	0.0011	fold change	3.03
Study_254:Lung tumors from 293 patients with clinical outcome	GSE30219		Homo sapiens	52.0801	Lung tumors of pathological N1 stage - patients deceased _vs_ living after follow-up	RNA expression	Affymetrix GeneChip Human HG_U133 Plus 2.0	0.0211	fold change	-2.49
Study_254:Lung tumors from 293 patients with clinical outcome	GSE30219		Homo sapiens	45.7084	Lung tumors - pathological N2 stage _vs_ N0 stage	RNA expression	Affymetrix GeneChip Human HG_U133 Plus 2.0	0.0005	fold change	2.04
Study_254:Lung tumors from 293 patients with clinical outcome	GSE30219		Homo sapiens	35.4623	Lung small cell carcinomas _vs_ non-tumor controls	RNA expression	Affymetrix GeneChip Human HG_U133 Plus 2.0	8.1e-12	fold change	4.46
Study_254:Lung tumors from 293 patients with clinical outcome	GSE30219		Homo sapiens	15.1281	Lung large cell neuroendocrine tumors _vs_ non-tumor controls	RNA expression	Affymetrix GeneChip Human HG_U133 Plus 2.0	6.8e-05	fold change	1.97
Study_254:Lung tumors from 293 patients with clinical outcome	GSE30219		Homo sapiens	7.67371	Lung basaloid tumors _vs_ non-tumor controls	RNA expression	Affymetrix GeneChip Human HG_U133 Plus 2.0	0.0374	fold change	1.44
Study_254:Lung tumors from 293 patients with clinical outcome	GSE30219		Homo sapiens	7.14638	Lung squamous cell carcinomas _vs_ non-tumor controls	RNA expression	Affymetrix GeneChip Human HG_U133 Plus 2.0	0.0141	fold change	1.36
Study_255:B-cell lymphomas and transformed MEFs Smchd1 KO and wildtype	GSE40992		Mus musculus	82.4443	Embryonic fibroblasts Smchd1 wt - transformed (p53 KD Hrasv12) _vs_ primary cells (nontransformed)	RNA expression	Illumina MouseWG-6 v2.0	7.9e-05	fold change	-9.03
Study_255:B-cell lymphomas and transformed MEFs Smchd1 KO and wildtype	GSE40992		Mus musculus	81.8491	Embryonic fibroblasts Smchd1 wt - tumors grafts of transformed (p53 KD Hrasv12) _vs_ primary cells	RNA expression	Illumina MouseWG-6 v2.0	4.2e-08	fold change	-14.2
Study_255:B-cell lymphomas and transformed MEFs Smchd1 KO and wildtype	GSE40992		Mus musculus	70.7174	B cells Smchd1 wt Myc (E-mu enhancer) overexpressing - lymphomas _vs_ premalignant preB cells	RNA expression	Illumina MouseWG-6 v2.0	0.0055	fold change	-3.37
Study_255:B-cell lymphomas and transformed MEFs Smchd1 KO and wildtype	GSE40992		Mus musculus	62.788	Embryonic fibroblasts Smchd1 null - tumors grafts of transformed (p53 KD Hrasv12) _vs_ primary cell	RNA expression	Illumina MouseWG-6 v2.0	1.7e-07	fold change	-8.13
Study_255:B-cell lymphomas and transformed MEFs Smchd1 KO and wildtype	GSE40992		Mus musculus	53.7767	B cells Smchd1 null Myc (E-mu enhancer) overexpressing - lymphomas _vs_ premalignant preB cells	RNA expression	Illumina MouseWG-6 v2.0	0.0098	fold change	-2.3
Study_255:B-cell lymphomas and transformed MEFs Smchd1 KO and wildtype	GSE40992		Mus musculus	49.4697	Embryonic fibroblasts Smchd1 null - transformed (p53 KD Hrasv12) _vs_ primary cells (nontransformed	RNA expression	Illumina MouseWG-6 v2.0	0.0012	fold change	-3.41
Study_256:Hindbrain-derived neural stem cell and Ptch- or Ptch/p53-mutant cancer stem cell gene expression	GSE37316		Mus musculus	82.5682	Cancer stem cells from medulloblastoma of Ptch het p53 wt mice _vs_ matched medulloblastoma tissue	RNA expression	Affymetrix GeneChip Mouse MG_430 2.0	0.001	fold change	-22.7
Study_257:Peripheral blood transcriptome of idiopathic pulmonary fibrosis patients	GSE33566		Homo sapiens	82.5178	Peripheral blood of idiopathic pulmonary fibrosis patients _vs_ healthy controls	RNA expression	Custom Human	7.7e-05	fold change	-1.47
Study_258:Methylation profiles in patients with chronic myelomonocytic leukemia	GSE31600		Homo sapiens	81.978	Peripheral blood CpG-Me DNA of chronic myelomonocytic leukemia patients _vs_ healthy donors	sequence centric: DNA Methylation	Custom Human 2013	n/a	% differential	-39.4
Study_259:Colorectal cancer gene expression in responders and non-responders to FOLFOX therapy	GSE28702		Homo sapiens	81.9901	Colorectal cancer tumors unresectable - peritoneum metastasis _vs_ rectum	RNA expression	Affymetrix GeneChip Human HG_U133 Plus 2.0	0.0009	fold change	-2.94
Study_260:Colon mucosa from Ulcerative colitis patients and their healthy twin	GSE22619		Homo sapiens	82.4851	Primary mucosa from colon of ulcerative colitis patients _vs_ healthy twins	RNA expression	Affymetrix GeneChip Human HG_U133 Plus 2.0	0.0021	fold change	-1.92
Study_261:Gastrointestinal stromal tumors gene expression signatures	GSE31802		Homo sapiens	82.0197	Gastrointestinal stromal tumors in small intestine _vs_ stomach	RNA expression	Custom Human	0.0075	fold change	9.86
Study_261:Gastrointestinal stromal tumors gene expression signatures	GSE31802		Homo sapiens	60.5144	Gastrointestinal stromal tumors - intermediate grade _vs_ low grade	RNA expression	Custom Human	0.0298	fold change	4.79
Study_262:Hepatocellular carcinoma expression compared to normal and cirrhotic liver tissue	GSE25097		Homo sapiens	82.2125	Cirrhotic liver tissue _vs_ normal healthy livers	RNA expression	Human RSTA Custom Affymetrix 1.0, TGI4.9 Custom CDF	0.0004	fold change	6.21
Study_262:Hepatocellular carcinoma expression compared to normal and cirrhotic liver tissue	GSE25097		Homo sapiens	42.1067	Hepatocellular carcinoma tumors _vs_ normal healthy livers	RNA expression	Human RSTA Custom Affymetrix 1.0, TGI4.9 Custom CDF	0.0065	fold change	2.95
Study_263:Lymph node metastasis in colorectal cancer patients treated with curative resection	GSE4459		Homo sapiens	82.0991	Colorectal tumors - distal _vs_ proximal	RNA expression	Affymetrix GeneChip Human HG_U133 Plus 2.0	0.0015	fold change	2.8
Study_263:Lymph node metastasis in colorectal cancer patients treated with curative resection	GSE4459		Homo sapiens	63.0939	Colorectal tumors with microsatellite instability _vs_ microsatellites stable	RNA expression	Affymetrix GeneChip Human HG_U133 Plus 2.0	0.0013	fold change	-2.81
Study_264:Chromophobe renal cell carcinoma versus oncocytoma tissue gene expression	GSE19982		Homo sapiens	82.3194	Renal tumor from chromophobe cell carcinoma patients _vs_ oncocytoma patients	RNA expression	Affymetrix GeneChip Human HG_U133 Plus 2.0	0.0103	fold change	2.39
Study_265:Rat carotid artery following arteriotomy	E-MEXP-1278		Rattus norvegicus	82.6173	Rat carotid artery 7d after arteriotomy _vs_ control	RNA expression	Affymetrix GeneChip Rat RAE230 2.0	0.0075	fold change	-6.68
Study_266:Lymphoblastoid cells from blood of diamond blackfan anemia disease subjects	GSE119954		Homo sapiens	81.5129	Lymphoblastoid cells from blood of diamond blackfan anemia disease subjects _vs_ healthy	RNA expression	Illumina iGenome UCSC, hg19, March 6, 2013 RefSeq	0.0005	fold change	2.64555
Study_267:Liver tissues from patients with hepatocellular carcinoma	GSE84402		Homo sapiens	81.1781	Liver tissues from HBsAg+ hepatocellular carcinoma patients - tumor _vs_ adjacent normal	RNA expression	Affymetrix GeneChip Human HG_U133 Plus 2.0	0.0009	fold change	4.21
Study_268:Corneal ulcers from bacterial and fungal keratitis patients compared to cadaver corneas	GSE58291		Homo sapiens	81.3935	Corneal ulcer from a Aspergillus terreus fungal keratitis patient _vs_ normal cadaver corneas	RNA expression	Illumina HumanHT-12 V4.0 expression beadchip	0.0005	fold change	-4.16
Study_268:Corneal ulcers from bacterial and fungal keratitis patients compared to cadaver corneas	GSE58291		Homo sapiens	69.2511	Corneal ulcer from fungal keratitis patients _vs_ normal cadaver corneas	RNA expression	Illumina HumanHT-12 V4.0 expression beadchip	6.5e-11	fold change	-3.9
Study_268:Corneal ulcers from bacterial and fungal keratitis patients compared to cadaver corneas	GSE58291		Homo sapiens	67.7076	Corneal ulcer from Fusarium fungal species keratitis patients _vs_ normal cadaver corneas	RNA expression	Illumina HumanHT-12 V4.0 expression beadchip	1.2e-08	fold change	-3.7
Study_268:Corneal ulcers from bacterial and fungal keratitis patients compared to cadaver corneas	GSE58291		Homo sapiens	63.9215	Corneal ulcer from a Aspergillus flavus fungal keratitis patient _vs_ normal cadaver corneas	RNA expression	Illumina HumanHT-12 V4.0 expression beadchip	0.0005	fold change	-4.2
Study_268:Corneal ulcers from bacterial and fungal keratitis patients compared to cadaver corneas	GSE58291		Homo sapiens	62.2007	Corneal ulcer from a Pseudomonas aeruginosa bacterial keratitis patient _vs_ normal cadaver corneas	RNA expression	Illumina HumanHT-12 V4.0 expression beadchip	0.0026	fold change	-3.09
Study_268:Corneal ulcers from bacterial and fungal keratitis patients compared to cadaver corneas	GSE58291		Homo sapiens	57.9932	Corneal ulcer from baterial keratitis patients _vs_ normal cadaver corneas	RNA expression	Illumina HumanHT-12 V4.0 expression beadchip	7.1e-08	fold change	-3.47
Study_268:Corneal ulcers from bacterial and fungal keratitis patients compared to cadaver corneas	GSE58291		Homo sapiens	55.5969	Corneal ulcer from a Lasio diplodia fungal keratitis patient _vs_ normal cadaver corneas	RNA expression	Illumina HumanHT-12 V4.0 expression beadchip	0.0004	fold change	-4.38
Study_268:Corneal ulcers from bacterial and fungal keratitis patients compared to cadaver corneas	GSE58291		Homo sapiens	56.2145	Corneal ulcer from Streptococcus pneumoniae bacterial keratitis patients _vs_ normal cadaver cornea	RNA expression	Illumina HumanHT-12 V4.0 expression beadchip	1.6e-06	fold change	-3.54
Study_269:Liver biopsies from non-alcoholic fatty liver (NAFLD) patients advanced and mild stages	GSE49541		Homo sapiens	81.3392	Liver biopsies from non-alcoholic fatty liver disease - advanced (stage 3-4) _vs_ mild (stage 0-1)	RNA expression	Affymetrix GeneChip Human HG_U133 Plus 2.0	2.6e-07	fold change	1.53
Study_270:Prostate cancer cells DNA methylation after treatment with Genistein and Vorinostat	GSE35245		Homo sapiens	81.7007	Prostate cancer ARCaP cells CpG-Me DNA DMSO control - mesenchymal _vs_ epithelial	sequence centric: DNA Methylation	Custom Human 2013	n/a	% differential	34.5
Study_270:Prostate cancer cells DNA methylation after treatment with Genistein and Vorinostat	GSE35245		Homo sapiens	59.1191	Prostate cancer cells ARCaP-M CpG-Me DNA (mesenchymal) _vs_ PREC normal prostate cells	sequence centric: DNA Methylation	Custom Human 2013	n/a	% differential	84.1
Study_270:Prostate cancer cells DNA methylation after treatment with Genistein and Vorinostat	GSE35245		Homo sapiens	26.6704	Prostate cancer cells ARCaP-E CpG-Me DNA (epithelial) _vs_ PREC normal prostate cells	sequence centric: DNA Methylation	Custom Human 2013	n/a	% differential	49.7
Study_271:T-cell acute lymphoblastic leukemia, T lymphoblastic lymphoma, and common lymphoblastic leukemia	GSE29986		Homo sapiens	81.7167	Bone marrow aspirates of T-cell acute lymphoblastic leukemia _vs_ common lymphoblastic leukemia	RNA expression	Affymetrix GeneChip Human HG_U133 Plus 2.0	0.0084	fold change	9.67
Study_271:T-cell acute lymphoblastic leukemia, T lymphoblastic lymphoma, and common lymphoblastic leukemia	GSE29986		Homo sapiens	50.8306	Bone marrow aspirates of T lymphoblastic lymphoma _vs_ common lymphoblastic leukemia	RNA expression	Affymetrix GeneChip Human HG_U133 Plus 2.0	0.0076	fold change	4.93
Study_272:Lung gene expression profiles of mice 2-7d following dosed influenza A infections	GSE33263		Mus musculus	81.5967	Lung of mice 4d after intranasal instillation of 10000 PFU VN1203 influenza A _vs_ PBS	RNA expression	Agilent Mouse Whole Genome G4122A/G4122F	1.5e-05	fold change	-23.1
Study_272:Lung gene expression profiles of mice 2-7d following dosed influenza A infections	GSE33263		Mus musculus	81.7408	Lung of mice 7d after intranasal instillation of 1000 PFU VN1203 influenza A _vs_ PBS	RNA expression	Agilent Mouse Whole Genome G4122A/G4122F	0.0064	fold change	-29.8
Study_272:Lung gene expression profiles of mice 2-7d following dosed influenza A infections	GSE33263		Mus musculus	68.8639	Lung of mice 7d after intranasal instillation of 100 PFU VN1203 influenza A _vs_ PBS	RNA expression	Agilent Mouse Whole Genome G4122A/G4122F	8.9e-05	fold change	-10.6
Study_272:Lung gene expression profiles of mice 2-7d following dosed influenza A infections	GSE33263		Mus musculus	58.1476	Lung of mice 4d after intranasal instillation of 1000 PFU VN1203 influenza A _vs_ PBS	RNA expression	Agilent Mouse Whole Genome G4122A/G4122F	0.0001	fold change	-7.42
Study_272:Lung gene expression profiles of mice 2-7d following dosed influenza A infections	GSE33263		Mus musculus	35.1331	Lung of mice 2d after intranasal instillation of 10000 PFU VN1203 influenza A _vs_ PBS	RNA expression	Agilent Mouse Whole Genome G4122A/G4122F	0.0002	fold change	-4.14
Study_272:Lung gene expression profiles of mice 2-7d following dosed influenza A infections	GSE33263		Mus musculus	29.974	Lung of mice 4d after intranasal instillation of 100 PFU VN1203 influenza A _vs_ PBS	RNA expression	Agilent Mouse Whole Genome G4122A/G4122F	0.0152	fold change	-2.38
Study_272:Lung gene expression profiles of mice 2-7d following dosed influenza A infections	GSE33263		Mus musculus	12.3765	Lung of mice 2d after intranasal instillation of 1000 PFU VN1203 influenza A _vs_ PBS	RNA expression	Agilent Mouse Whole Genome G4122A/G4122F	0.0157	fold change	-1.47
Study_272:Lung gene expression profiles of mice 2-7d following dosed influenza A infections	GSE33263		Mus musculus	10.1283	Lung of mice 1d after intranasal instillation of 10000 PFU VN1203 influenza A _vs_ PBS	RNA expression	Agilent Mouse Whole Genome G4122A/G4122F	0.0295	fold change	-1.25
Study_273:Mononuclear cells from AML patients classified by WHO as AML-MRC, AML-MLD-sole, or AML-NOS	GSE21261		Homo sapiens	81.2308	Mononuclear cells of untreated AML patients classified as AML-MRC (not incl. MLD) _vs_ AML-MLD-sole	RNA expression	Affymetrix GeneChip Human HG_U133 Plus 2.0	0.0165	fold change	2.34
Study_273:Mononuclear cells from AML patients classified by WHO as AML-MRC, AML-MLD-sole, or AML-NOS	GSE21261		Homo sapiens	64.0467	Mononuclear cells of untreated AML patients classified as AML-MRC (not incl. MLD)_vs_NOS or MLD-sol	RNA expression	Affymetrix GeneChip Human HG_U133 Plus 2.0	0.0409	fold change	1.87
Study_274:Frozen or FFPE tissue of desmoid type fibromatosis or solitary fibrous tumor	GSE18209		Homo sapiens	81.2836	Fresh-frozen soft tissue tumors - solitary fibrous tumor _vs_ desmoid type fibromatosis	RNA expression	Custom Human	2.1e-06	fold change	16.9
Study_274:Frozen or FFPE tissue of desmoid type fibromatosis or solitary fibrous tumor	GSE18209		Homo sapiens	61.3889	Desmoid type fibromatosis - formalin-fixed paraffin-embedded _vs_ fresh-frozen	RNA expression	Custom Human	0.0171	fold change	6.04
Study_275:Soft tissue sarcomas	GSE4303	Stanford Microarray Database (SMD)	Homo sapiens	81.1385	Soft tissue sarcoma - myxofibrosarcoma _vs_ synovial sarcoma	RNA expression	Custom Human	1e-05	fold change	-9.97
Study_275:Soft tissue sarcomas	GSE4303	Stanford Microarray Database (SMD)	Homo sapiens	72.9916	Soft tissue sarcoma - synovial sarcoma _vs_ leiomyosarcoma	RNA expression	Custom Human	0.006	fold change	6.82
Study_275:Soft tissue sarcomas	GSE4303	Stanford Microarray Database (SMD)	Homo sapiens	71.5318	Soft tissue sarcoma - synovial sarcoma _vs_ dermatofibrosarcoma protruberans	RNA expression	Custom Human	1.7e-05	fold change	7.89
Study_275:Soft tissue sarcomas	GSE4303	Stanford Microarray Database (SMD)	Homo sapiens	41.5669	Soft tissue sarcoma - myxofibrosarcoma _vs_ wildtype GIST	RNA expression	Custom Human	0.014	fold change	-5.1
Study_276:Liver, lung, spleen and kidney from young and aged wild type mice	E-MEXP-1504		Mus musculus	81.1794	Lung from wild type mouse aged 130 weeks old _vs_ young 13 weeks old	RNA expression	Affymetrix GeneChip Mouse MG_430 2.0	0.0341	fold change	-2.2
Study_277:Epicardial and subcutaneous adipose tissue from diabetes patients with coronary arteriosclerosis	GSE108971		Homo sapiens	80.2852	Adipose tissue from non - diabetic coronary artery disease patients - epicardial _vs_ subcutaneous	RNA expression	Illumina iGenome UCSC, hg19, March 6, 2013 RefSeq	2.7e-09	fold change	7.18649
Study_278:Whole blood from Parkinson's disease and other neurodegenerative diseases	GSE99039		Homo sapiens	80.1719	Whole blood - PARK2 mutations - Parkinson-dementia complex of Guam _vs_ unaffected with mutation	RNA expression	Affymetrix GeneChip Human HG_U133 Plus 2.0	5.6e-05	fold change	1.87
Study_278:Whole blood from Parkinson's disease and other neurodegenerative diseases	GSE99039		Homo sapiens	60.8754	Whole blood - Parkinson-dementia complex of Guam _vs_ healthy	RNA expression	Affymetrix GeneChip Human HG_U133 Plus 2.0	0.0007	fold change	1.31
Study_279:Colonocytes and enterocytes profiled with differentiated colon cancer cell lines	GSE30292		Homo sapiens	80.8042	Colon carcinoma LS174T cells (undifferentiatied) _vs_ normal colonocytes	RNA expression	Affymetrix GeneChip Human HG_U133 Plus 2.0	0.0015	fold change	-16.6
Study_279:Colonocytes and enterocytes profiled with differentiated colon cancer cell lines	GSE30292		Homo sapiens	47.2001	Fibroblasts cultured from primary colon cancer _vs_ normal colonocytes	RNA expression	Affymetrix GeneChip Human HG_U133 Plus 2.0	0.0014	fold change	-10.3
Study_280:Cytogenetic subgroups of pediatric acute myeloid leukemia (AML) based on gene expression signatures	GSE17855		Homo sapiens	80.2233	Leukemic cells of pediatric AML patients at diagnosis - FLT3 ITD mutation _vs_ wildtype	RNA expression	Affymetrix GeneChip Human HG_U133 Plus 2.0	3.1e-06	fold change	-1.73
Study_280:Cytogenetic subgroups of pediatric acute myeloid leukemia (AML) based on gene expression signatures	GSE17855		Homo sapiens	77.688	Leukemic cells of pediatric AML patients at diagnosis - c-KIT mutations _vs_ wildtype	RNA expression	Affymetrix GeneChip Human HG_U133 Plus 2.0	3.4e-07	fold change	-1.78
Study_280:Cytogenetic subgroups of pediatric acute myeloid leukemia (AML) based on gene expression signatures	GSE17855		Homo sapiens	64.0139	Leukemic cells of pediatric AML patients at diagnosis - CEBPA mutations _vs_ wildtype	RNA expression	Affymetrix GeneChip Human HG_U133 Plus 2.0	9e-09	fold change	-1.86
Study_280:Cytogenetic subgroups of pediatric acute myeloid leukemia (AML) based on gene expression signatures	GSE17855		Homo sapiens	36.2466	Leukemic cells of pediatric AML patients at diagnosis - AML-other karyotype _vs_ MLL-like	RNA expression	Affymetrix GeneChip Human HG_U133 Plus 2.0	0.0305	fold change	1.53
Study_280:Cytogenetic subgroups of pediatric acute myeloid leukemia (AML) based on gene expression signatures	GSE17855		Homo sapiens	23.1914	Leukemic cells of pediatric AML patients at diagnosis - inv(16) karyotype _vs_ MLL-like	RNA expression	Affymetrix GeneChip Human HG_U133 Plus 2.0	0.0267	fold change	-1.46
Study_280:Cytogenetic subgroups of pediatric acute myeloid leukemia (AML) based on gene expression signatures	GSE17855		Homo sapiens	18.0281	Leukemic cells of pediatric AML patients at diagnosis - t(15;17) karyotype _vs_ MLL-like	RNA expression	Affymetrix GeneChip Human HG_U133 Plus 2.0	0.0326	fold change	-1.45
Study_281:Rat calvarial bone gene expression during recovery from 4mm or 8mm injury	GSE20980		Rattus norvegicus	80.6829	Rat calvarial bone 21d after infliction of circular defect - 8mm (non-healing) _vs_ 4mm (healing)	RNA expression	Agilent Rat Whole Genome G4131A/G4131F	0.0304	fold change	-57
Study_281:Rat calvarial bone gene expression during recovery from 4mm or 8mm injury	GSE20980		Rattus norvegicus	36.4118	Rat calvarial bone after infliction of an 4mm circular (healing) defect - 21d _vs_ 1d	RNA expression	Agilent Rat Whole Genome G4131A/G4131F	0.0109	fold change	27.1
Study_282:Prognostic breast cancer gene expression signatures in molecular and ERBB2-amplified subtypes	GSE17907		Homo sapiens	80.329	Breast tumors of patients at resection - node positive _vs_ negative	RNA expression	Affymetrix GeneChip Human HG_U133 Plus 2.0	0.0119	fold change	-1.31
Study_282:Prognostic breast cancer gene expression signatures in molecular and ERBB2-amplified subtypes	GSE17907		Homo sapiens	76.4807	Breast tumors of patients at resection - SBR grade 2 _vs_ grade 1	RNA expression	Affymetrix GeneChip Human HG_U133 Plus 2.0	0.0087	fold change	-1.48
Study_282:Prognostic breast cancer gene expression signatures in molecular and ERBB2-amplified subtypes	GSE17907		Homo sapiens	66.4355	Breast tumors of patients at resection - lobular histological subtype _vs_ normal breast	RNA expression	Affymetrix GeneChip Human HG_U133 Plus 2.0	5.5e-05	fold change	-3.72
Study_282:Prognostic breast cancer gene expression signatures in molecular and ERBB2-amplified subtypes	GSE17907		Homo sapiens	66.9057	Breast tumors of patients at resection - non-inflammatory breast cancer _vs_ normal breast	RNA expression	Affymetrix GeneChip Human HG_U133 Plus 2.0	1.8e-05	fold change	-4.23
Study_282:Prognostic breast cancer gene expression signatures in molecular and ERBB2-amplified subtypes	GSE17907		Homo sapiens	62.7077	Breast tumors of patients at resection - inflammatory breast cancer _vs_ normal breast	RNA expression	Affymetrix GeneChip Human HG_U133 Plus 2.0	2.7e-05	fold change	-4.15
Study_282:Prognostic breast cancer gene expression signatures in molecular and ERBB2-amplified subtypes	GSE17907		Homo sapiens	60.6046	Breast tumors of patients at resection - invasive ductal histological subtype _vs_ normal breast	RNA expression	Affymetrix GeneChip Human HG_U133 Plus 2.0	0.0014	fold change	-3.41
Study_282:Prognostic breast cancer gene expression signatures in molecular and ERBB2-amplified subtypes	GSE17907		Homo sapiens	60.1012	Breast tumors of patients at resection ls 40yr old - triple negative _vs_ positive	RNA expression	Affymetrix GeneChip Human HG_U133 Plus 2.0	0.0019	fold change	2.47
Study_282:Prognostic breast cancer gene expression signatures in molecular and ERBB2-amplified subtypes	GSE17907		Homo sapiens	53.392	Breast tumors of patients at resection - mixed histological subtype _vs_ normal breast	RNA expression	Affymetrix GeneChip Human HG_U133 Plus 2.0	0.0006	fold change	-3.2
Study_282:Prognostic breast cancer gene expression signatures in molecular and ERBB2-amplified subtypes	GSE17907		Homo sapiens	34.77	Breast tumors of patients at resection - indeterminate histological subtype_vs_ normal breast	RNA expression	Affymetrix GeneChip Human HG_U133 Plus 2.0	0.013	fold change	-2.12
Study_282:Prognostic breast cancer gene expression signatures in molecular and ERBB2-amplified subtypes	GSE17907		Homo sapiens	22.4501	Breast tumors of patients at resection - SBR grade 3 _vs_ grade 1	RNA expression	Affymetrix GeneChip Human HG_U133 Plus 2.0	0.0159	fold change	-1.4
Study_283:Induced pluripotent stem cells from spinal muscular atrophy patient	GSE13828	UW Madison	Homo sapiens	80.8042	Fibroblasts from SMA patient _vs_ normal embryonic stem cells	RNA expression	Affymetrix GeneChip Human HG_U133 Plus 2.0	0.0005	fold change	-51
Study_284:Hepatocellular carcinoma tumors with patient-matched normal liver	GSE55758		Homo sapiens	79.8059	Hepatocellular carcinomas _vs_ adjacent normal livers	RNA expression	Illumina iGenome UCSC, hg19, March 6, 2013 RefSeq	0.0001	fold change	3.73497
Study_285:Whole blood samples from systemic lupus erythematosus patients	GSE49454		Homo sapiens	79.0339	Whole blood of lupus patients - renal flare _vs_ no renal flare	RNA expression	Illumina HumanHT-12 V4.0 expression beadchip	0.0111	fold change	-1.23
Study_285:Whole blood samples from systemic lupus erythematosus patients	GSE49454		Homo sapiens	77.5916	Whole blood of female lupus patients - renal flare _vs_ no renal flare	RNA expression	Illumina HumanHT-12 V4.0 expression beadchip	0.009	fold change	-1.29
Study_286:Malignant melanoma metastases to brain or to extracranial sites	GSE50493		Homo sapiens	79.3878	Malignant melanoma metastases - brain _vs_ spleen	RNA expression	Illumina HumanHT-12 V4.0 expression beadchip	0.0444	fold change	2.04
Study_287:Epithelial and stromal cells of ductal carcinoma in situ and invasive breast cancer biopsies	GSE41228		Homo sapiens	79.6254	Invasive breast cancer LCM of FFPE biopsies - epithelial cells _vs_ adjacent stroma_GPL1352	RNA expression	Affymetrix GeneChip Human X3P	0.0048	fold change	1.92
Study_287:Epithelial and stromal cells of ductal carcinoma in situ and invasive breast cancer biopsies	GSE41228		Homo sapiens	35.9312	DCIS of breast LCM of FFPE biopsies - epithelial cells _vs_ adjacent stroma_GPL1352	RNA expression	Affymetrix GeneChip Human X3P	0.0356	fold change	1.31
Study_288:Breast tissue comparative analysis of infiltrating ductal carcinoma (IDC), lymph node metastasis	GSE22544		Homo sapiens	79.2921	Lymph node metastasis sample of IDC patients _vs_ normal sample	RNA expression	Affymetrix GeneChip Human HG_U133 Plus 2.0	0.0015	fold change	7.58
Study_288:Breast tissue comparative analysis of infiltrating ductal carcinoma (IDC), lymph node metastasis	GSE22544		Homo sapiens	47.7131	Breast sample of infiltrating ductal carcinoma _vs_ normal sample	RNA expression	Affymetrix GeneChip Human HG_U133 Plus 2.0	0.001	fold change	4.45
Study_289:Invasive tumor-associated macrophage sub-population compared to the general TAM population	GSE18295		Mus musculus	79.2255	Tumor associated macrophages sorted from FVB/NJ mice- invasive _vs_ general	RNA expression	Custom Mouse	0.0056	fold change	9.23
Study_290:Lean and obese B6 and BTBR mice aged 4 weeks and 10 weeks	GSE10785	University of Wisconsin	Mus musculus	79.7957	Adipose tissue from 10wk old B6 mice - obese _vs_ lean	RNA expression	Custom Mouse	0.0073	fold change	-3.37
Study_290:Lean and obese B6 and BTBR mice aged 4 weeks and 10 weeks	GSE10785	University of Wisconsin	Mus musculus	61.7368	Liver from 4wk old BTBR mice - obese _vs_ lean	RNA expression	Custom Mouse	0.0193	fold change	-1.44
Study_290:Lean and obese B6 and BTBR mice aged 4 weeks and 10 weeks	GSE10785	University of Wisconsin	Mus musculus	35.2274	Pancreatic islets from 4wk old B6 mice - obese _vs_ lean	RNA expression	Custom Mouse	0.0068	fold change	1.56
Study_290:Lean and obese B6 and BTBR mice aged 4 weeks and 10 weeks	GSE10785	University of Wisconsin	Mus musculus	35.388	Pancreatic islets from 10wk old BTBR mice - obese _vs_ lean	RNA expression	Custom Mouse	0.0003	fold change	1.65
Study_290:Lean and obese B6 and BTBR mice aged 4 weeks and 10 weeks	GSE10785	University of Wisconsin	Mus musculus	32.1417	Liver from 10wk old BTBR mice - obese _vs_ lean	RNA expression	Custom Mouse	0.0124	fold change	-1.42
Study_290:Lean and obese B6 and BTBR mice aged 4 weeks and 10 weeks	GSE10785	University of Wisconsin	Mus musculus	27.312	Pancreatic islets from 4wk old BTBR mice - obese _vs_ lean	RNA expression	Custom Mouse	0.0299	fold change	1.4
Study_290:Lean and obese B6 and BTBR mice aged 4 weeks and 10 weeks	GSE10785	University of Wisconsin	Mus musculus	25.1196	Pancreatic islets from 10wk old B6 mice - obese _vs_ lean	RNA expression	Custom Mouse	9.8e-05	fold change	1.34
Study_290:Lean and obese B6 and BTBR mice aged 4 weeks and 10 weeks	GSE10785	University of Wisconsin	Mus musculus	24.2106	Liver from 10wk old B6 mice - obese _vs_ lean	RNA expression	Custom Mouse	0.0228	fold change	-1.27
Study_291:Impact of IL-10 pulmonary gene expression in mouse M. tuberculosis infection	GSE14316	Technical University Munich	Mus musculus	79.1678	Lung from IL-10 transgenic mice - 42d post-infection with M. tuberculosis H37Rv _vs_ uninfected	RNA expression	Affymetrix GeneChip Mouse MG_430A 2.0	0.0015	fold change	-7.22
Study_291:Impact of IL-10 pulmonary gene expression in mouse M. tuberculosis infection	GSE14316	Technical University Munich	Mus musculus	62.7731	Lung from wildtype mice - 42d post-infection with M. tuberculosis H37Rv _vs_ uninfected	RNA expression	Affymetrix GeneChip Mouse MG_430A 2.0	0.0004	fold change	-5.23
Study_291:Impact of IL-10 pulmonary gene expression in mouse M. tuberculosis infection	GSE14316	Technical University Munich	Mus musculus	45.8678	Lung from IL-10 transgenic mice - 25d post-infection with M. tuberculosis H37Rv _vs_ uninfected	RNA expression	Affymetrix GeneChip Mouse MG_430A 2.0	0.0005	fold change	-1.93
Study_292:Lung cancer cells treated with pathway inducers and high or low PAEP-expressing lung cancer tissues	GSE11545		Homo sapiens	78.583	Lung squamous cell carcinoma tissues of 42-83yr male patients with high PAEP expression _vs_ low	RNA expression	Affymetrix GeneChip Human HG_U133 Plus 2.0	0.0477	fold change	-1.95
Study_293:Induced pluripotent stem cells derived from primary acute myeloid leukemia cells	GSE89777		Homo sapiens	78.8619	Hematopoietic cells CD43+ CD45+ from AML iPSCs engrafted _vs_ engrafted AML cells	RNA expression	Illumina iGenome UCSC, hg19, March 6, 2013 RefSeq	5.5e-09	fold change	12.4541
Study_293:Induced pluripotent stem cells derived from primary acute myeloid leukemia cells	GSE89777		Homo sapiens	69.8753	iPSCs from acute myeloid leukemia patients non engrafted _vs_ parental AML cells	RNA expression	Illumina iGenome UCSC, hg19, March 6, 2013 RefSeq	2.5e-20	fold change	335.665
Study_294:Ameloblastoma and keratocystic odontogenic tumor gene expression analysis	GSE38494		Homo sapiens	78.2828	Ameloblastic fibro-odontoma _vs_ normal gingiva control	RNA expression	Affymetrix GeneChip Human HG_U133 Plus 2.0	9.6e-06	fold change	9.82
Study_294:Ameloblastoma and keratocystic odontogenic tumor gene expression analysis	GSE38494		Homo sapiens	75.8668	Intraosseous ameloblastoma _vs_ floor of mouth control sample	RNA expression	Affymetrix GeneChip Human HG_U133 Plus 2.0	0.0037	fold change	15.6
Study_294:Ameloblastoma and keratocystic odontogenic tumor gene expression analysis	GSE38494		Homo sapiens	72.8534	Intraosseous ameloblastoma _vs_ normal gingiva control	RNA expression	Affymetrix GeneChip Human HG_U133 Plus 2.0	9.5e-08	fold change	7.2
Study_294:Ameloblastoma and keratocystic odontogenic tumor gene expression analysis	GSE38494		Homo sapiens	72.1699	Sporadic keratocystic odontogenic tumor _vs_ floor of mouth control sample	RNA expression	Affymetrix GeneChip Human HG_U133 Plus 2.0	2.7e-05	fold change	6.26
Study_294:Ameloblastoma and keratocystic odontogenic tumor gene expression analysis	GSE38494		Homo sapiens	64.6529	Sporadic keratocystic odontogenic tumor _vs_ normal gingiva control	RNA expression	Affymetrix GeneChip Human HG_U133 Plus 2.0	1.9e-08	fold change	2.88
Study_295:Liver tissues from 12wk old Sprague-Dawley rats at different time points after partial hepatectomy	GSE63742		Rattus norvegicus	78.0921	Livers from 12wk old Sprague-Dawley rats post partial hepatectomy - 72hr _vs_ 0hr	RNA expression	Affymetrix GeneChip Rat RAE230 2.0	9.1e-06	fold change	5.54
Study_295:Liver tissues from 12wk old Sprague-Dawley rats at different time points after partial hepatectomy	GSE63742		Rattus norvegicus	75.8047	Livers from 12wk old Sprague-Dawley rats - 72hr post partial hepatectomy _vs_ sham surgery	RNA expression	Affymetrix GeneChip Rat RAE230 2.0	2e-05	fold change	5.54
Study_295:Liver tissues from 12wk old Sprague-Dawley rats at different time points after partial hepatectomy	GSE63742		Rattus norvegicus	8.58776	Livers from 12wk old Sprague-Dawley rats post partial hepatectomy - 24hr _vs_ 0hr	RNA expression	Affymetrix GeneChip Rat RAE230 2.0	0.0034	fold change	1.32
Study_295:Liver tissues from 12wk old Sprague-Dawley rats at different time points after partial hepatectomy	GSE63742		Rattus norvegicus	8.35165	Livers from 12wk old Sprague-Dawley rats post partial hepatectomy - 30hr _vs_ 0hr	RNA expression	Affymetrix GeneChip Rat RAE230 2.0	0.045	fold change	1.28
Study_295:Liver tissues from 12wk old Sprague-Dawley rats at different time points after partial hepatectomy	GSE63742		Rattus norvegicus	7.83293	Livers from 12wk old Sprague-Dawley rats - 24hr post partial hepatectomy _vs_ sham surgery	RNA expression	Affymetrix GeneChip Rat RAE230 2.0	0.0088	fold change	1.3
Study_295:Liver tissues from 12wk old Sprague-Dawley rats at different time points after partial hepatectomy	GSE63742		Rattus norvegicus	8.00341	Livers from 12wk old Sprague-Dawley rats - 30hr post partial hepatectomy _vs_ sham surgery	RNA expression	Affymetrix GeneChip Rat RAE230 2.0	0.0351	fold change	1.3
Study_296:Synovial sarcomas with differential metastatic potential expression profiles	GSE40025		Homo sapiens	78.3687	Synovial sarcoma primary tumors - metastasized _vs_ did not metastasize_GPL13497	RNA expression	Agilent-026652 Whole Human Genome Microarray 4x44K v2 (Probe Name version)	0.0309	fold change	-2.79
Study_296:Synovial sarcomas with differential metastatic potential expression profiles	GSE40025		Homo sapiens	74.1334	Synovial sarcoma primary tumors - CINSARC group C2 _vs_ CINSARC group C1_GPL13497	RNA expression	Agilent-026652 Whole Human Genome Microarray 4x44K v2 (Probe Name version)	0.0129	fold change	-3.08
Study_296:Synovial sarcomas with differential metastatic potential expression profiles	GSE40025		Homo sapiens	42.0447	Synovial sarcoma primary tumors - CINSARC group C2 _vs_ CINSARC group C1_GPL6480	RNA expression	Agilent Human Whole Genome G4112A/G4112F	0.0161	fold change	-1.99
Study_297:Lungs infected with various H. influenzae strains - Timecourse	GSE54048		Mus musculus	78.6201	Lungs of 6-8wk old BALB/C H. influenzae A/Netherlands/219/2003 (H7N7) infected 5d _vs_ mock infecte	RNA expression	Agilent Mouse Whole Genome G4122A/G4122F	1.2e-06	fold change	-1.32
Study_297:Lungs infected with various H. influenzae strains - Timecourse	GSE54048		Mus musculus	64.9089	Lungs of 6-8wk old BALB/C H. influenzae A/Anhui/01/2013 (H7N9) infected 5d _vs_ mock infected	RNA expression	Agilent Mouse Whole Genome G4122A/G4122F	1.5e-06	fold change	-1.24
Study_298:Hepatic progenitor cells, hepatoblasts, and adult hepatocytes transformed with H-Ras and SV40LT	GSE41312		Mus musculus	78.7563	Hepatoblasts of C57BL/6 mice - H-Ras/SV40LT transformed tumors _vs_ normal controls	RNA expression	Illumina MouseRef-8 v2.0 expression beadchip	0.0268	fold change	-5.84
Study_298:Hepatic progenitor cells, hepatoblasts, and adult hepatocytes transformed with H-Ras and SV40LT	GSE41312		Mus musculus	12.4478	Adult hepatocytes of C57BL/6 mice - H-Ras/SV40LT transformed tumors _vs_ normal controls	RNA expression	Illumina MouseRef-8 v2.0 expression beadchip	3.4e-12	fold change	1.91
Study_298:Hepatic progenitor cells, hepatoblasts, and adult hepatocytes transformed with H-Ras and SV40LT	GSE41312		Mus musculus	9.9387	Hepatic progenitor cells of C57BL/6 mice - H-Ras/SV40LT transformed tumors _vs_ normal controls	RNA expression	Illumina MouseRef-8 v2.0 expression beadchip	0.0017	fold change	-1.35
Study_299:Early-stage primary lung carcinomas expression profiles	GSE29016		Homo sapiens	78.322	Lung carcinoma - small cell lung cancer _vs_ adenocarcinoma	RNA expression	Illumina Human HT-12 (WG-6) v3.0 expression beadchip	1.8e-05	fold change	3.13
Study_299:Early-stage primary lung carcinomas expression profiles	GSE29016		Homo sapiens	52.4197	Lung carcinoma - squamous cell carcinoma _vs_ adenocarcinoma	RNA expression	Illumina Human HT-12 (WG-6) v3.0 expression beadchip	0.0103	fold change	1.93
Study_300:Heart gene expression associated with cardiac malformation in embryos of diabetic mice	GSE32078		Mus musculus	78.7203	Heart of embryos with cardiac malformations (diabetic mothers) - E15.5 _vs_ E13.5	RNA expression	Affymetrix GeneChip Mouse MG_430 2.0	0.0415	fold change	-1.75
Study_301:MMRC expression reference collection of newly diagnosed and relapsed multiple myeloma patients	GSE26760		Homo sapiens	78.0835	Plasma cells of multiple myeloma patients with Ca(mmol/L) <2.75 - lesions present _vs_ absent	RNA expression	Affymetrix GeneChip Human HG_U133 Plus 2.0	0.0447	fold change	-1.3
Study_302:Expression profiling of pre-conceptional endometrial dysregulations	GSE26787		Homo sapiens	78.5324	Endometrium of women with previous recurrent spontaneous abortions _vs_ fertile women	RNA expression	Affymetrix GeneChip Human HG_U133 Plus 2.0	0.0453	fold change	1.52
Study_303:Vascular adventitial and lung tissue-derived fibroblasts from lung cancer patients	GSE26146		Homo sapiens	78.1824	Vascular adventitial fibroblasts from lung cancer patients _vs_ lung tissue-derived fibroblasts	RNA expression	Affymetrix GeneChip Human HG_U133 Plus 2.0	0.0003	fold change	-4.57
Study_304:Human epithelial ovarian cancer cells - primary tumors and cell lines	GSE19352		Homo sapiens	78.1335	Pool of primary epithelial ovarian cancer tumors _vs_ normal ovarian cells from one individual	RNA expression	Affymetrix GeneChip Human HG_U133 Plus 2.0	3.9e-06	fold change	16.2
Study_305:Anaplastic large cell lymphoma comparisons and relation to Hodgkin lymphoma	GSE14879		Homo sapiens	78.3822	Lymphoma cells of lymph nodes of ALK+ ALCL _vs_ tonsil NK cells	RNA expression	Affymetrix GeneChip Human HG_U133 Plus 2.0	0.0003	fold change	-8.15
Study_305:Anaplastic large cell lymphoma comparisons and relation to Hodgkin lymphoma	GSE14879		Homo sapiens	62.4204	Lymphoma cells of lymph nodes of ALK+ ALCL _vs_ peripheral blood NKT cells	RNA expression	Affymetrix GeneChip Human HG_U133 Plus 2.0	0.0004	fold change	-7.31
Study_305:Anaplastic large cell lymphoma comparisons and relation to Hodgkin lymphoma	GSE14879		Homo sapiens	61.9487	Lymphoma cells of lymph nodes of ALK+ ALCL _vs_ resting tonsil cytotoxic T-cells	RNA expression	Affymetrix GeneChip Human HG_U133 Plus 2.0	0.0005	fold change	-6.86
Study_305:Anaplastic large cell lymphoma comparisons and relation to Hodgkin lymphoma	GSE14879		Homo sapiens	58.583	Lymphoma cells of lymph nodes of ALK+ ALCL _vs_ resting tonsil T-helper cells	RNA expression	Affymetrix GeneChip Human HG_U133 Plus 2.0	0.0057	fold change	-5.65
Study_305:Anaplastic large cell lymphoma comparisons and relation to Hodgkin lymphoma	GSE14879		Homo sapiens	55.5642	Lymphoma cells of lymph nodes of ALK+ ALCL _vs_ activated tonsil cytotoxic T-cells	RNA expression	Affymetrix GeneChip Human HG_U133 Plus 2.0	0.0023	fold change	-4.88
Study_305:Anaplastic large cell lymphoma comparisons and relation to Hodgkin lymphoma	GSE14879		Homo sapiens	40.5111	Lymphoma cells of lymph nodes of ALK+ ALCL _vs_ activated tonsil T-helper cells	RNA expression	Affymetrix GeneChip Human HG_U133 Plus 2.0	0.0027	fold change	-4.37
Study_305:Anaplastic large cell lymphoma comparisons and relation to Hodgkin lymphoma	GSE14879		Homo sapiens	38.338	Lymphoma cells of lymph nodes of ALK+ ALCL _vs_ tonsil CD30+ T-cells	RNA expression	Affymetrix GeneChip Human HG_U133 Plus 2.0	0.0075	fold change	-3.51
Study_306:Blood Biomarker Signature for the Diagnosis of Septicemic Melioidosis	GSE13015		Homo sapiens	78.0628	Blood from patient with sepsis from E. coli infection _vs_ healthy patients_GPL6947	RNA expression	Custom Human	0.0004	fold change	-8.88
Study_306:Blood Biomarker Signature for the Diagnosis of Septicemic Melioidosis	GSE13015		Homo sapiens	64.1108	Blood from patient with septicemic melioidosis _vs_ healthy patients_GPL6947	RNA expression	Custom Human	6.2e-07	fold change	-5.09
Study_306:Blood Biomarker Signature for the Diagnosis of Septicemic Melioidosis	GSE13015		Homo sapiens	53.9147	Blood from patient with sepsis from other infection _vs_ healthy patients_GPL6947	RNA expression	Custom Human	0.0068	fold change	-3.17
Study_307:Systemic gene expression patterns in scleroderma skin	GSE4385	Stanford Microarray Database (SMD)	Homo sapiens	78.424	Sclerodermal fibroblasts from forearm _vs_ control	RNA expression	Custom Human	0.0114	fold change	-122
Study_308:Pulmonary arteries from chronic thromboembolic pulmonary or pulmonary artery hypertension patients	GSE84538		Homo sapiens	77.151	Pulmonary arteries from chronic thromboembolic pulmonary hypertension patients _vs_ healthy donors	RNA expression	Illumina iGenome UCSC, hg19, March 6, 2013 RefSeq	5.1e-11	fold change	-11.9985
Study_309:Normal livers and hepatocellular carcinoma tissues of T1, T3a, and T3b stages	GSE101685		Homo sapiens	76.9586	Hepatocellular carcinoma tissues T1 stage from patients _vs_ livers from normal subjects	RNA expression	Affymetrix GeneChip Human HG_U133 Plus 2.0	0.0145	fold change	4.74
Study_309:Normal livers and hepatocellular carcinoma tissues of T1, T3a, and T3b stages	GSE101685		Homo sapiens	73.1133	Hepatocellular carcinoma tissues T3a stage from patients _vs_ livers from normal subjects	RNA expression	Affymetrix GeneChip Human HG_U133 Plus 2.0	0.0416	fold change	5.45
Study_309:Normal livers and hepatocellular carcinoma tissues of T1, T3a, and T3b stages	GSE101685		Homo sapiens	58.0848	Hepatocellular carcinoma tissues T3b stage from patients _vs_ livers from normal subjects	RNA expression	Affymetrix GeneChip Human HG_U133 Plus 2.0	0.0048	fold change	5.09
Study_310:Liver tissues of Alagille syndrome patients and non-Alagille syndrome chronic liver disease controls	GSE104873		Homo sapiens	77.7134	Livers of patients with Alagille syndrome _vs_ non-Alagille controls (gallbladder cancer)	RNA expression	Illumina iGenome UCSC, hg19, March 6, 2013 RefSeq	0.0004	fold change	3.37917
Study_310:Liver tissues of Alagille syndrome patients and non-Alagille syndrome chronic liver disease controls	GSE104873		Homo sapiens	68.7947	Livers of patients with Alagille syndrome _vs_ non-Alagille controls (autoimmune hepatitis)	RNA expression	Illumina iGenome UCSC, hg19, March 6, 2013 RefSeq	6.3e-05	fold change	2.95471
Study_311:Heart ventricles from dilated cardiomyopathy (DCM)-diagnosed patients with heart transplant	GSE65446		Homo sapiens	76.929	Heart ventricles of dilated cardiomyopathy patients who had a heart transplant _vs_ healthy control	RNA expression	Illumina iGenome UCSC, hg19, March 6, 2013 RefSeq	1.7e-07	fold change	5.21083
Study_312:Hepatic transcriptome in wild-type and LXR-deficient mice	GSE38083		Mus musculus	76.9231	Liver of LXR-alpha LXR-beta double KO mice - western diet _vs_ normal control diet	RNA expression	Agilent Mouse Whole Genome G4122A/G4122F	0.0001	fold change	7.24
Study_313:Tumor, EBV or CMV-specific CD8+ T cells from melanoma patients	GSE24536		Homo sapiens	76.9764	CD8+ T cells from peripheral blood of melanoma patients - specificity against EBV _vs_ naive	RNA expression	Agilent Human Whole Genome G4112A/G4112F	0.0131	fold change	-5.17
Study_314:Scarring trachoma in Ethiopians with trachomatous trichiasis	GSE23705		Homo sapiens	77.1676	Conjuctiva of Trachomatous trichiasis patient _vs_ healthy control	RNA expression	Illumina Human HT-12 (WG-6) v3.0 expression beadchip	0.0002	fold change	-1.81
Study_314:Scarring trachoma in Ethiopians with trachomatous trichiasis	GSE23705		Homo sapiens	74.9041	Conjuctiva of Trachomatous trichiasis patient with visible inflammation _vs_ healthy control	RNA expression	Illumina Human HT-12 (WG-6) v3.0 expression beadchip	3.6e-07	fold change	-2.09
Study_315:Response to hypoxia in renal proximal tubule, breast, and coronary artery cells	GSE4185	Stanford Microarray Database (SMD)	Homo sapiens	76.9586	12hr culture in 2% O2 - renal proximal tubule epithelium _vs_ coronary artery smooth muscle	RNA expression	Custom Human	0.0319	fold change	21.7
Study_315:Response to hypoxia in renal proximal tubule, breast, and coronary artery cells	GSE4185	Stanford Microarray Database (SMD)	Homo sapiens	45.474	Renal proximal tubule epithelial cells cultured 24hr in 0% O2 _vs_ 20%	RNA expression	Custom Human	0.0113	fold change	1.93
Study_315:Response to hypoxia in renal proximal tubule, breast, and coronary artery cells	GSE4185	Stanford Microarray Database (SMD)	Homo sapiens	41.6178	24hr culture in 2% O2 - renal proximal tubule epithelium _vs_ HMECs	RNA expression	Custom Human	0.0044	fold change	-2.47
Study_315:Response to hypoxia in renal proximal tubule, breast, and coronary artery cells	GSE4185	Stanford Microarray Database (SMD)	Homo sapiens	30.594	24hr culture in 2% O2 - renal proximal tubule epithelium _vs_ coronary artery endothelium	RNA expression	Custom Human	0.0111	fold change	1.42
Study_315:Response to hypoxia in renal proximal tubule, breast, and coronary artery cells	GSE4185	Stanford Microarray Database (SMD)	Homo sapiens	29.9469	12hr culture in 20% O2 - renal proximal tubule epithelium _vs_ coronary artery smooth muscle	RNA expression	Custom Human	0.0417	fold change	1.72
Study_315:Response to hypoxia in renal proximal tubule, breast, and coronary artery cells	GSE4185	Stanford Microarray Database (SMD)	Homo sapiens	29.2572	24hr culture in 20% O2 - renal proximal tubule epithelium _vs_ HMECs	RNA expression	Custom Human	0.0078	fold change	-2.6
Study_315:Response to hypoxia in renal proximal tubule, breast, and coronary artery cells	GSE4185	Stanford Microarray Database (SMD)	Homo sapiens	18.4743	24hr culture in 20% O2 - renal proximal tubule epithelium _vs_ coronary artery smooth muscle	RNA expression	Custom Human	0.0286	fold change	1.3
Study_316:CD8+ naive or activated T cells from PBMCs of dengue or dengue hemorrhagic patients	GSE84331		Homo sapiens	76.8144	CD8+ T cells - activated in dengue hemorrhagic fever patients _vs_ naive in healthy donors	RNA expression	Affymetrix GeneChip Human HG_U133 Plus 2.0	0.0357	fold change	-9.36
Study_316:CD8+ naive or activated T cells from PBMCs of dengue or dengue hemorrhagic patients	GSE84331		Homo sapiens	72.1699	CD8+ T cells - activated in dengue fever patients _vs_ naive in healthy donors	RNA expression	Affymetrix GeneChip Human HG_U133 Plus 2.0	0.0045	fold change	-8.27
Study_317:Lung tumors, tumor epithelial cells and stromal macrophages, monocytes, and neutrophils	GSE59831		Mus musculus	76.194	Neutrophils from stroma of KRAS[G12D]+ TP53-knockout lung tumors _vs_ normal lung neutrophils	RNA expression	Illumina iGenome UCSC mm10, May 23 2014, RefSeq	2.3e-06	fold change	-9.07281
Study_317:Lung tumors, tumor epithelial cells and stromal macrophages, monocytes, and neutrophils	GSE59831		Mus musculus	70.9421	Lungs with KRAS[G12D]+ TP53-knockout lung tumors _vs_ normal wildtype lungs	RNA expression	Illumina iGenome UCSC mm10, May 23 2014, RefSeq	5.5e-11	fold change	-11.3334
Study_318:Circulating tumor cells of pancreatic ductal adenocarcinoma (PDAC) patients	GSE18670		Homo sapiens	76.0075	Tissue of PDAC patients - circulating tumor cells _vs_ matched blood cells	RNA expression	Affymetrix GeneChip Human HG_U133 Plus 2.0	0.002	fold change	-7.72
Study_318:Circulating tumor cells of pancreatic ductal adenocarcinoma (PDAC) patients	GSE18670		Homo sapiens	73.6399	Tissue of PDAC patients - circulating tumor cells _vs_ matched non-tumor pancreas	RNA expression	Affymetrix GeneChip Human HG_U133 Plus 2.0	0.0005	fold change	-25
Study_318:Circulating tumor cells of pancreatic ductal adenocarcinoma (PDAC) patients	GSE18670		Homo sapiens	47.2367	Tissue of PDAC patients - circulating tumor cells _vs_ matched PDAC tumors	RNA expression	Affymetrix GeneChip Human HG_U133 Plus 2.0	0.0002	fold change	-11.2
Study_319:Genetic differences in response to pneumococcal infection	GSE49533		Mus musculus	76.2742	Lungs of CBA (S pneumoniae sensitive) mice - 6hr post S pneumoniae challenge _vs_ PBS control	RNA expression	Illumina MouseWG-6 v2.0	0.0116	fold change	-2.07
Study_320:Serous ovarian cancer stroma and epithelia gene expression profiling	GSE38666		Homo sapiens	76.1012	Ovary stroma (LCM) - serous ovarian cancer _vs_ healthy	RNA expression	Affymetrix GeneChip Human HG_U133 Plus 2.0	0.0127	fold change	-3.97
Study_320:Serous ovarian cancer stroma and epithelia gene expression profiling	GSE38666		Homo sapiens	37.2121	Ovary epithelia - serous ovarian cancer (LCM) _vs_ healthy (cell brushings)	RNA expression	Affymetrix GeneChip Human HG_U133 Plus 2.0	0.0001	fold change	-3
Study_321:Sporadic, Lynch syndrome and Familial colorectal cancer type X (FCCTX) expression profiles	GSE36335		Homo sapiens	76.0966	Sporadic colorectal cancer - mis-match repair deficient _vs_ mis-match repair proficient	RNA expression	Custom Human	0.0053	fold change	-1.89
Study_322:Myometrial gene signatures of interstitial del(7q) subgroup uterine leiomyomata patients	GSE12814		Homo sapiens	75.9601	Uterine leiomyomata neoplasm fibroid without 7q deletion _vs_ normal myometrium	RNA expression	Affymetrix GeneChip Human HG_U133 Plus 2.0	0.0015	fold change	2.83
Study_322:Myometrial gene signatures of interstitial del(7q) subgroup uterine leiomyomata patients	GSE12814		Homo sapiens	72.5531	Uterine leiomyomata neoplasm fibroid with 7q deletion _vs_ normal myometrium	RNA expression	Affymetrix GeneChip Human HG_U133 Plus 2.0	0.004	fold change	2.66
Study_323:Human body index - transcriptional profiling	GSE7307	Neurocrine Biosciences, Inc.	Homo sapiens	76.2428	Putamen - Parkinsons disease _vs_ normal	RNA expression	Affymetrix GeneChip Human HG_U133 Plus 2.0	0.0003	fold change	-2.41
Study_323:Human body index - transcriptional profiling	GSE7307	Neurocrine Biosciences, Inc.	Homo sapiens	54.3839	Endometrium - endometriosis _vs_ normal	RNA expression	Affymetrix GeneChip Human HG_U133 Plus 2.0	2.1e-05	fold change	2.55
Study_324:Overcoming resistance to conventional drugs in Ewingâ€™s sarcoma	GSE12102	Dip. di Fisica, Bologna University	Homo sapiens	76.0075	Ewing sarcoma cells from patients with tumor metastasis _vs_ no evidence of tumor recurrence	RNA expression	Affymetrix GeneChip Human HG_U133 Plus 2.0	0.0265	fold change	2.4
Study_325:Bone marrow cells from acute myeloid leukemia patients sorted for NKG2DL- or NKG2DL+	GSE127959		Homo sapiens	75.0875	Bone marrow cells CD34- from patients with acute myeloid leukemia - NKG2DL- _vs_ NKG2DL+	RNA expression	Illumina iGenome UCSC, hg19, March 6, 2013 RefSeq	9.1e-15	fold change	32.4459
Study_326:Glioma cells with conditional H2B driven GFP expression	GSE114574		Homo sapiens	75.0875	Glioma cells 2wk H2B driven GFP - 2wk GFP high quiescent _vs_ 2wk GFP low proliferative	RNA expression	Illumina iGenome UCSC, hg19, March 6, 2013 RefSeq	9.2e-08	fold change	-3.24514
Study_327:Median temporal lobe tissues from normal subjects and patients with neurodegenerative diseases	E-MEXP-2280		Homo sapiens	75.0334	Median temporal lobe tissues of Alzheimer's disease braak stage 6 patients _vs_ normal subjects	RNA expression	Affymetrix GeneChip Human HG_U133 Plus 2.0	0.01	fold change	-2.04
Study_327:Median temporal lobe tissues from normal subjects and patients with neurodegenerative diseases	E-MEXP-2280		Homo sapiens	72.8969	Median temporal lobe tissues of progressive supranuclear palsy patients - male _vs_ female	RNA expression	Affymetrix GeneChip Human HG_U133 Plus 2.0	0.0345	fold change	2.1
Study_328:Epithelial ovarian cancers - clear cell, endometrioid and serous subtypes	GSE65986		Homo sapiens	75.7266	Epithelial ovarian carcinoma - clear cell subtype _vs_ serous subtype	RNA expression	Affymetrix GeneChip Human HG_U133 Plus 2.0	0.0019	fold change	-3.26
Study_329:Cardiomyocytes from neonatal mice during mammalian cardiac regeneration	GSE64403		Mus musculus	74.9963	Cardiomyocytes from myocardium of mice - 7d post-resection _vs_ post-sham surgery	RNA expression	Illumina iGenome UCSC mm10, May 23 2014, RefSeq	0.0006	fold change	2.9774
Study_330:Peripheral blood mononuclear cells from nonagenarians and 20-30yr old donors	GSE40366		Homo sapiens	75.2638	Peripheral blood mononuclear cells of cmv seropositive donors - 90yr old _vs_ 20-30yr old	RNA expression	Illumina Human HT-12 (WG-6) v3.0 expression beadchip	3.1e-09	fold change	-1.66
Study_330:Peripheral blood mononuclear cells from nonagenarians and 20-30yr old donors	GSE40366		Homo sapiens	75.2638	Peripheral blood mononuclear cells of female donors - 90yr old _vs_ 20-30yr old	RNA expression	Illumina Human HT-12 (WG-6) v3.0 expression beadchip	4.1e-12	fold change	-1.62
Study_330:Peripheral blood mononuclear cells from nonagenarians and 20-30yr old donors	GSE40366		Homo sapiens	69.5459	Peripheral blood mononuclear cells of male donors - 90yr old _vs_ 20-30yr old	RNA expression	Illumina Human HT-12 (WG-6) v3.0 expression beadchip	0.0008	fold change	-1.57
Study_331:Adult T cell leukemia gene expression profiling	GSE33615		Homo sapiens	75.5892	PBMC of patients with adult T cell leukemia - chronic _vs_ acute	RNA expression	Agilent Human Whole Genome G4112A/G4112F	0.0002	fold change	-4.4
Study_331:Adult T cell leukemia gene expression profiling	GSE33615		Homo sapiens	42.4899	PBMC of patients with adult T cell leukemia _vs_ healthy donors (CD4+)	RNA expression	Agilent Human Whole Genome G4112A/G4112F	7.7e-09	fold change	-3.81
Study_331:Adult T cell leukemia gene expression profiling	GSE33615		Homo sapiens	32.6215	PBMC of patients with adult T cell leukemia - smoldering _vs_ acute	RNA expression	Agilent Human Whole Genome G4112A/G4112F	0.0277	fold change	-2.41
Study_332:Invasive breast adenocarcinoma expression profiles	GSE31448		Homo sapiens	75.6327	Breast carcinoma - normal molecular subtype _vs_ normal breast tissue	RNA expression	Affymetrix GeneChip Human HG_U133 Plus 2.0	0.0005	fold change	-3.35
Study_332:Invasive breast adenocarcinoma expression profiles	GSE31448		Homo sapiens	71.5389	Breast carcinoma - Scarff Bloom Richardson Grade 2 _vs_ Grade 1	RNA expression	Affymetrix GeneChip Human HG_U133 Plus 2.0	0.0143	fold change	-1.47
Study_332:Invasive breast adenocarcinoma expression profiles	GSE31448		Homo sapiens	66.4717	Breast carcinoma - lobular _vs_ normal breast tissue	RNA expression	Affymetrix GeneChip Human HG_U133 Plus 2.0	0.0001	fold change	-3.71
Study_332:Invasive breast adenocarcinoma expression profiles	GSE31448		Homo sapiens	64.2475	Breast carcinoma - ERBB2 molecular subtype _vs_ normal breast tissue	RNA expression	Affymetrix GeneChip Human HG_U133 Plus 2.0	3.8e-05	fold change	-4.37
Study_332:Invasive breast adenocarcinoma expression profiles	GSE31448		Homo sapiens	60.6649	Breast cancer tumor _vs_ normal breast tissue	RNA expression	Affymetrix GeneChip Human HG_U133 Plus 2.0	0.0027	fold change	-3.39
Study_332:Invasive breast adenocarcinoma expression profiles	GSE31448		Homo sapiens	59.0047	Breast carcinoma - ductal histology _vs_ normal breast tissue	RNA expression	Affymetrix GeneChip Human HG_U133 Plus 2.0	0.0021	fold change	-3.29
Study_332:Invasive breast adenocarcinoma expression profiles	GSE31448		Homo sapiens	55.8167	Breast carcinoma - LuminalA molecular subtype _vs_ normal breast tissue	RNA expression	Affymetrix GeneChip Human HG_U133 Plus 2.0	0.0009	fold change	-3.31
Study_332:Invasive breast adenocarcinoma expression profiles	GSE31448		Homo sapiens	51.8823	Breast carcinoma - LuminalB molecular subtype _vs_ normal breast tissue	RNA expression	Affymetrix GeneChip Human HG_U133 Plus 2.0	0.0001	fold change	-3.8
Study_332:Invasive breast adenocarcinoma expression profiles	GSE31448		Homo sapiens	50.6632	Breast carcinoma - ductal-lobular histology _vs_ normal breast tissue	RNA expression	Affymetrix GeneChip Human HG_U133 Plus 2.0	0.0023	fold change	-2.98
Study_332:Invasive breast adenocarcinoma expression profiles	GSE31448		Homo sapiens	42.0925	Breast carcinoma - basal molecular subtype _vs_ normal breast tissue	RNA expression	Affymetrix GeneChip Human HG_U133 Plus 2.0	0.002	fold change	-2.75
Study_332:Invasive breast adenocarcinoma expression profiles	GSE31448		Homo sapiens	21.6514	Breast carcinoma - Scarff Bloom Richardson Grade 3 _vs_ Grade 1	RNA expression	Affymetrix GeneChip Human HG_U133 Plus 2.0	0.0132	fold change	-1.44
Study_333:CD44hi and CD44lo T-cell subpopulations from Snf5-deficient T cell lymphoma cell lines	GSE29732		Mus musculus	75.0492	T cell lymphoma cell lines from Snf5 KO - CD44lo cells _vs_ CD44hi cells	RNA expression	Affymetrix GeneChip Mouse MG_430 2.0	0.008	fold change	-1.94
Study_334:Non-small cell lung cancer tumor gene expression profiles compared to matched normal lung tissue	GSE18842		Homo sapiens	75.2162	Non-small cell lung cancer tumors - squamous subtype _vs_ adenocarcinoma	RNA expression	Affymetrix GeneChip Human HG_U133 Plus 2.0	0.0004	fold change	3.69
Study_334:Non-small cell lung cancer tumor gene expression profiles compared to matched normal lung tissue	GSE18842		Homo sapiens	43.4771	Non-small cell lung cancer tumors - adenocarcinoma subtype _vs_ normal matched lung	RNA expression	Affymetrix GeneChip Human HG_U133 Plus 2.0	0.0162	fold change	-2.6
Study_335:GSE24383_RW_IJ_Scarring trachoma in Tanzanians with trachomatous trichiasis	GSE24383		Homo sapiens	75.6785	Conjuctiva of Tanzanian patients with Trachomatious scarring with inflammation _vs_ healthy control	RNA expression	Illumina Human HT-12 (WG-6) v3.0 expression beadchip	0.0015	fold change	-1.81
Study_336:Pompe disease-induced pluripotent stem cells and derivative cardiomyocyte-like cells	GSE27280		Homo sapiens	75.4478	Cells from Pompe disease patients - induced pluripotent stem cells (PomD-iPSCs) _vs_ fibroblasts	RNA expression	Affymetrix GeneChip Human HG_U133 Plus 2.0	0.0408	fold change	29.4
Study_336:Pompe disease-induced pluripotent stem cells and derivative cardiomyocyte-like cells	GSE27280		Homo sapiens	37.7958	Induced pluripotent stem cells derived from Pompe disease patients _vs_ NTU1 embryonic stem cells	RNA expression	Affymetrix GeneChip Human HG_U133 Plus 2.0	0.0362	fold change	-1.54
Study_337:Acute myeloid leukemia gene expression profiling	GSE425	Stanford University	Homo sapiens	75.0469	Mononuclear cells from AML patients with refractory disease _vs_ complete response	RNA expression	Custom Human	0.0495	fold change	1.88
Study_338:Primary colorectal adenocarcinoma and matched tumor-adjacent normal colon tissues from patients	GSE110224		Homo sapiens	74.6681	Primary colorectal cancer tissues _vs_ adjacent normal colon tissues	RNA expression	Affymetrix GeneChip Human HG_U133 Plus 2.0	0.0011	fold change	-2.84
Study_339:Diffuse large B-cell lymphoma and primary transformed or relapsed follicular lymphoma tissues	GSE86613		Homo sapiens	74.8963	Diffuse large B-cell lymphoma tissues _vs_ follicular lymphoma tissues	RNA expression	Affymetrix GeneChip Human HG_U133 Plus 2.0	0.0116	fold change	-2.63
Study_340:Cancers from multiple organs of Prom1C-L mice	GSE78076		Mus musculus	74.3882	Stomach cells from Prom1C-L mice - adenomas _vs_ normal PROM1+ stomach	RNA expression	Affymetrix GeneChip Mouse MG-430 PM set	0.015	fold change	-5.19
Study_340:Cancers from multiple organs of Prom1C-L mice	GSE78076		Mus musculus	64.3733	Stomach cells from Prom1C-L mice - adenocarcinomas _vs_ normal PROM1+ stomach	RNA expression	Affymetrix GeneChip Mouse MG-430 PM set	0.0063	fold change	-12
Study_340:Cancers from multiple organs of Prom1C-L mice	GSE78076		Mus musculus	31.5716	Prostate cells from Prom1C-L mice - adenocarcinomas _vs_ normal PROM1+ prostate	RNA expression	Affymetrix GeneChip Mouse MG-430 PM set	0.0025	fold change	-2.89
Study_340:Cancers from multiple organs of Prom1C-L mice	GSE78076		Mus musculus	21.0536	Intestinal cells from Prom1C-L mice - large intestinal adenomas _vs_ normal PROM1+ small instestine	RNA expression	Affymetrix GeneChip Mouse MG-430 PM set	0.0185	fold change	2.14
Study_341:Lungs of mice; circadian effects of environmental (light, nutrition) and inflammatory (LPS) stimuli	GSE59444		Mus musculus	74.4957	Lungs of mice kept in dark for 60hr, 44hr post food removal _vs_ standard lighting and feeding	RNA expression	Illumina MouseRef-8 v2.0 expression beadchip	0.0003	fold change	-4.2
Study_341:Lungs of mice; circadian effects of environmental (light, nutrition) and inflammatory (LPS) stimuli	GSE59444		Mus musculus	36.3668	Lungs of mice kept in light for 30hr - 8hr post 12mg/kg LPS treatment _vs_ untreated	RNA expression	Illumina MouseRef-8 v2.0 expression beadchip	0.0009	fold change	-6.31
Study_341:Lungs of mice; circadian effects of environmental (light, nutrition) and inflammatory (LPS) stimuli	GSE59444		Mus musculus	35.9598	Lungs of mice kept in light for 42hr - 20hr post 12mg/kg LPS treatment _vs_ untreated	RNA expression	Illumina MouseRef-8 v2.0 expression beadchip	0.0029	fold change	-3.72
Study_341:Lungs of mice; circadian effects of environmental (light, nutrition) and inflammatory (LPS) stimuli	GSE59444		Mus musculus	35.3662	Lungs of mice kept in light for 34hr - 12hr post 12mg/kg LPS treatment _vs_ untreated	RNA expression	Illumina MouseRef-8 v2.0 expression beadchip	0.0058	fold change	-6.42
Study_341:Lungs of mice; circadian effects of environmental (light, nutrition) and inflammatory (LPS) stimuli	GSE59444		Mus musculus	32.5224	Lungs of mice kept in light for 22hr - 0hr post 12mg/kg LPS treatment _vs_ untreated	RNA expression	Illumina MouseRef-8 v2.0 expression beadchip	0.0484	fold change	-1.32
Study_341:Lungs of mice; circadian effects of environmental (light, nutrition) and inflammatory (LPS) stimuli	GSE59444		Mus musculus	32.7991	Lungs of mice kept in light for 38hr - 16hr post 12mg/kg LPS treatment _vs_ untreated	RNA expression	Illumina MouseRef-8 v2.0 expression beadchip	0.0011	fold change	-5.86
Study_341:Lungs of mice; circadian effects of environmental (light, nutrition) and inflammatory (LPS) stimuli	GSE59444		Mus musculus	28.0167	Lungs of mice untreated - kept in light for 30hr _vs_ in light for 22hr	RNA expression	Illumina MouseRef-8 v2.0 expression beadchip	0.0073	fold change	-1.44
Study_341:Lungs of mice; circadian effects of environmental (light, nutrition) and inflammatory (LPS) stimuli	GSE59444		Mus musculus	25.1424	Lungs of mice untreated - kept in light for 82hr _vs_ in light for 22hr	RNA expression	Illumina MouseRef-8 v2.0 expression beadchip	0.0366	fold change	-1.27
Study_341:Lungs of mice; circadian effects of environmental (light, nutrition) and inflammatory (LPS) stimuli	GSE59444		Mus musculus	24.7763	Lungs of mice kept in light for 66hr - 44hr post 12mg/kg LPS treatment _vs_ untreated	RNA expression	Illumina MouseRef-8 v2.0 expression beadchip	0.0008	fold change	-3.55
Study_341:Lungs of mice; circadian effects of environmental (light, nutrition) and inflammatory (LPS) stimuli	GSE59444		Mus musculus	24.005	Lungs of mice untreated - kept in light for 58hr _vs_ in light for 22hr	RNA expression	Illumina MouseRef-8 v2.0 expression beadchip	0.0131	fold change	-1.32
Study_341:Lungs of mice; circadian effects of environmental (light, nutrition) and inflammatory (LPS) stimuli	GSE59444		Mus musculus	20.1216	Lungs of mice kept in light for 46hr - 24hr post 12mg/kg LPS treatment _vs_ untreated	RNA expression	Illumina MouseRef-8 v2.0 expression beadchip	0.0096	fold change	-4.22
Study_341:Lungs of mice; circadian effects of environmental (light, nutrition) and inflammatory (LPS) stimuli	GSE59444		Mus musculus	17.9097	Lungs of mice kept in light for 50hr - 28hr post 12mg/kg LPS treatment _vs_ untreated	RNA expression	Illumina MouseRef-8 v2.0 expression beadchip	0.0009	fold change	-3.85
Study_341:Lungs of mice; circadian effects of environmental (light, nutrition) and inflammatory (LPS) stimuli	GSE59444		Mus musculus	15.0996	Lungs of mice kept in light for 54hr - 32hr post 12mg/kg LPS treatment _vs_ untreated	RNA expression	Illumina MouseRef-8 v2.0 expression beadchip	0.0047	fold change	-3.69
Study_341:Lungs of mice; circadian effects of environmental (light, nutrition) and inflammatory (LPS) stimuli	GSE59444		Mus musculus	12.8946	Lungs of mice kept in light for 58hr - 36hr post 12mg/kg LPS treatment _vs_ untreated	RNA expression	Illumina MouseRef-8 v2.0 expression beadchip	0.0046	fold change	-2.74
Study_342:Pancreatic solid-pseudopapillary neoplasms, ductal adenocarcinomas and neuroendocrine tumors	GSE43795		Homo sapiens	74.3362	Pancreatic ductal adenocarcinomas _vs_ non-neoplastic pancreas	RNA expression	Illumina HumanHT-12 V4.0 expression beadchip	0.0003	fold change	-9.09
Study_342:Pancreatic solid-pseudopapillary neoplasms, ductal adenocarcinomas and neuroendocrine tumors	GSE43795		Homo sapiens	52.9655	Pancreatic neuroendocrine tumors _vs_ non-neoplastic pancreas	RNA expression	Illumina HumanHT-12 V4.0 expression beadchip	0.0002	fold change	4.56
Study_343:Prostates of castrated C57BL/6 mice with Pten knockout and Erg overexpression	GSE46360		Mus musculus	74.0192	Prostates of 3mo old mice + Pten KO + 3d post castration _vs_ no castration	RNA expression	Illumina MouseRef-8 v2.0 expression beadchip	0.0014	fold change	1.79
Study_343:Prostates of castrated C57BL/6 mice with Pten knockout and Erg overexpression	GSE46360		Mus musculus	45.9251	Prostates of 3mo old mice + Pten KO + Erg overexpressed + 3d post castration _vs_ no castration	RNA expression	Illumina MouseRef-8 v2.0 expression beadchip	0.0147	fold change	-1.54
Study_344:Skeletal muscle myoblasts and myotubes cultured from facioscapulohumeral dystrophy patients	GSE26145		Homo sapiens	74.1862	Myotubes induced from myoblasts of facioscapulohumeral dystrophy patients _vs_ healthy controls	RNA expression	Custom Human	0.0165	fold change	-2.25
Study_345:Oral tissues from patients with oral squamous cell carcinoma or oral dysplasia	GSE30784		Homo sapiens	74.3075	Oral tissue of patients with oral squamous cell carcinoma (OSCC) - male _vs_ female	RNA expression	Affymetrix GeneChip Human HG_U133 Plus 2.0	0.0226	fold change	1.43
Study_345:Oral tissues from patients with oral squamous cell carcinoma or oral dysplasia	GSE30784		Homo sapiens	42.4268	Oral tissue of patients with oral dysplasia _vs_ healthy donors	RNA expression	Affymetrix GeneChip Human HG_U133 Plus 2.0	0.0059	fold change	-1.78
Study_345:Oral tissues from patients with oral squamous cell carcinoma or oral dysplasia	GSE30784		Homo sapiens	23.4794	Oral tissue of patients with oral squamous cell carcinoma (OSCC) _vs_ healthy donors	RNA expression	Affymetrix GeneChip Human HG_U133 Plus 2.0	1.5e-07	fold change	-1.67
Study_346:Cancer-associated fibroblasts in omentum	GSE35364		Homo sapiens	74.6224	Normal omental fibroblasts cultured 7d with ovarian cancer cells _vs_ untreated	RNA expression	Affymetrix GeneChip Human HG_U133 Plus 2.0	0.0048	fold change	-12.2
Study_347:Lung gene expression in ovalbumin (OVA)-induced experimental asthma	GSE11911		Mus musculus	74.4025	Lung from Balb/c mice with OVA-induced asthma 4hr _vs_ placebo challenged	RNA expression	Custom Mouse	5.1e-07	fold change	-6.49
Study_347:Lung gene expression in ovalbumin (OVA)-induced experimental asthma	GSE11911		Mus musculus	59.5578	Lung from Balb/c mice with OVA-induced asthma 24hr _vs_ placebo challenged	RNA expression	Custom Mouse	0.0156	fold change	-3.51
Study_348:Expression data from subtypes of childhood acute lymphoblastic leukaemia	GSE13351	Erasmus MC-Sophia Children's Hospital	Homo sapiens	74.5779	Acute lymphoblastic leukemia with E2A-rearrangement _vs_ T-ALL phenotype	RNA expression	Affymetrix GeneChip Human HG_U133 Plus 2.0	0.0031	fold change	-4.61
Study_348:Expression data from subtypes of childhood acute lymphoblastic leukaemia	GSE13351	Erasmus MC-Sophia Children's Hospital	Homo sapiens	73.0268	Acute lymphoblastic leukemia with MLL translocation _vs_ T-ALL phenotype	RNA expression	Affymetrix GeneChip Human HG_U133 Plus 2.0	0.0023	fold change	-4.9
Study_348:Expression data from subtypes of childhood acute lymphoblastic leukaemia	GSE13351	Erasmus MC-Sophia Children's Hospital	Homo sapiens	63.9141	Acute lymphoblastic leukemia with T-ALL phenotype _vs_ undiagnosed subtype	RNA expression	Affymetrix GeneChip Human HG_U133 Plus 2.0	0.0087	fold change	3.66
Study_348:Expression data from subtypes of childhood acute lymphoblastic leukaemia	GSE13351	Erasmus MC-Sophia Children's Hospital	Homo sapiens	52.3013	Acute lymphoblastic leukemia that is hyperdiploid _vs_ T-ALL phenotype	RNA expression	Affymetrix GeneChip Human HG_U133 Plus 2.0	0.0147	fold change	-3.3
Study_348:Expression data from subtypes of childhood acute lymphoblastic leukaemia	GSE13351	Erasmus MC-Sophia Children's Hospital	Homo sapiens	44.5165	Acute lymphoblastic leukemia with T-ALL phenotype _vs_ TEL-AML1 translocation	RNA expression	Affymetrix GeneChip Human HG_U133 Plus 2.0	0.0341	fold change	2.77
Study_349:Pre-malignant genetic changes in breast tumors and surrounding tissue	E-TABM-276		Homo sapiens	74.039	Human breast carcinoma tumor sample _vs_ adjacent breast tissue 1cm from primary site	RNA expression	Affymetrix GeneChip Human HG_U133 Plus 2.0	0.0262	fold change	-1.94
Study_349:Pre-malignant genetic changes in breast tumors and surrounding tissue	E-TABM-276		Homo sapiens	66.9416	Human breast carcinoma tumor sample _vs_ adjacent breast tissue 2cm from primary site	RNA expression	Affymetrix GeneChip Human HG_U133 Plus 2.0	0.0006	fold change	-2.55
Study_349:Pre-malignant genetic changes in breast tumors and surrounding tissue	E-TABM-276		Homo sapiens	52.4131	Human breast carcinoma tumor sample _vs_ adjacent breast tissue 3cm from primary site	RNA expression	Affymetrix GeneChip Human HG_U133 Plus 2.0	0.002	fold change	-2.12
Study_349:Pre-malignant genetic changes in breast tumors and surrounding tissue	E-TABM-276		Homo sapiens	33.6839	Human breast carcinoma tumor sample _vs_ adjacent breast tissue 4cm from primary site	RNA expression	Affymetrix GeneChip Human HG_U133 Plus 2.0	0.027	fold change	-1.78
Study_349:Pre-malignant genetic changes in breast tumors and surrounding tissue	E-TABM-276		Homo sapiens	28.217	Human breast carcinoma tumoral sample _vs_ normal breast	RNA expression	Affymetrix GeneChip Human HG_U133 Plus 2.0	0.0007	fold change	-2.67
Study_350:Midgut carcinoid primary tumors and liver metastasis expression profiling	GSE9576	UniversitÃ© catholique de Louvain	Homo sapiens	74.039	Primary tumor of midgut cancer _vs_ ileum enriched for NE producing cells	RNA expression	Affymetrix GeneChip Human HG_U133 Plus 2.0	6.3e-05	fold change	16.1
Study_350:Midgut carcinoid primary tumors and liver metastasis expression profiling	GSE9576	UniversitÃ© catholique de Louvain	Homo sapiens	70.5129	Liver metastasis of midgut cancer _vs_ ileum enriched for NE producing cells	RNA expression	Affymetrix GeneChip Human HG_U133 Plus 2.0	0.0279	fold change	11.6
Study_350:Midgut carcinoid primary tumors and liver metastasis expression profiling	GSE9576	UniversitÃ© catholique de Louvain	Homo sapiens	38.7243	Primary tumor of midgut cancer _vs_ normal ileum	RNA expression	Affymetrix GeneChip Human HG_U133 Plus 2.0	0.0002	fold change	4.63
Study_351:Dermal, epidermal, or whole tissue from lesional and nonlesional atopic dermatitis skin samples	GSE120721		Homo sapiens	73.8607	Whole tissue from lesional skin of atopic dermatitis patients _vs_ normal healthy skin	RNA expression	Affymetrix GeneChip Human HG_U133 Plus 2.0	2.8e-05	fold change	-10.2
Study_351:Dermal, epidermal, or whole tissue from lesional and nonlesional atopic dermatitis skin samples	GSE120721		Homo sapiens	56.2246	Epidermis from skin of atopic dermatitis patients - lesional _vs_ no-lesional	RNA expression	Affymetrix GeneChip Human HG_U133 Plus 2.0	0.0025	fold change	-2.22
Study_351:Dermal, epidermal, or whole tissue from lesional and nonlesional atopic dermatitis skin samples	GSE120721		Homo sapiens	49.8013	Whole tissue from skin of atopic dermatitis patients - lesional _vs_ no-lesional	RNA expression	Affymetrix GeneChip Human HG_U133 Plus 2.0	0.012	fold change	-2.07
Study_351:Dermal, epidermal, or whole tissue from lesional and nonlesional atopic dermatitis skin samples	GSE120721		Homo sapiens	40.246	Whole tissue from nonlesional skin of atopic dermatitis patients _vs_ normal healthy skin	RNA expression	Affymetrix GeneChip Human HG_U133 Plus 2.0	0.0002	fold change	-4.9
Study_351:Dermal, epidermal, or whole tissue from lesional and nonlesional atopic dermatitis skin samples	GSE120721		Homo sapiens	20.5098	Epidermis from lesional skin of atopic dermatitis patients _vs_ normal healthy skin	RNA expression	Affymetrix GeneChip Human HG_U133 Plus 2.0	0.0062	fold change	-1.97
Study_352:Peripheral blood mononuclear cells from kidney allograft recipients before and after transplant	GSE86884		Homo sapiens	73.4344	PBMCs of kidney allograft recipients - 6mo after transplant _vs_ before	RNA expression	Illumina iGenome UCSC, hg19, March 6, 2013 RefSeq	2.1e-16	fold change	-2.35268
Study_352:Peripheral blood mononuclear cells from kidney allograft recipients before and after transplant	GSE86884		Homo sapiens	57.2738	PBMCs of kidney allograft recipients - 1wk after transplant _vs_ before	RNA expression	Illumina iGenome UCSC, hg19, March 6, 2013 RefSeq	4.9e-47	fold change	-7.01071
Study_352:Peripheral blood mononuclear cells from kidney allograft recipients before and after transplant	GSE86884		Homo sapiens	41.7945	PBMCs of kidney allograft recipients - 3mo after transplant _vs_ before	RNA expression	Illumina iGenome UCSC, hg19, March 6, 2013 RefSeq	8.6e-11	fold change	-2.06311
Study_353:Bilateral amygdala tissues from mice following auditory fear conditioning	GSE57465		Mus musculus	73.5759	Bilateral amygdala tissues from adult male mice 2hr post auditory fear conditioning _vs_ untreated	RNA expression	Illumina MouseWG-6 v2.0	0.0125	fold change	1.47
Study_354:Fibroblasts from within breast carcinoma tumors or distally adjacent to tumors	GSE29270		Homo sapiens	73.2493	Fibroblasts directly associated within breast carcinomas _vs_ at least 2cm distant	RNA expression	Agilent Human Whole Genome G4112A/G4112F	0.0213	fold change	-1.87
Study_355:Liver tissues from steatohepatitis, steatosis patients and healthy individuals	GSE33814		Homo sapiens	73.5013	Liver tissue histologically diagnosed with steatohepatitis _vs_ steatosis	RNA expression	Illumina Human HT-12 (WG-6) v3.0 expression beadchip	3.9e-05	fold change	1.75
Study_355:Liver tissues from steatohepatitis, steatosis patients and healthy individuals	GSE33814		Homo sapiens	63.8831	Liver tissue histologically diagnosed with steatohepatitis _vs_ normal liver tissue	RNA expression	Illumina Human HT-12 (WG-6) v3.0 expression beadchip	7.3e-06	fold change	1.94
Study_356:Lung expression profiles in diet-induced obese mice after exposure to cigarette smoke	GSE38093		Mus musculus	73.6312	Lungs (8 5hr/d exposures to filtered air over 2wk) diet induced obese mice _vs_ normal weight	RNA expression	Affymetrix GeneChip Mouse MG_430 2.0	0.0247	fold change	-1.34
Study_357:Age-related macular degeneration subtype expression analysis	GSE29801		Homo sapiens	73.2493	Extramacular retina - MD2 soft distinct drusen only _vs_ normal tissue	RNA expression	Agilent Human Whole Genome G4112A/G4112F	7.4e-09	fold change	-1.56
Study_357:Age-related macular degeneration subtype expression analysis	GSE29801		Homo sapiens	40.9987	Macular RPE-choroid - MD1 Hard macular drusen only _vs_ normal tissue	RNA expression	Agilent Human Whole Genome G4112A/G4112F	0.0076	fold change	-1.24
Study_358:SARS virus infection in wild type, STAT1 -/-, and IFNAR1 -/- genetic backgrounds	GSE36016		Mus musculus	73.1005	Lungs STAT1 KO - 9d post SARS infection _vs_ mock infection	RNA expression	Agilent Mouse Whole Genome G4122A/G4122F	0.0003	fold change	-1.3
Study_358:SARS virus infection in wild type, STAT1 -/-, and IFNAR1 -/- genetic backgrounds	GSE36016		Mus musculus	64.7727	Lungs 9d post SARS infection - STAT1 KO _vs_ wildtype	RNA expression	Agilent Mouse Whole Genome G4122A/G4122F	0.0011	fold change	-1.2
Study_359:Stem cell-enriched CD34+ fractions of mononuclear cells of healthy subjects and AML patients	GSE30029		Homo sapiens	73.3052	Mononuclear cells of AML patients - CD34 negative _vs_ CD34+	RNA expression	Illumina Human HT-12 (WG-6) v3.0 expression beadchip	4e-05	fold change	5.06
Study_359:Stem cell-enriched CD34+ fractions of mononuclear cells of healthy subjects and AML patients	GSE30029		Homo sapiens	71.3521	CD34+ mononuclear cells - AML patients _vs_ healthy subjects	RNA expression	Illumina Human HT-12 (WG-6) v3.0 expression beadchip	7e-07	fold change	-10.8
Study_359:Stem cell-enriched CD34+ fractions of mononuclear cells of healthy subjects and AML patients	GSE30029		Homo sapiens	20.4875	Mononuclear cells - CD34 negative cells of AML patients _vs_ CD34+ cells of healthy subjects	RNA expression	Illumina Human HT-12 (WG-6) v3.0 expression beadchip	0.0018	fold change	-2.16
Study_360:Uterine serouscarcinoma gene expression compared to endometrioid adenocarcinomas	GSE24537		Homo sapiens	73.2075	Uterine serous carcinomas (stage I G3) _vs_ endometrioid adenocarcinomas (stage I G1)	RNA expression	Illumina Human HT-12 (WG-6) v3.0 expression beadchip	0.0092	fold change	2.34
Study_361:Embryonic stem cells and pluripotent germ cell tumors	GSE3921	Stanford Microarray Database (SMD)	Homo sapiens	73.6637	Seminoma cells _vs_ normal testis cells	RNA expression	Custom Human	1.3e-11	fold change	-6.55
Study_361:Embryonic stem cells and pluripotent germ cell tumors	GSE3921	Stanford Microarray Database (SMD)	Homo sapiens	70.2385	Somatic tumor cell line _vs_ yolk sac carcinoma cells	RNA expression	Custom Human	0.0023	fold change	-4.77
Study_361:Embryonic stem cells and pluripotent germ cell tumors	GSE3921	Stanford Microarray Database (SMD)	Homo sapiens	64.0197	Seminoma cells _vs_ Yolk sac carcinoma cells	RNA expression	Custom Human	0.002	fold change	-5.64
Study_361:Embryonic stem cells and pluripotent germ cell tumors	GSE3921	Stanford Microarray Database (SMD)	Homo sapiens	41.2266	Seminoma cells _vs_ embryonic stem cells	RNA expression	Custom Human	2.6e-08	fold change	-4.23
Study_361:Embryonic stem cells and pluripotent germ cell tumors	GSE3921	Stanford Microarray Database (SMD)	Homo sapiens	33.3647	Seminoma cells _vs_ embryonic carcinoma cells	RNA expression	Custom Human	7.1e-05	fold change	-3.02
Study_361:Embryonic stem cells and pluripotent germ cell tumors	GSE3921	Stanford Microarray Database (SMD)	Homo sapiens	16.1596	Embryonic carcinoma cells _vs_ normal testis cells	RNA expression	Custom Human	0.0022	fold change	-2.17
Study_362:Gene expression of sickle cell disease	GSE11524	NHLBI, NIH	Homo sapiens	73.9055	Platelets from sickle cell patient _vs_ control	RNA expression	Affymetrix GeneChip Human HG_U133 Plus 2.0	0.0006	fold change	-2.23
Study_363:Genome wide molecular profiles of HCV-induced dysplasia and hepatocellular carcinoma	GSE6764	Mount Sinai School of Medicine	Homo sapiens	73.244	Cirrhotic liver from patients without HCC vs normal liver	RNA expression	Affymetrix GeneChip Human HG_U133 Plus 2.0	1.8e-05	fold change	2.54
Study_363:Genome wide molecular profiles of HCV-induced dysplasia and hepatocellular carcinoma	GSE6764	Mount Sinai School of Medicine	Homo sapiens	47.2001	Liver from patients with very advanced hepatocellular carcinoma (HCC) vs normal liver	RNA expression	Affymetrix GeneChip Human HG_U133 Plus 2.0	0.0266	fold change	2.8
Study_364:Left atria appendages and pulmonary vein junctions of atrial fibrillation and sinus rhythm patients	GSE41177		Homo sapiens	72.4249	Left atria from patients with atrial fibrillation - pulmonary vein junctions _vs_ appendages	RNA expression	Affymetrix GeneChip Human HG_U133 Plus 2.0	1.6e-07	fold change	-1.68
Study_365:Lacrimal gland and anterior orbit tissues from patients with different types of orbit inflammation	GSE58331		Homo sapiens	72.1272	Lacrimal glands from nonspecific orbital inflammation (NSOI) patients _vs_ normal	RNA expression	Affymetrix GeneChip Human HG_U133 Plus 2.0	0.0004	fold change	-3.48
Study_365:Lacrimal gland and anterior orbit tissues from patients with different types of orbit inflammation	GSE58331		Homo sapiens	55.6898	Lacrimal glands from granulomatosis with polyangiitis (GPA) patients _vs_ normal	RNA expression	Affymetrix GeneChip Human HG_U133 Plus 2.0	0.0174	fold change	-6.29
Study_365:Lacrimal gland and anterior orbit tissues from patients with different types of orbit inflammation	GSE58331		Homo sapiens	51.0845	Lacrimal glands from sarcoidosis patients _vs_ normal	RNA expression	Affymetrix GeneChip Human HG_U133 Plus 2.0	0.0005	fold change	-3.18
Study_365:Lacrimal gland and anterior orbit tissues from patients with different types of orbit inflammation	GSE58331		Homo sapiens	43.8339	Lacrimal glands from xanthogranuloma patients _vs_ normal	RNA expression	Affymetrix GeneChip Human HG_U133 Plus 2.0	0.0416	fold change	-4.3
Study_365:Lacrimal gland and anterior orbit tissues from patients with different types of orbit inflammation	GSE58331		Homo sapiens	6.17833	Anterior orbit tissues from sarcoidosis patients _vs_ normal	RNA expression	Affymetrix GeneChip Human HG_U133 Plus 2.0	0.0398	fold change	1.35
Study_365:Lacrimal gland and anterior orbit tissues from patients with different types of orbit inflammation	GSE58331		Homo sapiens	3.98439	Anterior orbit tissues from xanthogranuloma patients _vs_ normal	RNA expression	Affymetrix GeneChip Human HG_U133 Plus 2.0	0.0275	fold change	1.97
Study_366:Breast cancer patients - transcriptomic profiles of biomarkers for stratification and prognosis	GSE61304		Homo sapiens	72.2972	Breast epithelia - recurrent ductal adenocarcinoma of breast _vs_ normal	RNA expression	Affymetrix GeneChip Human HG_U133 Plus 2.0	0.0015	fold change	-9.77
Study_366:Breast cancer patients - transcriptomic profiles of biomarkers for stratification and prognosis	GSE61304		Homo sapiens	55.7656	Breast epithelia - lobular adenocarcinoma of breast _vs_ normal	RNA expression	Affymetrix GeneChip Human HG_U133 Plus 2.0	0.0083	fold change	-3.56
Study_366:Breast cancer patients - transcriptomic profiles of biomarkers for stratification and prognosis	GSE61304		Homo sapiens	49.8415	Breast epithelia - squamous cell carcinoma of breast _vs_ normal	RNA expression	Affymetrix GeneChip Human HG_U133 Plus 2.0	0.0034	fold change	-5.7
Study_366:Breast cancer patients - transcriptomic profiles of biomarkers for stratification and prognosis	GSE61304		Homo sapiens	42.1216	Breast epithelia - ductal adenocarcinoma of breast _vs_ normal	RNA expression	Affymetrix GeneChip Human HG_U133 Plus 2.0	4.5e-06	fold change	-2.6
Study_366:Breast cancer patients - transcriptomic profiles of biomarkers for stratification and prognosis	GSE61304		Homo sapiens	40.0493	Breast epithelia - ductal adenocarcinoma of breast with mucinous features _vs_ normal	RNA expression	Affymetrix GeneChip Human HG_U133 Plus 2.0	0.0224	fold change	-2.43
Study_367:Ovaries and pituitary glands after vitamin D deficient diet during early life	GSE48170		Mus musculus	72.7866	Pituitary glands from adults on vitamin D deficient diet during peripubertal stage _vs_ normal diet	RNA expression	Agilent-026655 Whole Mouse Genome Microarray 4x44K v2 (Feature Number version)	0.0001	fold change	34.9
Study_367:Ovaries and pituitary glands after vitamin D deficient diet during early life	GSE48170		Mus musculus	70.5079	Pituitary glands from adults on vitamin D deficient diet during early life _vs_ normal diet	RNA expression	Agilent-026655 Whole Mouse Genome Microarray 4x44K v2 (Feature Number version)	0.0002	fold change	31
Study_367:Ovaries and pituitary glands after vitamin D deficient diet during early life	GSE48170		Mus musculus	66.9487	Ovaries from adults on vitamin D deficient diet during peripubertal stage _vs_ normal diet	RNA expression	Agilent-026655 Whole Mouse Genome Microarray 4x44K v2 (Feature Number version)	0.0009	fold change	26.7
Study_368:Blood from women admitted for threatened preterm labor who delivered within 48hr or later	GSE46510		Homo sapiens	72.9405	Blood from women at admission for threatened preterm labor who delivered within 48hr _vs_ later	RNA expression	Affymetrix GeneChip Human HG_U133 Plus 2.0	0.0026	fold change	-1.29
Study_369:Neural differentiation of ESCs and iPSCs in culture	GSE39144		Homo sapiens	72.043	Tertiary neurons derived from iPSC _vs_ glioma inducing cells	RNA expression	Affymetrix GeneChip Human HG_U133 Plus 2.0	0.0105	fold change	11.2
Study_369:Neural differentiation of ESCs and iPSCs in culture	GSE39144		Homo sapiens	69.6738	Tertiary neurons derived from ESCs _vs_ glioma inducing cells	RNA expression	Affymetrix GeneChip Human HG_U133 Plus 2.0	0.0253	fold change	9.93
Study_370:CD4 and CD8 single positive T cells from mice with acute or chronic LCMV infections	GSE30431		Mus musculus	72.7993	CD4+ T cells of spleens of C57BL/6J mice 30d after acute LCMV-Armstrong infection _vs_ naive	RNA expression	Affymetrix GeneChip Mouse Gene Array version [1.0 ST or 1.1 ST] [transcript (gene) version]	0.013	fold change	3.15
Study_370:CD4 and CD8 single positive T cells from mice with acute or chronic LCMV infections	GSE30431		Mus musculus	49.8524	CD4+ T cells of spleens of C57BL/6J mice 30d after chronic LCMV-clone 13 infection _vs_ naive	RNA expression	Affymetrix GeneChip Mouse Gene Array version [1.0 ST or 1.1 ST] [transcript (gene) version]	0.0029	fold change	2.13
Study_370:CD4 and CD8 single positive T cells from mice with acute or chronic LCMV infections	GSE30431		Mus musculus	39.9878	CD4+ T cells of spleens of C57BL/6J mice 15d after acute LCMV-Armstrong infection _vs_ naive	RNA expression	Affymetrix GeneChip Mouse Gene Array version [1.0 ST or 1.1 ST] [transcript (gene) version]	0.0156	fold change	1.68
Study_370:CD4 and CD8 single positive T cells from mice with acute or chronic LCMV infections	GSE30431		Mus musculus	37.1825	CD8+ T cells of spleens of C57BL/6J mice 30d after acute LCMV-Armstrong infection _vs_ naive	RNA expression	Affymetrix GeneChip Mouse Gene Array version [1.0 ST or 1.1 ST] [transcript (gene) version]	0.0469	fold change	1.8
Study_370:CD4 and CD8 single positive T cells from mice with acute or chronic LCMV infections	GSE30431		Mus musculus	33.9057	CD4+ T cells of spleens of C57BL/6J mice 6d after chronic LCMV-clone 13 infection _vs_ naive	RNA expression	Affymetrix GeneChip Mouse Gene Array version [1.0 ST or 1.1 ST] [transcript (gene) version]	0.0103	fold change	1.8
Study_370:CD4 and CD8 single positive T cells from mice with acute or chronic LCMV infections	GSE30431		Mus musculus	21.9236	CD8+ T cells of spleens of C57BL/6J mice 6d after acute LCMV-Armstrong infection _vs_ naive	RNA expression	Affymetrix GeneChip Mouse Gene Array version [1.0 ST or 1.1 ST] [transcript (gene) version]	0.041	fold change	1.8
Study_370:CD4 and CD8 single positive T cells from mice with acute or chronic LCMV infections	GSE30431		Mus musculus	18.1744	CD8+ T cells of spleens of C57BL/6J mice 15d after chronic LCMV-clone 13 infection _vs_ naive	RNA expression	Affymetrix GeneChip Mouse Gene Array version [1.0 ST or 1.1 ST] [transcript (gene) version]	0.0149	fold change	1.42
Study_370:CD4 and CD8 single positive T cells from mice with acute or chronic LCMV infections	GSE30431		Mus musculus	15.8241	CD8+ T cells of spleens of C57BL/6J mice 6d after chronic LCMV-clone 13 infection _vs_ naive	RNA expression	Affymetrix GeneChip Mouse Gene Array version [1.0 ST or 1.1 ST] [transcript (gene) version]	0.0383	fold change	1.45
Study_371:Anaplastic and papillary (sporadic and Chernobyl accident-related) thyroid carcinomas	GSE29265		Homo sapiens	72.7675	Thyroid carcinoma - papillary (French without radiation exposure) _vs_ anaplastic (Belgian)	RNA expression	Affymetrix GeneChip Human HG_U133 Plus 2.0	0.024	fold change	4.01
Study_371:Anaplastic and papillary (sporadic and Chernobyl accident-related) thyroid carcinomas	GSE29265		Homo sapiens	53.6953	Thyroid carcinoma - papillary (Chernobyl accident) _vs_ anaplastic (Belgian)	RNA expression	Affymetrix GeneChip Human HG_U133 Plus 2.0	0.0439	fold change	3.3
Study_371:Anaplastic and papillary (sporadic and Chernobyl accident-related) thyroid carcinomas	GSE29265		Homo sapiens	19.4825	Sporadic (no radiation exposure) papillary thyroid carcinoma - tumor _vs_ adjacent normal thyroid	RNA expression	Affymetrix GeneChip Human HG_U133 Plus 2.0	0.0206	fold change	-1.4
Study_371:Anaplastic and papillary (sporadic and Chernobyl accident-related) thyroid carcinomas	GSE29265		Homo sapiens	18.4558	Chernobyl accident papillary thyroid carcinoma - tumor _vs_ adjacent normal thyroid	RNA expression	Affymetrix GeneChip Human HG_U133 Plus 2.0	0.0477	fold change	-1.27
Study_372:Liver gene expression profiling in alcoholic hepatitis patients	GSE28619		Homo sapiens	72.7675	Livers from alcoholic hepatitis patients _vs_ healthy controls	RNA expression	Affymetrix GeneChip Human HG_U133 Plus 2.0	4.2e-08	fold change	3.61
Study_373:Response differences to Influenza infection in pre-Collaborative Cross (CC) lines	GSE30506		Mus musculus	72.7558	Lungs 4d post influenza A (H1N1) infection - low response _vs_ high response	RNA expression	Agilent Mouse Whole Genome G4122A/G4122F	1.8e-06	fold change	4.62
Study_374:Comparative profiling in 13 muscle disease groups	GSE3307	Children's National Medical Center	Homo sapiens	72.5279	Skeletal muscle from Juvenile dermatomyositis _vs_ control	RNA expression	Affymetrix GeneChip Human HG_U133 Set	2.7e-07	fold change	2.82
Study_374:Comparative profiling in 13 muscle disease groups	GSE3307	Children's National Medical Center	Homo sapiens	41.3966	Skeletal muscle from Amyotrophic lateral sclerosis _vs_ control	RNA expression	Affymetrix GeneChip Human HG_U133 Set	0.0304	fold change	1.62
Study_374:Comparative profiling in 13 muscle disease groups	GSE3307	Children's National Medical Center	Homo sapiens	12.411	Skeletal muscle from Duchenne muscular dystrophy _vs_ control	RNA expression	Affymetrix GeneChip Human HG_U133 Set	0.0351	fold change	1.29
Study_375:Foreskin fibroblasts infected with human cytomegalovirus	GSE111036		Homo sapiens	71.0863	Foreskin fibroblasts infected 72hr with human cytomegalovirus _vs_ mock	RNA expression	Illumina iGenome UCSC, hg19, March 6, 2013 RefSeq	1.7e-13	fold change	35.2444
Study_376:Livers from intrahepatic cholangiocarcinoma patients - tumor and surrounding non-tumorous tissues	GSE63420		Homo sapiens	71.8515	Livers of patients with intrahepatic cholangiocarcinoma - tumor _vs_ surrounding non-tumorous tissu	RNA expression	Illumina iGenome UCSC, hg19, March 6, 2013 RefSeq	2.6e-23	fold change	18.0461
Study_377:Whole lung tissues from mice expressing the hRETN and undergoing helminth N. brasiliensis infection	GSE60537		Mus musculus	71.2312	Whole lung tissues from wildtype mice - N. brasiliensis infected 7d _vs_ uninfected	RNA expression	Illumina iGenome UCSC mm10, May 23 2014, RefSeq	0.0003	fold change	-2.51324
Study_378:Mammary gland tumor cells isolated from breast cancer patients by laser capture microdissection	GSE54002		Homo sapiens	71.8319	Mammary gland tumor cells from breast cancer patients _vs_ healthy donors	RNA expression	Affymetrix GeneChip Human HG_U133 Plus 2.0	1.2e-72	fold change	-5.6
Study_379:Muscle and liver tissues from high fat diet fed ob/ob, db/db or wildtype mice	GSE43691		Mus musculus	71.6363	Liver tissue 48wk old low-fat diet fed LEP (ob-ob) B6 mice - fasting _vs_ non-fasting	RNA expression	Illumina MouseRef-8 v2.0 expression beadchip	0.0343	fold change	-1.61
Study_380:Lungs exposed to alpha-hemolysin-positive and negative strains of Staphylococcus aureus	GSE38053		Mus musculus	71.9073	Lungs of C57BL6 mice 24hr after infection with alpha-hemolysin-negative S. aureus _vs_ 24hr PBS	RNA expression	Affymetrix GeneChip Mouse MG_430 2.0	0.0009	fold change	-3.87
Study_380:Lungs exposed to alpha-hemolysin-positive and negative strains of Staphylococcus aureus	GSE38053		Mus musculus	58.7399	Lungs of C57BL6 mice 24hr after infection with alpha-hemolysin-positive S. aureus _vs_ 24hr PBS	RNA expression	Affymetrix GeneChip Mouse MG_430 2.0	0.0003	fold change	-4.41
Study_380:Lungs exposed to alpha-hemolysin-positive and negative strains of Staphylococcus aureus	GSE38053		Mus musculus	57.0542	Lungs of C57BL6 mice 4hr after infection with alpha-hemolysin-positive S. aureus _vs_ 4hr PBS	RNA expression	Affymetrix GeneChip Mouse MG_430 2.0	0.0042	fold change	-2.16
Study_380:Lungs exposed to alpha-hemolysin-positive and negative strains of Staphylococcus aureus	GSE38053		Mus musculus	52.4213	Lungs of C57BL6 mice 4hr after infection with alpha-hemolysin-negative S. aureus _vs_ 4hr PBS	RNA expression	Affymetrix GeneChip Mouse MG_430 2.0	0.0039	fold change	-2.2
Study_380:Lungs exposed to alpha-hemolysin-positive and negative strains of Staphylococcus aureus	GSE38053		Mus musculus	16.8503	Lungs of C57BL6 mice after infection with alpha-hemolysin-positive S. aureus 24hr _vs_ 4hr	RNA expression	Affymetrix GeneChip Mouse MG_430 2.0	0.0402	fold change	-1.42
Study_381:Colorectal cancer DNA methylation profiles	GSE25062		Homo sapiens	71.4582	Adenocarcinoma CpG-Me DNA - tumor located in proximal colon _vs_ distal colon	sequence centric: DNA Methylation	Custom Human 2013	n/a	% differential	18.9
Study_382:Scleroderma-associated gene expression in patients with and without pulmonary arterial hypertension	GSE22356		Homo sapiens	71.8742	PBMCs of females with scleroderma-associated pulmonary hypertension _vs_ scleroderma only	RNA expression	Affymetrix GeneChip Human HG_U133 Plus 2.0	0.0134	fold change	-1.61
Study_383:Prostate and bladder tumor, tumor-associated stromal, and normal cell expression profiling	GSE17906		Homo sapiens	71.4561	CD26+ prostate tumor cells _vs_ CD13+ bladder tumor-associated stormal cells	RNA expression	Affymetrix GeneChip Human HG_U133 Plus 2.0	8e-05	fold change	27.3
Study_383:Prostate and bladder tumor, tumor-associated stromal, and normal cell expression profiling	GSE17906		Homo sapiens	28.7989	CD26+ prostate cancer cells _vs_ CD49a+ normal prostate stroma	RNA expression	Affymetrix GeneChip Human HG_U133 Plus 2.0	0.0075	fold change	3.39
Study_384:PBMCs from pubertal males before and after exercise	GSE11761	University of California, Irvine	Homo sapiens	71.3735	PBMCs from late pubertal male - after exercise _vs_ before	RNA expression	Affymetrix GeneChip Human HG_U133 Plus 2.0	0.0029	fold change	-1.35
Study_385:Frontal and temporal cortex tissues of vascular dementia and Alzheimer's disease patients	GSE12206		Homo sapiens	70.8506	Frontal cortex tissue from brains - vascular dementia patients _vs_ non-demented subjects	RNA expression	Agilent-026652 Whole Human Genome Microarray 4x44K v2 (Probe Name version)	0.0072	fold change	-1.94
Study_385:Frontal and temporal cortex tissues of vascular dementia and Alzheimer's disease patients	GSE12206		Homo sapiens	69.5681	Temporal cortex tissue from brains - Alzheimer's disease patients _vs_ non-demented subjects	RNA expression	Agilent-026652 Whole Human Genome Microarray 4x44K v2 (Probe Name version)	0.0131	fold change	-2.21
Study_385:Frontal and temporal cortex tissues of vascular dementia and Alzheimer's disease patients	GSE12206		Homo sapiens	66.9595	Frontal cortex tissue from brains - Alzheimer's disease patients _vs_ non-demented subjects	RNA expression	Agilent-026652 Whole Human Genome Microarray 4x44K v2 (Probe Name version)	0.0085	fold change	-2.18
Study_386:Tongue squamous cell carcinoma and normal tongue tissues	GSE78060		Homo sapiens	70.1115	Tongue tissues - squamous cell carcinoma _vs_ normal controls	RNA expression	Affymetrix GeneChip Human HG_U133 Plus 2.0	6.2e-07	fold change	-3.42
Study_387:Lungs, livers and kidneys from mice with sepsis-induced multiple organ dysfunction	GSE60088		Mus musculus	70.2139	Lungs from mice with sepsis-induced multiple organ dysfunction _vs_ mock	RNA expression	Affymetrix GeneChip Mouse MG_430 2.0	0.0014	fold change	-3.83
Study_388:Glioma ribosome associated RNA in Olig2 positive cells of PDGF-driven PTEN (-/-) glioma model	GSE38591		Mus musculus	70.0732	Olig2 bacTRAP brain cells INK4A KO - gliomas overexpressing PDFG-B _vs_ normal	RNA expression	Illumina MouseRef-8 v2.0 expression beadchip	2e-06	fold change	9.81
Study_388:Glioma ribosome associated RNA in Olig2 positive cells of PDGF-driven PTEN (-/-) glioma model	GSE38591		Mus musculus	19.0984	Olig2 bacTRAP brain cells INK4A KO ribosome bound - gliomas overexpressing PDFG-B _vs_ normal	RNA expression	Illumina MouseRef-8 v2.0 expression beadchip	1.5e-05	fold change	1.94
Study_389:Esophageal epithelium from NRF2 mutant mice with induced gastric and duodenal reflux	GSE39629		Mus musculus	70.1676	Esophageal epithelium of 12wk old wildtype mice - 4wk duodenal reflux _vs_ no reflux	RNA expression	Agilent Mouse Whole Genome G4122A/G4122F	0.0283	fold change	-7.01
Study_390:Hyperglycemia induced mammary gland tumors	GSE40361		Mus musculus	70.7174	Mammary tissue PANIC-ATTAC (expressing FKBP-caspase 8 fusion) - PyMT tumor _vs_ normal	RNA expression	Illumina MouseWG-6 v2.0	0.0004	fold change	4.32
Study_391:Adult and childhood renal tumors compared to normal kidney	GSE11024		Homo sapiens	70.7574	Oncocytoma _vs_ normal kidney	RNA expression	Affymetrix GeneChip Human HG_U133 Plus 2.0	0.0005	fold change	-6.02
Study_391:Adult and childhood renal tumors compared to normal kidney	GSE11024		Homo sapiens	15.8888	Papillary type 1 renal tumor _vs_ normal kidney	RNA expression	Affymetrix GeneChip Human HG_U133 Plus 2.0	0.0019	fold change	-1.42
Study_392:Predicting Features of Breast Cancer with Gene Expression Patterns	GSE5460	Dana Farber Cancer Institute	Homo sapiens	70.6344	Breast cancer tumor tissue- status HER2+ _vs_ HER2-	RNA expression	Affymetrix GeneChip Human HG_U133 Plus 2.0	0.0021	fold change	-1.91
Study_393:Peripheral T-cell Lymphomas compared with normal T cell subsets	GSE6338	university of bologna	Homo sapiens	70.6344	Anaplastic large cell lymphomas _vs_ normal CD4+ T cells	RNA expression	Affymetrix GeneChip Human HG_U133 Plus 2.0	0.0002	fold change	-7.94
Study_393:Peripheral T-cell Lymphomas compared with normal T cell subsets	GSE6338	university of bologna	Homo sapiens	67.0151	Anaplastic large cell lymphomas _vs_ normal HLA-DR- T cells	RNA expression	Affymetrix GeneChip Human HG_U133 Plus 2.0	5.9e-05	fold change	-9.71
Study_393:Peripheral T-cell Lymphomas compared with normal T cell subsets	GSE6338	university of bologna	Homo sapiens	63.5502	Anaplastic large cell lymphomas _vs_ normal CD8+ T cells	RNA expression	Affymetrix GeneChip Human HG_U133 Plus 2.0	0.0002	fold change	-7.09
Study_393:Peripheral T-cell Lymphomas compared with normal T cell subsets	GSE6338	university of bologna	Homo sapiens	60.8754	Anaplastic large cell lymphomas _vs_ normal HLA-DR+ T cells	RNA expression	Affymetrix GeneChip Human HG_U133 Plus 2.0	0.0004	fold change	-5.71
Study_393:Peripheral T-cell Lymphomas compared with normal T cell subsets	GSE6338	university of bologna	Homo sapiens	53.6015	Anaplastic large cell lymphomas _vs_ peripheral T cell lymphomas unspecified	RNA expression	Affymetrix GeneChip Human HG_U133 Plus 2.0	0.036	fold change	-2.11
Study_393:Peripheral T-cell Lymphomas compared with normal T cell subsets	GSE6338	university of bologna	Homo sapiens	51.3405	Peripheral T cell lymphoma unspecified _vs_ normal CD4+ T cells	RNA expression	Affymetrix GeneChip Human HG_U133 Plus 2.0	6.3e-07	fold change	-3.76
Study_393:Peripheral T-cell Lymphomas compared with normal T cell subsets	GSE6338	university of bologna	Homo sapiens	45.6067	Peripheral T cell lymphoma unspecified _vs_ normal HLA-DR- T cells	RNA expression	Affymetrix GeneChip Human HG_U133 Plus 2.0	5.2e-05	fold change	-4.59
Study_393:Peripheral T-cell Lymphomas compared with normal T cell subsets	GSE6338	university of bologna	Homo sapiens	39.7643	Peripheral T cell lymphoma unspecified _vs_ normal CD8+ T cells	RNA expression	Affymetrix GeneChip Human HG_U133 Plus 2.0	3.1e-05	fold change	-3.35
Study_393:Peripheral T-cell Lymphomas compared with normal T cell subsets	GSE6338	university of bologna	Homo sapiens	33.7209	Angioimmunoblastic T-cell lymphomas _vs_ normal CD4+ T cells	RNA expression	Affymetrix GeneChip Human HG_U133 Plus 2.0	0.0454	fold change	-3
Study_393:Peripheral T-cell Lymphomas compared with normal T cell subsets	GSE6338	university of bologna	Homo sapiens	31.3154	Angioimmunoblastic T-cell lymphomas _vs_ normal HLA-DR- T cells	RNA expression	Affymetrix GeneChip Human HG_U133 Plus 2.0	0.0252	fold change	-3.66
Study_393:Peripheral T-cell Lymphomas compared with normal T cell subsets	GSE6338	university of bologna	Homo sapiens	30.1776	Peripheral T cell lymphoma unspecified _vs_ normal HLA-DR+ T cells	RNA expression	Affymetrix GeneChip Human HG_U133 Plus 2.0	0.0001	fold change	-2.7
Study_394:Skin biospies from atopic dermatitis patients treated with apremilast	GSE120899		Homo sapiens	69.9516	Skin of matched atopic dermatitis patients with placebo at wk0 - lesional _vs_ non-lesional	RNA expression	Affymetrix GeneChip Human HG_U133 Plus 2.0	0.0007	fold change	-2.02
Study_395:Hepatocyte cells cultured in media mimicking plasma of non-alcoholic steatohepatitis patients	GSE89063		Homo sapiens	69.1515	Hepatocyte cells 10d in media mimicking plasma - non-alcoholic steatohepatitis _vs_ normal	RNA expression	Illumina iGenome UCSC, hg19, March 6, 2013 RefSeq	3.6e-06	fold change	-3.51406
Study_396:Mesenchymal and proneural glioma stem cells derived from high-grade glioma patients	GSE67089		Homo sapiens	69.888	Mesenchymal glioma stem cells derived from HGG patients _vs_ normal astrocytes	RNA expression	Affymetrix GeneChip Human Genome HG-U219 Array	4.6e-05	fold change	-21.2
Study_396:Mesenchymal and proneural glioma stem cells derived from high-grade glioma patients	GSE67089		Homo sapiens	51.1159	Proneural glioma stem cells derived from HGG patients _vs_ normal astrocytes	RNA expression	Affymetrix GeneChip Human Genome HG-U219 Array	3e-07	fold change	-9.13
Study_396:Mesenchymal and proneural glioma stem cells derived from high-grade glioma patients	GSE67089		Homo sapiens	30.7033	Mesenchymal glioma stem cells derived from HGG patients _vs_ normal neural progenitors	RNA expression	Affymetrix GeneChip Human Genome HG-U219 Array	0.0091	fold change	-5.33
Study_396:Mesenchymal and proneural glioma stem cells derived from high-grade glioma patients	GSE67089		Homo sapiens	29.7164	Proneural glioma stem cells derived from HGG patients _vs_ normal neural progenitors	RNA expression	Affymetrix GeneChip Human Genome HG-U219 Array	0.0107	fold change	-2.29
Study_397:Striata at 8wk from Huntingtons disease mouse models with or without P62 knockout	GSE62210		Mus musculus	69.7535	Striata at 8wk from P62 knockout mice - Huntingtons disease models _vs_ wildtype	RNA expression	Affymetrix GeneChip Mouse Gene Array version [1.0 ST or 1.1 ST] [transcript (gene) version]	0.0154	fold change	1.54
Study_398:Vulvar squamous cell carcinomas and normal tissues	GSE38228		Homo sapiens	69.6136	Vulva tissue - squamous cell carcinoma _vs_ healthy normal	RNA expression	Illumina HumanHT-12 V4.0 expression beadchip	4.9e-06	fold change	-3.07
Study_399:Mesenchymal Stem Cells from Large Granular Lymphocyte Leukemia patients	GSE37470		Homo sapiens	69.7136	Mesenchymal stem cells 7-9 passages - large granular lymphocyte leukemia _vs_ healthy patients	RNA expression	Affymetrix GeneChip Human HG_U133 Plus 2.0	0.0295	fold change	-10.5
Study_400:Colon cancer samples compared with adjacent normal colon	GSE33126		Homo sapiens	69.1075	Colon cancer samples _vs_ adjacent normal colon	RNA expression	Illumina Human HT-12 (WG-6) v3.0 expression beadchip	0.0095	fold change	-2.66
Study_401:Mammary tumor heterogeneity and rare breast cancer subtypes from MyMT derived tumors	GSE40001		Mus musculus	69.1028	Primary mammary tumor EF1a-PyMT10C lentivirus - tubular _vs_ adenocarcinoma	RNA expression	Agilent Mouse G4121A	0.0214	fold change	-4.14
Study_401:Mammary tumor heterogeneity and rare breast cancer subtypes from MyMT derived tumors	GSE40001		Mus musculus	66.8413	Primary mammary tumor Muc-PyMT10C lentivirus _vs_ no lentivirus	RNA expression	Agilent Mouse G4121A	0.0066	fold change	-2.87
Study_402:DNA methylation in lung adenocarcinoma and adjacant normal tissue	GSE32861		Homo sapiens	69.6602	Lung adenocarcinoma CpG-Me DNA - male patients _vs_ female patients	sequence centric: DNA Methylation	Custom Human 2013	n/a	% differential	-38.3
Study_402:DNA methylation in lung adenocarcinoma and adjacant normal tissue	GSE32861		Homo sapiens	60.9028	Lung tissue adjacent to tumor CpG-Me DNA - male patients _vs_ female patients	sequence centric: DNA Methylation	Custom Human 2013	n/a	% differential	-41
Study_403:Nerve sheath tumors in adult rats treated with ENU on postnatal day 1	GSE36144		Rattus norvegicus	69.735	Trigeminal nerve tumor of mice induced by ENU treatment _vs_ untreated healthy	RNA expression	Illumina ratRef-12 v1.0 expression beadchip (official Probe ID)	0.0002	fold change	-31.9
Study_404:Blood leukocytes from pediatric and adult early- and mid-stage severe burn patients	GSE19743		Homo sapiens	69.0865	Leukocytes of pediatric middle stage burn patients _vs_ healthy pediatric controls	RNA expression	Affymetrix GeneChip Human HG_U133 Plus 2.0	2.1e-11	fold change	-3.46
Study_404:Blood leukocytes from pediatric and adult early- and mid-stage severe burn patients	GSE19743		Homo sapiens	65.9013	Leukocytes of adult middle stage burn patients _vs_ healthy adult controls	RNA expression	Affymetrix GeneChip Human HG_U133 Plus 2.0	1.9e-13	fold change	-3.69
Study_404:Blood leukocytes from pediatric and adult early- and mid-stage severe burn patients	GSE19743		Homo sapiens	64.0467	Leukocytes of pediatric early stage burn patients _vs_ healthy pediatric controls	RNA expression	Affymetrix GeneChip Human HG_U133 Plus 2.0	8.1e-08	fold change	-2.75
Study_404:Blood leukocytes from pediatric and adult early- and mid-stage severe burn patients	GSE19743		Homo sapiens	60.7548	Leukocytes of adult early stage burn patients _vs_ healthy adult controls	RNA expression	Affymetrix GeneChip Human HG_U133 Plus 2.0	1e-11	fold change	-3.03
Study_404:Blood leukocytes from pediatric and adult early- and mid-stage severe burn patients	GSE19743		Homo sapiens	34.4002	Leukocytes of pediatric burn patients - middle stage _vs_ early stage	RNA expression	Affymetrix GeneChip Human HG_U133 Plus 2.0	0.0383	fold change	-1.26
Study_405:expO project: Prostate Cancer subset	GSE2109		Homo sapiens	69.7924	Prostate Cancer Pathological Grade 4 _vs_ Grade 2	RNA expression	Affymetrix GeneChip Human HG_U133 Plus 2.0	0.0013	fold change	1.97
Study_406:Expression data from primary MSI and MSS colorectal cancers	GSE13294	Aarhus University Hospital, Skejby	Homo sapiens	69.0865	Microsatellite unstable colorectal adenocarcinoma _vs_ Microsatellite stable adenocarcinoma	RNA expression	Affymetrix GeneChip Human HG_U133 Plus 2.0	6.3e-06	fold change	-2.09
Study_407:Liver, lung, spleen and blood gene expression in mice with fecal peritonitis	GSE23767		Mus musculus	68.9474	Lung from 8wk old female mice 6hr after intraperitoneal injection of human feces _vs_ sham	RNA expression	Illumina MouseWG-6 v2.0	0.0002	fold change	-2.85
Study_408:Rectal mucosa from men who have sex with men and engage in condomless receptive anal intercourse	GSE83245		Homo sapiens	68.7947	Rectal mucosa of men - condomless receptive anal intercourse (CRAI) within 24hr _vs_ never had CRAI	RNA expression	Illumina iGenome UCSC, hg19, March 6, 2013 RefSeq	0.0004	fold change	-1.56242
Study_408:Rectal mucosa from men who have sex with men and engage in condomless receptive anal intercourse	GSE83245		Homo sapiens	57.5825	Rectal mucosa of men - condomless receptive anal intercourse (CRAI) within 24hr _vs_ CRAI abstained	RNA expression	Illumina iGenome UCSC, hg19, March 6, 2013 RefSeq	1.5e-05	fold change	-1.49992
Study_409:Arcuate nucleus neurons from fasted mice sorted positive for AGRP or POMC	GSE68177		Mus musculus	68.1775	Arcuate nucleus neurons sorted POMC-GFP-positive from mice fasted 24hr _vs_ unfasted	RNA expression	Illumina iGenome UCSC mm10, May 23 2014, RefSeq	0.0002	fold change	-1.5903
Study_409:Arcuate nucleus neurons from fasted mice sorted positive for AGRP or POMC	GSE68177		Mus musculus	19.9974	Arcuate nucleus neurons sorted AGRP-GFP-positive from mice fasted 24hr _vs_ unfasted	RNA expression	Illumina iGenome UCSC mm10, May 23 2014, RefSeq	0.0024	fold change	1.44746
Study_410:Surface epithelia from primary ovarian carcinomas	GSE66957		Homo sapiens	68.1264	Surface epithelia from primary ovarian carcinomas _vs_ normal ovaries	RNA expression	Custom Human	0.0045	fold change	8.95
Study_411:Lesional and non-lesional skin of atopic dermatitis patients	GSE60709		Homo sapiens	68.2491	Skin lesion of male atopic dermatitis patients _vs_ healthy control patients	RNA expression	Illumina Human HT-12 (WG-6) v3.0 expression beadchip	0.0481	fold change	-1.6
Study_411:Lesional and non-lesional skin of atopic dermatitis patients	GSE60709		Homo sapiens	57.3756	Skin of atopic dermatitis patients - lesional _vs_ non-lesional	RNA expression	Illumina Human HT-12 (WG-6) v3.0 expression beadchip	0.0233	fold change	-1.72
Study_411:Lesional and non-lesional skin of atopic dermatitis patients	GSE60709		Homo sapiens	26.8534	Skin non-lesion of atopic dermatitis patients _vs_ healthy control patients	RNA expression	Illumina Human HT-12 (WG-6) v3.0 expression beadchip	0.0209	fold change	1.69
Study_411:Lesional and non-lesional skin of atopic dermatitis patients	GSE60709		Homo sapiens	22.3874	Skin non-lesion of female atopic dermatitis patients _vs_ healthy control patients	RNA expression	Illumina Human HT-12 (WG-6) v3.0 expression beadchip	0.0009	fold change	2.26
Study_411:Lesional and non-lesional skin of atopic dermatitis patients	GSE60709		Homo sapiens	19.4672	Skin lesion of female atopic dermatitis patients _vs_ healthy control patients	RNA expression	Illumina Human HT-12 (WG-6) v3.0 expression beadchip	0.0381	fold change	1.73
Study_412:Stromal cells from ovarian endometrioma	GSE58178		Homo sapiens	68.7191	Stromal cells from ovarian endometrioma _vs_ normal endometrium	RNA expression	Illumina Human HT-12 (WG-6) v3.0 expression beadchip	0.04	fold change	2.11
Study_413:Crohn's disease and ulcerative colitis expression profiles	GSE36807		Homo sapiens	68.4332	Intestinal biopsy of Crohn's disease patients _vs_ healthy controls	RNA expression	Affymetrix GeneChip Human HG_U133 Plus 2.0	0.011	fold change	-1.69
Study_413:Crohn's disease and ulcerative colitis expression profiles	GSE36807		Homo sapiens	27.3994	Intestinal biopsy of ulcerative colitis patients _vs_ healthy controls	RNA expression	Affymetrix GeneChip Human HG_U133 Plus 2.0	0.0307	fold change	-1.56
Study_414:Small cell lung cancer (SCLC) expression profiles	GSE43346		Homo sapiens	68.2808	Small cell lung carcinoma _vs_ small airway epithelial cells	RNA expression	Affymetrix GeneChip Human HG_U133 Plus 2.0	0.0423	fold change	9.71
Study_415:Oral squamous cell carcinoma (OSCC) survival in patients negative for human papillomavirus (HPV)	GSE41613		Homo sapiens	68.9703	OSCCs of HPV-negative patients before treatment - deceased _vs_ living	RNA expression	Affymetrix GeneChip Human HG_U133 Plus 2.0	0.0396	fold change	-1.5
Study_416:Natural T reg, induced Treg (iTreg) and ex-iTreg cells expression in a colitis model	GSE35543		Mus musculus	69.0655	Cells recovered 125d post Treg induced colitis in RAG1 nulls - ex-iTreg (FOXP3-) _vs_ iTreg (FOXP3+	RNA expression	Affymetrix GeneChip Mouse MG_430 2.0	0.0024	fold change	2.27
Study_416:Natural T reg, induced Treg (iTreg) and ex-iTreg cells expression in a colitis model	GSE35543		Mus musculus	67.0116	Cells recovered 125d post Treg induced colitis in RAG1 nulls - iTreg (FOXP3+) _vs_ nTreg	RNA expression	Affymetrix GeneChip Mouse MG_430 2.0	0.018	fold change	-1.9
Study_417:Gastric carcinoma and GIST gene expression profiling	GSE13861		Homo sapiens	68.9779	Gastric tissue - adenocarcinomas _vs_ normal tissue adjancent to tumors	RNA expression	Illumina Human HT-12 (WG-6) v3.0 expression beadchip	6.1e-08	fold change	-2.51
Study_418:Lungs, livers, and spleens of Murine pneumonic plague model by infection with Yersinia pestis CO92	GSE18293		Mus musculus	68.4135	Liver of Y. pestis infected mouse at 48hr - wildtype infection _vs_ attenuated Braun Lpp KO mutant	RNA expression	Affymetrix GeneChip Mouse MG_430 2.0	0.0467	fold change	-1.88
Study_418:Lungs, livers, and spleens of Murine pneumonic plague model by infection with Yersinia pestis CO92	GSE18293		Mus musculus	27.904	Liver of Braun lipoprotein KO mutant Y. pestis infected mouse at 48hr post infection _vs_ uninfecte	RNA expression	Affymetrix GeneChip Mouse MG_430 2.0	0.032	fold change	2.3
Study_419:Nodular lymphocyte predominant Hodgkin's lymphoma vs T cell/histiocyte rich B cell lymphoma	GSE7788		Homo sapiens	68.2426	Lymph node affected by THRBL _vs_ NLPHL	RNA expression	Affymetrix GeneChip Human HG_U133 Plus 2.0	0.0008	fold change	-3.23
Study_419:Nodular lymphocyte predominant Hodgkin's lymphoma vs T cell/histiocyte rich B cell lymphoma	GSE7788		Homo sapiens	34.7896	Spleen affected by THRBL _vs_ NLPHL	RNA expression	Affymetrix GeneChip Human HG_U133 Plus 2.0	0.0136	fold change	-2.06
Study_420:Hepatocellular carcinoma and normal liver tissue from HBV+ or HCV+ patients	GSE3500	Stanford Microarray Database (SMD)	Homo sapiens	68.7815	Hepatocellular carcinoma from HCV+ patient _vs_ normal liver	RNA expression	Custom Human	0.0348	fold change	2.94
Study_421:Renal Cell Carcinoma	GSE14762	Van Andel Institute	Homo sapiens	68.7002	Clear cell renal carcinoma _vs_ normal	RNA expression	Affymetrix GeneChip Human HG_U133 Plus 2.0	0.0005	fold change	-4.24
Study_422:Distinction between serous tumors of low malignant potential and serous carcinomas	GSE3208	Stanford Microarray Database (SMD)	Homo sapiens	68.2631	Primary ovarian tumors of FIGO stage IV _vs_ stage I	RNA expression	Custom Human	0.013	fold change	-5.06
Study_423:The skeletal muscle responses to inadequate protein intake	GSE9419	Purdue University	Homo sapiens	68.7777	Vastus lateralis from 0.5 g per kg protein intake old male _vs_ same intake young male	RNA expression	Affymetrix GeneChip Human HG_U133 Plus 2.0	0.0134	fold change	1.31
Study_423:The skeletal muscle responses to inadequate protein intake	GSE9419	Purdue University	Homo sapiens	66.2208	Vastus lateralis from 1.00 g per kg protein intake old male _vs _ same intake young male	RNA expression	Affymetrix GeneChip Human HG_U133 Plus 2.0	0.0041	fold change	1.27
Study_424:Microvascular endothelial cells infected with wildtype MERS-CoV virus for varying time points	GSE79218		Homo sapiens	67.8472	Microvascular endothelial cells 36hr post-infection with 5PFU wildtype MERS-CoV virus _vs_ mock	RNA expression	Agilent-026652 Whole Human Genome Microarray 4x44K v2 (Probe Name version)	6e-06	fold change	6.84
Study_424:Microvascular endothelial cells infected with wildtype MERS-CoV virus for varying time points	GSE79218		Homo sapiens	61.7887	Microvascular endothelial cells 24hr post-infection with 5PFU wildtype MERS-CoV virus _vs_ mock	RNA expression	Agilent-026652 Whole Human Genome Microarray 4x44K v2 (Probe Name version)	1.2e-05	fold change	6.83
Study_424:Microvascular endothelial cells infected with wildtype MERS-CoV virus for varying time points	GSE79218		Homo sapiens	52.6421	Microvascular endothelial cells with 5PFU wildtype MERS-CoV virus post-infection 36hr _vs_ 0hr	RNA expression	Agilent-026652 Whole Human Genome Microarray 4x44K v2 (Probe Name version)	2.8e-06	fold change	5.13
Study_424:Microvascular endothelial cells infected with wildtype MERS-CoV virus for varying time points	GSE79218		Homo sapiens	49.7765	Microvascular endothelial cells with 5PFU wildtype MERS-CoV virus post-infection 24hr _vs_ 0hr	RNA expression	Agilent-026652 Whole Human Genome Microarray 4x44K v2 (Probe Name version)	3.6e-09	fold change	5.26
Study_424:Microvascular endothelial cells infected with wildtype MERS-CoV virus for varying time points	GSE79218		Homo sapiens	12.7442	Microvascular endothelial cells 12hr post-infection with 5PFU wildtype MERS-CoV virus _vs_ mock	RNA expression	Agilent-026652 Whole Human Genome Microarray 4x44K v2 (Probe Name version)	0.0006	fold change	1.66
Study_424:Microvascular endothelial cells infected with wildtype MERS-CoV virus for varying time points	GSE79218		Homo sapiens	12.3647	Microvascular endothelial cells 48hr post-infection with 5PFU wildtype MERS-CoV virus _vs_ mock	RNA expression	Agilent-026652 Whole Human Genome Microarray 4x44K v2 (Probe Name version)	0.0046	fold change	1.7
Study_424:Microvascular endothelial cells infected with wildtype MERS-CoV virus for varying time points	GSE79218		Homo sapiens	6.17344	Microvascular endothelial cells with 5PFU wildtype MERS-CoV virus post-infection 12hr _vs_ 0hr	RNA expression	Agilent-026652 Whole Human Genome Microarray 4x44K v2 (Probe Name version)	0.0086	fold change	1.3
Study_425:Oral squamous cell carcinoma tumor, tumor-adjacent, and contralateral normal tissues	GSE138206		Homo sapiens	68.0541	Oral squamous cell carcinoma tissue from tongues _vs_ contralateral normal tissue from tongues	RNA expression	Affymetrix GeneChip Human HG_U133 Plus 2.0	0.0204	fold change	-3.75
Study_426:Colon epithelial organoid cultures from biopsies of ulcerative colitis subjects	GSE75916		Homo sapiens	67.7131	Colon EpOC from biopsies of UC subjects - differentiated _vs_ parental	RNA expression	Affymetrix GeneChip Human Genome HG-U219 Array	0.0001	fold change	-4.85
Study_427:Chronic obstructive pulmonary disease patients blood anti-CD3/CD28 stimulated and isolated T cells	GSE56768		Homo sapiens	67.1619	Whole blood unstimulated - COPD patients _vs_ control smokers without COPD	RNA expression	Affymetrix GeneChip Human HG_U133 Plus 2.0	0.0475	fold change	-1.3
Study_427:Chronic obstructive pulmonary disease patients blood anti-CD3/CD28 stimulated and isolated T cells	GSE56768		Homo sapiens	62.9002	Whole blood anti-CD3/CD28 stimulated for 24hr - COPD patients _vs_ control smokers without COPD	RNA expression	Affymetrix GeneChip Human HG_U133 Plus 2.0	0.0337	fold change	-1.28
Study_428:CD31+ and CD105+ tumor endothelial cells of hepatocellular carcinoma (HCC) patients			Homo sapiens	67.3455	CD105+ tumor endothelial cells from tumor tissue of HCC patients _vs_ adjacent non-tumor tissue	RNA expression	Affymetrix GeneChip Human HG_U133 Plus 2.0	0.0169	fold change	4.17
Study_428:CD31+ and CD105+ tumor endothelial cells of hepatocellular carcinoma (HCC) patients			Homo sapiens	64.8584	CD31+ tumor endothelial cells from tumor tissue of HCC patients _vs_ remnant cells	RNA expression	Affymetrix GeneChip Human HG_U133 Plus 2.0	0.0042	fold change	-3.26
Study_428:CD31+ and CD105+ tumor endothelial cells of hepatocellular carcinoma (HCC) patients			Homo sapiens	46.8942	CD31+ non-tumor endothelial cells from adjacent non-tumor tissue of HCC patients _vs_ remnant cells	RNA expression	Affymetrix GeneChip Human HG_U133 Plus 2.0	0.0076	fold change	-2.13
Study_429:Langerhans cell histiocytosis (LCH) cells from skin, bone and normal dendritic cells	GSE35340		Homo sapiens	67.9782	Langerhans cell histiocytosis cells from bone _vs_ skin epidermal dendritic cells	RNA expression	Affymetrix GeneChip Human HG_U133 Plus 2.0	0.0303	fold change	-7.02
Study_429:Langerhans cell histiocytosis (LCH) cells from skin, bone and normal dendritic cells	GSE35340		Homo sapiens	53.8126	Langerhans cell histiocytosis cells _vs_ skin epidermal dendritic cells	RNA expression	Affymetrix GeneChip Human HG_U133 Plus 2.0	0.0224	fold change	-4.48
Study_429:Langerhans cell histiocytosis (LCH) cells from skin, bone and normal dendritic cells	GSE35340		Homo sapiens	33.9162	Langerhans cell histiocytosis cells _vs_ peripheral blood plasmocytoid dendritic cells	RNA expression	Affymetrix GeneChip Human HG_U133 Plus 2.0	0.0279	fold change	-4.21
Study_430:Muscle biopsies effects of sex and aging	GSE38718		Homo sapiens	67.3827	Muscle biopsies from resting biceps brachii of men - older (65-76yr olld) _vs_ young (19-28yr old)	RNA expression	Affymetrix GeneChip Human HG_U133 Plus 2.0	0.021	fold change	-1.59
Study_431:Influenza Pandemic A (H1N1pdm) infection: lung expression profiles	GSE31022		Mus musculus	67.3528	Lung 6d post H1N1 influenza A infection _vs_ uninfected control	RNA expression	Illumina MouseWG-6 v2.0	0.023	fold change	-5.91
Study_432:Gene expression in uterine leiomyomas	GSE31699		Homo sapiens	67.6187	Uterine leiomyoma samples _vs_ adjacent normal myometrium	RNA expression	Illumina Human HT-12 (WG-6) v3.0 expression beadchip	0.0134	fold change	1.8
Study_433:Livers and lungs of obesity-resistant mice with metastasizing mammary tumors fed a HFD	GSE36211		Mus musculus	67.3973	Lung of mice 14d post sham injection - high fat diet 16wk _vs_ control diet	RNA expression	Illumina MouseWG-6 v2.0	0.0002	fold change	1.22
Study_434:White blood cell gene expression in severe trauma patients over time following injury	GSE36809		Homo sapiens	67.7911	White blood cells of severe blunt trauma patients 4d after injury _vs_ healthy subjects	RNA expression	Affymetrix GeneChip Human HG_U133 Plus 2.0	1.4e-39	fold change	-3.93
Study_434:White blood cell gene expression in severe trauma patients over time following injury	GSE36809		Homo sapiens	65.4099	White blood cells of severe blunt trauma patients 14d after injury _vs_ healthy subjects	RNA expression	Affymetrix GeneChip Human HG_U133 Plus 2.0	1e-34	fold change	-3.24
Study_434:White blood cell gene expression in severe trauma patients over time following injury	GSE36809		Homo sapiens	62.1365	White blood cells of severe blunt trauma patients 7d after injury _vs_ healthy subjects	RNA expression	Affymetrix GeneChip Human HG_U133 Plus 2.0	4.5e-37	fold change	-3.46
Study_434:White blood cell gene expression in severe trauma patients over time following injury	GSE36809		Homo sapiens	61.1172	White blood cells of severe blunt trauma patients 1d after injury _vs_ healthy subjects	RNA expression	Affymetrix GeneChip Human HG_U133 Plus 2.0	1.1e-38	fold change	-3.75
Study_434:White blood cell gene expression in severe trauma patients over time following injury	GSE36809		Homo sapiens	57.5142	White blood cells of severe blunt trauma patients 21d after injury _vs_ healthy subjects	RNA expression	Affymetrix GeneChip Human HG_U133 Plus 2.0	3.2e-25	fold change	-2.74
Study_434:White blood cell gene expression in severe trauma patients over time following injury	GSE36809		Homo sapiens	55.8167	White blood cells of severe blunt trauma patients 28d after injury _vs_ healthy subjects	RNA expression	Affymetrix GeneChip Human HG_U133 Plus 2.0	3.1e-14	fold change	-2.66
Study_434:White blood cell gene expression in severe trauma patients over time following injury	GSE36809		Homo sapiens	49.8619	White blood cells of severe blunt trauma patients less than 12hr after injury _vs_ healthy subjects	RNA expression	Affymetrix GeneChip Human HG_U133 Plus 2.0	2.7e-37	fold change	-3.33
Study_434:White blood cell gene expression in severe trauma patients over time following injury	GSE36809		Homo sapiens	17.278	White blood cells of severe blunt trauma patients after injuy - 28d _vs_ lt 12hr	RNA expression	Affymetrix GeneChip Human HG_U133 Plus 2.0	0.0007	fold change	1.38
Study_434:White blood cell gene expression in severe trauma patients over time following injury	GSE36809		Homo sapiens	13.9156	White blood cells of severe blunt trauma patients after injuy - 21d _vs_ lt 12hr	RNA expression	Affymetrix GeneChip Human HG_U133 Plus 2.0	0.0003	fold change	1.29
Study_435:Breast cancer expression patterns compared to normal breast tissue	GSE33447		Homo sapiens	68.0587	Breast cancer tissue _vs_ normal breast tissue	RNA expression	Custom Human	0.001	fold change	-4.06
Study_436:CD4+ Human T-cell Lymphotrophic Virus positive cell lines compared to CD4+ HTLV-negative cells	GSE17718		Homo sapiens	68.0161	CD4+ T-cells in vitro transformed HTLV-1 pos _vs_ HTLV-1 neg postmitotic CD4+ T-cells	RNA expression	Affymetrix GeneChip Human HG_U133 Plus 2.0	0.044	fold change	-19.3
Study_436:CD4+ Human T-cell Lymphotrophic Virus positive cell lines compared to CD4+ HTLV-negative cells	GSE17718		Homo sapiens	49.3808	CD4+ T-cells from adult T-cell leukemia patients HTLV-1 pos _vs_ HTLV-1 neg postmitotic CD4+ T-cell	RNA expression	Affymetrix GeneChip Human HG_U133 Plus 2.0	0.0017	fold change	-3.97
Study_437:Leukocytes from burn patients collected immediately or subsequently after injury	GSE33798		Homo sapiens	66.9057	Leukocytes of 0-17yr old male burn patients (>20% burn) 2-4wk post burn _vs_ non-burn control	RNA expression	Affymetrix GeneChip Human HG_U133 Plus 2.0	2.3e-11	fold change	-3.67
Study_437:Leukocytes from burn patients collected immediately or subsequently after injury	GSE33798		Homo sapiens	50.2079	Leukocytes of 0-17yr old male burn patients (>20% burn) 0-1wk post burn _vs_ non-burn control	RNA expression	Affymetrix GeneChip Human HG_U133 Plus 2.0	7.6e-09	fold change	-2.6
Study_437:Leukocytes from burn patients collected immediately or subsequently after injury	GSE33798		Homo sapiens	42.7961	Leukocytes of 0-17yr old male burn patients (>20% burn) - 2-4wk post burn _vs_ 0-1wk post burn	RNA expression	Affymetrix GeneChip Human HG_U133 Plus 2.0	0.0205	fold change	-1.34
Study_438:Characterization of intestinal surface refractory celiac disease type II (RCDII) cells	GSE33078		Homo sapiens	66.9183	Intestinal T-cells - CD3+CD4+CD8- from RCDII patients _vs_ CD3+CD4+CD8+ from celiac disease patient	RNA expression	Illumina Human HT-12 (WG-6) v3.0 expression beadchip	0.0221	fold change	1.61
Study_438:Characterization of intestinal surface refractory celiac disease type II (RCDII) cells	GSE33078		Homo sapiens	64.9789	Intestinal cells from RCDII patients - CD3-CD4-CD8- aberrant cells _vs_ CD3+CD4+CD8+ T cells	RNA expression	Illumina Human HT-12 (WG-6) v3.0 expression beadchip	0.0062	fold change	-1.98
Study_439:Skeletal muscle gene expression regulated by resistance exercise training	GSE28998		Homo sapiens	66.7601	Biceps of males 4hr after acute bilateral resistance exercise - trained (12wk) _vs_ untrained arm	RNA expression	Affymetrix GeneChip Human HG_U133 Plus 2.0	0.0324	fold change	-1.52
Study_440:Tarsal conjuctiva from children with and without clinical signs of active trachoma	GSE20436		Homo sapiens	66.7236	Tarsal conjuctiva from Chlamydia trachoma patients with undetectable trachoma load _vs_ uninfected	RNA expression	Affymetrix GeneChip Human HG_U133 Plus 2.0	2.7e-06	fold change	-1.99
Study_440:Tarsal conjuctiva from children with and without clinical signs of active trachoma	GSE20436		Homo sapiens	56.8227	Tarsal conjuctiva from Chlamydia trachoma patients with detectable trachoma load _vs_ uninfected	RNA expression	Affymetrix GeneChip Human HG_U133 Plus 2.0	3.1e-11	fold change	-2.56
Study_441:Nasal-associated lymphoid tissue from mice infected with S. pneumoniae	GSE16803		Mus musculus	66.9281	Nasal associated lymphoid tissue infected 29d with S. pneumoniae _vs_ mock infection	RNA expression	Custom Mouse	0.005	fold change	-1.3
Study_442:Expression data from primary colorectal cancers	GSE13067	Ludwig Institute for Cancer Research	Homo sapiens	67.0151	Colorectal adenocarcinoma with microsatellite instability _vs_ stable	RNA expression	Affymetrix GeneChip Human HG_U133 Plus 2.0	0.0088	fold change	-1.99
Study_443:Breast cancer subtypes and their gene expression profiles	GSE43358		Homo sapiens	66.0075	Primary breast tumor ER-HER2-PGR- triple negative subtype - grade 3 _vs_ grade 2	RNA expression	Affymetrix GeneChip Human HG_U133 Plus 2.0	0.0039	fold change	-2.19
Study_444:Pancreatic islets grouped by glycated hemoglobin (HbA1c) and body mass index (BMI) values [RNA-seq]	GSE50244		Homo sapiens	66.0685	Pancreatic islets of donors with high BMI (>25) _vs_ normal BMI	RNA expression	Illumina iGenome UCSC, hg19, March 6, 2013 RefSeq	0.0006	fold change	-1.30516
Study_444:Pancreatic islets grouped by glycated hemoglobin (HbA1c) and body mass index (BMI) values [RNA-seq]	GSE50244		Homo sapiens	59.5756	Pancreatic islets of donors with normal HbA1c (<6.5%) and high BMI(>25) _vs_ normal HbA1c and BMI	RNA expression	Illumina iGenome UCSC, hg19, March 6, 2013 RefSeq	0.0018	fold change	-1.29987
Study_445:Large airway epithelium and basal cells from healthy smokers	GSE19722		Homo sapiens	65.585	Large airway epithelium of smokers - Black _vs_ Caucasian	RNA expression	Affymetrix GeneChip Human HG_U133 Plus 2.0	0.0226	fold change	1.43
Study_445:Large airway epithelium and basal cells from healthy smokers	GSE19722		Homo sapiens	50.6842	Lung tumor cells _vs_ basal cells from airway epithelium of smokers	RNA expression	Affymetrix GeneChip Human HG_U133 Plus 2.0	0.0446	fold change	4
Study_445:Large airway epithelium and basal cells from healthy smokers	GSE19722		Homo sapiens	46.8586	Lung tumor cells _vs_ large airway epithelium of non-smokers	RNA expression	Affymetrix GeneChip Human HG_U133 Plus 2.0	0.022	fold change	5.64
Study_445:Large airway epithelium and basal cells from healthy smokers	GSE19722		Homo sapiens	47.1458	Lung tumor cells _vs_ large airway epithelium of smokers	RNA expression	Affymetrix GeneChip Human HG_U133 Plus 2.0	0.0272	fold change	5.02
Study_446:Cutaneous squamous cell carcinoma and actinic keratoses	GSE45216		Homo sapiens	65.7601	Cutaneous squamous cell carcinoma _vs_ actinic keratoses	RNA expression	Affymetrix GeneChip Human HG_U133 Plus 2.0	0.035	fold change	-2.14
Study_447:Molecular Signature of Pregnancy Associated Breast Cancer (PABC)	GSE31192		Homo sapiens	65.3057	Breast tissue from pregnancy associated BrCA patients - normal epithelia _vs_ adjacent stroma	RNA expression	Affymetrix GeneChip Human HG_U133 Plus 2.0	0.0174	fold change	6.59
[truncated: 1,603 more rows]
