# Supplementary material for: Crowdsourcing temporal transcriptomic coronavirus host infection data: Resources, guide, and novel insights
Source: Biol Methods Protoc. 2023 Nov 14;8(1):bpad033. doi: 10.1093/biomethods/bpad033 (PMC10723038; doi:10.1093/biomethods/bpad033)
Supplement: bpad033_Supplementary_Data [file bpad033_supplementary_data.zip › Supplemental Table 7 - BSCE Knock Out Atlas results for SARS-CoV_2dpi mouse Lung 19 Bioset Meta-Signature.xlsx]

## Sheet: 2dpi KO Atlas
Supplemental Table 7. BSCE Knock Out Atlas results for SARS-CoV_2dpi mouse Lung 19 Bioset Meta-Signature. The 2 dpi meta-signature was used to rank gene knockout models in BaseSpace Correlation Engine. A negative correlation is suggestive that post-infection gene activities may be reversed by abrogating the function of such genes. Accessory tables also provided for more context.
Gene perturbations score	Gene perturbations group	Gene perturbations	# Studies	Correlation with Query
100	Gene knockout	CASP1	1	negative
91.8292	Gene knockout	Nfe2l2	1	positive
90.7534	Gene knockout	CHMP2A	5	positive
89.3671	Gene knockout	TRU-TCA1-1	1	positive
88.6612	Gene knockout	RIPK3	2	positive
86.169	Gene knockout	USP18	1	positive
85.6281	Gene knockout	ATF7	1	positive
83.4729	Gene knockout	CLEC4E	1	negative
83.4641	Gene knockout	MIR188	1	positive
82.3724	Gene knockout	CASP9	1	positive
81.6838	Gene knockout	ITCH	1	positive
80.9709	Gene knockout	PTEN	24	positive
80.8623	Gene knockout	BAK1	1	negative
80.8623	Gene knockout	BAX	1	negative
80.7721	Gene knockout	ILK	1	positive
78.7787	Gene knockout	SGPL1	1	positive
78.2356	Gene knockout	IKBKB	3	positive
77.5852	Gene knockout	STAR	1	positive
77.4553	Gene knockout	PEX5	2	positive
77.4273	Gene knockout	IFNAR1	9	negative
76.9282	Gene knockout	HDAC3	6	negative
75.3478	Gene knockout	TNFRSF12A	1	negative
74.7969	Gene knockout	GNAS	1	positive
74.6272	Gene knockout	SMAD2	5	positive
74.4394	Gene knockout	RETNLB	1	negative
74.1316	Gene knockout	ATF3	4	positive
73.983	Gene knockout	SMAD3	4	positive
73.9801	Gene knockout	TMEM173	1	negative
73.6305	Gene knockout	TLR9	2	positive
73.5451	Gene knockout	STAT1	5	negative
73.444	Gene knockout	FLCN	1	positive
72.4926	Gene knockout	CLPP	1	positive
72.4272	Gene knockout	VAV2	1	negative
72.2425	Gene knockout	IKBKG	2	negative
71.6597	Gene knockout	IL10	3	positive
71.5088	Gene knockout	BATF3	2	negative
71.3736	Gene knockout	COL4A3	1	positive
71.3003	Gene knockout	PNPLA2	1	negative
71.1103	Gene knockout	IFNLR1	1	negative
70.9752	Gene knockout	PSMB8	2	negative
70.9098	Gene knockout	APOE	13	positive
70.8408	Gene knockout	ZBTB46	1	positive
70.8319	Gene knockout	LY6E	1	positive
70.479	Gene knockout	EXO1	3	positive
70.4682	Gene knockout	TRAF3IP2	2	negative
70.352	Gene knockout	JUN	4	positive
70.2725	Gene knockout	SH2B3	1	negative
70.2698	Gene knockout	PPARA	10	positive
69.684	Gene knockout	ERCC8	1	positive
69.6014	Gene knockout	RPS6	10	positive

## Sheet: 2dpi vs 5 Stat1 KO studies
SARS-CoV_2dpi mouse Lung 19 Bioset Meta-Signature (feature size: 4910) correlated to 5 Stat1 knockout studies
Report Section 2: Rank ordered correlations to individual studies
Study Name	Public id	Species	Bioset Name	Data Type	Platform	Correlation/Direction	Common Genes	P-Value
Study_1:Macrophages lacking Stat1, treated with IFN-gamma and infected with L. monocytogenes	GSE48970	Mus musculus	Macrophages 100U/ml IFNg 24hr - Stat1 knockout _vs_ wildtype	RNA Expression	Affymetrix GeneChip Mouse Gene Array version [1.0 ST or 1.1 ST] [transcript (gene) version]	-	1401	3.1e-115
Study_1:Macrophages lacking Stat1, treated with IFN-gamma and infected with L. monocytogenes	GSE48970	Mus musculus	Macrophages 100U/ml IFNg 6hr - Stat1 knockout _vs_ wildtype	RNA Expression	Affymetrix GeneChip Mouse Gene Array version [1.0 ST or 1.1 ST] [transcript (gene) version]	-	1201	9.4e-113
Study_1:Macrophages lacking Stat1, treated with IFN-gamma and infected with L. monocytogenes	GSE48970	Mus musculus	Macrophages L. monocytogenes and 100U/ml IFNg 6hr - Stat1 knockout _vs_ wildtype	RNA Expression	Affymetrix GeneChip Mouse Gene Array version [1.0 ST or 1.1 ST] [transcript (gene) version]	-	1489	1.9e-109
Study_2:SARS virus infection in wild type, STAT1 -/-, and IFNAR1 -/- genetic backgrounds	GSE36016	Mus musculus	Lungs 2d post SARS infection - STAT1 KO _vs_ wildtype	RNA Expression	Agilent Mouse Whole Genome G4122A/G4122F	-	148	6.7e-107
Study_2:SARS virus infection in wild type, STAT1 -/-, and IFNAR1 -/- genetic backgrounds	GSE36016	Mus musculus	Lungs 5d post SARS infection - STAT1 KO _vs_ wildtype	RNA Expression	Agilent Mouse Whole Genome G4122A/G4122F	+	64	1.3e-19
Study_3:STAT1-regulated gene expression in hippocampal neurons in response to IFN-gamma	GSE33057	Mus musculus	Hippocampal neurons of embryos treated 24hr with 100U/mL IFNg - STAT1 null _vs_ wildtype	RNA Expression	Agilent Mouse Whole Genome G4122A/G4122F	-	2008	7e-83
Study_3:STAT1-regulated gene expression in hippocampal neurons in response to IFN-gamma	GSE33057	Mus musculus	Hippocampal neurons of embryos treated 6hr with 100U/mL IFNg - STAT1 null _vs_ wildtype	RNA Expression	Agilent Mouse Whole Genome G4122A/G4122F	-	886	2.7e-61
Study_3:STAT1-regulated gene expression in hippocampal neurons in response to IFN-gamma	GSE33057	Mus musculus	Hippocampal neurons of embryos treated 3hr with 100U/mL IFNg - STAT1 null _vs_ wildtype	RNA Expression	Agilent Mouse Whole Genome G4122A/G4122F	-	2089	8.2e-30
Study_3:STAT1-regulated gene expression in hippocampal neurons in response to IFN-gamma	GSE33057	Mus musculus	Hippocampal neurons of embryos untreated - STAT1 null _vs_ wildtype	RNA Expression	Agilent Mouse Whole Genome G4122A/G4122F	+	1418	0.0022
Study_4:CD4+ T cells from STAT1 and STAT3 KO response to IL-6 and IL-27 stimulation	GSE38375	Mus musculus	CD4+ T cells naive 20ng/ml IL-27 treated for 3hr - STAT1 KO _vs_ wildtype	RNA Expression	Affymetrix GeneChip Mouse MG_430 2.0	-	1206	2.7e-73
Study_4:CD4+ T cells from STAT1 and STAT3 KO response to IL-6 and IL-27 stimulation	GSE38375	Mus musculus	CD4+ T cells naive 20ng/ml IL-6 treated for 3hr - STAT1 KO _vs_ wildtype	RNA Expression	Affymetrix GeneChip Mouse MG_430 2.0	-	846	8.1e-50
Study_5:CD4+ T cells under Th0 conditions with IL6 or IL27 from normal or STAT1-knockout mice	GSE65621	Mus musculus	CD4+ T cells 3d in Th0 conditions with 20ng_mL IL27 from STAT1-KO mice _vs_ wildtype	RNA Expression	Illumina iGenome UCSC mm10, May 23 2014, RefSeq	-	2056	5e-14
Study_5:CD4+ T cells under Th0 conditions with IL6 or IL27 from normal or STAT1-knockout mice	GSE65621	Mus musculus	CD4+ T cells 3d in Th0 conditions from STAT1-KO mice _vs_ wildtype	RNA Expression	Illumina iGenome UCSC mm10, May 23 2014, RefSeq	-	1110	8.2e-11
Study_5:CD4+ T cells under Th0 conditions with IL6 or IL27 from normal or STAT1-knockout mice	GSE65621	Mus musculus	CD4+ T cells 3d in Th0 conditions with 20ng_mL IL6 from STAT1-KO mice _vs_ wildtype	RNA Expression	Illumina iGenome UCSC mm10, May 23 2014, RefSeq	-	1280	0.0011

## Sheet: 2dpi vs STAT1 KO in CoV-1
SARS-CoV_2dpi mouse Lung 19 Bioset Meta-Signature_3Bv2(Genes:4910) vs. Lungs 2d post SARS infection - STAT1 KO _vs_ wildtype(Genes:158) Common Genes:(148)
Gene	EntrezGene ID	Description	Bioset1 Imported ID	Bioset1 Rank	Bioset1 Ave Directional Score	Bioset2 Imported ID	Bioset2 Rank	Fold Change 2
Mx1	17857	MX dynamin-like GTPase 1	Mx1	1	98.814	A_52_P614259	32	-1.4
Ifit1	15957	interferon-induced protein with tetratricopeptide repeats 1	Ifit1	2	96.8005	A_51_P327751	45	-1.37
Zbp1	58203	Z-DNA binding protein 1	Zbp1	3	96.0965	A_51_P184936	123	-1.26
Mx2	17858	MX dynamin-like GTPase 2	Mx2	4	95.9456	A_51_P514085	84	-1.3
Oas3	246727	2'-5' oligoadenylate synthetase 3	Oas3	5	95.3163	A_51_P472867	41	-1.38
Rsad2	58185	radical S-adenosyl methionine domain containing 2	Rsad2	6	93.6315	A_51_P505132	8	-1.54
Phf11d	219132	PHD finger protein 11D	Phf11d	7	93.2014	A_52_P380369	111	-1.27
Oasl1	231655	2'-5' oligoadenylate synthetase-like 1	Oasl1	8	92.9503	A_51_P437309	58	-1.34
Isg15	100038882	ISG15 ubiquitin-like modifier	Isg15	9	92.7242	A_52_P463936	32	-1.4
Irf7	54123	interferon regulatory factor 7	Irf7	10	92.6959	A_51_P421876	37	-1.39
Ifit2	15958	interferon-induced protein with tetratricopeptide repeats 2	Ifit2	11	92.4331	A_52_P542388	5	-1.65
Slfn4	20558	schlafen 4	Slfn4	12	92.3858	A_51_P183812	10	-1.53
Oas2	246728	2'-5' oligoadenylate synthetase 2	Oas2	13	92.0901	A_51_P277994	32	-1.4
Dhx58	80861	DEXH (Asp-Glu-X-His) box polypeptide 58	Dhx58	14	91.9871	A_52_P223809	167	-1.22
Ifi44	99899	interferon-induced protein 44	Ifi44	16	91.2392	A_51_P487690	7	-1.56
Herc6	67138	hect domain and RLD 6	Herc6	17	90.5849	A_52_P679860	64	-1.33
Oasl2	23962	2'-5' oligoadenylate synthetase-like 2	Oasl2	18	90.537	A_51_P387123	84	-1.3
Trim30d	209387	tripartite motif-containing 30D	Trim30d	19	90.2241	A_52_P371494	54	-1.35
Apol9a	223672	apolipoprotein L 9a	Apol9a	21	89.944	A_52_P803082	24	-1.44
Irgm1	15944	immunity-related GTPase family M member 1	Irgm1	22	89.5445	A_52_P126158	84	-1.3
Cxcl10	15945	chemokine (C-X-C motif) ligand 10	Cxcl10	23	89.2984	A_51_P432641	54	-1.35
Iigp1	60440	interferon inducible GTPase 1	Iigp1	24	89.1785	A_51_P387239	123	-1.26
Oas1a	246730	2'-5' oligoadenylate synthetase 1A	Oas1a	27	88.6278	A_52_P337357	26	-1.43
Cxcl11	56066	chemokine (C-X-C motif) ligand 11	Cxcl11	28	88.5944	A_52_P676403	4	-1.79
Cxcl9	17329	chemokine (C-X-C motif) ligand 9	Cxcl9	29	88.5596	A_51_P461665	1	-1.95
Ifi204	15951	interferon activated gene 204	Ifi204	30	88.5018	A_52_P83479	167	-1.22
Fam26f	215900	family with sequence similarity 26, member F	Fam26f	31	87.8254	A_51_P100852	29	-1.41
Gbp3	55932	guanylate binding protein 3	Gbp3	34	87.0432	A_51_P165244	97	-1.29
Trim30a	20128	tripartite motif-containing 30A	Trim30a	36	86.0159	A_52_P442567	84	-1.3
Ifit1bl1	667373	interferon induced protein with tetratricpeptide repeats 1B like 1	Ifit1bl1	37	85.9627	A_52_P294064	27	-1.42
Apod	11815	apolipoprotein D	Apod	38	85.3545	A_51_P366811	32	-1.4
Apol9b	71898	apolipoprotein L 9b	Apol9b	39	85.1305	A_51_P500215	37	-1.39
BC023105	667597	cDNA sequence BC023105	BC023105	40	85.0728	A_51_P434737	68	-1.32
Cmpk2	22169	cytidine monophosphate (UMP-CMP) kinase 2, mitochondrial	Cmpk2	41	84.7768	A_52_P186937	17	-1.5
Usp18	24110	ubiquitin specific peptidase 18	Usp18	43	84.2923	A_51_P164219	45	-1.37
Ifi207	226691	interferon activated gene 207	Ifi207	44	84.1626	A_52_P86965	167	-1.22
Ifit3b	667370	interferon-induced protein with tetratricopeptide repeats 3B	Ifit3b	45	83.8896	A_52_P663686	37	-1.39
Ifi209	236312	interferon activated gene 209	Ifi209	46	83.7294	A_52_P563280	58	-1.34
Tgtp1	21822	T cell specific GTPase 1	Tgtp1	47	83.4981	A_52_P676510	68	-1.32
Slfn10-ps	237887	schlafen 10, pseudogene	Slfn10-ps	49	83.2244	A_51_P504991	84	-1.3
Gbp6	100702	guanylate binding protein 6	Gbp6	50	83.061	A_52_P189772	13	-1.51
Stat1	20846	signal transducer and activator of transcription 1	Stat1	51	83.0167	A_52_P70261	23	-1.47
Oas1f	243262	2'-5' oligoadenylate synthetase 1F	Oas1f	52	82.7664	A_51_P154842	48	-1.36
Ifit3	15959	interferon-induced protein with tetratricopeptide repeats 3	Ifit3	54	82.3652	A_51_P359570	123	-1.26
Gm4955	240921	predicted gene 4955	Gm4955	56	82.05	A_52_P326187	13	-1.51
Xaf1	327959	XIAP associated factor 1	Xaf1	57	81.9574	A_51_P494403	104	-1.28
Il18bp	16068	interleukin 18 binding protein	Il18bp	58	81.7794	A_52_P577386	68	-1.32
Ddx60	234311	DEAD (Asp-Glu-Ala-Asp) box polypeptide 60	Ddx60	60	81.4665	A_51_P234274	54	-1.35
Ms4a4c	64380	membrane-spanning 4-domains, subfamily A, member 4C	Ms4a4c	63	81.2807	A_51_P302977	104	-1.28
Gm12250	631323	predicted gene 12250	Gm12250	64	80.7202	A_52_P164821	37	-1.39
Sct	20287	secretin	Sct	65	80.5094	A_51_P234359	24	-1.44
Fcgr1	14129	Fc receptor, IgG, high affinity I	Fcgr1	67	80.278	A_52_P47846	147	-1.24
Bst2	69550	bone marrow stromal cell antigen 2	Bst2	68	79.9007	A_51_P169693	147	-1.24
Parp14	547253	poly (ADP-ribose) polymerase family, member 14	Parp14	69	79.8496	A_51_P341767	123	-1.26
Chit1	71884	chitinase 1 (chitotriosidase)	Chit1	76	79.1448	A_51_P253074	167	-1.22
Ddx58	230073	DEAD (Asp-Glu-Ala-Asp) box polypeptide 58	Ddx58	82	78.1238	A_52_P385536	111	-1.27
Pou3f1	18991	POU domain, class 3, transcription factor 1	Pou3f1	83	78.1012	A_51_P511270	41	-1.38
Gbp2	14469	guanylate binding protein 2	Gbp2	85	77.7532	A_51_P203955	123	-1.26
Ido1	15930	indoleamine 2,3-dioxygenase 1	Ido1	87	77.2302	A_51_P307150	13	-1.51
Isg20	57444	interferon-stimulated protein	Isg20	89	77.0239	A_52_P448253	147	-1.24
Slfn3	20557	schlafen 3	Slfn3	92	76.6646	A_51_P228768	17	-1.5
Cd274	60533	CD274 antigen	Cd274	93	76.5248	A_51_P248666	79	-1.31
Phf11a	219131	PHD finger protein 11A	Phf11a	95	76.3856	A_51_P262515	137	-1.25
Rtp4	67775	receptor transporter protein 4	Rtp4	96	76.3701	A_51_P304170	123	-1.26
Batf2	74481	basic leucine zipper transcription factor, ATF-like 2	Batf2	98	76.2493	A_51_P165182	79	-1.31
Gzmb	14939	granzyme B	Gzmb	99	76.0446	A_51_P333274	97	-1.29
Epsti1	108670	epithelial stromal interaction 1 (breast)	Epsti1	105	74.9628	A_51_P376050	154	-1.23
Tor3a	30935	torsin family 3, member A	Tor3a	107	74.8782	A_52_P52357	123	-1.26
Lgals9	16859	lectin, galactose binding, soluble 9	Lgals9	108	74.8373	A_51_P500813	167	-1.22
Adar	56417	adenosine deaminase, RNA-specific	Adar	109	74.6887	A_51_P257134	185	-1.21
Parp9	80285	poly (ADP-ribose) polymerase family, member 9	Parp9	110	74.6484	A_51_P218984	199	-1.2
Ubd	24108	ubiquitin D	Ubd	111	74.1894	A_52_P338066	21	-1.48
Prm1	19118	protamine 1	Prm1	112	74.1394	A_52_P533287	64	-1.33
Igtp	16145	interferon gamma induced GTPase	Igtp	114	73.9662	A_51_P112355	111	-1.27
Ifi47	15953	interferon gamma inducible protein 47	Ifi47	115	73.7082	A_51_P129229	54	-1.35
Gbp9	236573	guanylate-binding protein 9	Gbp9	117	73.5747	A_52_P344949	41	-1.38
Csprs	114564	component of Sp100-rs	Csprs	120	73.4224	A_51_P301117	137	-1.25
Irgm2	54396	immunity-related GTPase family M member 2	Irgm2	122	73.3394	A_51_P416295	84	-1.3
Ifih1	71586	interferon induced with helicase C domain 1	Ifih1	123	73.2682	A_52_P121468	111	-1.27
Gbp5	229898	guanylate binding protein 5	Gbp5	125	73.0548	A_52_P327664	48	-1.36
Gvin1	74558	GTPase, very large interferon inducible 1	Gvin1	126	73.0361	A_52_P661713	97	-1.29
Misp	78906	mitotic spindle positioning	Misp	127	72.8831	A_51_P408227	167	-1.22
A530040E14Rik	621875	RIKEN cDNA A530040E14 gene	A530040E14Rik	128	72.8758	A_52_P615247	147	-1.24
Sp100	20684	nuclear antigen Sp100	Sp100	129	72.7412	A_51_P255016	111	-1.27
Apol6	71939	apolipoprotein L 6	Apol6	130	72.7175	A_51_P404815	185	-1.21
Tap1	21354	transporter 1, ATP-binding cassette, sub-family B (MDR/TAP)	Tap1	133	71.7882	A_51_P100327	84	-1.3
Samd9l	209086	sterile alpha motif domain containing 9-like	Samd9l	134	71.7457	A_51_P427383	167	-1.22
Gbp8	76074	guanylate-binding protein 8	Gbp8	140	70.9252	A_52_P544421	48	-1.36
Eif2ak2	19106	eukaryotic translation initiation factor 2-alpha kinase 2	Eif2ak2	144	70.5357	A_52_P559919	185	-1.21
Oas1b	23961	2'-5' oligoadenylate synthetase 1B	Oas1b	145	70.2034	A_52_P110877	58	-1.34
Trafd1	231712	TRAF type zinc finger domain containing 1	Trafd1	148	69.9596	A_51_P486660	167	-1.22
Gbp7	229900	guanylate binding protein 7	Gbp7	149	69.7148	A_51_P463846	58	-1.34
Ifi27l2b	217845	interferon, alpha-inducible protein 27 like 2B	Ifi27l2b	151	69.3802	A_51_P391432	123	-1.26
Gbp2b	14468	guanylate binding protein 2b	Gbp2b	152	69.3431	A_51_P398766	68	-1.32
Ifi213	623121	interferon activated gene 213	Ifi213	154	69.1257	A_52_P483799	48	-1.36
Slamf7	75345	SLAM family member 7	Slamf7	159	68.7596	A_52_P429609	167	-1.22
Siglec1	20612	sialic acid binding Ig-like lectin 1, sialoadhesin	Siglec1	160	68.7271	A_51_P359891	137	-1.25
Apol7a	75761	apolipoprotein L 7a	Apol7a	165	68.0578	A_51_P497724	154	-1.23
Gbp11	634650	guanylate binding protein 11	Gbp11	167	67.6271	A_51_P327405	58	-1.34
C130026I21Rik	620078	RIKEN cDNA C130026I21 gene	C130026I21Rik	173	66.6997	A_52_P332788	137	-1.25
H2-Q8	15019	histocompatibility 2, Q region locus 8	H2-Q8	174	66.5842	A_52_P152133	84	-1.3
Pml	18854	promyelocytic leukemia	Pml	183	65.523	A_52_P121087	154	-1.23
H2-T24	15042	histocompatibility 2, T region locus 24	H2-T24	185	65.3996	A_52_P189812	45	-1.37
4930599N23Rik	75379	RIKEN cDNA 4930599N23 gene	4930599N23Rik	187	65.0784	A_52_P241640	111	-1.27
Cd86	12524	CD86 antigen	Cd86	188	64.7957	A_51_P174723	185	-1.21
Parp12	243771	poly (ADP-ribose) polymerase family, member 12	Parp12	189	64.7944	A_51_P214747	154	-1.23
Cd69	12515	CD69 antigen	Cd69	190	64.6293	A_51_P181286	104	-1.28
H2-T22	15039	histocompatibility 2, T region locus 22	H2-T22	198	64.3336	A_52_P197826	199	-1.2
Gbp4	17472	guanylate binding protein 4	Gbp4	203	63.887	A_51_P463562	6	-1.57
Nlrc5	434341	NLR family, CARD domain containing 5	Nlrc5	204	63.8745	A_52_P382107	185	-1.21
Parp11	101187	poly (ADP-ribose) polymerase family, member 11	Parp11	206	63.7623	A_51_P452227	123	-1.26
Ifi203	15950	interferon activated gene 203	Ifi203	209	63.1239	A_51_P237856	111	-1.27
A530032D15Rik	381287	RIKEN cDNA A530032D15Rik gene	A530032D15Rik	215	62.4811	A_52_P499640	154	-1.23
Slamf8	74748	SLAM family member 8	Slamf8	217	62.3669	A_51_P444290	167	-1.22
Ccl5	20304	chemokine (C-C motif) ligand 5	Ccl5	218	62.3479	A_51_P485312	97	-1.29
Dnase1l3	13421	deoxyribonuclease 1-like 3	Dnase1l3	221	62.0462	A_52_P165657	185	-1.21
9330175E14Rik	320377	RIKEN cDNA 9330175E14 gene	9330175E14Rik	226	61.5686	A_52_P417945	137	-1.25
Apol10b	328561	apolipoprotein L 10B	Apol10b	251	59.2415	A_51_P410387	123	-1.26
Gm1966	434223	predicted gene 1966	Gm1966	253	59.1314	A_52_P431615	84	-1.3
Ifi27l2a	76933	interferon, alpha-inducible protein 27 like 2A	Ifi27l2a	257	58.7983	A_52_P90364	97	-1.29
Gm5431	432555	predicted gene 5431	Gm5431	267	57.6382	A_52_P176865	154	-1.23
Gm12185	620913	predicted gene 12185	Gm12185	268	57.6254	A_52_P494730	199	-1.2
Hsh2d	209488	hematopoietic SH2 domain containing	Hsh2d	281	56.7947	A_52_P522427	154	-1.23
Wnk3	279561	WNK lysine deficient protein kinase 3	Wnk3	288	56.3896	A_52_P134762	68	-1.32
Slfn5	327978	schlafen 5	Slfn5	293	56.1909	A_51_P413359	79	-1.31
Aldh1b1	72535	aldehyde dehydrogenase 1 family, member B1	Aldh1b1	338	53.5311	A_51_P510418	111	-1.27
Fkbp5	14229	FK506 binding protein 5	Fkbp5	342	53.3599	A_51_P383689	185	1.21
Fcgr2b	14130	Fc receptor, IgG, low affinity IIb	Fcgr2b	349	52.8169	A_52_P545613	48	1.36
545342	545342		545342	351	52.8105	A_52_P471812	199	-1.2
Trim34a	94094	tripartite motif-containing 34A	Trim34a	359	52.2228	A_52_P367034	167	-1.22
Trim21	20821	tripartite motif-containing 21	Trim21	366	51.8926	A_52_P640484	147	-1.24
Ube2l6	56791	ubiquitin-conjugating enzyme E2L 6	Ube2l6	390	50.6238	A_52_P214740	154	-1.23
B2m	12010	beta-2 microglobulin	B2m	464	46.7707	A_52_P105594	167	-1.22
Hap1	15114	huntingtin-associated protein 1	Hap1	470	46.5346	A_51_P516728	167	-1.22
Ccl11	20292	chemokine (C-C motif) ligand 11	Ccl11	498	45.1474	A_51_P331752	154	1.23
Il15	16168	interleukin 15	Il15	507	44.8687	A_52_P15461	199	-1.2
Cxcl5	20311	chemokine (C-X-C motif) ligand 5	Cxcl5	517	44.3963	A_52_P295432	137	1.25
Ly6f	17071	lymphocyte antigen 6 complex, locus F	Ly6f	541	43.2439	A_51_P517695	64	-1.33
Chl1	12661	cell adhesion molecule L1-like	Chl1	544	43.1984	A_52_P441294	185	1.21
Gm8995	668139	predicted gene 8995	Gm8995	626	40.5436	A_51_P175681	199	-1.2
Fanca	14087	Fanconi anemia, complementation group A	Fanca	728	37.5196	A_52_P330214	185	-1.21
Enpp4	224794	ectonucleotide pyrophosphatase/phosphodiesterase 4	Enpp4	730	37.4486	A_51_P207934	199	-1.2
Cd163	93671	CD163 antigen	Cd163	777	-36.1474	A_51_P231042	84	1.3
H2-M10.2	333715	histocompatibility 2, M region locus 10.2	H2-M10.2	920	32.6568	A_52_P291723	104	-1.28
H2-Q9	110558	histocompatibility 2, Q region locus 9	H2-Q9	1282	26.8011	A_52_P112219	167	-1.22
Tnfsf10	22035	tumor necrosis factor (ligand) superfamily, member 10	Tnfsf10	1410	25.1528	A_51_P448741	154	-1.23
Tshb	22094	thyroid stimulating hormone, beta subunit	Tshb	1424	-25.0376	A_52_P146711	68	1.32
Aldh1a3	56847	aldehyde dehydrogenase family 1, subfamily A3	Aldh1a3	1982	19.9291	A_52_P87843	27	1.42
Gvin1	74558	GTPase, very large interferon inducible 1				A_52_P251690	97	-1.29
Gvin1	74558	GTPase, very large interferon inducible 1				A_52_P535484	167	-1.22
Mx1	17857	MX dynamin-like GTPase 1				A_52_P446431	41	-1.38
Pml	18854	promyelocytic leukemia				A_51_P282799	199	-1.2
Stat1	20846	signal transducer and activator of transcription 1				A_52_P70255	29	-1.41
Stat1	20846	signal transducer and activator of transcription 1				A_52_P496503	68	-1.32
Stat1	20846	signal transducer and activator of transcription 1				A_52_P505218	123	-1.26
Stat1	20846	signal transducer and activator of transcription 1				A_52_P542540	185	-1.21
Fcgr2b	14130	Fc receptor, IgG, low affinity IIb				A_51_P130101	58	1.34
Fcgr2b	14130	Fc receptor, IgG, low affinity IIb				A_51_P130095	64	1.33
Gbp9	236573	guanylate-binding protein 9				A_51_P323180	84	-1.3
Aldh1a3	56847	aldehyde dehydrogenase family 1, subfamily A3				A_52_P113518	68	1.32
Ms4a4c	64380	membrane-spanning 4-domains, subfamily A, member 4C				A_52_P393488	185	-1.21
Ifi27l2a	76933	interferon, alpha-inducible protein 27 like 2A				A_51_P358233	111	-1.27
Ifi27l2a	76933	interferon, alpha-inducible protein 27 like 2A				A_52_P90363	123	-1.26
Ifih1	71586	interferon induced with helicase C domain 1				A_51_P387810	167	-1.22
4930599N23Rik	75379	RIKEN cDNA 4930599N23 gene				A_52_P359071	123	-1.26
Ifit1bl1	667373	interferon induced protein with tetratricpeptide repeats 1B like 1				A_51_P500082	29	-1.41
Gm1966	434223	predicted gene 1966				A_52_P431612	199	-1.2
Prm1	19118	protamine 1				A_52_P533280	68	-1.32
Ifi44	99899	interferon-induced protein 44				A_52_P550858	13	-1.51
Sp100	20684	nuclear antigen Sp100				A_51_P305583	167	-1.22
Sp100	20684	nuclear antigen Sp100				A_52_P127720	167	-1.22
Isg20	57444	interferon-stimulated protein				A_51_P510713	185	-1.21
Ccl5	20304	chemokine (C-C motif) ligand 5				A_52_P638459	137	-1.25
Ddx60	234311	DEAD (Asp-Glu-Ala-Asp) box polypeptide 60				A_51_P197910	104	-1.28
Oas3	246727	2'-5' oligoadenylate synthetase 3				A_52_P516296	154	-1.23
H2-T24	15042	histocompatibility 2, T region locus 24				A_52_P581082	48	-1.36
Herc6	67138	hect domain and RLD 6				A_52_P64514	68	-1.32
Irgm1	15944	immunity-related GTPase family M member 1				A_51_P262171	111	-1.27
Ifi203	15950	interferon activated gene 203				A_52_P811745	111	-1.27
Ifi203	15950	interferon activated gene 203				A_52_P263800	137	-1.25
Parp14	547253	poly (ADP-ribose) polymerase family, member 14				A_52_P97680	137	-1.25
Trim30d	209387	tripartite motif-containing 30D				A_52_P199633	111	-1.27
Tgtp1	21822	T cell specific GTPase 1				A_51_P478722	147	-1.24
Cmpk2	22169	cytidine monophosphate (UMP-CMP) kinase 2, mitochondrial				A_51_P400190	20	-1.49
BC023105	667597	cDNA sequence BC023105				A_52_P480044	97	-1.29
Gm4955	240921	predicted gene 4955				A_52_P599964	84	-1.3
Rsad2	58185	radical S-adenosyl methionine domain containing 2				A_51_P505134	10	-1.53
Rsad2	58185	radical S-adenosyl methionine domain containing 2				A_52_P670026	32	-1.4
Trim34a	94094	tripartite motif-containing 34A				A_52_P278853	185	-1.21
Ifi204	15951	interferon activated gene 204				A_51_P408343	199	-1.2
Ifit2	15958	interferon-induced protein with tetratricopeptide repeats 2				A_51_P161021	8	-1.54
Trim30a	20128	tripartite motif-containing 30A				A_51_P275454	154	-1.23
Ddx58	230073	DEAD (Asp-Glu-Ala-Asp) box polypeptide 58				A_51_P393748	137	-1.25
Ddx58	230073	DEAD (Asp-Glu-Ala-Asp) box polypeptide 58				A_52_P479001	147	-1.24
Ifi209	236312	interferon activated gene 209				A_51_P334785	84	-1.3
Ifi209	236312	interferon activated gene 209				A_52_P193657	104	-1.28
Il18bp	16068	interleukin 18 binding protein				A_52_P577384	79	-1.31

## Sheet: functional enrichment
BSCE Pathway Enrichment results filtered for Gene Ontology {Nucleic Acids Res. 2004 Jan 1;32} concepts with a minimum of 10 and maximum of 750 genes to remove minor concepts and those with little specificity.
Bioset 1: SARS-CoV_2dpi mouse Lung 19 Bioset Meta-Signature_3Bv2 (Study: SARS-CoV Round 3Bv2 - post-infection mouse lung Meta-signatures)
Bioset 2: Lungs 2d post SARS infection - STAT1 KO _vs_ wildtype (Study: SARS virus infection in wild type, STAT1 -/-, and IFNAR1 -/- genetic backgrounds)
Biogroup	Source	Specificity	Overall Biogroup score	Correlated direction - Bioset 1	Common genes - Bioset 1	Score - Bioset 1	p-value - Bioset 1	Correlated direction - Bioset 2	Common genes - Bioset 2	Score - Bioset 2	p-value - Bioset 2
innate immune response	GO	2 out of 2	409.912	upregulated	190	311.029	8.4e-136	downregulated	47	98.8826	1.1e-43
response to virus	GO	2 out of 2	381.354	upregulated	113	262.443	1.1e-114	downregulated	42	118.911	2.3e-52
defense response to other organism	GO	2 out of 2	371.384	upregulated	161	258.567	5.1e-113	downregulated	49	112.817	1e-49
regulation of cytokine production	GO	1 out of 2	346.796	upregulated	204	346.796	2.4e-151	downregulated	21	23.1633	8.7e-11
defense response to virus	GO	2 out of 2	335.318	upregulated	91	221.835	4.6e-97	downregulated	38	113.483	5.2e-50
positive regulation of immune response	GO	2 out of 2	293.915	upregulated	179	261.148	3.8e-114	downregulated	24	32.7675	5.9e-15
inflammatory response	GO	2 out of 2	276.144	upregulated	146	260.185	1e-113	upregulated	5	15.959	1.2e-07
cell activation	GO	1 out of 2	255.996	upregulated	169	255.996	6.6e-112	downregulated	11	7.28294	0.0007
positive regulation of cytokine production	GO	1 out of 2	254.508	upregulated	143	254.508	2.9e-111	downregulated	16	20.1648	1.7e-09
leukocyte activation	GO	2 out of 2	231.636	upregulated	147	224.158	4.5e-98	downregulated	10	7.47816	0.0006
regulation of cell adhesion	GO	2 out of 2	230.365	upregulated	165	228.015	9.4e-100	upregulated	1	2.3506	0.0953
positive regulation of programmed cell death	GO	2 out of 2	209.717	upregulated	149	199.704	1.9e-87	downregulated	13	10.0129	4.5e-05
negative regulation of immune system process	GO	1 out of 2	196.703	upregulated	130	196.703	3.7e-86	downregulated	13	12.652	3.2e-06
regulation of cell activation	GO	2 out of 2	190.411	upregulated	149	184.56	7e-81	upregulated	2	5.85147	0.0029
regulation of proteolysis	GO	2 out of 2	178.308	upregulated	152	175.384	6.8e-77	downregulated	7	2.92406	0.0537
positive regulation of cell motility	GO	2 out of 2	178.26	upregulated	130	174.048	2.6e-76	upregulated	2	4.21245	0.0148
positive regulation of locomotion	GO	2 out of 2	177.243	upregulated	133	173.145	6.4e-76	upregulated	2	4.09883	0.0166
positive regulation of cellular component movement	GO	2 out of 2	174.216	upregulated	130	170.061	1.4e-74	upregulated	2	4.15474	0.0157
hematopoietic or lymphoid organ development	GO	2 out of 2	173.594	upregulated	146	168.642	5.7e-74	downregulated	10	4.95152	0.0071
response to molecule of bacterial origin	GO	1 out of 2	170.034	upregulated	108	170.034	1.4e-74	downregulated	15	24.6596	2e-11
immune system development	GO	1 out of 2	169.1	upregulated	149	169.1	3.6e-74	downregulated	10	4.67627	0.0093
hemopoiesis	GO	2 out of 2	162.707	upregulated	135	157.16	5.6e-69	downregulated	10	5.54615	0.0039
lymphocyte activation	GO	2 out of 2	153.519	upregulated	107	150.017	7.1e-66	downregulated	6	3.50196	0.0301
negative regulation of viral process	GO	2 out of 2	152.765	upregulated	46	108.599	6.9e-48	downregulated	16	44.1656	6.6e-20
regulation of inflammatory response	GO	1 out of 2	152.139	upregulated	93	152.139	8.5e-67	downregulated	10	10.5093	2.7e-05
tube morphogenesis	GO	2 out of 2	147.086	downregulated	147	146.121	3.5e-64	upregulated	1	0.965628	0.3807
negative regulation of viral life cycle	GO	2 out of 2	146.21	upregulated	42	103.035	1.8e-45	downregulated	15	43.1754	1.8e-19
leukocyte migration	GO	2 out of 2	145.972	upregulated	72	131.209	1e-57	upregulated	4	14.7633	3.9e-07
cardiovascular system development	GO	1 out of 2	140.749	downregulated	130	140.749	7.5e-62
vasculature development	GO	1 out of 2	139.801	downregulated	128	139.801	1.9e-61
regulation of lymphocyte activation	GO	2 out of 2	139.449	upregulated	113	133.083	1.6e-58	upregulated	2	6.36581	0.0017
cytokine activity	GO	2 out of 2	137.653	upregulated	62	123.102	3.4e-54	upregulated	4	14.5515	4.8e-07
chemotaxis	GO	2 out of 2	137.023	upregulated	102	123.095	3.5e-54	upregulated	5	13.9285	8.9e-07
regulation of hemopoiesis	GO	2 out of 2	136.255	upregulated	97	128.624	1.4e-56	downregulated	9	7.63188	0.0005
negative regulation of cell proliferation	GO	2 out of 2	136.116	upregulated	124	130.507	2.1e-57	downregulated	10	5.60919	0.0037
regulation of cell projection organization	GO	2 out of 2	135.224	downregulated	145	131.433	8.3e-58	upregulated	2	3.79144	0.0226
regulation of protein transport	GO	2 out of 2	134.241	upregulated	122	129.356	6.6e-57	downregulated	9	4.88502	0.0076
T cell activation	GO	2 out of 2	131.925	upregulated	81	129.101	8.6e-57	downregulated	4	2.82338	0.0594
regulation of viral life cycle	GO	2 out of 2	131.639	upregulated	51	93.9367	1.6e-41	downregulated	16	37.7018	4.2e-17
leukocyte chemotaxis	GO	2 out of 2	128.744	upregulated	52	112.297	1.7e-49	upregulated	4	16.4467	7.2e-08
regulation of viral process	GO	2 out of 2	128.542	upregulated	55	91.5685	1.7e-40	downregulated	17	36.9737	8.8e-17
brain development	GO	2 out of 2	126.828	downregulated	126	121.154	2.4e-53	upregulated	2	5.67397	0.0034
heart development	GO	1 out of 2	126.419	downregulated	123	126.419	1.2e-55
antigen processing and presentation	GO	2 out of 2	126.184	upregulated	43	109.758	2.2e-48	downregulated	8	16.4261	7.3e-08
neuron projection development	GO	2 out of 2	124.119	downregulated	129	120.695	3.8e-53	upregulated	2	3.42425	0.0326
dendritic tree	GO	2 out of 2	124.091	downregulated	135	120.813	3.4e-53	upregulated	2	3.27831	0.0377
cell morphogenesis involved in differentiation	GO	1 out of 2	123.623	downregulated	120	123.623	2e-54	upregulated	1	0.982027	0.3746
dendrite	GO	2 out of 2	122.643	downregulated	134	119.36	1.5e-52	upregulated	2	3.28359	0.0375
leukocyte differentiation	GO	1 out of 2	121.892	upregulated	89	121.892	1.2e-53	downregulated	6	4.15482	0.0157
activation of immune response	GO	1 out of 2	120.244	upregulated	89	120.244	6e-53	downregulated	5	4.07622	0.017
adaptive immune response	GO	1 out of 2	117.75	upregulated	88	117.75	7.3e-52	upregulated	2	7.15601	0.0008
import into cell	GO	2 out of 2	116.287	upregulated	110	111.237	4.9e-49	upregulated	2	5.04923	0.0064
extracellular matrix	GO	1 out of 2	116.039	downregulated	94	116.039	4e-51
neutrophil migration	GO	2 out of 2	115.905	upregulated	41	97.8346	3.2e-43	upregulated	4	18.0706	1.4e-08
negative regulation of cell adhesion	GO	2 out of 2	114.634	upregulated	75	111.418	4.1e-49	upregulated	1	3.21615	0.0401
regulation of protein secretion	GO	2 out of 2	113.593	upregulated	90	108.824	5.5e-48	downregulated	7	4.76814	0.0085
positive regulation of establishment of protein localization	GO	2 out of 2	113.116	upregulated	92	111.41	4.1e-49	downregulated	4	1.70608	0.1816
regulation of cell morphogenesis	GO	2 out of 2	112.515	downregulated	108	108.224	1e-47	upregulated	2	4.29109	0.0137
neuronal cell body	GO	2 out of 2	112.348	downregulated	127	110.106	1.5e-48	upregulated	1	2.24205	0.1062
regulation of viral genome replication	GO	2 out of 2	111.965	upregulated	38	77.4781	2.2e-34	downregulated	13	34.487	1.1e-15
tissue morphogenesis	GO	2 out of 2	110.341	downregulated	119	106.428	6e-47	upregulated	2	3.91276	0.02
cell part morphogenesis	GO	2 out of 2	109.926	downregulated	106	108.881	5.2e-48	upregulated	1	1.04597	0.3514
calcium ion binding	GO	2 out of 2	108.571	downregulated	117	108.515	7.5e-48	downregulated	2	0.0563354	0.9452
positive regulation of secretion	GO	2 out of 2	108.56	upregulated	96	106.14	8e-47	downregulated	5	2.42042	0.0889
cell proliferation	GO	2 out of 2	108.227	upregulated	105	108.134	1.1e-47	downregulated	3	0.0932198	0.911
axon	GO	2 out of 2	108.011	downregulated	124	106.933	3.6e-47	downregulated	2	1.07806	0.3403
cofactor binding	GO	2 out of 2	107.49	downregulated	108	103.442	1.2e-45	downregulated	3	4.04759	0.0175
positive regulation of leukocyte cell-cell adhesion	GO	2 out of 2	107.006	upregulated	61	102.041	4.8e-45	downregulated	5	4.96523	0.007
cellular chemical homeostasis	GO	2 out of 2	106.426	upregulated	113	105.57	1.4e-46	downregulated	5	0.855846	0.4249
antigen processing and presentation of peptide antigen	GO	2 out of 2	105.88	upregulated	31	85.4979	7.4e-38	downregulated	8	20.3824	1.4e-09
immune response-regulating signaling pathway	GO	1 out of 2	105.832	upregulated	80	105.832	1.1e-46	downregulated	6	6.33607	0.0018
regulation of reactive oxygen species metabolic process	GO	2 out of 2	105.701	upregulated	61	104.797	3.1e-46	downregulated	1	0.904258	0.4048
blood vessel morphogenesis	GO	2 out of 2	105.555	downregulated	96	105.534	1.5e-46	downregulated	1	0.0207597	0.9795
apoptotic signaling pathway	GO	2 out of 2	105.551	upregulated	71	101.347	9.7e-45	downregulated	5	4.20477	0.0149
embryonic morphogenesis	GO	2 out of 2	105.519	downregulated	115	102.876	2.1e-45	upregulated	1	2.64319	0.0711
urogenital system development	GO	1 out of 2	105.152	downregulated	85	105.152	2.2e-46	downregulated	2	1.7515	0.1735
defense response to bacterium	GO	2 out of 2	104.898	upregulated	71	86.693	2.2e-38	downregulated	12	18.2053	1.2e-08
endocytosis	GO	2 out of 2	104.332	upregulated	98	99.0216	9.9e-44	upregulated	2	5.31049	0.0049
cell morphogenesis involved in neuron differentiation	GO	2 out of 2	101.785	downregulated	94	100.584	2.1e-44	upregulated	1	1.20166	0.3007
perinuclear region of cytoplasm	GO	2 out of 2	101.357	upregulated	103	97.5266	4.4e-43	downregulated	8	3.82999	0.0217
regulation of apoptotic signaling pathway	GO	2 out of 2	100.899	upregulated	85	100.172	3.1e-44	downregulated	3	0.727378	0.4832
external side of plasma membrane	GO	1 out of 2	99.9242	upregulated	95	99.9242	4e-44	upregulated	2	5.58339	0.0038
cellular ion homeostasis	GO	2 out of 2	98.9553	upregulated	102	97.7773	3.4e-43	downregulated	5	1.17802	0.3079
regulation of protein serine/threonine kinase activity	GO	2 out of 2	98.7284	upregulated	89	98.5133	1.6e-43	downregulated	3	0.215131	0.8064
negative regulation of transport	GO	2 out of 2	98.6787	upregulated	90	92.0577	1e-40	downregulated	8	6.62097	0.0013
regulation of vasculature development	GO	2 out of 2	98.2056	upregulated	74	93.0752	3.8e-41	upregulated	2	5.13043	0.0059
lipid binding	GO	2 out of 2	97.9341	downregulated	122	95.8139	2.4e-42	downregulated	6	2.12019	0.12
activation of innate immune response	GO	1 out of 2	96.9934	upregulated	43	96.9934	7.5e-43	downregulated	5	9.2449	9.7e-05
regulation of leukocyte mediated cytotoxicity	GO	1 out of 2	95.8996	upregulated	47	95.8996	2.2e-42	downregulated	9	18.0929	1.4e-08
negative regulation of locomotion	GO	2 out of 2	95.1863	downregulated	80	93.7556	1.9e-41	downregulated	4	1.43075	0.2391
peptidase activity	GO	2 out of 2	94.7363	upregulated	102	94.3725	1e-41	downregulated	2	0.363792	0.695
chordate embryonic development	GO	1 out of 2	94.3584	downregulated	122	94.3584	1e-41
kidney development	GO	1 out of 2	92.8833	downregulated	72	92.8833	4.6e-41	downregulated	1	0.0979697	0.9067
skeletal system development	GO	1 out of 2	92.5878	downregulated	97	92.5878	6.2e-41
behavior	GO	2 out of 2	92.5343	downregulated	112	89.0605	2.1e-39	upregulated	2	3.47386	0.031
regulation of defense response to virus	GO	2 out of 2	91.8851	upregulated	33	70.2434	3.1e-31	downregulated	9	21.6418	4e-10
regulation of epithelial cell proliferation	GO	2 out of 2	91.2934	downregulated	78	82.7849	1.1e-36	upregulated	3	8.5085	0.0002
regulation of Wnt signaling pathway	GO	1 out of 2	91.2523	downregulated	75	91.2523	2.3e-40
endoplasmic reticulum membrane	GO	2 out of 2	90.6731	upregulated	81	81.0135	6.6e-36	downregulated	11	9.65956	6.4e-05
nuclear outer membrane-endoplasmic reticulum membrane network	GO	2 out of 2	90.4096	upregulated	83	81.1624	5.6e-36	downregulated	11	9.24718	9.6e-05
negative regulation of cellular component movement	GO	2 out of 2	90.3168	downregulated	76	89.409	1.5e-39	downregulated	2	0.907829	0.4034
negative regulation of leukocyte cell-cell adhesion	GO	2 out of 2	89.902	upregulated	46	85.7768	5.6e-38	upregulated	1	4.12517	0.0162
sensory organ development	GO	2 out of 2	88.9188	downregulated	103	86.1982	3.7e-38	upregulated	1	2.72052	0.0658
regulation of cysteine-type endopeptidase activity	GO	2 out of 2	88.6711	upregulated	59	83.3095	6.6e-37	downregulated	5	5.36159	0.0047
immune response-activating signal transduction	GO	1 out of 2	88.59	upregulated	70	88.59	3.4e-39	downregulated	5	5.04868	0.0064
axon development	GO	2 out of 2	87.5102	downregulated	80	86.1661	3.8e-38	upregulated	1	1.34405	0.2608
regulation of angiogenesis	GO	2 out of 2	87.4594	upregulated	66	82.1322	2.1e-36	upregulated	2	5.32726	0.0049
cell activation involved in immune response	GO	1 out of 2	86.3864	upregulated	52	86.3864	3e-38	downregulated	2	1.01647	0.3619
apical part of cell	GO	2 out of 2	86.3493	downregulated	86	85.023	1.2e-37	upregulated	1	1.32634	0.2654
heart morphogenesis	GO	1 out of 2	86.3295	downregulated	71	86.3295	3.2e-38	downregulated	1	0.0707836	0.9317
cytokine production	GO	1 out of 2	86.0583	upregulated	50	86.0583	4.2e-38	downregulated	4	5.40155	0.0045
cell leading edge	GO	2 out of 2	86.021	downregulated	82	85.7011	6e-38	downregulated	1	0.319942	0.7262
lymphocyte differentiation	GO	2 out of 2	85.7227	upregulated	63	82.8953	1e-36	downregulated	4	2.82733	0.0592
negative regulation of neurogenesis	GO	2 out of 2	85.2857	downregulated	77	85.2332	9.6e-38	downregulated	1	0.0525491	0.9488
leukocyte activation involved in immune response	GO	1 out of 2	84.9501	upregulated	51	84.9501	1.3e-37	downregulated	2	1.0806	0.3394
sulfur compound metabolic process	GO	1 out of 2	84.7609	downregulated	66	84.7609	1.5e-37
cell-cell adhesion	GO	2 out of 2	84.6239	upregulated	73	83.3337	6.4e-37	upregulated	1	1.29018	0.2752
angiogenesis	GO	1 out of 2	83.8896	downregulated	73	83.8896	3.7e-37	downregulated	1	0.0675468	0.9347
regulation of neuron death	GO	2 out of 2	83.8719	upregulated	70	79.2691	3.7e-35	upregulated	2	4.60273	0.01
antigen processing and presentation of endogenous antigen	GO	2 out of 2	83.7081	upregulated	21	62.9386	4.6e-28	downregulated	7	20.7696	9.5e-10
morphogenesis of an epithelium	GO	1 out of 2	83.3798	downregulated	94	83.3798	6.1e-37	upregulated	2	4.34155	0.013
vacuole	GO	2 out of 2	82.8352	upregulated	83	81.8213	2.9e-36	downregulated	4	1.01388	0.3628
positive regulation of neurogenesis	GO	2 out of 2	81.9443	downregulated	97	80.7476	8.5e-36	upregulated	1	1.19675	0.3022
membrane microdomain	GO	2 out of 2	81.8596	upregulated	68	78.9802	5e-35	upregulated	1	2.87938	0.0562
membrane raft	GO	2 out of 2	81.8596	upregulated	68	78.9802	5e-35	upregulated	1	2.87938	0.0562
secretion by cell	GO	2 out of 2	81.7996	upregulated	74	80.4888	1.1e-35	downregulated	4	1.31074	0.2696
regulation of peptidyl-tyrosine phosphorylation	GO	2 out of 2	81.2604	upregulated	60	78.6025	7.3e-35	downregulated	4	2.65791	0.0701
secretion	GO	2 out of 2	80.5826	upregulated	83	79.7897	2.2e-35	downregulated	4	0.792917	0.4525
lysosome	GO	2 out of 2	80.2096	upregulated	74	78.6626	6.9e-35	downregulated	4	1.54696	0.2129
postsynapse	GO	2 out of 2	80.1732	downregulated	92	77.646	1.9e-34	upregulated	1	2.52725	0.0799
response to hormone	GO	1 out of 2	79.8413	upregulated	92	79.8413	2.1e-35	upregulated	1	1.43245	0.2387
cellular amide metabolic process	GO	2 out of 2	78.7256	downregulated	103	76.2818	7.4e-34	upregulated	1	2.44376	0.0868
divalent inorganic cation homeostasis	GO	2 out of 2	78.202	upregulated	80	76.9218	3.9e-34	downregulated	4	1.28019	0.278
embryonic organ development	GO	2 out of 2	77.9715	downregulated	88	75.1001	2.4e-33	upregulated	1	2.87144	0.0566
regulation of I-kappaB kinase/NF-kappaB signaling	GO	2 out of 2	77.9708	upregulated	44	72.3084	4e-32	downregulated	2	5.66242	0.0035
coenzyme binding	GO	2 out of 2	77.6439	downregulated	67	74.2701	5.6e-33	upregulated	1	3.37383	0.0343
interspecies interaction between organisms	GO	2 out of 2	77.5883	upregulated	53	60.8112	3.9e-27	downregulated	11	16.7771	5.2e-08
guanyl nucleotide binding	GO	2 out of 2	77.537	upregulated	66	68.2672	2.2e-30	downregulated	8	9.26984	9.4e-05
positive regulation of reactive oxygen species metabolic process	GO	1 out of 2	76.7993	upregulated	40	76.7993	4.4e-34
developmental growth	GO	2 out of 2	76.7365	downregulated	83	75.3917	1.8e-33	upregulated	1	1.34484	0.2606
regulation of myeloid cell differentiation	GO	2 out of 2	76.3828	upregulated	52	71.1681	1.2e-31	downregulated	5	5.21472	0.0054
regulation of endocytosis	GO	2 out of 2	75.8395	upregulated	57	72.6208	2.9e-32	upregulated	1	3.21876	0.04
collagen-containing extracellular matrix	GO	1 out of 2	75.4331	downregulated	51	75.4331	1.7e-33
lymphocyte migration	GO	2 out of 2	75.4204	upregulated	25	60.9651	3.3e-27	upregulated	3	14.4553	5.3e-07
negative regulation of cell motility	GO	2 out of 2	74.6233	downregulated	64	73.6317	1.1e-32	downregulated	2	0.991574	0.371
regulation of chemotaxis	GO	2 out of 2	73.8611	upregulated	51	70.0957	3.6e-31	downregulated	4	3.76542	0.0232
enzyme inhibitor activity	GO	2 out of 2	73.7255	upregulated	68	73.5048	1.2e-32	downregulated	2	0.220703	0.802
protein kinase activity	GO	2 out of 2	73.4267	downregulated	99	73.2197	1.6e-32	downregulated	3	0.207026	0.813
forebrain development	GO	2 out of 2	73.2227	downregulated	75	70.1097	3.6e-31	upregulated	1	3.11306	0.0445
protein heterodimerization activity	GO	2 out of 2	72.9041	upregulated	85	72.817	2.4e-32	downregulated	2	0.0871449	0.9165
regulation of protein catabolic process	GO	2 out of 2	71.3922	upregulated	66	70.2444	3.1e-31	downregulated	3	1.1478	0.3173
mitochondrial membrane	GO	1 out of 2	71.2788	downregulated	92	71.2788	1.1e-31	upregulated	1	2.63192	0.0719
cytoplasmic region	GO	2 out of 2	71.1383	downregulated	82	71.1241	1.3e-31	downregulated	1	0.0142214	0.9859
response to wounding	GO	2 out of 2	71.0118	upregulated	67	70.7946	1.8e-31	downregulated	2	0.217185	0.8048
microtubule organizing center	GO	2 out of 2	70.7912	downregulated	100	70.7409	1.9e-31	downregulated	3	0.0502905	0.951
regulation of ion transport	GO	2 out of 2	70.3568	upregulated	90	68.0358	2.8e-30	upregulated	1	2.32104	0.0982
regulation of ossification	GO	2 out of 2	70.0025	downregulated	56	65.9344	2.3e-29	downregulated	3	4.06803	0.0171
gland development	GO	2 out of 2	69.6145	downregulated	77	65.0019	5.9e-29	upregulated	2	4.61258	0.0099
cellular response to DNA damage stimulus	GO	2 out of 2	69.4322	upregulated	87	68.9484	1.1e-30	downregulated	4	0.483789	0.6164
peptide antigen binding	GO	2 out of 2	68.3215	upregulated	18	51.1534	6.1e-23	downregulated	6	17.1681	3.5e-08
negative regulation of secretion	GO	2 out of 2	68.2565	upregulated	51	63.5944	2.4e-28	downregulated	5	4.66208	0.0094
lipid biosynthetic process	GO	2 out of 2	68.0581	downregulated	76	65.0471	5.6e-29	upregulated	1	3.01099	0.0492
organic hydroxy compound metabolic process	GO	1 out of 2	67.5978	downregulated	74	67.5978	4.4e-30
transcription factor binding	GO	2 out of 2	67.5955	downregulated	99	65.1767	4.9e-29	downregulated	7	2.41875	0.089
ubiquitin-protein transferase activity	GO	2 out of 2	66.8868	upregulated	66	64.9675	6.1e-29	downregulated	4	1.91929	0.1467
proximal promoter sequence-specific DNA binding	GO	2 out of 2	66.6535	upregulated	75	61.0303	3.1e-27	downregulated	9	5.62326	0.0036
pattern specification process	GO	2 out of 2	66.6123	downregulated	79	66.5898	1.2e-29	downregulated	1	0.0225512	0.9777
cell adhesion molecule binding	GO	1 out of 2	66.5736	upregulated	52	66.5736	1.2e-29
response to peptide	GO	2 out of 2	65.8753	upregulated	57	62.8411	5.1e-28	upregulated	1	3.03421	0.0481
defense response to Gram-positive bacterium	GO	2 out of 2	65.8207	upregulated	32	52.6255	1.4e-23	downregulated	6	13.1951	1.9e-06
ubiquitin-like protein ligase binding	GO	2 out of 2	65.7923	upregulated	58	61.2279	2.6e-27	downregulated	6	4.56441	0.0104
transcription factor activity, RNA polymerase II proximal promoter sequence-specific DNA binding	GO	2 out of 2	65.2814	upregulated	71	60.9688	3.3e-27	downregulated	7	4.31265	0.0134
positive regulation of cysteine-type endopeptidase activity	GO	2 out of 2	64.7854	upregulated	36	57.0778	1.6e-25	downregulated	5	7.70761	0.0004
nucleoside binding	GO	1 out of 2	64.7449	upregulated	64	64.7449	7.6e-29	downregulated	8	9.30861	9.1e-05
regulation of cytokine biosynthetic process	GO	1 out of 2	64.4803	upregulated	34	64.4803	9.9e-29
phospholipid binding	GO	1 out of 2	64.1998	upregulated	65	64.1998	1.3e-28
axon guidance	GO	2 out of 2	64.125	downregulated	52	62.2754	9e-28	upregulated	1	1.84966	0.1573
response to toxic substance	GO	2 out of 2	64.0099	upregulated	58	63.4667	2.7e-28	downregulated	2	0.543176	0.5809
alcohol metabolic process	GO	1 out of 2	63.974	downregulated	58	63.974	1.6e-28
receptor complex	GO	2 out of 2	63.9434	downregulated	73	63.8327	1.9e-28	downregulated	2	0.110647	0.8953
regulation of CD4-positive, alpha-beta T cell activation	GO	2 out of 2	63.7898	upregulated	29	61.0936	2.9e-27	downregulated	2	2.69621	0.0675
cilium	GO	1 out of 2	63.7743	downregulated	91	63.7743	2e-28
cellular response to hormone stimulus	GO	1 out of 2	63.6909	downregulated	77	63.6909	2.2e-28	upregulated	1	1.72182	0.1787
extracellular structure organization	GO	1 out of 2	63.6437	downregulated	57	63.6437	2.3e-28
neuron projection guidance	GO	2 out of 2	63.6067	downregulated	52	61.7649	1.5e-27	upregulated	1	1.8418	0.1585
RNA polymerase II proximal promoter sequence-specific DNA binding	GO	2 out of 2	63.3956	upregulated	72	57.6103	9.6e-26	downregulated	9	5.7853	0.0031
carbohydrate metabolic process	GO	2 out of 2	62.5293	downregulated	69	61.6697	1.6e-27	downregulated	2	0.859582	0.4233
GTPase binding	GO	1 out of 2	62.4552	downregulated	82	62.4552	7.5e-28
regulation of membrane potential	GO	2 out of 2	62.4355	downregulated	75	62.4031	7.9e-28	downregulated	1	0.0324292	0.9681
cytokine binding	GO	2 out of 2	62.2314	upregulated	38	60.8416	3.8e-27	downregulated	1	1.38978	0.2491
regulation of reactive oxygen species biosynthetic process	GO	1 out of 2	61.6855	upregulated	32	61.6855	1.6e-27
wound healing	GO	2 out of 2	61.671	upregulated	53	61.2871	2.4e-27	downregulated	2	0.383903	0.6812
positive regulation of apoptotic signaling pathway	GO	2 out of 2	61.6523	upregulated	43	59.0142	2.3e-26	downregulated	3	2.63815	0.0715
regulation of JNK cascade	GO	2 out of 2	61.2979	upregulated	44	57.7939	8e-26	upregulated	1	3.50396	0.0301
blood circulation	GO	2 out of 2	61.2406	downregulated	68	59.6795	1.2e-26	downregulated	1	1.56104	0.2099
regulation of cellular protein localization	GO	2 out of 2	61.2003	upregulated	70	58.909	2.6e-26	downregulated	5	2.29128	0.1011
fatty acid metabolic process	GO	1 out of 2	61.1344	downregulated	59	61.1344	2.8e-27
regulation of NIK/NF-kappaB signaling	GO	2 out of 2	61.1335	upregulated	32	60.5846	4.9e-27	downregulated	1	0.54893	0.5776
reproductive structure development	GO	2 out of 2	60.9984	upregulated	67	60.886	3.6e-27	downregulated	2	0.112343	0.8937
nuclear envelope	GO	2 out of 2	60.7036	downregulated	71	59.7423	1.1e-26	downregulated	4	0.961335	0.3824
myeloid cell differentiation	GO	2 out of 2	60.4461	upregulated	47	56.646	2.5e-25	downregulated	5	3.8001	0.0224
reproductive system development	GO	2 out of 2	60.4368	upregulated	67	60.3278	6.3e-27	downregulated	2	0.108976	0.8968
lung development	GO	1 out of 2	60.3799	downregulated	52	60.3799	6e-27
G-protein coupled receptor binding	GO	1 out of 2	60.2512	upregulated	50	60.2512	6.8e-27	upregulated	4	13.2924	1.7e-06
integrin binding	GO	1 out of 2	60.0158	upregulated	37	60.0158	8.6e-27
regulation of smooth muscle cell proliferation	GO	2 out of 2	59.9846	upregulated	36	55.4437	8.3e-25	downregulated	4	4.54094	0.0107
regionalization	GO	1 out of 2	59.922	downregulated	66	59.922	9.5e-27	downregulated	1	0.0542506	0.9472
respiratory tube development	GO	1 out of 2	59.6506	downregulated	52	59.6506	1.2e-26
drug metabolic process	GO	2 out of 2	59.0958	downregulated	80	57.6543	9.1e-26	downregulated	2	1.44152	0.2366
plasma membrane protein complex	GO	2 out of 2	58.7906	upregulated	73	58.7408	3.1e-26	downregulated	2	0.0498273	0.9514
apical plasma membrane	GO	2 out of 2	58.7477	downregulated	62	58.6252	3.5e-26	downregulated	1	0.12248	0.8847
negative regulation of growth	GO	2 out of 2	58.6812	downregulated	56	57.8919	7.2e-26	downregulated	2	0.789332	0.4541
cell surface receptor signaling pathway involved in cell-cell signaling	GO	1 out of 2	58.2152	downregulated	65	58.2152	5.2e-26
regulation of intracellular transport	GO	2 out of 2	57.5553	upregulated	59	54.9242	1.4e-24	downregulated	3	2.63109	0.072
response to dsRNA	GO	2 out of 2	56.8188	upregulated	29	49.8624	2.2e-22	downregulated	4	6.95639	0.001
regulation of lymphocyte migration	GO	2 out of 2	56.816	upregulated	21	47.8688	1.6e-21	downregulated	4	8.94724	0.0001
extracellular matrix organization	GO	1 out of 2	56.7721	downregulated	50	56.7721	2.2e-25
negative regulation of secretion by cell	GO	2 out of 2	56.756	upregulated	44	53.7742	4.4e-24	downregulated	3	2.98186	0.0507
epithelial cell differentiation	GO	2 out of 2	56.4502	downregulated	79	55.985	4.9e-25	downregulated	2	0.465173	0.628
ossification	GO	1 out of 2	56.3838	downregulated	50	56.3838	3.3e-25	downregulated	2	2.99122	0.0502
adaptive immune response based on somatic recombination of immune receptors built from immunoglobulin superfamily domains	GO	1 out of 2	56.2722	upregulated	50	56.2722	3.6e-25	downregulated	4	5.05249	0.0064
response to inorganic substance	GO	2 out of 2	56.0973	upregulated	65	56.0671	4.5e-25	downregulated	1	0.0301972	0.9703
secretory vesicle	GO	1 out of 2	55.7269	downregulated	80	55.7269	6.3e-25
regulation of neurotransmitter levels	GO	1 out of 2	55.4386	upregulated	52	55.4386	8.4e-25
positive regulation of protein serine/threonine kinase activity	GO	2 out of 2	55.1147	upregulated	54	54.5668	2e-24	downregulated	3	0.547891	0.5782
leukocyte mediated immunity	GO	1 out of 2	54.9486	upregulated	50	54.9486	1.4e-24	upregulated	1	3.52013	0.0296
negative regulation of tumor necrosis factor superfamily cytokine production	GO	2 out of 2	54.905	upregulated	23	50.3664	1.3e-22	downregulated	2	4.5386	0.0107
basolateral plasma membrane	GO	1 out of 2	54.8534	downregulated	51	54.8534	1.5e-24
enzyme activator activity	GO	2 out of 2	53.898	downregulated	70	53.3227	7e-24	downregulated	3	0.575313	0.5625
regulation of binding	GO	2 out of 2	53.749	downregulated	64	50.6677	9.9e-23	downregulated	4	3.08129	0.0459
peroxisome	GO	1 out of 2	53.6623	downregulated	41	53.6623	5e-24
glycosaminoglycan binding	GO	2 out of 2	53.6592	downregulated	46	51.7247	3.4e-23	downregulated	2	1.93445	0.1445
lymphocyte proliferation	GO	2 out of 2	53.5534	upregulated	30	52.9033	1.1e-23	downregulated	1	0.650076	0.522
double-stranded RNA binding	GO	1 out of 2	53.5285	upregulated	28	53.5285	5.7e-24	downregulated	13	33.9904	1.7e-15
regulation of JAK-STAT cascade	GO	2 out of 2	53.3157	upregulated	34	48.7992	6.4e-22	downregulated	4	4.51646	0.0109
mononuclear cell proliferation	GO	2 out of 2	53.2052	upregulated	30	52.5595	1.5e-23	downregulated	1	0.645754	0.5243
regulation of mitotic cell cycle	GO	2 out of 2	53.0576	downregulated	75	52.1166	2.3e-23	downregulated	2	0.940958	0.3903
microtubule	GO	1 out of 2	53.0465	downregulated	69	53.0465	9.2e-24
regulation of cell growth	GO	1 out of 2	52.9783	downregulated	68	52.9783	9.8e-24	downregulated	1	0.0952492	0.9091
cation transmembrane transport	GO	1 out of 2	52.9534	downregulated	88	52.9534	1e-23
regulation of body fluid levels	GO	2 out of 2	52.8814	upregulated	54	50.3848	1.3e-22	downregulated	4	2.49668	0.0824
positive regulation of cellular protein localization	GO	2 out of 2	52.7943	upregulated	51	51.8146	3.1e-23	downregulated	3	0.979631	0.3754
regulation of small GTPase mediated signal transduction	GO	2 out of 2	52.6582	downregulated	51	52.5634	1.5e-23	downregulated	1	0.094774	0.9096
embryonic organ morphogenesis	GO	2 out of 2	52.4209	downregulated	57	49.1377	4.6e-22	upregulated	1	3.2832	0.0375
regulation of animal organ morphogenesis	GO	2 out of 2	52.4014	downregulated	47	51.9297	2.8e-23	downregulated	1	0.471709	0.6239
cell division	GO	2 out of 2	52.3509	downregulated	73	52.2794	2e-23	downregulated	2	0.0714388	0.9311
regulation of extrinsic apoptotic signaling pathway	GO	2 out of 2	52.3368	upregulated	38	49.6986	2.6e-22	downregulated	3	2.63815	0.0715
response to unfolded protein	GO	2 out of 2	52.1199	upregulated	29	51.5226	4.2e-23	downregulated	1	0.597369	0.5503
peptide binding	GO	1 out of 2	52.1158	upregulated	53	52.1158	2.3e-23	downregulated	6	4.38187	0.0125
regulation of cell size	GO	1 out of 2	51.5483	downregulated	47	51.5483	4.1e-23
response to topologically incorrect protein	GO	2 out of 2	51.4608	upregulated	32	51.0252	6.9e-23	downregulated	1	0.435658	0.6468
mesenchymal cell differentiation	GO	1 out of 2	51.4117	downregulated	41	51.4117	4.7e-23
cellular response to virus	GO	2 out of 2	51.0958	upregulated	15	36.9517	9e-17	downregulated	5	14.144	7.2e-07
cell projection membrane	GO	2 out of 2	50.8966	downregulated	55	50.4468	1.2e-22	downregulated	1	0.449855	0.6377
response to oxidative stress	GO	2 out of 2	50.7656	upregulated	53	49.8601	2.2e-22	downregulated	2	0.905496	0.4043
telencephalon development	GO	2 out of 2	50.3034	downregulated	49	46.7485	5e-21	upregulated	1	3.55492	0.0286
response to extracellular stimulus	GO	2 out of 2	50.1174	upregulated	53	48.4977	8.7e-22	downregulated	2	1.61973	0.198
carbohydrate derivative biosynthetic process	GO	2 out of 2	50.1043	downregulated	70	48.5599	8.1e-22	downregulated	1	1.54441	0.2134
regulation of dendrite morphogenesis	GO	1 out of 2	49.7996	downregulated	35	49.7996	2.4e-22
regulation of lipid metabolic process	GO	2 out of 2	49.6896	downregulated	57	48.7318	6.9e-22	downregulated	1	0.957724	0.3838
mitochondrion organization	GO	2 out of 2	49.0718	downregulated	62	47.8192	1.7e-21	downregulated	3	1.25259	0.2858
muscle organ development	GO	1 out of 2	48.9981	downregulated	54	48.9981	5.3e-22
regulation of axonogenesis	GO	1 out of 2	48.9495	downregulated	45	48.9495	5.5e-22
extrinsic apoptotic signaling pathway	GO	2 out of 2	48.7972	upregulated	28	47.7547	1.8e-21	downregulated	1	1.04253	0.3526
protein localization to membrane	GO	2 out of 2	48.3997	downregulated	61	48.0893	1.3e-21	downregulated	2	0.310462	0.7331
peptide metabolic process	GO	2 out of 2	48.2571	downregulated	67	48.233	1.1e-21	downregulated	1	0.0240515	0.9762
postsynaptic density	GO	1 out of 2	47.9904	downregulated	50	47.9904	1.4e-21
positive regulation of leukocyte apoptotic process	GO	2 out of 2	47.9497	upregulated	16	36.6411	1.2e-16	downregulated	4	11.3086	1.2e-05
muscle cell differentiation	GO	1 out of 2	47.899	downregulated	51	47.899	1.6e-21
negative regulation of apoptotic signaling pathway	GO	1 out of 2	47.6433	upregulated	43	47.6433	2e-21
postsynaptic specialization	GO	1 out of 2	47.6347	downregulated	50	47.6347	2.1e-21
actin binding	GO	1 out of 2	47.6319	upregulated	58	47.6319	2.1e-21	downregulated	1	0.0216734	0.9786
regulation of cellular protein catabolic process	GO	2 out of 2	47.5216	upregulated	43	47.156	3.3e-21	downregulated	1	0.365585	0.6938
glycerolipid metabolic process	GO	1 out of 2	47.5027	downregulated	52	47.5027	2.3e-21
B cell activation	GO	2 out of 2	47.4426	upregulated	34	46.5138	6.3e-21	downregulated	2	0.92878	0.395
asymmetric synapse	GO	1 out of 2	47.2825	downregulated	50	47.2825	2.9e-21
presynapse	GO	2 out of 2	47.2704	downregulated	61	47.2369	3.1e-21	downregulated	1	0.0334922	0.9671
positive regulation of NIK/NF-kappaB signaling	GO	2 out of 2	47.2555	upregulated	23	46.4939	6.4e-21	downregulated	1	0.761521	0.467
peptidase inhibitor activity	GO	2 out of 2	47.1445	upregulated	40	46.6726	5.4e-21	downregulated	1	0.47195	0.6238
peptide secretion	GO	1 out of 2	46.9473	upregulated	36	46.9473	4.1e-21	downregulated	2	1.21126	0.2978
tubulin binding	GO	2 out of 2	46.9293	downregulated	56	45.4599	1.8e-20	downregulated	2	1.46944	0.2301
negative regulation of protein serine/threonine kinase activity	GO	1 out of 2	46.9278	upregulated	32	46.9278	4.2e-21
positive regulation of reactive oxygen species biosynthetic process	GO	1 out of 2	46.8857	upregulated	23	46.8857	4.3e-21
mitochondrial inner membrane	GO	2 out of 2	46.7438	downregulated	60	44.3248	5.6e-20	downregulated	1	2.41896	0.089
regulation of supramolecular fiber organization	GO	2 out of 2	46.6927	upregulated	49	41.639	8.2e-19	upregulated	2	5.05365	0.0064
cellular response to drug	GO	2 out of 2	46.6603	upregulated	45	46.2156	8.5e-21	downregulated	2	0.444687	0.641
regulation of T cell migration	GO	2 out of 2	46.5056	upregulated	16	36.5236	1.4e-16	downregulated	4	9.98196	4.6e-05
cellular extravasation	GO	2 out of 2	46.5021	upregulated	19	44.2116	6.3e-20	downregulated	1	2.2905	0.1012
positive regulation of nitric oxide metabolic process	GO	1 out of 2	46.3945	upregulated	21	46.3945	7.1e-21
cysteine-type peptidase activity	GO	2 out of 2	46.3848	upregulated	37	45.2216	2.3e-20	downregulated	1	1.16325	0.3125
negative regulation of establishment of protein localization	GO	2 out of 2	46.253	upregulated	35	39.1263	1e-17	downregulated	5	7.12668	0.0008
connective tissue development	GO	1 out of 2	46.027	downregulated	46	46.027	1e-20
centrosome	GO	2 out of 2	46.012	downregulated	71	45.9743	1.1e-20	downregulated	2	0.0377065	0.963
cell-cell adhesion via plasma-membrane adhesion molecules	GO	2 out of 2	45.934	downregulated	33	43.9772	8e-20	upregulated	1	1.95679	0.1413
distal axon	GO	2 out of 2	45.7456	downregulated	57	45.7083	1.4e-20	downregulated	1	0.0373122	0.9634
positive regulation of neuron death	GO	2 out of 2	45.4689	upregulated	29	41.4676	9.8e-19	upregulated	1	4.00131	0.0183
endopeptidase inhibitor activity	GO	2 out of 2	45.2864	upregulated	37	44.768	3.6e-20	downregulated	1	0.518374	0.5955
positive regulation of lymphocyte migration	GO	2 out of 2	45.2775	upregulated	16	38.157	2.7e-17	downregulated	3	7.12044	0.0008
anion transport	GO	1 out of 2	45.2736	upregulated	62	45.2736	2.2e-20
acute inflammatory response	GO	1 out of 2	45.1873	upregulated	23	45.1873	2.4e-20	upregulated	1	3.71878	0.0243
protein secretion	GO	2 out of 2	45.0807	upregulated	33	43.7996	9.5e-20	downregulated	2	1.28106	0.2777
humoral immune response	GO	2 out of 2	45.0288	upregulated	40	35.1078	5.7e-16	downregulated	4	9.92102	4.9e-05
growth factor binding	GO	2 out of 2	44.9621	downregulated	36	44.6498	4.1e-20	downregulated	1	0.312261	0.7318
lamellipodium	GO	1 out of 2	44.9082	downregulated	39	44.9082	3.1e-20
synapse organization	GO	1 out of 2	44.8774	downregulated	42	44.8774	3.2e-20
limb morphogenesis	GO	2 out of 2	44.7774	downregulated	40	44.5778	4.4e-20	downregulated	1	0.199608	0.8191
response to nutrient levels	GO	2 out of 2	44.3489	upregulated	48	42.6577	3e-19	downregulated	2	1.69125	0.1843
endosome membrane	GO	2 out of 2	44.2942	upregulated	37	43.5778	1.2e-19	downregulated	1	0.716425	0.4885
anterior/posterior pattern specification	GO	1 out of 2	44.0593	downregulated	45	44.0593	7.3e-20
proteasome complex	GO	1 out of 2	44.0534	upregulated	24	44.0534	7.4e-20
learning or memory	GO	2 out of 2	44.0216	upregulated	45	42.7316	2.8e-19	downregulated	1	1.29002	0.2753
basement membrane	GO	1 out of 2	44.0058	downregulated	30	44.0058	7.7e-20
cellular response to peptide	GO	2 out of 2	43.8563	upregulated	38	40.4633	2.7e-18	upregulated	1	3.39296	0.0336
regulation of neutrophil migration	GO	2 out of 2	43.85	upregulated	19	42.5457	3.3e-19	downregulated	1	1.30429	0.2714
inorganic cation transmembrane transport	GO	1 out of 2	43.5425	downregulated	74	43.5425	1.2e-19
cell cortex	GO	1 out of 2	43.426	downregulated	51	43.426	1.4e-19
regulation of actin filament organization	GO	2 out of 2	43.2034	upregulated	40	37.5719	4.8e-17	upregulated	2	5.63151	0.0036
lyase activity	GO	1 out of 2	43.1515	downregulated	40	43.1515	1.8e-19
carbohydrate binding	GO	2 out of 2	43.1436	downregulated	47	41.9984	5.8e-19	downregulated	3	1.14527	0.3181
synaptic membrane	GO	1 out of 2	42.8551	downregulated	56	42.8551	2.4e-19
negative regulation of neuron death	GO	2 out of 2	42.7294	upregulated	40	40.8896	1.7e-18	upregulated	1	1.83984	0.1588
negative regulation of cell growth	GO	2 out of 2	42.6971	downregulated	40	42.1754	4.8e-19	downregulated	1	0.521679	0.5935
negative regulation of hemopoiesis	GO	1 out of 2	42.6422	upregulated	34	42.6422	3e-19
regulation of synapse structure or activity	GO	2 out of 2	42.6032	downregulated	40	39.136	1e-17	upregulated	1	3.46726	0.0312
response to radiation	GO	2 out of 2	42.5941	upregulated	52	41.5777	8.8e-19	downregulated	2	1.01646	0.3619
negative regulation of angiogenesis	GO	2 out of 2	42.5268	downregulated	30	38.3605	2.2e-17	downregulated	3	4.16634	0.0155
kinase regulator activity	GO	2 out of 2	42.5021	upregulated	36	40.0079	4.2e-18	downregulated	3	2.49423	0.0826
positive regulation of CD4-positive, alpha-beta T cell activation	GO	1 out of 2	42.347	upregulated	18	42.347	4.1e-19
actin-based cell projection	GO	1 out of 2	42.1755	downregulated	42	42.1755	4.8e-19
transcriptional activator activity, RNA polymerase II proximal promoter sequence-specific DNA binding	GO	1 out of 2	42.1246	upregulated	48	42.1246	5.1e-19
organelle localization	GO	2 out of 2	41.8406	upregulated	57	41.8285	6.8e-19	downregulated	1	0.0121832	0.9879
regulation of lymphocyte chemotaxis	GO	2 out of 2	41.8034	upregulated	11	33.0799	4.3e-15	downregulated	3	8.72344	0.0002
positive regulation of STAT cascade	GO	2 out of 2	41.7456	upregulated	23	35.7399	3e-16	downregulated	4	6.00569	0.0025
organ growth	GO	1 out of 2	41.7097	downregulated	30	41.7097	7.7e-19
motor activity	GO	1 out of 2	41.4855	downregulated	34	41.4855	9.6e-19
nuclear membrane	GO	2 out of 2	41.3846	downregulated	44	39.8285	5e-18	downregulated	3	1.55608	0.211
sarcolemma	GO	1 out of 2	41.3149	downregulated	33	41.3149	1.1e-18
cartilage development	GO	1 out of 2	41.3101	downregulated	38	41.3101	1.1e-18
antigen processing and presentation of peptide antigen via MHC class I	GO	1 out of 2	41.1076	upregulated	12	41.1076	1.4e-18	downregulated	3	7.7806	0.0004
nucleotidyltransferase activity	GO	2 out of 2	40.8425	upregulated	23	26.8091	2.3e-12	downregulated	7	14.0334	8e-07
negative regulation of vasculature development	GO	2 out of 2	40.8415	downregulated	31	36.9006	9.4e-17	downregulated	3	3.94087	0.0194
positive regulation of T cell migration	GO	2 out of 2	40.8402	upregulated	14	33.3476	3.3e-15	downregulated	3	7.49263	0.0006
cilium organization	GO	1 out of 2	40.7432	downregulated	50	40.7432	2e-18
regulation of response to endoplasmic reticulum stress	GO	2 out of 2	40.6986	upregulated	21	36.2011	1.9e-16	upregulated	1	4.49759	0.0111
oxidoreductase activity, acting on CH-OH group of donors	GO	1 out of 2	40.6706	downregulated	34	40.6706	2.2e-18
viral process	GO	2 out of 2	40.593	upregulated	30	38.8416	1.4e-17	downregulated	2	1.75144	0.1735
NAD binding	GO	2 out of 2	40.4724	downregulated	22	35.6123	3.4e-16	upregulated	1	4.86006	0.0077
cell-substrate adhesion	GO	1 out of 2	40.3707	upregulated	33	40.3707	2.9e-18
oxidoreductase activity, acting on the CH-OH group of donors, NAD or NADP as acceptor	GO	1 out of 2	40.3614	downregulated	32	40.3614	3e-18
lipid transport	GO	2 out of 2	40.339	downregulated	44	39.1616	9.8e-18	downregulated	1	1.17735	0.3081
branching morphogenesis of an epithelial tube	GO	2 out of 2	40.2443	downregulated	34	37.9718	3.2e-17	upregulated	1	2.27245	0.1031
response to hypoxia	GO	1 out of 2	40.2346	downregulated	40	40.2346	3.4e-18	downregulated	1	0.515078	0.5975
vesicle membrane	GO	1 out of 2	40.1485	downregulated	49	40.1485	3.7e-18
glial cell differentiation	GO	2 out of 2	40.1296	downregulated	36	38.9226	1.2e-17	downregulated	1	1.20704	0.2991
negative regulation of leukocyte apoptotic process	GO	2 out of 2	40.1124	upregulated	20	34.1197	1.5e-15	downregulated	3	5.99269	0.0025
regulation of exocytosis	GO	2 out of 2	39.916	upregulated	34	39.168	9.8e-18	downregulated	2	0.747965	0.4733
GTPase regulator activity	GO	1 out of 2	39.8724	downregulated	45	39.8724	4.8e-18
eosinophil migration	GO	2 out of 2	39.8662	upregulated	9	28.9718	2.6e-13	upregulated	2	10.8944	1.9e-05
hindbrain development	GO	2 out of 2	39.7152	downregulated	34	36.0168	2.3e-16	upregulated	1	3.6984	0.0248
positive regulation of supramolecular fiber organization	GO	2 out of 2	39.5931	upregulated	32	33.3352	3.3e-15	upregulated	2	6.25787	0.0019
positive regulation of cellular protein catabolic process	GO	1 out of 2	39.5422	upregulated	30	39.5422	6.7e-18
ciliary basal body	GO	1 out of 2	39.4848	downregulated	33	39.4848	7.1e-18
regulation of synapse organization	GO	2 out of 2	39.4827	downregulated	37	35.9787	2.4e-16	upregulated	1	3.50396	0.0301
phosphatidylinositol binding	GO	1 out of 2	39.4558	upregulated	39	39.4558	7.3e-18
protein localization to cell periphery	GO	2 out of 2	39.4343	downregulated	40	38.8359	1.4e-17	downregulated	1	0.598325	0.5497
antigen processing and presentation of exogenous antigen	GO	1 out of 2	39.4091	upregulated	14	39.4091	7.7e-18	downregulated	3	6.34997	0.0017
vitamin binding	GO	1 out of 2	39.3762	downregulated	33	39.3762	7.9e-18
exocytosis	GO	2 out of 2	39.3291	upregulated	36	38.0592	3e-17	downregulated	2	1.26991	0.2809
homophilic cell adhesion via plasma membrane adhesion molecules	GO	2 out of 2	39.327	downregulated	25	36.904	9.4e-17	upregulated	1	2.42297	0.0887
response to peptide hormone	GO	2 out of 2	39.2699	downregulated	45	37.3475	6e-17	downregulated	1	1.92241	0.1463
gliogenesis	GO	2 out of 2	38.9583	downregulated	40	37.946	3.3e-17	downregulated	1	1.01231	0.3634
chromatin	GO	1 out of 2	38.7475	downregulated	70	38.7475	1.5e-17	downregulated	3	1.29566	0.2737
positive regulation of extrinsic apoptotic signaling pathway	GO	2 out of 2	38.5911	upregulated	19	32.7952	5.7e-15	downregulated	3	5.79596	0.003
T cell migration	GO	2 out of 2	38.5296	upregulated	11	31.8087	1.5e-14	downregulated	2	6.72089	0.0012
regulation of intrinsic apoptotic signaling pathway	GO	1 out of 2	38.1199	upregulated	33	38.1199	2.8e-17
response to metal ion	GO	2 out of 2	38.0879	upregulated	41	37.9966	3.1e-17	downregulated	1	0.0912501	0.9128
protein C-terminus binding	GO	1 out of 2	38.0127	downregulated	43	38.0127	3.1e-17
regulation of translation	GO	2 out of 2	38.0058	upregulated	45	37.5731	4.8e-17	downregulated	2	0.432692	0.6488
pallium development	GO	2 out of 2	37.9722	downregulated	34	36.2558	1.8e-16	downregulated	1	1.71639	0.1797
generation of precursor metabolites and energy	GO	1 out of 2	37.9394	downregulated	48	37.9394	3.3e-17
lipid modification	GO	1 out of 2	37.9066	downregulated	37	37.9066	3.4e-17
chromatin binding	GO	1 out of 2	37.681	downregulated	70	37.681	4.3e-17	downregulated	1	1.23165	0.2918
dendritic cell differentiation	GO	2 out of 2	37.6739	upregulated	14	30.8963	3.8e-14	downregulated	3	6.77752	0.0011
regulation of G1/S transition of mitotic cell cycle	GO	2 out of 2	37.4615	upregulated	27	36.5685	1.3e-16	downregulated	1	0.892923	0.4095
regulation of sprouting angiogenesis	GO	1 out of 2	37.2937	downregulated	23	37.2937	6.4e-17
serine hydrolase activity	GO	2 out of 2	37.2905	upregulated	32	36.6099	1.3e-16	downregulated	1	0.680539	0.5063
morphogenesis of a branching structure	GO	1 out of 2	37.2722	downregulated	39	37.2722	6.5e-17	upregulated	1	2.05239	0.1284
calmodulin binding	GO	1 out of 2	37.2467	downregulated	38	37.2467	6.7e-17
dendritic spine	GO	2 out of 2	37.1041	downregulated	36	33.5948	2.6e-15	upregulated	1	3.50932	0.0299
glutathione transferase activity	GO	1 out of 2	36.977	downregulated	16	36.977	8.7e-17
leukocyte homeostasis	GO	1 out of 2	36.9013	upregulated	23	36.9013	9.4e-17	upregulated	1	3.08668	0.0457
multicellular organismal homeostasis	GO	1 out of 2	36.8581	downregulated	48	36.8581	9.8e-17
positive regulation of cell cycle	GO	2 out of 2	36.7642	downregulated	53	36.4404	1.5e-16	downregulated	2	0.323835	0.7234
regulation of actin polymerization or depolymerization	GO	2 out of 2	36.6823	upregulated	30	30.3467	6.6e-14	upregulated	2	6.33564	0.0018
rhythmic process	GO	2 out of 2	36.6001	upregulated	38	36.2255	1.9e-16	downregulated	1	0.374627	0.6875
protein kinase regulator activity	GO	2 out of 2	36.525	upregulated	30	33.5704	2.6e-15	downregulated	3	2.95457	0.0521
cellular response to extracellular stimulus	GO	2 out of 2	36.3912	upregulated	32	36.1965	1.9e-16	downregulated	1	0.194709	0.8231
regulation of cell cycle G1/S phase transition	GO	2 out of 2	36.3885	upregulated	28	35.5799	3.5e-16	downregulated	1	0.808555	0.4455
lipid catabolic process	GO	1 out of 2	36.3351	downregulated	43	36.3351	1.7e-16
tube formation	GO	1 out of 2	36.2775	downregulated	36	36.2775	1.8e-16
carboxylic acid binding	GO	2 out of 2	36.1282	downregulated	35	33.8911	1.9e-15	downregulated	1	2.23712	0.1068
sex differentiation	GO	2 out of 2	35.9992	downregulated	45	35.8857	2.6e-16	downregulated	1	0.113538	0.8927
macrophage activation	GO	1 out of 2	35.9638	upregulated	16	35.9638	2.4e-16
serine-type peptidase activity	GO	2 out of 2	35.9422	upregulated	31	35.2436	4.9e-16	downregulated	1	0.698634	0.4973
morphogenesis of embryonic epithelium	GO	2 out of 2	35.8894	downregulated	34	32.0292	1.2e-14	upregulated	1	3.86019	0.0211
autophagy	GO	2 out of 2	35.8126	upregulated	32	31.7156	1.7e-14	downregulated	4	4.09695	0.0166
neuron migration	GO	1 out of 2	35.7023	downregulated	32	35.7023	3.1e-16	upregulated	1	2.17973	0.1131
regulation of epithelial cell apoptotic process	GO	1 out of 2	35.6959	upregulated	23	35.6959	3.1e-16
cellular response to topologically incorrect protein	GO	2 out of 2	35.5477	upregulated	22	34.875	7.1e-16	downregulated	1	0.672628	0.5104
GTPase activator activity	GO	1 out of 2	35.5346	downregulated	41	35.5346	3.7e-16
cytoplasmic vesicle membrane	GO	1 out of 2	35.4363	upregulated	39	35.4363	4.1e-16
regulation of G-protein coupled receptor protein signaling pathway	GO	2 out of 2	35.3982	downregulated	24	34.2237	1.4e-15	downregulated	1	1.17451	0.309
gland morphogenesis	GO	2 out of 2	35.3937	upregulated	25	32.8817	5.2e-15	upregulated	1	2.51196	0.0811
cytokine secretion	GO	2 out of 2	35.3606	upregulated	17	32.2637	9.7e-15	downregulated	2	3.09691	0.0452
embryonic appendage morphogenesis	GO	2 out of 2	35.3283	downregulated	32	35.0436	6e-16	downregulated	1	0.284771	0.7522
transcription coregulator activity	GO	1 out of 2	35.1484	downregulated	59	35.1484	5.4e-16	downregulated	3	0.739585	0.4773
transcriptional activator activity, RNA polymerase II transcription regulatory region sequence-specific DNA binding	GO	1 out of 2	35.0099	upregulated	53	35.0099	6.2e-16
steroid metabolic process	GO	1 out of 2	34.9117	downregulated	40	34.9117	6.9e-16
cellular modified amino acid metabolic process	GO	1 out of 2	34.8973	downregulated	33	34.8973	7e-16
regulation of blood circulation	GO	1 out of 2	34.8498	downregulated	40	34.8498	7.3e-16
plasma membrane raft	GO	1 out of 2	34.6065	downregulated	29	34.6065	9.3e-16
regulation of blood pressure	GO	1 out of 2	34.5342	upregulated	29	34.5342	1e-15
transcription factor activity, RNA polymerase II distal enhancer sequence-specific binding	GO	1 out of 2	34.5302	downregulated	29	34.5302	1e-15	downregulated	1	1.62501	0.1969
growth cone	GO	2 out of 2	34.5122	downregulated	37	34.3771	1.2e-15	downregulated	1	0.135127	0.8736
cell fate commitment	GO	2 out of 2	34.4734	downregulated	40	33.6132	2.5e-15	downregulated	2	0.860148	0.4231
immune response-activating cell surface receptor signaling pathway	GO	1 out of 2	34.4671	upregulated	38	34.4671	1.1e-15	upregulated	1	3.72482	0.0241
lung alveolus development	GO	1 out of 2	34.4627	downregulated	21	34.4627	1.1e-15
hormone metabolic process	GO	2 out of 2	34.3087	downregulated	28	30.3579	6.5e-14	upregulated	1	3.95082	0.0192
negative regulation of CD4-positive, alpha-beta T cell activation	GO	2 out of 2	34.1603	upregulated	14	30.2041	7.6e-14	downregulated	2	3.95615	0.0191
eye morphogenesis	GO	2 out of 2	34.1429	downregulated	32	30.1921	7.7e-14	upregulated	1	3.95082	0.0192
site of polarized growth	GO	2 out of 2	34.0015	downregulated	37	33.8693	2e-15	downregulated	1	0.132116	0.8762
inner ear development	GO	2 out of 2	33.99	downregulated	34	30.2544	7.3e-14	upregulated	1	3.73563	0.0239
digestive tract development	GO	1 out of 2	33.9586	downregulated	29	33.9586	1.8e-15
ubiquitin-like protein binding	GO	2 out of 2	33.7202	upregulated	22	30.939	3.7e-14	downregulated	2	2.78117	0.062
response to reactive oxygen species	GO	1 out of 2	33.7027	upregulated	30	33.7027	2.3e-15	downregulated	1	1.49854	0.2235
neural tube development	GO	1 out of 2	33.6957	downregulated	36	33.6957	2.3e-15
antimicrobial humoral immune response mediated by antimicrobial peptide	GO	2 out of 2	33.6644	upregulated	10	21.5694	4.3e-10	downregulated	3	12.095	5.6e-06
cardiocyte differentiation	GO	1 out of 2	33.4239	downregulated	31	33.4239	3e-15
metencephalon development	GO	2 out of 2	33.3295	downregulated	26	29.3012	1.9e-13	upregulated	1	4.02828	0.0178
response to starvation	GO	2 out of 2	33.2249	upregulated	29	32.9614	4.8e-15	downregulated	1	0.263543	0.7683
regulation of cytokine production involved in inflammatory response	GO	2 out of 2	33.1925	upregulated	13	26.8532	2.2e-12	downregulated	2	6.33929	0.0018
ion channel activity	GO	1 out of 2	33.1018	downregulated	54	33.1018	4.2e-15
anion transmembrane transport	GO	1 out of 2	33.0463	upregulated	43	33.0463	4.4e-15
cerebral cortex development	GO	1 out of 2	32.8274	downregulated	27	32.8274	5.5e-15
Fc receptor signaling pathway	GO	2 out of 2	32.7834	upregulated	10	26.7776	2.3e-12	upregulated	1	6.00578	0.0025
regulation of tumor necrosis factor secretion	GO	2 out of 2	32.7666	upregulated	11	27.116	1.7e-12	downregulated	2	5.65056	0.0035
positive regulation of proteolysis involved in cellular protein catabolic process	GO	1 out of 2	32.6624	upregulated	25	32.6624	6.5e-15
protein localization to plasma membrane	GO	2 out of 2	32.5393	downregulated	33	31.8321	1.5e-14	downregulated	1	0.707246	0.493
passive transmembrane transporter activity	GO	1 out of 2	32.4162	downregulated	56	32.4162	8.4e-15
vasculogenesis	GO	1 out of 2	32.4005	downregulated	24	32.4005	8.5e-15
guanyl-nucleotide exchange factor activity	GO	1 out of 2	32.3675	downregulated	35	32.3675	8.8e-15
cellular response to nutrient levels	GO	2 out of 2	32.2579	upregulated	28	32.0163	1.2e-14	downregulated	1	0.24162	0.7854
trans-Golgi network	GO	1 out of 2	32.2427	downregulated	36	32.2427	9.9e-15
transferase activity, transferring alkyl or aryl (other than methyl) groups	GO	1 out of 2	32.212	downregulated	20	32.212	1e-14
hydrolase activity, acting on carbon-nitrogen (but not peptide) bonds	GO	2 out of 2	32.209	upregulated	22	28.1059	6.2e-13	upregulated	1	4.10312	0.0165
MHC class I protein complex	GO	2 out of 2	32.106	upregulated	8	29.6256	1.4e-13	downregulated	1	2.48044	0.0837
cerebellum development	GO	2 out of 2	32.0732	downregulated	24	27.929	7.4e-13	upregulated	1	4.14418	0.0159
developmental maturation	GO	2 out of 2	31.9646	downregulated	39	31.8573	1.5e-14	downregulated	1	0.107326	0.8982
growth factor activity	GO	1 out of 2	31.9292	upregulated	24	31.9292	1.4e-14
PDZ domain binding	GO	1 out of 2	31.9217	downregulated	28	31.9217	1.4e-14
caveola	GO	1 out of 2	31.8345	downregulated	25	31.8345	1.5e-14
antimicrobial humoral response	GO	2 out of 2	31.7041	upregulated	14	20.1539	1.8e-09	downregulated	3	11.5503	9.6e-06
extrinsic component of membrane	GO	2 out of 2	31.6978	upregulated	37	31.4246	2.3e-14	downregulated	1	0.273158	0.761
positive regulation of cation transmembrane transport	GO	2 out of 2	31.655	downregulated	28	29.2734	1.9e-13	downregulated	3	2.38169	0.0924
regulation of striated muscle tissue development	GO	1 out of 2	31.6308	downregulated	33	31.6308	1.8e-14
regulation of protein import	GO	2 out of 2	31.611	upregulated	19	26.6461	2.7e-12	downregulated	2	4.96494	0.007
regulation of protein localization to nucleus	GO	2 out of 2	31.5591	upregulated	24	27.4783	1.2e-12	downregulated	3	4.08082	0.0169
regulation of mitotic cell cycle phase transition	GO	2 out of 2	31.4868	upregulated	36	29.9829	9.5e-14	downregulated	2	1.50393	0.2223
axis specification	GO	2 out of 2	31.4529	downregulated	24	30.8292	4.1e-14	downregulated	1	0.623712	0.536
carboxylic acid transport	GO	1 out of 2	31.4147	upregulated	35	31.4147	2.3e-14
organic acid transport	GO	1 out of 2	31.4147	upregulated	35	31.4147	2.3e-14
negative regulation of intrinsic apoptotic signaling pathway	GO	1 out of 2	31.4142	upregulated	23	31.4142	2.3e-14
gastrulation	GO	1 out of 2	31.322	downregulated	30	31.322	2.5e-14
regulation of axon guidance	GO	1 out of 2	31.317	downregulated	18	31.317	2.5e-14
regulation of cell cycle phase transition	GO	2 out of 2	31.2485	upregulated	38	29.8342	1.1e-13	downregulated	2	1.41435	0.2431
establishment of organelle localization	GO	2 out of 2	31.0737	upregulated	42	31.0292	3.3e-14	downregulated	1	0.044558	0.9564
stem cell differentiation	GO	1 out of 2	31.0121	downregulated	33	31.0121	3.4e-14
response to temperature stimulus	GO	1 out of 2	30.9995	upregulated	28	30.9995	3.4e-14
regulation of tube diameter	GO	1 out of 2	30.9582	downregulated	31	30.9582	3.6e-14
regulation of blood vessel diameter	GO	1 out of 2	30.9582	downregulated	31	30.9582	3.6e-14
anchored component of membrane	GO	2 out of 2	30.951	downregulated	28	29.5033	1.5e-13	downregulated	2	1.44762	0.2351
response to ionizing radiation	GO	2 out of 2	30.9501	upregulated	25	30.1535	8e-14	downregulated	1	0.796622	0.4508
oxidoreductase activity, acting on paired donors, with incorporation or reduction of molecular oxygen	GO	1 out of 2	30.8985	downregulated	34	30.8985	3.8e-14
phosphatase binding	GO	2 out of 2	30.6548	downregulated	34	28.4859	4.3e-13	downregulated	1	2.16884	0.1143
regulation of ubiquitin-dependent protein catabolic process	GO	2 out of 2	30.6231	upregulated	27	29.9331	1e-13	downregulated	1	0.689959	0.5016
establishment or maintenance of cell polarity	GO	1 out of 2	30.5832	downregulated	34	30.5832	5.2e-14
regulation of myoblast fusion	GO	2 out of 2	30.5736	upregulated	10	23.6857	5.2e-11	downregulated	2	6.88789	0.001
placenta development	GO	1 out of 2	30.5584	upregulated	29	30.5584	5.4e-14	downregulated	1	0.252959	0.7765
cellular response to toxic substance	GO	1 out of 2	30.4867	downregulated	34	30.4867	5.8e-14
positive regulation of neutrophil migration	GO	1 out of 2	30.3821	upregulated	14	30.3821	6.4e-14
regulation of heart contraction	GO	1 out of 2	30.3482	downregulated	32	30.3482	6.6e-14
regulation of response to wounding	GO	2 out of 2	30.3471	upregulated	28	30.1061	8.4e-14	downregulated	1	0.241008	0.7858
regulation of response to DNA damage stimulus	GO	2 out of 2	30.2985	upregulated	30	29.1131	2.3e-13	downregulated	2	1.18544	0.3056
outer membrane	GO	1 out of 2	30.2777	downregulated	34	30.2777	7.1e-14	upregulated	1	3.61708	0.0269
organelle outer membrane	GO	1 out of 2	30.2777	downregulated	34	30.2777	7.1e-14	upregulated	1	3.61708	0.0269
determination of bilateral symmetry	GO	2 out of 2	30.2464	downregulated	27	29.8772	1.1e-13	downregulated	1	0.369231	0.6913
postsynaptic membrane	GO	1 out of 2	30.1933	downregulated	41	30.1933	7.7e-14
Golgi vesicle transport	GO	1 out of 2	30.1524	downregulated	35	30.1524	8e-14
MHC protein binding	GO	2 out of 2	30.0165	upregulated	13	27.7973	8.5e-13	downregulated	1	2.21917	0.1087
negative regulation of cysteine-type endopeptidase activity	GO	1 out of 2	29.9691	upregulated	22	29.9691	9.7e-14
regulation of hormone secretion	GO	2 out of 2	29.956	downregulated	42	28.6369	3.7e-13	downregulated	2	1.31915	0.2674
glutathione metabolic process	GO	1 out of 2	29.947	downregulated	17	29.947	9.9e-14
regulation of blood vessel size	GO	1 out of 2	29.9223	downregulated	32	29.9223	1e-13
cellular lipid catabolic process	GO	1 out of 2	29.8523	downregulated	31	29.8523	1.1e-13
regulation of tube size	GO	1 out of 2	29.7492	downregulated	32	29.7492	1.2e-13
ubiquitin-like protein ligase activity	GO	2 out of 2	29.741	upregulated	32	28.6932	3.5e-13	downregulated	1	1.04776	0.3507
amino acid transport	GO	1 out of 2	29.7352	upregulated	23	29.7352	1.2e-13
isomerase activity	GO	2 out of 2	29.5501	downregulated	28	27.1531	1.6e-12	upregulated	1	2.39697	0.091
regulation of carbohydrate metabolic process	GO	1 out of 2	29.4827	downregulated	30	29.4827	1.6e-13
carbohydrate derivative catabolic process	GO	2 out of 2	29.4722	upregulated	23	28.0643	6.5e-13	downregulated	2	1.40783	0.2447
inclusion body	GO	2 out of 2	29.4624	upregulated	18	24.861	1.6e-11	downregulated	3	4.60142	0.01
collagen trimer	GO	1 out of 2	29.4105	downregulated	20	29.4105	1.7e-13
endoplasmic reticulum unfolded protein response	GO	2 out of 2	29.3649	upregulated	15	28.2015	5.7e-13	downregulated	1	1.16346	0.3124
regulation of regulated secretory pathway	GO	2 out of 2	29.2659	upregulated	23	28.7857	3.2e-13	downregulated	1	0.480198	0.6187
neural precursor cell proliferation	GO	1 out of 2	29.2637	downregulated	22	29.2637	2e-13
mesenchymal cell development	GO	1 out of 2	29.0164	downregulated	23	29.0164	2.5e-13
ubiquitin ligase complex	GO	1 out of 2	29.0033	upregulated	36	29.0033	2.5e-13	downregulated	2	0.421313	0.6562
phosphoprotein phosphatase activity	GO	1 out of 2	28.983	downregulated	32	28.983	2.6e-13
polysaccharide metabolic process	GO	2 out of 2	28.9144	downregulated	19	28.129	6.1e-13	downregulated	1	0.7854	0.4559
positive regulation of proteasomal protein catabolic process	GO	1 out of 2	28.8982	upregulated	22	28.8982	2.8e-13
contractile fiber	GO	2 out of 2	28.8604	downregulated	35	26.9892	1.9e-12	downregulated	1	1.87116	0.1539
modified amino acid binding	GO	1 out of 2	28.7644	downregulated	24	28.7644	3.2e-13
stem cell development	GO	1 out of 2	28.7549	downregulated	23	28.7549	3.3e-13
CD4-positive, alpha-beta T cell activation	GO	2 out of 2	28.5738	upregulated	13	23.9997	3.8e-11	downregulated	1	4.57404	0.0103
transcriptional repressor activity, RNA polymerase II proximal promoter sequence-specific DNA binding	GO	2 out of 2	28.5706	upregulated	26	22.72	1.4e-10	downregulated	5	5.85061	0.0029
regulation of sequestering of calcium ion	GO	2 out of 2	28.5263	upregulated	23	27.2691	1.4e-12	downregulated	2	1.25722	0.2844
transferase activity, transferring pentosyl groups	GO	2 out of 2	28.3822	upregulated	10	19.625	3e-09	downregulated	4	8.75721	0.0002
regulation of NLRP3 inflammasome complex assembly	GO	2 out of 2	28.3485	upregulated	6	18.1884	1.3e-08	downregulated	3	10.1601	3.9e-05
hormone binding	GO	2 out of 2	28.3029	downregulated	21	24.0073	3.7e-11	upregulated	1	4.29564	0.0136
extracellular vesicle	GO	2 out of 2	28.1761	upregulated	19	26.3961	3.4e-12	downregulated	2	1.77996	0.1686
neural crest cell development	GO	1 out of 2	28.1387	downregulated	22	28.1387	6e-13
osteoblast differentiation	GO	1 out of 2	28.1353	downregulated	22	28.1353	6e-13	downregulated	1	0.635478	0.5297
polyol metabolic process	GO	1 out of 2	28.0766	downregulated	22	28.0766	6.4e-13
kinase inhibitor activity	GO	1 out of 2	28.0145	upregulated	17	28.0145	6.8e-13
peroxisomal membrane	GO	1 out of 2	28.0119	downregulated	16	28.0119	6.8e-13
fatty acid biosynthetic process	GO	1 out of 2	27.9813	downregulated	23	27.9813	7e-13
hemostasis	GO	2 out of 2	27.9218	upregulated	23	27.4279	1.2e-12	downregulated	1	0.49397	0.6102
cellular response to starvation	GO	2 out of 2	27.816	upregulated	23	27.4808	1.2e-12	downregulated	1	0.335185	0.7152
positive regulation of interleukin-6 secretion	GO	2 out of 2	27.8011	upregulated	9	19.8786	2.3e-09	downregulated	3	7.92257	0.0004
epidermis development	GO	2 out of 2	27.653	downregulated	36	26.6677	2.6e-12	downregulated	1	0.985335	0.3733
cell killing	GO	1 out of 2	27.638	upregulated	16	27.638	9.9e-13	downregulated	2	3.16364	0.0423
establishment of protein localization to organelle	GO	2 out of 2	27.6031	upregulated	35	26.8683	2.1e-12	downregulated	2	0.734869	0.4796
mitochondrial outer membrane	GO	1 out of 2	27.5476	upregulated	28	27.5476	1.1e-12	upregulated	1	3.69465	0.0249
transcriptional repressor activity, RNA polymerase II transcription regulatory region sequence-specific DNA binding	GO	2 out of 2	27.5321	downregulated	34	23.1149	9.1e-11	downregulated	5	4.41723	0.0121
Golgi membrane	GO	1 out of 2	27.5045	upregulated	31	27.5045	1.1e-12	downregulated	1	0.450763	0.6371
microtubule associated complex	GO	1 out of 2	27.4913	downregulated	28	27.4913	1.1e-12
regulation of nucleocytoplasmic transport	GO	2 out of 2	27.4843	upregulated	22	23.531	6e-11	downregulated	2	3.95331	0.0192
ear morphogenesis	GO	2 out of 2	27.4817	downregulated	25	23.3509	7.2e-11	upregulated	1	4.1308	0.0161
nuclear chromosome	GO	1 out of 2	27.4727	upregulated	58	27.4727	1.2e-12	downregulated	2	1.21052	0.298
myeloid cell homeostasis	GO	1 out of 2	27.4509	upregulated	24	27.4509	1.2e-12	downregulated	1	0.38357	0.6814
cargo receptor activity	GO	2 out of 2	27.4254	downregulated	19	24.0076	3.7e-11	upregulated	1	3.41784	0.0328
positive regulation of dendrite development	GO	1 out of 2	27.4235	downregulated	24	27.4235	1.2e-12
natural killer cell activation	GO	2 out of 2	27.4026	upregulated	17	26.3605	3.6e-12	downregulated	1	1.04207	0.3527
vesicle organization	GO	2 out of 2	27.3164	upregulated	31	27.1506	1.6e-12	downregulated	1	0.165771	0.8472
detection of biotic stimulus	GO	1 out of 2	27.2887	upregulated	12	27.2887	1.4e-12
ureteric bud development	GO	1 out of 2	27.2545	downregulated	22	27.2545	1.5e-12
embryonic epithelial tube formation	GO	1 out of 2	27.2474	downregulated	29	27.2474	1.5e-12
regulation of response to oxidative stress	GO	1 out of 2	27.1627	upregulated	20	27.1627	1.6e-12
RNA phosphodiester bond hydrolysis	GO	2 out of 2	27.1322	upregulated	24	26.3324	3.7e-12	downregulated	1	0.799786	0.4494
neuromuscular junction	GO	1 out of 2	27.1221	downregulated	20	27.1221	1.7e-12
regulation of muscle contraction	GO	1 out of 2	27.0935	downregulated	26	27.0935	1.7e-12
nucleobase-containing compound transport	GO	2 out of 2	27.0376	upregulated	28	26.6431	2.7e-12	downregulated	1	0.394521	0.674
glutathione binding	GO	1 out of 2	26.8865	downregulated	11	26.8865	2.1e-12
epithelial cell development	GO	1 out of 2	26.886	upregulated	30	26.886	2.1e-12	downregulated	1	0.124947	0.8825
phosphoprotein binding	GO	1 out of 2	26.8804	upregulated	21	26.8804	2.1e-12
tissue remodeling	GO	2 out of 2	26.8566	upregulated	22	26.3741	3.5e-12	downregulated	1	0.482581	0.6172
development of primary sexual characteristics	GO	2 out of 2	26.83	upregulated	30	26.6353	2.7e-12	downregulated	1	0.194709	0.8231
hydrolase activity, acting on carbon-nitrogen (but not peptide) bonds, in cyclic amidines	GO	2 out of 2	26.8096	upregulated	9	23.0869	9.4e-11	downregulated	2	3.72273	0.0242
regulation of cellular response to oxidative stress	GO	1 out of 2	26.7829	upregulated	19	26.7829	2.3e-12
cell-matrix adhesion	GO	1 out of 2	26.7357	upregulated	22	26.7357	2.4e-12
channel regulator activity	GO	2 out of 2	26.7352	downregulated	26	25.7592	6.5e-12	downregulated	1	0.976004	0.3768
male sex differentiation	GO	2 out of 2	26.6309	downregulated	27	26.281	3.9e-12	downregulated	1	0.349838	0.7048
regulation of embryonic development	GO	1 out of 2	26.4369	downregulated	26	26.4369	3.3e-12
memory	GO	1 out of 2	26.4226	upregulated	23	26.4226	3.3e-12
sterol metabolic process	GO	1 out of 2	26.3572	downregulated	24	26.3572	3.6e-12
regulation of RIG-I signaling pathway	GO	2 out of 2	26.3136	upregulated	8	20.3263	1.5e-09	downregulated	2	5.98729	0.0025
regulation of calcium ion transmembrane transport	GO	2 out of 2	26.2984	upregulated	24	25.1615	1.2e-11	downregulated	2	1.13688	0.3208
response to amyloid-beta	GO	2 out of 2	26.2946	upregulated	10	20.8758	8.6e-10	upregulated	1	5.41873	0.0044
glial cell development	GO	2 out of 2	26.267	downregulated	21	24.5033	2.3e-11	downregulated	1	1.76371	0.1714
blood coagulation	GO	2 out of 2	26.2564	upregulated	22	25.7438	6.6e-12	downregulated	1	0.512593	0.5989
cytoplasmic side of membrane	GO	1 out of 2	26.0727	upregulated	27	26.0727	4.8e-12
coagulation	GO	2 out of 2	26.0669	upregulated	22	25.5575	8e-12	downregulated	1	0.509428	0.6008
extrinsic apoptotic signaling pathway in absence of ligand	GO	1 out of 2	26.0541	upregulated	14	26.0541	4.8e-12
RNA transport	GO	2 out of 2	26.0214	upregulated	24	25.5018	8.4e-12	downregulated	1	0.519624	0.5947
response to mechanical stimulus	GO	2 out of 2	25.9949	downregulated	25	23.5523	5.9e-11	downregulated	1	2.44259	0.0869
leukocyte mediated cytotoxicity	GO	1 out of 2	25.9903	upregulated	13	25.9903	5.2e-12	downregulated	2	3.89039	0.0204
positive regulation of cell growth	GO	1 out of 2	25.8403	upregulated	27	25.8403	6e-12
nuclear transcription factor complex	GO	1 out of 2	25.8377	downregulated	33	25.8377	6e-12
positive regulation of ubiquitin-dependent protein catabolic process	GO	1 out of 2	25.7969	upregulated	20	25.7969	6.3e-12
regulation of cation channel activity	GO	2 out of 2	25.7678	downregulated	27	25.4832	8.6e-12	downregulated	1	0.28457	0.7523
renal tubule development	GO	2 out of 2	25.6855	downregulated	20	22.7355	1.3e-10	downregulated	2	2.94998	0.0523
establishment of RNA localization	GO	2 out of 2	25.6793	upregulated	24	25.1761	1.2e-11	downregulated	1	0.503265	0.6046
regulation of T-helper 17 type immune response	GO	2 out of 2	25.6711	upregulated	11	23.6992	5.1e-11	downregulated	1	1.97188	0.1392
gonad development	GO	2 out of 2	25.6582	upregulated	29	25.4536	8.8e-12	downregulated	1	0.204644	0.8149
regulation of organelle assembly	GO	2 out of 2	25.6165	downregulated	30	25.4134	9.2e-12	downregulated	1	0.203108	0.8162
collagen binding	GO	1 out of 2	25.596	downregulated	17	25.596	7.7e-12
neural tube formation	GO	1 out of 2	25.543	downregulated	26	25.543	8.1e-12
regulation of endothelial cell apoptotic process	GO	1 out of 2	25.52	upregulated	15	25.52	8.3e-12
skin epidermis development	GO	1 out of 2	25.4378	downregulated	21	25.4378	9e-12
endothelial cell differentiation	GO	1 out of 2	25.326	downregulated	20	25.326	1e-11
response to light stimulus	GO	2 out of 2	25.3063	downregulated	38	24.0076	3.7e-11	downregulated	2	1.29864	0.2729
negative regulation of reactive oxygen species metabolic process	GO	2 out of 2	25.2983	upregulated	14	23.4612	6.5e-11	downregulated	1	1.83712	0.1593
hair cycle process	GO	1 out of 2	25.2027	downregulated	22	25.2027	1.1e-11
transferase activity, transferring acyl groups	GO	1 out of 2	25.1398	downregulated	37	25.1398	1.2e-11
detoxification	GO	1 out of 2	25.0425	downregulated	22	25.0425	1.3e-11
energy derivation by oxidation of organic compounds	GO	1 out of 2	25.0328	downregulated	31	25.0328	1.3e-11
antigen binding	GO	1 out of 2	25.0237	upregulated	21	25.0237	1.4e-11	downregulated	6	11.517	1e-05
transferase activity, transferring acyl groups other than amino-acyl groups	GO	1 out of 2	24.9533	downregulated	34	24.9533	1.5e-11
ruffle	GO	1 out of 2	24.9247	upregulated	24	24.9247	1.5e-11	downregulated	1	0.942536	0.3896
response to steroid hormone	GO	1 out of 2	24.8766	upregulated	29	24.8766	1.6e-11
negative regulation of cell cycle G1/S phase transition	GO	2 out of 2	24.8376	upregulated	16	23.4427	6.6e-11	downregulated	1	1.39497	0.2478
regulation of postsynapse organization	GO	2 out of 2	24.8289	downregulated	17	20.3459	1.5e-09	upregulated	1	4.48305	0.0113
cysteine-type endopeptidase activity involved in apoptotic process	GO	1 out of 2	24.7946	upregulated	8	24.7946	1.7e-11
proteasome regulatory particle	GO	1 out of 2	24.7871	upregulated	11	24.7871	1.7e-11
magnesium ion binding	GO	1 out of 2	24.7806	downregulated	31	24.7806	1.7e-11
SH3 domain binding	GO	1 out of 2	24.7338	upregulated	23	24.7338	1.8e-11
RNA localization	GO	2 out of 2	24.5656	upregulated	25	24.1334	3.3e-11	downregulated	1	0.432166	0.6491
fat cell differentiation	GO	1 out of 2	24.5617	downregulated	24	24.5617	2.2e-11
actin filament bundle	GO	1 out of 2	24.4748	downregulated	19	24.4748	2.3e-11
organic acid transmembrane transport	GO	1 out of 2	24.4562	upregulated	25	24.4562	2.4e-11
carboxylic acid transmembrane transport	GO	1 out of 2	24.4562	upregulated	25	24.4562	2.4e-11
endosomal transport	GO	2 out of 2	24.4539	upregulated	24	20.8605	8.7e-10	upregulated	1	3.59343	0.0275
microtubule motor activity	GO	1 out of 2	24.4342	downregulated	20	24.4342	2.4e-11
ribonucleoprotein complex binding	GO	2 out of 2	24.407	upregulated	23	23.4645	6.4e-11	downregulated	1	0.942536	0.3896
protein kinase inhibitor activity	GO	1 out of 2	24.3611	upregulated	15	24.3611	2.6e-11
negative regulation of supramolecular fiber organization	GO	1 out of 2	24.3584	downregulated	26	24.3584	2.6e-11
heterophilic cell-cell adhesion via plasma membrane cell adhesion molecules	GO	2 out of 2	24.3078	upregulated	14	23.5124	6.1e-11	downregulated	1	0.79546	0.4514
transmembrane transporter complex	GO	1 out of 2	24.3053	downregulated	40	24.3053	2.8e-11
negative regulation of response to wounding	GO	1 out of 2	24.2516	downregulated	18	24.2516	2.9e-11
positive regulation of response to endoplasmic reticulum stress	GO	2 out of 2	24.1572	upregulated	10	18.8436	6.6e-09	upregulated	1	5.31356	0.0049
defense response to Gram-negative bacterium	GO	2 out of 2	24.1411	upregulated	17	21.0729	7e-10	downregulated	2	3.06819	0.0465
cellular response to amyloid-beta	GO	2 out of 2	24.1178	upregulated	9	18.6222	8.2e-09	upregulated	1	5.49557	0.0041
roof of mouth development	GO	1 out of 2	24.1102	downregulated	21	24.1102	3.4e-11
male gamete generation	GO	2 out of 2	24.0964	upregulated	50	23.4724	6.4e-11	downregulated	3	0.62403	0.5358
brush border	GO	1 out of 2	23.9828	downregulated	25	23.9828	3.8e-11
Wnt-protein binding	GO	1 out of 2	23.9258	downregulated	13	23.9258	4.1e-11
scaffold protein binding	GO	1 out of 2	23.9139	upregulated	17	23.9139	4.1e-11
spinal cord development	GO	1 out of 2	23.8933	downregulated	18	23.8933	4.2e-11
retina development in camera-type eye	GO	1 out of 2	23.8893	downregulated	27	23.8893	4.2e-11
glycoprotein biosynthetic process	GO	1 out of 2	23.8166	downregulated	32	23.8166	4.5e-11
positive regulation of tumor necrosis factor secretion	GO	2 out of 2	23.7646	upregulated	7	17.0871	3.8e-08	downregulated	2	6.67744	0.0013
regulation of phospholipid metabolic process	GO	1 out of 2	23.7358	upregulated	18	23.7358	4.9e-11
positive regulation of protein import	GO	1 out of 2	23.6021	upregulated	15	23.6021	5.6e-11
single-stranded RNA binding	GO	1 out of 2	23.5828	downregulated	21	23.5828	5.7e-11	downregulated	4	6.54636	0.0014
regulation of extrinsic apoptotic signaling pathway via death domain receptors	GO	1 out of 2	23.5724	upregulated	12	23.5724	5.8e-11
negative regulation of G1/S transition of mitotic cell cycle	GO	2 out of 2	23.5619	upregulated	15	22.1059	2.5e-10	downregulated	1	1.45603	0.2332
protein-containing complex scaffold activity	GO	1 out of 2	23.5605	downregulated	20	23.5605	5.9e-11
molting cycle	GO	1 out of 2	23.5543	downregulated	22	23.5543	5.9e-11
hair cycle	GO	1 out of 2	23.5543	downregulated	22	23.5543	5.9e-11
cellular detoxification	GO	1 out of 2	23.3904	downregulated	20	23.3904	6.9e-11
Golgi stack	GO	1 out of 2	23.3206	upregulated	18	23.3206	7.4e-11
action potential	GO	1 out of 2	23.2731	downregulated	20	23.2731	7.8e-11
racemase and epimerase activity	GO	1 out of 2	23.2214	downregulated	10	23.2214	8.2e-11
nuclease activity	GO	1 out of 2	23.2043	upregulated	26	23.2043	8.4e-11	downregulated	2	1.22476	0.2938
leukocyte adhesion to vascular endothelial cell	GO	1 out of 2	23.2016	upregulated	10	23.2016	8.4e-11
myosin complex	GO	1 out of 2	23.1894	downregulated	17	23.1894	8.5e-11
carboxylic ester hydrolase activity	GO	1 out of 2	23.1642	downregulated	26	23.1642	8.7e-11
embryonic heart tube development	GO	2 out of 2	23.1061	downregulated	19	22.5195	1.7e-10	downregulated	1	0.586531	0.5563
chemokine binding	GO	1 out of 2	23.0935	upregulated	12	23.0935	9.3e-11
intrinsic component of endoplasmic reticulum membrane	GO	2 out of 2	23.0727	upregulated	21	22.1671	2.4e-10	downregulated	1	0.905627	0.4043
regulation of cell junction assembly	GO	2 out of 2	23.001	downregulated	18	21.0177	7.4e-10	downregulated	1	1.98323	0.1376
positive regulation of protein localization to nucleus	GO	2 out of 2	22.9764	upregulated	17	22.3349	2e-10	downregulated	1	0.641472	0.5265
tetrapyrrole binding	GO	2 out of 2	22.9441	downregulated	26	20.3334	1.5e-09	downregulated	1	2.61066	0.0735
phosphatidylinositol phosphate binding	GO	1 out of 2	22.8444	upregulated	24	22.8444	1.2e-10
embryonic digit morphogenesis	GO	1 out of 2	22.7708	downregulated	18	22.7708	1.3e-10
programmed necrotic cell death	GO	1 out of 2	22.7512	upregulated	10	22.7512	1.3e-10
tissue homeostasis	GO	1 out of 2	22.7456	upregulated	25	22.7456	1.3e-10
striated muscle contraction	GO	1 out of 2	22.7226	downregulated	19	22.7226	1.4e-10
negative regulation of extrinsic apoptotic signaling pathway	GO	1 out of 2	22.6597	upregulated	19	22.6597	1.4e-10
translation	GO	2 out of 2	22.6357	upregulated	35	22.5656	1.6e-10	downregulated	1	0.0701237	0.9323
ERAD pathway	GO	1 out of 2	22.5996	upregulated	17	22.5996	1.5e-10
bone growth	GO	1 out of 2	22.5666	downregulated	13	22.5666	1.6e-10
response to cAMP	GO	2 out of 2	22.5547	downregulated	16	19.3345	4e-09	downregulated	1	3.22022	0.0399
dendrite development	GO	2 out of 2	22.2834	downregulated	21	18.367	1.1e-08	upregulated	1	3.91641	0.0199
positive regulation of myoblast fusion	GO	2 out of 2	22.183	upregulated	7	15.1282	2.7e-07	downregulated	1	7.05474	0.0009
regulation of adherens junction organization	GO	2 out of 2	22.1769	downregulated	15	19.9908	2.1e-09	downregulated	1	2.18615	0.1123
cytokine production involved in immune response	GO	1 out of 2	22.1655	upregulated	9	22.1655	2.4e-10
regeneration	GO	2 out of 2	22.1592	upregulated	15	19.126	4.9e-09	upregulated	1	3.03315	0.0482
cellular oxidant detoxification	GO	1 out of 2	22.1588	downregulated	19	22.1588	2.4e-10
nuclear transport	GO	2 out of 2	22.1507	upregulated	26	21.0394	7.3e-10	downregulated	2	1.1113	0.3291
neuron projection extension	GO	1 out of 2	22.1487	downregulated	17	22.1487	2.4e-10
macrophage migration	GO	1 out of 2	22.0828	upregulated	7	22.0828	2.6e-10
epithelial cell apoptotic process	GO	1 out of 2	22.0668	upregulated	11	22.0668	2.6e-10
monosaccharide binding	GO	1 out of 2	22.0272	downregulated	17	22.0272	2.7e-10
Golgi cisterna	GO	1 out of 2	22.0117	upregulated	15	22.0117	2.8e-10
regulation of extracellular matrix organization	GO	1 out of 2	21.9877	upregulated	12	21.9877	2.8e-10
regulation of multicellular organism growth	GO	1 out of 2	21.9829	downregulated	20	21.9829	2.8e-10
Ras guanyl-nucleotide exchange factor activity	GO	1 out of 2	21.9424	downregulated	23	21.9424	3e-10
steroid binding	GO	2 out of 2	21.93	downregulated	19	19.7252	2.7e-09	downregulated	1	2.20484	0.1103
lipid droplet	GO	2 out of 2	21.9119	downregulated	16	17.9275	1.6e-08	downregulated	1	3.98447	0.0186
deaminase activity	GO	2 out of 2	21.8018	upregulated	7	17.6941	2.1e-08	downregulated	2	4.10775	0.0164
oxidoreductase activity, acting on the CH-CH group of donors	GO	1 out of 2	21.8002	downregulated	15	21.8002	3.4e-10
response to xenobiotic stimulus	GO	1 out of 2	21.7976	downregulated	29	21.7976	3.4e-10
negative regulation of response to endoplasmic reticulum stress	GO	1 out of 2	21.7853	upregulated	12	21.7853	3.5e-10
negative regulation of viral release from host cell	GO	2 out of 2	21.7729	upregulated	6	15.8336	1.3e-07	downregulated	2	5.93932	0.0026
lymphocyte homeostasis	GO	1 out of 2	21.7335	upregulated	15	21.7335	3.6e-10
modification of morphology or physiology of other organism	GO	2 out of 2	21.7335	upregulated	19	20.531	1.2e-09	downregulated	1	1.20245	0.3005
cytokinesis	GO	1 out of 2	21.7122	downregulated	19	21.7122	3.7e-10
positive regulation of cytokine production involved in inflammatory response	GO	2 out of 2	21.7115	upregulated	8	18.201	1.2e-08	downregulated	1	3.51051	0.0299
regulation of sodium ion transmembrane transport	GO	2 out of 2	21.6849	downregulated	14	20.0966	1.9e-09	downregulated	1	1.58838	0.2043
regulation of sodium ion transmembrane transporter activity	GO	2 out of 2	21.6729	downregulated	13	19.9645	2.1e-09	downregulated	1	1.70833	0.1812
heme binding	GO	2 out of 2	21.657	downregulated	24	18.9757	5.7e-09	downregulated	1	2.68135	0.0685
anterior/posterior axis specification	GO	1 out of 2	21.6057	downregulated	15	21.6057	4.1e-10
reactive oxygen species metabolic process	GO	1 out of 2	21.5716	downregulated	20	21.5716	4.3e-10
negative regulation of sprouting angiogenesis	GO	1 out of 2	21.5669	downregulated	11	21.5669	4.3e-10
renal tubule morphogenesis	GO	1 out of 2	21.5397	downregulated	18	21.5397	4.4e-10
inflammatory response to antigenic stimulus	GO	1 out of 2	21.5339	upregulated	11	21.5339	4.4e-10	downregulated	2	3.59003	0.0276
midbrain development	GO	1 out of 2	21.5201	downregulated	14	21.5201	4.5e-10
cardiac muscle contraction	GO	1 out of 2	21.4978	downregulated	16	21.4978	4.6e-10
NADP binding	GO	1 out of 2	21.4886	downregulated	13	21.4886	4.7e-10
regulation of cilium assembly	GO	2 out of 2	21.4795	downregulated	15	20.5597	1.2e-09	downregulated	1	0.919815	0.3986
segmentation	GO	1 out of 2	21.4642	downregulated	21	21.4642	4.8e-10
positive regulation of cold-induced thermogenesis	GO	1 out of 2	21.4539	downregulated	18	21.4539	4.8e-10
viral life cycle	GO	1 out of 2	21.4491	upregulated	17	21.4491	4.8e-10
lipoprotein particle	GO	1 out of 2	21.4406	upregulated	11	21.4406	4.9e-10
vacuole organization	GO	2 out of 2	21.4054	downregulated	21	18.3047	1.1e-08	downregulated	2	3.10072	0.045
regulation of ERBB signaling pathway	GO	2 out of 2	21.386	upregulated	15	20.4909	1.3e-09	downregulated	1	0.895138	0.4086
regulation of DNA biosynthetic process	GO	2 out of 2	21.374	upregulated	19	20.4949	1.3e-09	downregulated	1	0.879115	0.4151
neuropilin binding	GO	1 out of 2	21.3429	downregulated	10	21.3429	5.4e-10
synaptic signaling	GO	1 out of 2	21.3378	downregulated	41	21.3378	5.4e-10
peptide biosynthetic process	GO	2 out of 2	21.2887	upregulated	35	21.2297	6e-10	downregulated	1	0.0589933	0.9427
vacuolar membrane	GO	1 out of 2	21.2187	upregulated	22	21.2187	6.1e-10
acylglycerol metabolic process	GO	1 out of 2	21.1948	downregulated	15	21.1948	6.2e-10
transferase activity, transferring glycosyl groups	GO	2 out of 2	21.1811	downregulated	31	18.4779	9.4e-09	downregulated	4	2.70327	0.067
exocrine system development	GO	1 out of 2	21.1603	downregulated	14	21.1603	6.5e-10
mitochondrial transport	GO	1 out of 2	21.1542	upregulated	23	21.1542	6.5e-10
dorsal/ventral pattern formation	GO	1 out of 2	21.1251	downregulated	20	21.1251	6.7e-10
protein binding, bridging	GO	2 out of 2	21.0858	upregulated	20	20.6006	1.1e-09	downregulated	1	0.48519	0.6156
cytolysis	GO	2 out of 2	21.0643	upregulated	7	18.3717	1.1e-08	downregulated	1	2.69257	0.0677
cytoskeleton-dependent cytokinesis	GO	1 out of 2	21.0182	downregulated	18	21.0182	7.4e-10
cell cycle phase transition	GO	1 out of 2	21.0051	upregulated	21	21.0051	7.5e-10
transcription coactivator activity	GO	1 out of 2	20.9037	upregulated	29	20.9037	8.3e-10	downregulated	2	0.833994	0.4343
neutral lipid metabolic process	GO	1 out of 2	20.8762	downregulated	15	20.8762	8.6e-10
positive regulation of epithelial cell apoptotic process	GO	1 out of 2	20.8618	upregulated	11	20.8618	8.7e-10
female sex differentiation	GO	2 out of 2	20.8541	upregulated	21	20.411	1.4e-09	downregulated	1	0.443073	0.6421
post-Golgi vesicle-mediated transport	GO	1 out of 2	20.8514	upregulated	17	20.8514	8.8e-10
extrinsic component of plasma membrane	GO	1 out of 2	20.7929	downregulated	26	20.7929	9.3e-10
molecular adaptor activity	GO	2 out of 2	20.7517	upregulated	22	20.3591	1.4e-09	downregulated	1	0.392677	0.6752
circadian rhythm	GO	2 out of 2	20.7367	upregulated	20	19.9517	2.2e-09	downregulated	1	0.784942	0.4561
peptidase activator activity	GO	1 out of 2	20.7325	upregulated	11	20.7325	9.9e-10
antioxidant activity	GO	1 out of 2	20.729	downregulated	18	20.729	9.9e-10
signal transduction by p53 class mediator	GO	2 out of 2	20.7204	downregulated	16	17.8908	1.7e-08	downregulated	2	2.82954	0.059
regulation of release of sequestered calcium ion into cytosol	GO	2 out of 2	20.715	upregulated	15	18.9029	6.2e-09	downregulated	2	1.81218	0.1633
muscle contraction	GO	1 out of 2	20.6727	downregulated	27	20.6727	1.1e-09
regulation of epidermis development	GO	1 out of 2	20.6339	upregulated	15	20.6339	1.1e-09
filopodium	GO	1 out of 2	20.6272	downregulated	19	20.6272	1.1e-09
neuron recognition	GO	1 out of 2	20.5771	downregulated	14	20.5771	1.2e-09
vesicle fusion	GO	2 out of 2	20.5203	upregulated	14	19.6989	2.8e-09	downregulated	1	0.82144	0.4398
cullin-RING ubiquitin ligase complex	GO	2 out of 2	20.5098	downregulated	25	20.1387	1.8e-09	downregulated	1	0.371073	0.69
regulation of organ growth	GO	1 out of 2	20.5016	downregulated	21	20.5016	1.2e-09
flavin adenine dinucleotide binding	GO	1 out of 2	20.4956	downregulated	17	20.4956	1.3e-09
negative regulation of mitotic cell cycle phase transition	GO	2 out of 2	20.4835	upregulated	20	19.6688	2.9e-09	downregulated	1	0.814619	0.4428
organelle fusion	GO	2 out of 2	20.4478	upregulated	16	19.831	2.4e-09	downregulated	1	0.616778	0.5397
response to nutrient	GO	2 out of 2	20.3804	upregulated	15	17.4192	2.7e-08	downregulated	2	2.96126	0.0518
inner ear morphogenesis	GO	2 out of 2	20.3795	downregulated	18	16.0658	1.1e-07	upregulated	1	4.31374	0.0134
neural tube closure	GO	1 out of 2	20.3789	downregulated	21	20.3789	1.4e-09
regulation of cell division	GO	1 out of 2	20.3551	downregulated	24	20.3551	1.4e-09
positive regulation of macrophage migration	GO	2 out of 2	20.353	upregulated	7	17.4753	2.6e-08	downregulated	1	2.87768	0.0563
response to stilbenoid	GO	2 out of 2	20.3044	upregulated	6	15.1337	2.7e-07	downregulated	2	5.17072	0.0057
CD8-positive, alpha-beta T cell activation	GO	1 out of 2	20.2964	upregulated	7	20.2964	1.5e-09
regulation of protein localization to membrane	GO	2 out of 2	20.2728	downregulated	24	19.4682	3.5e-09	downregulated	1	0.804557	0.4473
positive regulation of sprouting angiogenesis	GO	1 out of 2	20.2634	downregulated	12	20.2634	1.6e-09
embryonic pattern specification	GO	1 out of 2	20.2139	downregulated	16	20.2139	1.7e-09
sterol binding	GO	2 out of 2	20.21	downregulated	12	17.5058	2.5e-08	downregulated	1	2.70417	0.0669
sensory perception of pain	GO	1 out of 2	20.1979	downregulated	17	20.1979	1.7e-09
mRNA binding	GO	1 out of 2	20.1377	upregulated	29	20.1377	1.8e-09
positive regulation of response to wounding	GO	2 out of 2	20.1344	upregulated	13	19.3564	3.9e-09	downregulated	1	0.777999	0.4593
thiol-dependent ubiquitinyl hydrolase activity	GO	2 out of 2	20.1176	upregulated	17	18.5531	8.8e-09	downregulated	1	1.56453	0.2092
SMAD binding	GO	2 out of 2	20.0736	upregulated	16	18.9558	5.9e-09	downregulated	1	1.11777	0.327
interferon-gamma production	GO	1 out of 2	20.0516	upregulated	8	20.0516	2e-09
development of primary male sexual characteristics	GO	2 out of 2	20.0443	upregulated	19	19.5807	3.1e-09	downregulated	1	0.463621	0.629
execution phase of apoptosis	GO	2 out of 2	20.0436	upregulated	11	18.7511	7.2e-09	downregulated	1	1.29253	0.2746
aging	GO	2 out of 2	20.03	downregulated	26	16.5652	6.4e-08	downregulated	3	3.46479	0.0313
lipoprotein particle binding	GO	1 out of 2	19.9544	downregulated	10	19.9544	2.2e-09
ubiquitinyl hydrolase activity	GO	2 out of 2	19.9448	upregulated	17	18.3921	1e-08	downregulated	1	1.5527	0.2117
regulation of plasma lipoprotein particle levels	GO	1 out of 2	19.9223	downregulated	10	19.9223	2.2e-09
myosin binding	GO	2 out of 2	19.9114	downregulated	15	19.1504	4.8e-09	downregulated	1	0.761038	0.4672
NIK/NF-kappaB signaling	GO	1 out of 2	19.9103	upregulated	10	19.9103	2.3e-09
sarcoplasm	GO	1 out of 2	19.8799	downregulated	17	19.8799	2.3e-09
sterol transport	GO	1 out of 2	19.8685	downregulated	15	19.8685	2.4e-09
extracellular matrix structural constituent	GO	1 out of 2	19.8155	downregulated	13	19.8155	2.5e-09
chemical synaptic transmission	GO	1 out of 2	19.7759	downregulated	39	19.7759	2.6e-09
helicase activity	GO	1 out of 2	19.752	upregulated	20	19.752	2.6e-09	downregulated	3	3.23416	0.0394
monosaccharide metabolic process	GO	2 out of 2	19.7232	upregulated	21	18.0383	1.5e-08	downregulated	1	1.68491	0.1855
heart contraction	GO	1 out of 2	19.7109	downregulated	17	19.7109	2.8e-09
nucleus localization	GO	1 out of 2	19.7023	downregulated	11	19.7023	2.8e-09
response to antineoplastic agent	GO	1 out of 2	19.7016	upregulated	14	19.7016	2.8e-09
cerebellum morphogenesis	GO	1 out of 2	19.6035	downregulated	14	19.6035	3.1e-09
neuroblast proliferation	GO	1 out of 2	19.5343	downregulated	10	19.5343	3.3e-09
regulation of neurological system process	GO	1 out of 2	19.5034	upregulated	21	19.5034	3.4e-09
stem cell division	GO	2 out of 2	19.5003	downregulated	12	18.4553	9.7e-09	downregulated	1	1.04504	0.3517
metallopeptidase activity	GO	1 out of 2	19.4687	upregulated	20	19.4687	3.5e-09
membrane docking	GO	1 out of 2	19.449	upregulated	15	19.449	3.6e-09
response to alcohol	GO	1 out of 2	19.3875	downregulated	29	19.3875	3.8e-09
axoneme	GO	1 out of 2	19.3638	downregulated	21	19.3638	3.9e-09
detection of abiotic stimulus	GO	1 out of 2	19.3496	downregulated	17	19.3496	3.9e-09
regulation of cellular response to insulin stimulus	GO	1 out of 2	19.3284	downregulated	18	19.3284	4e-09
xenobiotic metabolic process	GO	1 out of 2	19.279	downregulated	18	19.279	4.2e-09
maintenance of protein location	GO	2 out of 2	19.2626	upregulated	16	17.0232	4e-08	downregulated	2	2.23932	0.1065
neurotransmitter transport	GO	1 out of 2	19.2331	upregulated	22	19.2331	4.4e-09
epithelial cell proliferation	GO	2 out of 2	19.2243	upregulated	17	18.6587	7.9e-09	downregulated	1	0.565619	0.568
establishment of cell polarity	GO	1 out of 2	19.203	downregulated	20	19.203	4.6e-09
ciliary plasm	GO	1 out of 2	19.2015	downregulated	21	19.2015	4.6e-09
isoprenoid metabolic process	GO	2 out of 2	19.1962	downregulated	14	14.51	5e-07	upregulated	1	4.6862	0.0092
positive regulation of response to DNA damage stimulus	GO	2 out of 2	19.1829	upregulated	16	18.6574	7.9e-09	downregulated	1	0.525506	0.5913
formation of primary germ layer	GO	1 out of 2	19.1768	downregulated	18	19.1768	4.7e-09
organic acid transmembrane transporter activity	GO	1 out of 2	19.0991	upregulated	21	19.0991	5.1e-09
insulin-like growth factor binding	GO	1 out of 2	19.0806	downregulated	8	19.0806	5.2e-09
iron ion import	GO	2 out of 2	19.0784	upregulated	7	16.9044	4.6e-08	downregulated	1	2.17394	0.1137
response to carbohydrate	GO	1 out of 2	19.037	downregulated	21	19.037	5.4e-09
energy reserve metabolic process	GO	1 out of 2	19.026	downregulated	14	19.026	5.5e-09
cellular potassium ion transport	GO	1 out of 2	18.9549	downregulated	22	18.9549	5.9e-09
potassium ion transmembrane transport	GO	1 out of 2	18.9549	downregulated	22	18.9549	5.9e-09
regulation of chemokine (C-X-C motif) ligand 2 production	GO	2 out of 2	18.8687	upregulated	6	15.4564	1.9e-07	downregulated	1	3.41228	0.033
negative regulation of muscle tissue development	GO	1 out of 2	18.8639	downregulated	15	18.8639	6.4e-09
intrinsic apoptotic signaling pathway by p53 class mediator	GO	2 out of 2	18.8609	upregulated	10	15.384	2.1e-07	downregulated	2	3.47686	0.0309
response to cold	GO	1 out of 2	18.847	upregulated	11	18.847	6.5e-09
drug transport	GO	1 out of 2	18.8184	upregulated	22	18.8184	6.7e-09
myelination	GO	2 out of 2	18.8084	downregulated	19	17.0995	3.7e-08	downregulated	1	1.70892	0.1811
nuclear migration	GO	1 out of 2	18.8036	downregulated	10	18.8036	6.8e-09
tRNA binding	GO	1 out of 2	18.7885	upregulated	13	18.7885	6.9e-09
protein complex involved in cell adhesion	GO	1 out of 2	18.7712	upregulated	11	18.7712	7e-09
cellular defense response	GO	2 out of 2	18.7382	upregulated	6	13.7265	1.1e-06	upregulated	1	5.01171	0.0067
peptide hormone binding	GO	1 out of 2	18.7241	downregulated	14	18.7241	7.4e-09
regulation of viral release from host cell	GO	2 out of 2	18.6969	upregulated	8	14.1265	7.3e-07	downregulated	2	4.57034	0.0104
establishment of planar polarity	GO	1 out of 2	18.6559	downregulated	10	18.6559	7.9e-09
nerve development	GO	1 out of 2	18.6424	downregulated	17	18.6424	8e-09
macroautophagy	GO	2 out of 2	18.6408	upregulated	14	15.0915	2.8e-07	downregulated	2	3.54936	0.0287
response to BMP	GO	1 out of 2	18.6403	downregulated	19	18.6403	8e-09
cellular response to BMP stimulus	GO	1 out of 2	18.6403	downregulated	19	18.6403	8e-09
regulation of membrane permeability	GO	1 out of 2	18.6203	upregulated	13	18.6203	8.2e-09
basal plasma membrane	GO	1 out of 2	18.5702	downregulated	11	18.5702	8.6e-09
hindbrain morphogenesis	GO	1 out of 2	18.551	downregulated	14	18.551	8.8e-09
positive regulation of lipid localization	GO	1 out of 2	18.5484	upregulated	16	18.5484	8.8e-09
ubiquitin conjugating enzyme activity	GO	2 out of 2	18.5267	upregulated	11	17.4868	2.5e-08	downregulated	1	1.03986	0.3535
cell maturation	GO	2 out of 2	18.4921	downregulated	24	18.2349	1.2e-08	downregulated	1	0.257157	0.7732
exocytic vesicle membrane	GO	1 out of 2	18.4475	downregulated	16	18.4475	9.7e-09
positive regulation of blood circulation	GO	1 out of 2	18.4471	downregulated	15	18.4471	9.7e-09
regulation of defense response to bacterium	GO	2 out of 2	18.4196	upregulated	6	13.7405	1.1e-06	upregulated	1	4.67906	0.0093
regulated exocytosis	GO	1 out of 2	18.4089	upregulated	18	18.4089	1e-08
cellular response to decreased oxygen levels	GO	1 out of 2	18.3671	downregulated	19	18.3671	1.1e-08
epidermal cell differentiation	GO	2 out of 2	18.3511	upregulated	19	16.878	4.7e-08	downregulated	1	1.47306	0.2292
hormone activity	GO	2 out of 2	18.3279	upregulated	15	14.9216	3.3e-07	upregulated	1	3.40623	0.0332
ensheathment of neurons	GO	2 out of 2	18.3252	downregulated	19	16.6509	5.9e-08	downregulated	1	1.67431	0.1874
axon ensheathment	GO	2 out of 2	18.3252	downregulated	19	16.6509	5.9e-08	downregulated	1	1.67431	0.1874
hormone secretion	GO	1 out of 2	18.3067	upregulated	15	18.3067	1.1e-08
DNA repair	GO	2 out of 2	18.3029	downregulated	41	18.2099	1.2e-08	downregulated	2	0.0929685	0.9112
protein N-terminus binding	GO	2 out of 2	18.2873	upregulated	18	16.3003	8.3e-08	downregulated	1	1.98697	0.1371
mesoderm development	GO	1 out of 2	18.2846	downregulated	19	18.2846	1.1e-08
endothelial cell development	GO	1 out of 2	18.284	upregulated	12	18.284	1.1e-08
positive regulation of cation channel activity	GO	2 out of 2	18.2602	downregulated	14	17.4334	2.7e-08	downregulated	1	0.826785	0.4375
animal organ formation	GO	1 out of 2	18.2207	downregulated	12	18.2207	1.2e-08
aorta development	GO	1 out of 2	18.2204	downregulated	13	18.2204	1.2e-08
post-anal tail morphogenesis	GO	1 out of 2	18.2059	downregulated	8	18.2059	1.2e-08
establishment of tissue polarity	GO	1 out of 2	18.2038	downregulated	10	18.2038	1.2e-08
microvillus	GO	1 out of 2	18.1518	downregulated	18	18.1518	1.3e-08
mitochondrial membrane organization	GO	1 out of 2	18.1447	upregulated	16	18.1447	1.3e-08
ATP-dependent microtubule motor activity	GO	1 out of 2	18.1173	downregulated	13	18.1173	1.4e-08
regulation of microtubule polymerization or depolymerization	GO	1 out of 2	18.1009	downregulated	17	18.1009	1.4e-08
enhancer sequence-specific DNA binding	GO	1 out of 2	18.0602	downregulated	20	18.0602	1.4e-08
learning	GO	2 out of 2	18.0552	upregulated	20	16.3314	8.1e-08	downregulated	1	1.7238	0.1784
cytoplasmic ribonucleoprotein granule	GO	1 out of 2	18.0376	upregulated	22	18.0376	1.5e-08
steroid biosynthetic process	GO	1 out of 2	18.0344	downregulated	19	18.0344	1.5e-08
toxin transport	GO	2 out of 2	17.9826	upregulated	11	16.0829	1e-07	downregulated	1	1.89965	0.1496
ubiquitin-like protein conjugating enzyme binding	GO	1 out of 2	17.962	upregulated	11	17.962	1.6e-08
adult behavior	GO	2 out of 2	17.9584	downregulated	24	15.9122	1.2e-07	upregulated	1	2.04623	0.1292
development of primary female sexual characteristics	GO	2 out of 2	17.9016	upregulated	17	17.3559	2.9e-08	downregulated	1	0.54567	0.5795
G1/S transition of mitotic cell cycle	GO	1 out of 2	17.901	upregulated	14	17.901	1.7e-08
actin filament	GO	1 out of 2	17.886	upregulated	18	17.886	1.7e-08
positive regulation of endothelial cell apoptotic process	GO	1 out of 2	17.8477	upregulated	8	17.8477	1.8e-08
actin filament bundle organization	GO	1 out of 2	17.8352	upregulated	14	17.8352	1.8e-08
mitochondrial matrix	GO	1 out of 2	17.806	downregulated	31	17.806	1.8e-08
keratinocyte differentiation	GO	2 out of 2	17.7962	upregulated	14	15.8603	1.3e-07	downregulated	1	1.93598	0.1443
regulation of substrate adhesion-dependent cell spreading	GO	1 out of 2	17.7634	upregulated	12	17.7634	1.9e-08
regulation of interleukin-8 secretion	GO	1 out of 2	17.7623	upregulated	8	17.7623	1.9e-08
regulation of vasoconstriction	GO	1 out of 2	17.7417	downregulated	14	17.7417	2e-08
dendrite morphogenesis	GO	1 out of 2	17.7383	downregulated	15	17.7383	2e-08
hepatocyte apoptotic process	GO	1 out of 2	17.7185	upregulated	7	17.7185	2e-08
negative regulation of synapse organization	GO	1 out of 2	17.7069	downregulated	9	17.7069	2e-08
cell cycle G1/S phase transition	GO	1 out of 2	17.6997	upregulated	14	17.6997	2.1e-08
cytokine biosynthetic process	GO	2 out of 2	17.6969	upregulated	5	14.0102	8.2e-07	downregulated	1	3.68663	0.0251
vesicle docking	GO	1 out of 2	17.6697	upregulated	13	17.6697	2.1e-08
blood vessel remodeling	GO	1 out of 2	17.6584	downregulated	12	17.6584	2.1e-08
maintenance of cell number	GO	2 out of 2	17.6443	downregulated	21	15.7288	1.5e-07	downregulated	1	1.91551	0.1473
calcium-dependent protein binding	GO	1 out of 2	17.5979	upregulated	14	17.5979	2.3e-08
phosphatase regulator activity	GO	1 out of 2	17.5657	downregulated	16	17.5657	2.4e-08
regulation of transforming growth factor beta receptor signaling pathway	GO	1 out of 2	17.5559	downregulated	18	17.5559	2.4e-08
cellular response to sterol	GO	1 out of 2	17.4955	downregulated	7	17.4955	2.5e-08
trabecula morphogenesis	GO	1 out of 2	17.4906	downregulated	13	17.4906	2.5e-08
RNA polymerase II transcription factor complex	GO	1 out of 2	17.485	downregulated	24	17.485	2.5e-08
kinase activator activity	GO	2 out of 2	17.4844	upregulated	12	12.6636	3.2e-06	downregulated	3	4.82081	0.0081
striated muscle cell development	GO	1 out of 2	17.4769	downregulated	21	17.4769	2.6e-08
negative regulation of cytokine production involved in inflammatory response	GO	2 out of 2	17.4097	upregulated	5	13.2869	1.7e-06	downregulated	1	4.12283	0.0162
determination of heart left/right asymmetry	GO	2 out of 2	17.3685	downregulated	14	16.5861	6.3e-08	downregulated	1	0.782328	0.4573
activation of cysteine-type endopeptidase activity	GO	1 out of 2	17.3582	upregulated	6	17.3582	2.9e-08
regulation of Notch signaling pathway	GO	1 out of 2	17.3556	downregulated	15	17.3556	2.9e-08
microtubule-based transport	GO	2 out of 2	17.2433	downregulated	21	16.9503	4.4e-08	downregulated	1	0.292997	0.746
cranial skeletal system development	GO	1 out of 2	17.1944	downregulated	15	17.1944	3.4e-08
myosin II complex	GO	1 out of 2	17.1921	downregulated	8	17.1921	3.4e-08
nucleoside phosphate catabolic process	GO	1 out of 2	17.1352	upregulated	16	17.1352	3.6e-08
integrin complex	GO	1 out of 2	17.0977	upregulated	10	17.0977	3.8e-08
pigmentation	GO	1 out of 2	17.0603	downregulated	17	17.0603	3.9e-08
amyloid-beta clearance	GO	1 out of 2	17.0344	upregulated	6	17.0344	4e-08
ribonucleoprotein granule	GO	1 out of 2	17.0279	upregulated	22	17.0279	4e-08
response to heat	GO	1 out of 2	17.0104	upregulated	16	17.0104	4.1e-08
inflammasome complex	GO	1 out of 2	17.0073	upregulated	7	17.0073	4.1e-08
L-alpha-amino acid transmembrane transport	GO	1 out of 2	16.9996	upregulated	13	16.9996	4.1e-08
positive regulation of anion transport	GO	1 out of 2	16.9506	upregulated	13	16.9506	4.3e-08
regulation of bone remodeling	GO	1 out of 2	16.9273	upregulated	12	16.9273	4.5e-08
localization within membrane	GO	1 out of 2	16.9196	upregulated	17	16.9196	4.5e-08
nucleus organization	GO	2 out of 2	16.9157	upregulated	14	12.9733	2.3e-06	downregulated	3	3.94237	0.0194
mitotic cell cycle phase transition	GO	1 out of 2	16.912	upregulated	18	16.912	4.5e-08
regulation of p38MAPK cascade	GO	1 out of 2	16.8992	upregulated	10	16.8992	4.6e-08
histone deacetylase complex	GO	1 out of 2	16.8869	downregulated	14	16.8869	4.6e-08
clathrin-coated pit	GO	1 out of 2	16.8414	upregulated	13	16.8414	4.9e-08
regulation of autophagosome maturation	GO	2 out of 2	16.8384	upregulated	3	8.88547	0.0001	downregulated	2	7.9529	0.0004
heat shock protein binding	GO	2 out of 2	16.821	upregulated	17	14.4313	5.4e-07	upregulated	1	2.38967	0.0917
vesicle docking involved in exocytosis	GO	1 out of 2	16.8002	upregulated	10	16.8002	5.1e-08
clathrin binding	GO	1 out of 2	16.7923	upregulated	12	16.7923	5.1e-08
vesicle localization	GO	2 out of 2	16.7803	upregulated	21	16.5837	6.3e-08	downregulated	1	0.1966	0.8215
ERBB signaling pathway	GO	1 out of 2	16.7142	upregulated	11	16.7142	5.5e-08
positive regulation of insulin secretion involved in cellular response to glucose stimulus	GO	1 out of 2	16.7115	downregulated	11	16.7115	5.5e-08
lipoprotein biosynthetic process	GO	2 out of 2	16.6963	downregulated	16	15.4508	1.9e-07	downregulated	1	1.24551	0.2878
midbody	GO	1 out of 2	16.6899	upregulated	19	16.6899	5.6e-08
stem cell population maintenance	GO	2 out of 2	16.6753	downregulated	20	14.728	4e-07	downregulated	1	1.94726	0.1427
regulation of T-helper 17 cell differentiation	GO	1 out of 2	16.6366	upregulated	8	16.6366	6e-08
adult locomotory behavior	GO	2 out of 2	16.5979	upregulated	15	14.0671	7.8e-07	upregulated	1	2.53081	0.0796
regulation of gliogenesis	GO	1 out of 2	16.5754	upregulated	19	16.5754	6.3e-08
cysteine-type endopeptidase regulator activity involved in apoptotic process	GO	1 out of 2	16.523	upregulated	10	16.523	6.7e-08
regulation of chromatin organization	GO	2 out of 2	16.5091	upregulated	22	15.967	1.2e-07	downregulated	1	0.542142	0.5815
antibiotic metabolic process	GO	1 out of 2	16.4626	downregulated	19	16.4626	7.1e-08
regulation of response to drug	GO	2 out of 2	16.4549	upregulated	15	12.2933	4.6e-06	upregulated	1	4.16151	0.0156
positive regulation of protein localization to membrane	GO	2 out of 2	16.4512	upregulated	14	15.2585	2.4e-07	downregulated	1	1.1927	0.3034
ovulation cycle	GO	1 out of 2	16.3989	upregulated	12	16.3989	7.6e-08
oxidoreductase activity, acting on peroxide as acceptor	GO	1 out of 2	16.3957	downregulated	13	16.3957	7.6e-08
protein self-association	GO	2 out of 2	16.3818	upregulated	10	12.2573	4.8e-06	downregulated	2	4.12453	0.0162
T-helper 17 cell differentiation	GO	1 out of 2	16.3813	upregulated	6	16.3813	7.7e-08
endoplasmic reticulum lumen	GO	2 out of 2	16.3432	upregulated	11	15.071	2.8e-07	downregulated	1	1.2722	0.2802
exopeptidase activity	GO	1 out of 2	16.3281	downregulated	17	16.3281	8.1e-08
dynein complex	GO	1 out of 2	16.301	downregulated	13	16.301	8.3e-08
mRNA transport	GO	2 out of 2	16.2655	upregulated	16	15.5774	1.7e-07	downregulated	1	0.688104	0.5025
digestive tract morphogenesis	GO	1 out of 2	16.2526	downregulated	13	16.2526	8.7e-08
positive regulation of sodium ion transmembrane transport	GO	2 out of 2	16.2214	downregulated	6	13.8916	9.3e-07	downregulated	1	2.32977	0.0973
establishment of vesicle localization	GO	2 out of 2	16.2154	upregulated	20	15.9945	1.1e-07	downregulated	1	0.220962	0.8017
skeletal muscle cell differentiation	GO	1 out of 2	16.1849	upregulated	11	16.1849	9.4e-08
carbohydrate catabolic process	GO	2 out of 2	16.1736	downregulated	14	15.4358	2e-07	downregulated	1	0.737737	0.4782
muscle cell development	GO	1 out of 2	16.1712	downregulated	22	16.1712	9.5e-08
amyloid-beta binding	GO	1 out of 2	16.1625	downregulated	13	16.1625	9.6e-08	upregulated	1	4.74588	0.0087
sodium ion transmembrane transport	GO	1 out of 2	16.1609	downregulated	21	16.1609	9.6e-08
semi-lunar valve development	GO	2 out of 2	16.0777	downregulated	8	14.6842	4.2e-07	downregulated	1	1.39346	0.2482
positive regulation of neural precursor cell proliferation	GO	1 out of 2	16.0474	downregulated	14	16.0474	1.1e-07
negative regulation of cellular response to transforming growth factor beta stimulus	GO	1 out of 2	15.9655	downregulated	13	15.9655	1.2e-07
positive regulation of plasma membrane bounded cell projection assembly	GO	2 out of 2	15.9565	downregulated	17	15.4327	2e-07	downregulated	1	0.523817	0.5923
negative regulation of epithelial cell apoptotic process	GO	1 out of 2	15.9446	upregulated	11	15.9446	1.2e-07
positive regulation of transcription from RNA polymerase II promoter in response to endoplasmic reticulum stress	GO	1 out of 2	15.9226	upregulated	6	15.9226	1.2e-07
basal part of cell	GO	1 out of 2	15.9042	downregulated	12	15.9042	1.2e-07
positive regulation of muscle tissue development	GO	1 out of 2	15.9037	downregulated	16	15.9037	1.2e-07
morphogenesis of a polarized epithelium	GO	1 out of 2	15.9016	downregulated	11	15.9016	1.2e-07
RNA polymerase II core promoter sequence-specific DNA binding	GO	2 out of 2	15.8624	upregulated	6	11.6426	8.8e-06	downregulated	1	4.21977	0.0147
amino acid binding	GO	2 out of 2	15.8405	downregulated	12	12.7424	2.9e-06	downregulated	1	3.09809	0.0451
nucleoside metabolic process	GO	2 out of 2	15.8335	upregulated	14	15.2406	2.4e-07	downregulated	1	0.592929	0.5527
phosphatidylinositol bisphosphate binding	GO	1 out of 2	15.8296	upregulated	16	15.8296	1.3e-07
autophagosome organization	GO	2 out of 2	15.7947	downregulated	11	11.3578	1.2e-05	downregulated	2	4.43688	0.0118
multicellular organism growth	GO	2 out of 2	15.7672	downregulated	19	15.432	2e-07	downregulated	1	0.335185	0.7152
positive regulation of viral life cycle	GO	2 out of 2	15.7437	upregulated	9	10.1335	4e-05	downregulated	3	5.61016	0.0037
regulation of potassium ion transmembrane transport	GO	1 out of 2	15.7307	downregulated	13	15.7307	1.5e-07
snoRNA binding	GO	2 out of 2	15.7297	upregulated	8	13.5772	1.3e-06	downregulated	1	2.15258	0.1162
positive regulation of p38MAPK cascade	GO	1 out of 2	15.6798	upregulated	8	15.6798	1.6e-07
visual behavior	GO	2 out of 2	15.6657	downregulated	13	13.091	2.1e-06	downregulated	1	2.57461	0.0762
neuromuscular process	GO	2 out of 2	15.6448	downregulated	17	11.491	1e-05	upregulated	1	4.15384	0.0157
positive regulation of autophagy of mitochondrion	GO	1 out of 2	15.643	upregulated	7	15.643	1.6e-07
cellular biogenic amine metabolic process	GO	2 out of 2	15.6423	downregulated	9	11.8059	7.5e-06	downregulated	1	3.83641	0.0216
regulation of neuron migration	GO	1 out of 2	15.6379	downregulated	12	15.6379	1.6e-07
positive regulation of viral process	GO	2 out of 2	15.6248	downregulated	13	11.0707	1.6e-05	downregulated	3	4.55407	0.0105
extracellular matrix binding	GO	1 out of 2	15.6227	downregulated	13	15.6227	1.6e-07
sensory perception of mechanical stimulus	GO	1 out of 2	15.5997	downregulated	32	15.5997	1.7e-07
protein phosphatase regulator activity	GO	1 out of 2	15.5841	downregulated	13	15.5841	1.7e-07
glutathione peroxidase activity	GO	1 out of 2	15.5233	downregulated	8	15.5233	1.8e-07
transcription corepressor activity	GO	1 out of 2	15.5064	downregulated	24	15.5064	1.8e-07
regulation of transcription regulatory region DNA binding	GO	2 out of 2	15.5056	upregulated	10	14.3431	5.9e-07	downregulated	1	1.16256	0.3127
calcium-dependent cell-cell adhesion via plasma membrane cell adhesion molecules	GO	1 out of 2	15.4945	downregulated	9	15.4945	1.9e-07
cellular response to fibroblast growth factor stimulus	GO	1 out of 2	15.4721	downregulated	12	15.4721	1.9e-07
negative regulation of cold-induced thermogenesis	GO	2 out of 2	15.4713	downregulated	11	14.4116	5.5e-07	downregulated	1	1.05968	0.3466
regulation of potassium ion transmembrane transporter activity	GO	1 out of 2	15.457	downregulated	11	15.457	1.9e-07
cardiac muscle cell action potential	GO	1 out of 2	15.4479	downregulated	10	15.4479	2e-07
cellular ketone metabolic process	GO	2 out of 2	15.4315	upregulated	11	12.141	5.3e-06	downregulated	1	3.29043	0.0372
modification-dependent protein binding	GO	1 out of 2	15.4145	upregulated	21	15.4145	2e-07
negative regulation of cellular protein localization	GO	2 out of 2	15.4069	upregulated	14	11.2663	1.3e-05	downregulated	2	4.1406	0.0159
nuclear receptor activity	GO	1 out of 2	15.3904	downregulated	11	15.3904	2.1e-07
transcription factor activity, direct ligand regulated sequence-specific DNA binding	GO	1 out of 2	15.3904	downregulated	11	15.3904	2.1e-07
lipid transporter activity	GO	1 out of 2	15.3426	downregulated	20	15.3426	2.2e-07
preribosome	GO	1 out of 2	15.3227	upregulated	13	15.3227	2.2e-07
membrane depolarization during action potential	GO	1 out of 2	15.3209	downregulated	7	15.3209	2.2e-07
spindle	GO	1 out of 2	15.3209	downregulated	30	15.3209	2.2e-07
regulation of synapse assembly	GO	1 out of 2	15.2729	downregulated	16	15.2729	2.3e-07
T cell selection	GO	2 out of 2	15.2479	upregulated	10	14.2058	6.8e-07	downregulated	1	1.04207	0.3527
cerebellar cortex development	GO	1 out of 2	15.2288	downregulated	13	15.2288	2.4e-07
pyridoxal phosphate binding	GO	1 out of 2	15.227	downregulated	12	15.227	2.4e-07
toxin metabolic process	GO	1 out of 2	15.2146	downregulated	8	15.2146	2.5e-07
positive regulation of response to oxidative stress	GO	1 out of 2	15.2135	upregulated	7	15.2135	2.5e-07
ligase activity	GO	1 out of 2	15.2075	downregulated	21	15.2075	2.5e-07
nucleotide catabolic process	GO	1 out of 2	15.182	upregulated	14	15.182	2.6e-07
regulation of autophagy of mitochondrion	GO	1 out of 2	15.1126	upregulated	9	15.1126	2.7e-07
feeding behavior	GO	1 out of 2	15.0761	downregulated	15	15.0761	2.8e-07
histone binding	GO	2 out of 2	15.0643	downregulated	25	12.8042	2.7e-06	downregulated	2	2.26006	0.1043
vasodilation	GO	1 out of 2	15.0478	downregulated	10	15.0478	2.9e-07
regulation of protein depolymerization	GO	1 out of 2	14.9831	downregulated	15	14.9831	3.1e-07
regulation of ATP metabolic process	GO	1 out of 2	14.9736	upregulated	12	14.9736	3.1e-07
platelet activation	GO	1 out of 2	14.9546	upregulated	11	14.9546	3.2e-07
monooxygenase activity	GO	1 out of 2	14.9473	downregulated	18	14.9473	3.2e-07
response to fibroblast growth factor	GO	1 out of 2	14.9097	downregulated	12	14.9097	3.3e-07
regulation of extrinsic apoptotic signaling pathway in absence of ligand	GO	1 out of 2	14.836	upregulated	10	14.836	3.6e-07
calcium-dependent phospholipid binding	GO	1 out of 2	14.832	upregulated	11	14.832	3.6e-07
response to ischemia	GO	1 out of 2	14.8015	upregulated	8	14.8015	3.7e-07
regulation of hepatocyte proliferation	GO	1 out of 2	14.7918	upregulated	6	14.7918	3.8e-07
regulation of macrophage apoptotic process	GO	2 out of 2	14.7703	upregulated	3	11.2642	1.3e-05	downregulated	1	3.5061	0.03
nuclear matrix	GO	2 out of 2	14.765	downregulated	15	13.6764	1.1e-06	downregulated	1	1.08855	0.3367
protein tyrosine kinase binding	GO	1 out of 2	14.7495	downregulated	15	14.7495	3.9e-07
positive regulation of protein polyubiquitination	GO	1 out of 2	14.7488	upregulated	5	14.7488	3.9e-07
cellular aldehyde metabolic process	GO	2 out of 2	14.7464	downregulated	10	9.75088	5.8e-05	upregulated	1	4.99554	0.0068
negative regulation of viral-induced cytoplasmic pattern recognition receptor signaling pathway	GO	2 out of 2	14.7276	upregulated	5	12.2004	5e-06	downregulated	1	2.52719	0.0799
oxidoreductase complex	GO	1 out of 2	14.7202	downregulated	16	14.7202	4e-07
chemoattractant activity	GO	2 out of 2	14.6645	upregulated	8	12.3465	4.3e-06	downregulated	1	2.31801	0.0985
RNA phosphodiester bond hydrolysis, exonucleolytic	GO	2 out of 2	14.6573	upregulated	8	12.6861	3.1e-06	downregulated	1	1.97124	0.1393
regulation of endoplasmic reticulum stress-induced intrinsic apoptotic signaling pathway	GO	1 out of 2	14.6258	upregulated	8	14.6258	4.4e-07
regulation of vascular endothelial growth factor signaling pathway	GO	1 out of 2	14.5833	downregulated	7	14.5833	4.6e-07
regulation of circadian rhythm	GO	2 out of 2	14.5677	downregulated	16	13.6388	1.2e-06	downregulated	1	0.92891	0.395
oxidoreductase activity, acting on the aldehyde or oxo group of donors, NAD or NADP as acceptor	GO	2 out of 2	14.5631	downregulated	7	9.24972	9.6e-05	upregulated	1	5.31337	0.0049
energy homeostasis	GO	1 out of 2	14.5323	downregulated	9	14.5323	4.9e-07
positive regulation of substrate adhesion-dependent cell spreading	GO	1 out of 2	14.4704	upregulated	9	14.4704	5.2e-07
dioxygenase activity	GO	2 out of 2	14.4664	downregulated	13	11.5055	1e-05	downregulated	1	2.96092	0.0518
ribonucleoprotein complex biogenesis	GO	2 out of 2	14.4077	downregulated	36	13.9746	8.5e-07	downregulated	2	0.433134	0.6485
RNA polymerase II transcription factor binding	GO	1 out of 2	14.3896	downregulated	21	14.3896	5.6e-07
blastocyst development	GO	1 out of 2	14.3566	upregulated	14	14.3566	5.8e-07
cardiac muscle cell action potential involved in contraction	GO	1 out of 2	14.3566	downregulated	8	14.3566	5.8e-07
positive regulation of cellular response to oxidative stress	GO	1 out of 2	14.3492	upregulated	6	14.3492	5.9e-07
extrinsic component of cytoplasmic side of plasma membrane	GO	1 out of 2	14.3243	upregulated	14	14.3243	6e-07
actin polymerization or depolymerization	GO	1 out of 2	14.3103	upregulated	10	14.3103	6.1e-07
regulation of non-canonical Wnt signaling pathway	GO	1 out of 2	14.3018	downregulated	7	14.3018	6.1e-07
regulation of response to reactive oxygen species	GO	1 out of 2	14.2555	downregulated	10	14.2555	6.4e-07
apicolateral plasma membrane	GO	1 out of 2	14.2486	downregulated	8	14.2486	6.5e-07
neurotransmitter metabolic process	GO	1 out of 2	14.2464	downregulated	12	14.2464	6.5e-07
regulation of cell fate specification	GO	1 out of 2	14.2332	downregulated	6	14.2332	6.6e-07
response to ethanol	GO	1 out of 2	14.2093	downregulated	15	14.2093	6.7e-07
isoprenoid biosynthetic process	GO	2 out of 2	14.2016	upregulated	6	8.60092	0.0002	upregulated	1	5.60064	0.0037
negative regulation of cellular protein catabolic process	GO	2 out of 2	14.1907	downregulated	14	13.0423	2.2e-06	downregulated	1	1.14832	0.3172
negative regulation of response to oxidative stress	GO	1 out of 2	14.188	upregulated	11	14.188	6.9e-07
SNARE binding	GO	1 out of 2	14.1861	upregulated	15	14.1861	6.9e-07
positive regulation of stem cell proliferation	GO	1 out of 2	14.1756	downregulated	12	14.1756	7e-07
RNA polymerase II activating transcription factor binding	GO	1 out of 2	14.1755	downregulated	11	14.1755	7e-07
DNA catabolic process	GO	2 out of 2	14.1356	upregulated	5	8.97845	0.0001	downregulated	2	5.15719	0.0058
endocrine system development	GO	1 out of 2	14.1328	downregulated	19	14.1328	7.3e-07
proteasome core complex	GO	1 out of 2	14.1011	upregulated	7	14.1011	7.5e-07
endoderm development	GO	1 out of 2	14.0939	downregulated	13	14.0939	7.6e-07
hydro-lyase activity	GO	1 out of 2	14.0909	downregulated	12	14.0909	7.6e-07
body morphogenesis	GO	1 out of 2	14.077	downregulated	12	14.077	7.7e-07
calcium ion transmembrane import into cytosol	GO	1 out of 2	14.0756	upregulated	11	14.0756	7.7e-07
NADPH oxidase complex	GO	1 out of 2	14.02	upregulated	5	14.02	8.2e-07
cardiac muscle cell contraction	GO	1 out of 2	14.0197	downregulated	8	14.0197	8.2e-07
voltage-gated sodium channel complex	GO	1 out of 2	14.0186	downregulated	4	14.0186	8.2e-07
positive regulation of interleukin-8 secretion	GO	1 out of 2	14.0129	upregulated	5	14.0129	8.2e-07
cortical actin cytoskeleton	GO	1 out of 2	14.0028	downregulated	15	14.0028	8.3e-07
cellular glucose homeostasis	GO	1 out of 2	13.9922	downregulated	14	13.9922	8.4e-07
negative regulation of mRNA catabolic process	GO	1 out of 2	13.93	upregulated	10	13.93	8.9e-07
transferase activity, transferring sulfur-containing groups	GO	1 out of 2	13.9284	downregulated	12	13.9284	8.9e-07
germ cell development	GO	2 out of 2	13.8915	downregulated	31	13.0115	2.2e-06	downregulated	1	0.880002	0.4148
cyclin-dependent protein serine/threonine kinase regulator activity	GO	1 out of 2	13.8887	upregulated	10	13.8887	9.3e-07
microfibril	GO	1 out of 2	13.8847	downregulated	6	13.8847	9.3e-07
multicellular organismal response to stress	GO	2 out of 2	13.7969	downregulated	13	10.9761	1.7e-05	downregulated	1	2.82079	0.0596
lipopolysaccharide binding	GO	1 out of 2	13.7646	upregulated	7	13.7646	1.1e-06
regulation of developmental pigmentation	GO	1 out of 2	13.7596	downregulated	7	13.7596	1.1e-06
nuclear ubiquitin ligase complex	GO	1 out of 2	13.7573	downregulated	10	13.7573	1.1e-06
positive regulation of chromosome organization	GO	2 out of 2	13.7552	upregulated	18	13.1689	1.9e-06	downregulated	1	0.586288	0.5564
transcription cofactor binding	GO	1 out of 2	13.7276	downregulated	11	13.7276	1.1e-06
ribosome binding	GO	1 out of 2	13.7212	upregulated	11	13.7212	1.1e-06
regulation of cardiac muscle cell differentiation	GO	1 out of 2	13.7013	downregulated	9	13.7013	1.1e-06
chaperone binding	GO	1 out of 2	13.6538	upregulated	14	13.6538	1.2e-06
female gamete generation	GO	1 out of 2	13.6329	upregulated	16	13.6329	1.2e-06
negative regulation of vascular smooth muscle cell proliferation	GO	1 out of 2	13.5949	downregulated	7	13.5949	1.2e-06
ornithine metabolic process	GO	2 out of 2	13.5585	upregulated	3	6.80374	0.0011	upregulated	1	6.75473	0.0012
regulation of stem cell differentiation	GO	2 out of 2	13.5478	downregulated	12	12.7097	3e-06	downregulated	1	0.83808	0.4325
modulation by virus of host morphology or physiology	GO	1 out of 2	13.5465	upregulated	6	13.5465	1.3e-06
negative regulation of voltage-gated potassium channel activity	GO	1 out of 2	13.5317	downregulated	4	13.5317	1.3e-06
purinergic nucleotide receptor signaling pathway	GO	1 out of 2	13.5188	upregulated	6	13.5188	1.3e-06
cerebellar cortex morphogenesis	GO	1 out of 2	13.5096	downregulated	10	13.5096	1.4e-06
Golgi-associated vesicle	GO	1 out of 2	13.4851	downregulated	18	13.4851	1.4e-06
regulation of gene expression, epigenetic	GO	2 out of 2	13.4747	upregulated	21	13.2585	1.7e-06	downregulated	1	0.216221	0.8056
protein localization to cilium	GO	1 out of 2	13.4408	downregulated	10	13.4408	1.5e-06
dystrophin-associated glycoprotein complex	GO	1 out of 2	13.4368	downregulated	5	13.4368	1.5e-06
hormone receptor binding	GO	2 out of 2	13.4327	downregulated	20	11.1289	1.5e-05	downregulated	1	2.30377	0.0999
regulation of actomyosin structure organization	GO	1 out of 2	13.3831	upregulated	13	13.3831	1.5e-06
positive regulation of cell junction assembly	GO	1 out of 2	13.3772	downregulated	9	13.3772	1.6e-06
female pregnancy	GO	2 out of 2	13.3708	upregulated	14	12.8667	2.6e-06	downregulated	1	0.50414	0.604
serine/threonine protein kinase complex	GO	1 out of 2	13.3392	upregulated	14	13.3392	1.6e-06
membrane invagination	GO	2 out of 2	13.3187	upregulated	14	8.82113	0.0001	upregulated	1	4.49759	0.0111
RNA polymerase II distal enhancer sequence-specific DNA binding	GO	1 out of 2	13.3099	downregulated	15	13.3099	1.7e-06
embryonic cranial skeleton morphogenesis	GO	1 out of 2	13.2975	downregulated	11	13.2975	1.7e-06
negative regulation of reactive oxygen species biosynthetic process	GO	1 out of 2	13.2768	upregulated	7	13.2768	1.7e-06
mitochondrion localization	GO	2 out of 2	13.2747	downregulated	10	12.2373	4.8e-06	downregulated	1	1.0374	0.3544
regulation of neurotransmitter receptor activity	GO	1 out of 2	13.2746	downregulated	12	13.2746	1.7e-06
positive T cell selection	GO	1 out of 2	13.2644	upregulated	8	13.2644	1.7e-06
hydrolase activity, acting on carbon-nitrogen (but not peptide) bonds, in linear amides	GO	1 out of 2	13.2318	upregulated	12	13.2318	1.8e-06
thiolester hydrolase activity	GO	1 out of 2	13.2259	downregulated	10	13.2259	1.8e-06
nitrogen cycle metabolic process	GO	2 out of 2	13.2235	upregulated	3	6.74062	0.0012	upregulated	1	6.48291	0.0015
SNAP receptor activity	GO	1 out of 2	13.1661	upregulated	8	13.1661	1.9e-06
positive regulation of extracellular matrix organization	GO	1 out of 2	13.1531	upregulated	6	13.1531	1.9e-06
negative regulation of protein localization to nucleus	GO	2 out of 2	13.1526	upregulated	5	6.58577	0.0014	downregulated	2	6.56683	0.0014
negative regulation of extrinsic apoptotic signaling pathway via death domain receptors	GO	1 out of 2	13.1446	upregulated	6	13.1446	2e-06
ventral spinal cord development	GO	1 out of 2	13.1367	downregulated	10	13.1367	2e-06
opsonin binding	GO	1 out of 2	13.0751	upregulated	6	13.0751	2.1e-06
chemical homeostasis within a tissue	GO	1 out of 2	13.0371	downregulated	6	13.0371	2.2e-06
adenylate cyclase activity	GO	1 out of 2	12.9927	downregulated	6	12.9927	2.3e-06
regulation of heart morphogenesis	GO	1 out of 2	12.9926	downregulated	10	12.9926	2.3e-06
translation factor activity, RNA binding	GO	1 out of 2	12.9924	upregulated	12	12.9924	2.3e-06
ER to Golgi vesicle-mediated transport	GO	1 out of 2	12.9507	upregulated	15	12.9507	2.4e-06
peptide hormone secretion	GO	1 out of 2	12.913	downregulated	11	12.913	2.5e-06
superoxide metabolic process	GO	1 out of 2	12.9013	upregulated	7	12.9013	2.5e-06
core promoter binding	GO	2 out of 2	12.8923	upregulated	7	9.35874	8.6e-05	downregulated	1	3.53352	0.0292
protein import	GO	2 out of 2	12.8785	upregulated	14	11.2952	1.2e-05	downregulated	2	1.58328	0.2053
muscle fiber development	GO	1 out of 2	12.8542	downregulated	12	12.8542	2.6e-06
sialylation	GO	1 out of 2	12.8296	downregulated	7	12.8296	2.7e-06
promoter-specific chromatin binding	GO	2 out of 2	12.8198	upregulated	8	9.32649	8.9e-05	downregulated	1	3.49327	0.0304
transmission of nerve impulse	GO	1 out of 2	12.7997	downregulated	10	12.7997	2.8e-06
negative regulation of oxidative stress-induced cell death	GO	1 out of 2	12.7733	upregulated	9	12.7733	2.8e-06
mitochondrial intermembrane space	GO	1 out of 2	12.7704	downregulated	13	12.7704	2.8e-06
negative regulation of ubiquitin-dependent protein catabolic process	GO	2 out of 2	12.7646	downregulated	10	11.1885	1.4e-05	downregulated	1	1.5761	0.2068
bone remodeling	GO	2 out of 2	12.7578	upregulated	8	11.5539	9.6e-06	downregulated	1	1.20392	0.3
regulation of NMDA receptor activity	GO	1 out of 2	12.701	downregulated	7	12.701	3e-06
protein kinase complex	GO	1 out of 2	12.6986	upregulated	15	12.6986	3.1e-06
apoptotic process involved in development	GO	1 out of 2	12.6757	upregulated	7	12.6757	3.1e-06
negative regulation of DNA biosynthetic process	GO	2 out of 2	12.6715	upregulated	8	10.8849	1.9e-05	downregulated	1	1.7866	0.1675
core promoter sequence-specific DNA binding	GO	2 out of 2	12.6659	upregulated	6	8.87525	0.0001	downregulated	1	3.79064	0.0226
negative regulation of cellular response to oxidative stress	GO	1 out of 2	12.6653	upregulated	10	12.6653	3.2e-06
regulation of bone development	GO	2 out of 2	12.6555	downregulated	5	10.9299	1.8e-05	downregulated	1	1.72558	0.1781
regulation of calcium ion transmembrane transporter activity	GO	2 out of 2	12.6204	upregulated	11	11.9387	6.5e-06	downregulated	1	0.68165	0.5058
negative regulation of proteolysis involved in cellular protein catabolic process	GO	2 out of 2	12.6111	downregulated	12	11.3376	1.2e-05	downregulated	1	1.27346	0.2799
positive regulation of transcription regulatory region DNA binding	GO	2 out of 2	12.6032	upregulated	5	10.7286	2.2e-05	downregulated	1	1.87458	0.1534
genitalia development	GO	1 out of 2	12.5997	downregulated	11	12.5997	3.4e-06
presynapse assembly	GO	1 out of 2	12.5464	downregulated	5	12.5464	3.6e-06
vitamin metabolic process	GO	1 out of 2	12.5243	downregulated	10	12.5243	3.6e-06
reflex	GO	2 out of 2	12.5065	downregulated	4	6.68298	0.0013	upregulated	1	5.82354	0.003
G-protein coupled purinergic nucleotide receptor signaling pathway	GO	1 out of 2	12.504	upregulated	5	12.504	3.7e-06
negative regulation of endoplasmic reticulum stress-induced intrinsic apoptotic signaling pathway	GO	1 out of 2	12.4997	upregulated	6	12.4997	3.7e-06
positive regulation of adherens junction organization	GO	1 out of 2	12.4393	downregulated	8	12.4393	4e-06
positive regulation of defense response to bacterium	GO	2 out of 2	12.4127	upregulated	4	9.88546	5.1e-05	downregulated	1	2.52719	0.0799
peptidyl-tyrosine autophosphorylation	GO	1 out of 2	12.3847	upregulated	8	12.3847	4.2e-06
amine catabolic process	GO	2 out of 2	12.3813	upregulated	3	7.31367	0.0007	downregulated	1	5.06765	0.0063
natural killer cell mediated cytotoxicity	GO	2 out of 2	12.3729	upregulated	5	9.76961	5.7e-05	downregulated	1	2.60328	0.074
positive regulation of transcription from RNA polymerase II promoter in response to stress	GO	1 out of 2	12.3634	upregulated	7	12.3634	4.3e-06
negative regulation of dendrite development	GO	1 out of 2	12.3556	downregulated	9	12.3556	4.3e-06
polysome	GO	1 out of 2	12.3527	downregulated	13	12.3527	4.3e-06
membrane coat	GO	1 out of 2	12.3365	upregulated	14	12.3365	4.4e-06
lamin binding	GO	1 out of 2	12.2866	downregulated	6	12.2866	4.6e-06
negative regulation of cellular response to insulin stimulus	GO	1 out of 2	12.2766	downregulated	10	12.2766	4.7e-06
positive regulation of neuron migration	GO	1 out of 2	12.2674	downregulated	7	12.2674	4.7e-06
clathrin coat	GO	1 out of 2	12.2567	upregulated	10	12.2567	4.8e-06
cell redox homeostasis	GO	1 out of 2	12.2561	upregulated	10	12.2561	4.8e-06
ribonucleoprotein complex assembly	GO	2 out of 2	12.2363	downregulated	22	12.051	5.8e-06	downregulated	1	0.1853	0.8309
positive regulation of organelle assembly	GO	2 out of 2	12.2258	upregulated	11	11.5522	9.6e-06	downregulated	1	0.67355	0.5099
polysaccharide binding	GO	1 out of 2	12.1652	downregulated	7	12.1652	5.2e-06
ovarian follicle development	GO	1 out of 2	12.1625	downregulated	11	12.1625	5.2e-06
regulation of endoplasmic reticulum unfolded protein response	GO	1 out of 2	12.1606	upregulated	6	12.1606	5.2e-06
ovulation cycle process	GO	1 out of 2	12.1513	upregulated	9	12.1513	5.3e-06
regulation of long-term synaptic potentiation	GO	1 out of 2	12.1464	downregulated	10	12.1464	5.3e-06
peripheral nervous system development	GO	2 out of 2	12.1391	downregulated	11	10.1307	4e-05	downregulated	1	2.00838	0.1342
regulation of heart rate by cardiac conduction	GO	1 out of 2	12.0791	downregulated	8	12.0791	5.7e-06
oxidoreductase activity, acting on the CH-CH group of donors, NAD or NADP as acceptor	GO	1 out of 2	12.0592	downregulated	7	12.0592	5.8e-06
response to amino acid starvation	GO	2 out of 2	12.0413	upregulated	8	11.0348	1.6e-05	downregulated	1	1.0065	0.3655
positive regulation of cell cycle phase transition	GO	1 out of 2	12.0258	downregulated	14	12.0258	6e-06
cysteine-type endopeptidase inhibitor activity involved in apoptotic process	GO	1 out of 2	12.0019	upregulated	7	12.0019	6.1e-06
negative regulation of cardiocyte differentiation	GO	1 out of 2	11.9649	downregulated	6	11.9649	6.4e-06
sulfotransferase activity	GO	1 out of 2	11.962	downregulated	9	11.962	6.4e-06
positive regulation of mitotic cell cycle phase transition	GO	1 out of 2	11.9597	downregulated	13	11.9597	6.4e-06
SNARE complex	GO	1 out of 2	11.9436	upregulated	9	11.9436	6.5e-06
positive regulation of sodium ion transmembrane transporter activity	GO	2 out of 2	11.9316	downregulated	4	9.39257	8.3e-05	downregulated	1	2.53905	0.0789
peroxisome organization	GO	1 out of 2	11.9252	downregulated	8	11.9252	6.6e-06
oxidoreductase activity, acting on the CH-NH2 group of donors	GO	1 out of 2	11.9197	upregulated	7	11.9197	6.7e-06
positive regulation of endothelial cell chemotaxis	GO	1 out of 2	11.8973	downregulated	6	11.8973	6.8e-06
carbon-carbon lyase activity	GO	1 out of 2	11.8965	downregulated	10	11.8965	6.8e-06
reactive oxygen species biosynthetic process	GO	1 out of 2	11.888	upregulated	6	11.888	6.9e-06
axonal transport	GO	2 out of 2	11.8813	upregulated	9	11.004	1.7e-05	downregulated	1	0.877281	0.4159
cyclin binding	GO	2 out of 2	11.8542	downregulated	7	9.07081	0.0001	downregulated	1	2.78335	0.0618
kinesin complex	GO	1 out of 2	11.8296	downregulated	11	11.8296	7.3e-06
structural constituent of muscle	GO	1 out of 2	11.8041	downregulated	5	11.8041	7.5e-06
drug transmembrane transporter activity	GO	1 out of 2	11.7977	downregulated	15	11.7977	7.5e-06
biomineral tissue development	GO	1 out of 2	11.7941	downregulated	10	11.7941	7.5e-06
endoplasmic reticulum-Golgi intermediate compartment	GO	1 out of 2	11.7898	upregulated	11	11.7898	7.6e-06
positive regulation of regulated secretory pathway	GO	1 out of 2	11.7585	upregulated	10	11.7585	7.8e-06
ganglion development	GO	1 out of 2	11.7565	downregulated	6	11.7565	7.8e-06
positive regulation of oxidative stress-induced cell death	GO	1 out of 2	11.7447	upregulated	5	11.7447	7.9e-06
sodium channel regulator activity	GO	1 out of 2	11.7386	downregulated	8	11.7386	8e-06
phosphotransferase activity, phosphate group as acceptor	GO	2 out of 2	11.7249	downregulated	6	7.61722	0.0005	downregulated	1	4.10772	0.0164
postsynaptic density membrane	GO	1 out of 2	11.706	downregulated	6	11.706	8.2e-06
response to fungus	GO	1 out of 2	11.7029	upregulated	7	11.7029	8.3e-06
regulation of vascular permeability	GO	1 out of 2	11.6964	upregulated	6	11.6964	8.3e-06
salivary gland morphogenesis	GO	1 out of 2	11.6942	downregulated	8	11.6942	8.3e-06
ribosome biogenesis	GO	2 out of 2	11.684	upregulated	23	11.2742	1.3e-05	downregulated	1	0.409802	0.6638
response to alkaloid	GO	1 out of 2	11.6608	upregulated	12	11.6608	8.6e-06
hydrolase activity, acting on glycosyl bonds	GO	2 out of 2	11.659	downregulated	16	11.1323	1.5e-05	downregulated	1	0.526707	0.5905
cellular senescence	GO	2 out of 2	11.6406	upregulated	6	9.50251	7.5e-05	downregulated	1	2.13812	0.1179
regulation of vasculogenesis	GO	1 out of 2	11.6032	upregulated	5	11.6032	9.1e-06
regulation of DNA-templated transcription, initiation	GO	1 out of 2	11.5953	downregulated	9	11.5953	9.2e-06
complement binding	GO	1 out of 2	11.593	upregulated	6	11.593	9.2e-06
lipid storage	GO	1 out of 2	11.5832	downregulated	8	11.5832	9.3e-06
L-ascorbic acid binding	GO	1 out of 2	11.5135	downregulated	6	11.5135	1e-05
positive regulation of fatty acid transport	GO	1 out of 2	11.5047	upregulated	6	11.5047	1e-05
carbohydrate biosynthetic process	GO	1 out of 2	11.5045	downregulated	12	11.5045	1e-05
regulation of fatty acid transport	GO	1 out of 2	11.5018	upregulated	7	11.5018	1e-05
translation regulator activity	GO	2 out of 2	11.4902	upregulated	8	10.5498	2.6e-05	downregulated	1	0.94034	0.3905
transferase activity, transferring hexosyl groups	GO	1 out of 2	11.4705	downregulated	21	11.4705	1e-05
deacetylase activity	GO	1 out of 2	11.4622	downregulated	9	11.4622	1.1e-05
positive regulation of calcium ion transmembrane transport	GO	2 out of 2	11.4511	downregulated	11	9.34835	8.7e-05	downregulated	2	2.10277	0.1221
cellular respiration	GO	1 out of 2	11.4177	downregulated	17	11.4177	1.1e-05
channel inhibitor activity	GO	2 out of 2	11.4018	upregulated	7	9.42711	8.1e-05	downregulated	1	1.9747	0.1388
positive regulation of protein acetylation	GO	1 out of 2	11.3992	downregulated	9	11.3992	1.1e-05
regulation of actin cytoskeleton reorganization	GO	1 out of 2	11.3887	upregulated	7	11.3887	1.1e-05
cardiac conduction	GO	1 out of 2	11.3608	downregulated	10	11.3608	1.2e-05
embryonic axis specification	GO	1 out of 2	11.3601	downregulated	9	11.3601	1.2e-05
ruffle assembly	GO	1 out of 2	11.3577	upregulated	5	11.3577	1.2e-05
hydrolase activity, hydrolyzing O-glycosyl compounds	GO	1 out of 2	11.3534	downregulated	14	11.3534	1.2e-05	downregulated	1	0.698257	0.4975
positive regulation of intrinsic apoptotic signaling pathway	GO	1 out of 2	11.3484	upregulated	10	11.3484	1.2e-05
leukocyte degranulation	GO	1 out of 2	11.3186	upregulated	7	11.3186	1.2e-05
RNA phosphodiester bond hydrolysis, endonucleolytic	GO	1 out of 2	11.3012	upregulated	10	11.3012	1.2e-05
small ribosomal subunit	GO	1 out of 2	11.2869	downregulated	13	11.2869	1.3e-05
postsynaptic specialization membrane	GO	1 out of 2	11.2549	downregulated	6	11.2549	1.3e-05
aminoacyl-tRNA synthetase multienzyme complex	GO	1 out of 2	11.2467	upregulated	5	11.2467	1.3e-05
establishment of protein localization to plasma membrane	GO	1 out of 2	11.2337	downregulated	8	11.2337	1.3e-05
response to osmotic stress	GO	1 out of 2	11.2216	upregulated	10	11.2216	1.3e-05
translation initiation factor activity	GO	1 out of 2	11.1957	upregulated	8	11.1957	1.4e-05
gene silencing	GO	2 out of 2	11.1882	upregulated	17	10.8653	1.9e-05	downregulated	1	0.322952	0.724
positive regulation of ATP biosynthetic process	GO	1 out of 2	11.1786	upregulated	6	11.1786	1.4e-05
divalent inorganic cation transmembrane transporter activity	GO	1 out of 2	11.1717	upregulated	7	11.1717	1.4e-05
negative regulation of NIK/NF-kappaB signaling	GO	1 out of 2	11.155	upregulated	6	11.155	1.4e-05
synaptic vesicle cycle	GO	1 out of 2	11.1475	upregulated	12	11.1475	1.4e-05
oxidoreductase activity, acting on paired donors, with incorporation or reduction of molecular oxygen, NAD(P)H as one donor, and incorporation of one atom of oxygen	GO	1 out of 2	11.12	downregulated	6	11.12	1.5e-05
negative regulation of potassium ion transmembrane transporter activity	GO	1 out of 2	11.1196	downregulated	5	11.1196	1.5e-05
peroxidase activity	GO	1 out of 2	11.119	downregulated	10	11.119	1.5e-05
laminin binding	GO	1 out of 2	11.1056	upregulated	7	11.1056	1.5e-05
cell cycle G2/M phase transition	GO	1 out of 2	11.0953	downregulated	9	11.0953	1.5e-05
negative regulation of cyclin-dependent protein kinase activity	GO	1 out of 2	11.0906	downregulated	7	11.0906	1.5e-05
beta-catenin binding	GO	1 out of 2	11.0824	downregulated	13	11.0824	1.5e-05
regulation of neural precursor cell proliferation	GO	1 out of 2	11.0805	downregulated	15	11.0805	1.5e-05
negative regulation of sodium ion transmembrane transporter activity	GO	1 out of 2	11.0653	upregulated	5	11.0653	1.6e-05
regulation of double-strand break repair	GO	2 out of 2	11.0423	upregulated	8	7.87941	0.0004	downregulated	2	3.16287	0.0423
cyclic nucleotide binding	GO	1 out of 2	11.038	upregulated	7	11.038	1.6e-05
carboxy-lyase activity	GO	1 out of 2	11.0362	downregulated	8	11.0362	1.6e-05
regulation of cardiac muscle cell contraction	GO	1 out of 2	11.02	downregulated	8	11.02	1.6e-05
phospholipid transport	GO	1 out of 2	10.9849	downregulated	13	10.9849	1.7e-05
peptide transmembrane transporter activity	GO	2 out of 2	10.9748	upregulated	5	8.52173	0.0002	downregulated	1	2.4531	0.086
odontogenesis	GO	1 out of 2	10.9592	downregulated	14	10.9592	1.7e-05
lens development in camera-type eye	GO	1 out of 2	10.9513	downregulated	12	10.9513	1.8e-05
structural constituent of myelin sheath	GO	1 out of 2	10.9335	downregulated	4	10.9335	1.8e-05
negative regulation of long-term synaptic potentiation	GO	1 out of 2	10.9169	downregulated	5	10.9169	1.8e-05
regulation of RNA polymerase II transcriptional preinitiation complex assembly	GO	1 out of 2	10.913	downregulated	6	10.913	1.8e-05
negative regulation of adherens junction organization	GO	2 out of 2	10.9095	upregulated	4	7.42389	0.0006	downregulated	1	3.4856	0.0306
subpallium development	GO	2 out of 2	10.9079	upregulated	3	5.04182	0.0065	upregulated	1	5.86606	0.0028
mechanosensory behavior	GO	1 out of 2	10.8668	downregulated	5	10.8668	1.9e-05
positive regulation of non-motile cilium assembly	GO	2 out of 2	10.7879	upregulated	4	8.39434	0.0002	downregulated	1	2.39355	0.0913
embryonic digestive tract development	GO	1 out of 2	10.7841	downregulated	8	10.7841	2.1e-05
cofactor transport	GO	1 out of 2	10.774	downregulated	8	10.774	2.1e-05
postsynapse assembly	GO	1 out of 2	10.7564	downregulated	5	10.7564	2.1e-05
ATP-dependent microtubule motor activity, plus-end-directed	GO	1 out of 2	10.7494	downregulated	7	10.7494	2.1e-05
fatty acid binding	GO	1 out of 2	10.737	downregulated	8	10.737	2.2e-05
maintenance of location in cell	GO	2 out of 2	10.7299	upregulated	10	9.70485	6.1e-05	downregulated	1	1.025	0.3588
bone resorption	GO	1 out of 2	10.7269	upregulated	6	10.7269	2.2e-05
regulation of glutamate receptor signaling pathway	GO	1 out of 2	10.7229	downregulated	9	10.7229	2.2e-05
potassium channel regulator activity	GO	1 out of 2	10.7218	downregulated	8	10.7218	2.2e-05
mesoderm morphogenesis	GO	1 out of 2	10.7207	downregulated	11	10.7207	2.2e-05
phosphorus-oxygen lyase activity	GO	1 out of 2	10.7119	downregulated	7	10.7119	2.2e-05
cyclic purine nucleotide metabolic process	GO	1 out of 2	10.7119	downregulated	7	10.7119	2.2e-05
neuronal stem cell division	GO	1 out of 2	10.7027	downregulated	5	10.7027	2.2e-05
negative regulation of endothelial cell apoptotic process	GO	1 out of 2	10.6999	upregulated	7	10.6999	2.3e-05
ATPase complex	GO	1 out of 2	10.6687	downregulated	13	10.6687	2.3e-05
heart trabecula morphogenesis	GO	1 out of 2	10.6611	downregulated	8	10.6611	2.3e-05
negative regulation of cation channel activity	GO	1 out of 2	10.6522	downregulated	8	10.6522	2.4e-05
pteridine-containing compound metabolic process	GO	1 out of 2	10.6486	downregulated	8	10.6486	2.4e-05
negative regulation of sodium ion transmembrane transport	GO	1 out of 2	10.6462	upregulated	5	10.6462	2.4e-05
cell death in response to oxidative stress	GO	2 out of 2	10.6126	upregulated	5	8.27261	0.0003	downregulated	1	2.33996	0.0963
negative regulation of signaling receptor activity	GO	2 out of 2	10.5959	upregulated	8	8.69382	0.0002	downregulated	1	1.90205	0.1493
regulation of behavior	GO	1 out of 2	10.595	downregulated	13	10.595	2.5e-05
signal transduction involved in mitotic G1 DNA damage checkpoint	GO	2 out of 2	10.5754	upregulated	3	7.69701	0.0005	downregulated	1	2.87834	0.0562
vascular smooth muscle cell differentiation	GO	1 out of 2	10.5737	downregulated	7	10.5737	2.6e-05
cell recognition	GO	2 out of 2	10.5706	downregulated	22	10.1546	3.9e-05	downregulated	1	0.416035	0.6597
response to platelet-derived growth factor	GO	1 out of 2	10.5621	upregulated	6	10.5621	2.6e-05
iron-sulfur cluster binding	GO	2 out of 2	10.5524	downregulated	8	6.38164	0.0017	downregulated	1	4.17074	0.0154
protein tag	GO	2 out of 2	10.5511	upregulated	1	6.37986	0.0017	downregulated	1	4.17124	0.0154
G-protein coupled peptide receptor activity	GO	1 out of 2	10.5494	upregulated	14	10.5494	2.6e-05
positive regulation of actin cytoskeleton reorganization	GO	1 out of 2	10.5493	downregulated	5	10.5493	2.6e-05
cyclin-dependent protein kinase activity	GO	1 out of 2	10.535	downregulated	8	10.535	2.7e-05
regulation of bile acid metabolic process	GO	1 out of 2	10.5346	downregulated	5	10.5346	2.7e-05
negative regulation of gene expression, epigenetic	GO	1 out of 2	10.5221	upregulated	8	10.5221	2.7e-05
regulation of protein targeting	GO	1 out of 2	10.5194	downregulated	10	10.5194	2.7e-05
maintenance of protein location in cell	GO	2 out of 2	10.5134	downregulated	11	9.29959	9.1e-05	downregulated	1	1.21381	0.2971
oxidoreductase activity, acting on the CH-NH2 group of donors, oxygen as acceptor	GO	1 out of 2	10.5083	upregulated	6	10.5083	2.7e-05
temperature homeostasis	GO	1 out of 2	10.4937	upregulated	7	10.4937	2.8e-05
ER membrane protein complex	GO	1 out of 2	10.4864	downregulated	5	10.4864	2.8e-05
positive regulation of endoplasmic reticulum unfolded protein response	GO	1 out of 2	10.4854	upregulated	4	10.4854	2.8e-05
large ribosomal subunit	GO	1 out of 2	10.483	downregulated	18	10.483	2.8e-05
vacuolar transport	GO	1 out of 2	10.4214	upregulated	14	10.4214	3e-05
cyclase activity	GO	1 out of 2	10.4168	downregulated	7	10.4168	3e-05
mitotic DNA damage checkpoint	GO	2 out of 2	10.4023	downregulated	9	8.93017	0.0001	downregulated	1	1.47209	0.2294
positive regulation of DNA biosynthetic process	GO	1 out of 2	10.3631	upregulated	10	10.3631	3.2e-05
regulation of mesoderm development	GO	1 out of 2	10.3487	downregulated	5	10.3487	3.2e-05
cell communication involved in cardiac conduction	GO	1 out of 2	10.3486	downregulated	8	10.3486	3.2e-05
cell fate specification	GO	1 out of 2	10.3428	downregulated	11	10.3428	3.2e-05
lamellipodium organization	GO	1 out of 2	10.3355	upregulated	8	10.3355	3.2e-05
calcium channel regulator activity	GO	1 out of 2	10.3256	downregulated	8	10.3256	3.3e-05
cellular response to nerve growth factor stimulus	GO	1 out of 2	10.3141	downregulated	7	10.3141	3.3e-05
response to nerve growth factor	GO	1 out of 2	10.3141	downregulated	7	10.3141	3.3e-05
signal transduction in response to DNA damage	GO	2 out of 2	10.3134	upregulated	8	8.88852	0.0001	downregulated	1	1.42489	0.2405
integral component of postsynaptic membrane	GO	1 out of 2	10.3006	downregulated	3	10.3006	3.4e-05
cell fate determination	GO	1 out of 2	10.2942	downregulated	9	10.2942	3.4e-05	downregulated	1	1.18339	0.3062
exploration behavior	GO	2 out of 2	10.2827	upregulated	5	6.49779	0.0015	upregulated	1	3.78491	0.0227
retinoid binding	GO	1 out of 2	10.2784	downregulated	7	10.2784	3.4e-05
maintenance of protein localization in organelle	GO	2 out of 2	10.2675	upregulated	6	8.48094	0.0002	downregulated	1	1.7866	0.1675
positive regulation of glycoprotein metabolic process	GO	2 out of 2	10.2551	downregulated	6	8.81181	0.0001	downregulated	1	1.44328	0.2362
positive regulation of T-helper 17 type immune response	GO	1 out of 2	10.2415	upregulated	4	10.2415	3.6e-05
regulation of circadian sleep/wake cycle	GO	1 out of 2	10.2322	upregulated	5	10.2322	3.6e-05
ATP metabolic process	GO	1 out of 2	10.2125	downregulated	17	10.2125	3.7e-05
receptor localization to synapse	GO	1 out of 2	10.2073	downregulated	8	10.2073	3.7e-05
neurological system process involved in regulation of systemic arterial blood pressure	GO	1 out of 2	10.1764	upregulated	5	10.1764	3.8e-05
mating	GO	1 out of 2	10.1615	downregulated	9	10.1615	3.9e-05
antigen processing and presentation of peptide or polysaccharide antigen via MHC class II	GO	1 out of 2	10.1394	upregulated	4	10.1394	3.9e-05	upregulated	1	5.9413	0.0026
signal transduction involved in mitotic cell cycle checkpoint	GO	2 out of 2	10.1082	upregulated	3	7.3793	0.0006	downregulated	1	2.72892	0.0653
signal transduction involved in mitotic DNA damage checkpoint	GO	2 out of 2	10.1082	upregulated	3	7.3793	0.0006	downregulated	1	2.72892	0.0653
skeletal muscle fiber development	GO	1 out of 2	10.0987	downregulated	7	10.0987	4.1e-05
photoreceptor cell cilium	GO	1 out of 2	10.0758	downregulated	14	10.0758	4.2e-05
body fluid secretion	GO	1 out of 2	10.0661	downregulated	10	10.0661	4.2e-05
protein activation cascade	GO	1 out of 2	10.0551	upregulated	16	10.0551	4.3e-05
regulation of neurotransmitter secretion	GO	1 out of 2	10.0457	upregulated	10	10.0457	4.3e-05
transaminase activity	GO	1 out of 2	10.0439	upregulated	6	10.0439	4.3e-05
cellular response to angiotensin	GO	1 out of 2	10.0435	downregulated	5	10.0435	4.3e-05
unfolded protein binding	GO	1 out of 2	10.0029	upregulated	11	10.0029	4.5e-05
microfilament motor activity	GO	1 out of 2	9.99743	downregulated	5	9.99743	4.6e-05
protein-containing complex disassembly	GO	1 out of 2	9.99675	downregulated	14	9.99675	4.6e-05
regulation of integrin-mediated signaling pathway	GO	1 out of 2	9.9966	upregulated	5	9.9966	4.6e-05
insulin receptor binding	GO	1 out of 2	9.9833	downregulated	7	9.9833	4.6e-05
regulation of GTP binding	GO	1 out of 2	9.98208	downregulated	5	9.98208	4.6e-05
folic acid-containing compound metabolic process	GO	1 out of 2	9.9768	upregulated	4	9.9768	4.6e-05
negative regulation of potassium ion transmembrane transport	GO	1 out of 2	9.9752	downregulated	5	9.9752	4.7e-05
9+0 non-motile cilium	GO	1 out of 2	9.97236	downregulated	14	9.97236	4.7e-05
developmental pigmentation	GO	1 out of 2	9.97014	downregulated	9	9.97014	4.7e-05
T cell mediated cytotoxicity	GO	1 out of 2	9.94093	upregulated	5	9.94093	4.8e-05	downregulated	1	2.93026	0.0534
respiratory gaseous exchange	GO	1 out of 2	9.91387	downregulated	7	9.91387	4.9e-05
mitotic cell cycle arrest	GO	1 out of 2	9.895	upregulated	4	9.895	5e-05
negative regulation of anoikis	GO	1 out of 2	9.88786	upregulated	4	9.88786	5.1e-05
microtubule organizing center localization	GO	1 out of 2	9.88346	downregulated	7	9.88346	5.1e-05
positive regulation of autophagy of mitochondrion in response to mitochondrial depolarization	GO	1 out of 2	9.87994	upregulated	4	9.87994	5.1e-05
digestion	GO	1 out of 2	9.87058	downregulated	9	9.87058	5.2e-05
peptide receptor activity	GO	1 out of 2	9.8476	upregulated	14	9.8476	5.3e-05
arginine metabolic process	GO	2 out of 2	9.84451	upregulated	2	3.61277	0.027	upregulated	1	6.23174	0.002
phospholipid transporter activity	GO	1 out of 2	9.83782	downregulated	11	9.83782	5.3e-05
regulation of complement activation	GO	1 out of 2	9.83493	downregulated	4	9.83493	5.4e-05
outer dynein arm	GO	1 out of 2	9.82481	downregulated	4	9.82481	5.4e-05
UDP-glycosyltransferase activity	GO	1 out of 2	9.80823	downregulated	15	9.80823	5.5e-05
foregut morphogenesis	GO	1 out of 2	9.799	downregulated	5	9.799	5.6e-05
collagen-activated tyrosine kinase receptor signaling pathway	GO	1 out of 2	9.79541	downregulated	4	9.79541	5.6e-05
regulation of pri-miRNA transcription by RNA polymerase II	GO	1 out of 2	9.78915	upregulated	7	9.78915	5.6e-05
dendritic shaft	GO	1 out of 2	9.78462	downregulated	11	9.78462	5.6e-05
ventricular cardiac muscle cell action potential	GO	1 out of 2	9.77533	downregulated	4	9.77533	5.7e-05
phagosome maturation	GO	2 out of 2	9.76753	upregulated	4	7.95924	0.0003	downregulated	1	1.8083	0.1639
electron transfer activity	GO	1 out of 2	9.74457	downregulated	10	9.74457	5.9e-05
structural constituent of cytoskeleton	GO	1 out of 2	9.73693	downregulated	6	9.73693	5.9e-05
embryonic brain development	GO	1 out of 2	9.7231	downregulated	6	9.7231	6e-05
9+2 motile cilium	GO	1 out of 2	9.72183	downregulated	15	9.72183	6e-05
retinol binding	GO	1 out of 2	9.721	downregulated	4	9.721	6e-05
response to pain	GO	1 out of 2	9.71888	upregulated	5	9.71888	6e-05
tissue regeneration	GO	1 out of 2	9.68074	upregulated	7	9.68074	6.2e-05
isoprenoid binding	GO	1 out of 2	9.67554	downregulated	8	9.67554	6.3e-05
ATP hydrolysis coupled transmembrane transport	GO	1 out of 2	9.66533	downregulated	9	9.66533	6.3e-05
ATP hydrolysis coupled cation transmembrane transport	GO	1 out of 2	9.66533	downregulated	9	9.66533	6.3e-05
ATP hydrolysis coupled ion transmembrane transport	GO	1 out of 2	9.66533	downregulated	9	9.66533	6.3e-05
fluid transport	GO	1 out of 2	9.65336	downregulated	5	9.65336	6.4e-05
bone trabecula morphogenesis	GO	1 out of 2	9.64785	downregulated	5	9.64785	6.5e-05
negative regulation of ERBB signaling pathway	GO	1 out of 2	9.64194	upregulated	6	9.64194	6.5e-05
positive regulation of cardiac muscle cell differentiation	GO	1 out of 2	9.6316	downregulated	5	9.6316	6.6e-05
response to ketone	GO	1 out of 2	9.61885	upregulated	15	9.61885	6.6e-05
presynaptic membrane assembly	GO	1 out of 2	9.61696	downregulated	4	9.61696	6.7e-05
mesoderm formation	GO	1 out of 2	9.61326	downregulated	10	9.61326	6.7e-05
alcohol catabolic process	GO	1 out of 2	9.60979	downregulated	8	9.60979	6.7e-05
positive regulation of cyclin-dependent protein kinase activity	GO	1 out of 2	9.60721	upregulated	7	9.60721	6.7e-05
SH3/SH2 adaptor activity	GO	2 out of 2	9.59624	upregulated	5	7.9265	0.0004	downregulated	1	1.66974	0.1883
transcription coactivator binding	GO	1 out of 2	9.55067	downregulated	6	9.55067	7.1e-05
peptidoglycan binding	GO	1 out of 2	9.54069	upregulated	5	9.54069	7.2e-05
response to angiotensin	GO	1 out of 2	9.52003	downregulated	5	9.52003	7.3e-05
establishment or maintenance of epithelial cell apical/basal polarity	GO	1 out of 2	9.50967	downregulated	8	9.50967	7.4e-05
proton transmembrane transport	GO	1 out of 2	9.49873	downregulated	15	9.49873	7.5e-05
Lys63-specific deubiquitinase activity	GO	1 out of 2	9.49463	upregulated	4	9.49463	7.5e-05
G2/M transition of mitotic cell cycle	GO	1 out of 2	9.49429	downregulated	8	9.49429	7.5e-05
oxidoreductase activity, acting on single donors with incorporation of molecular oxygen, incorporation of two atoms of oxygen	GO	2 out of 2	9.47461	downregulated	3	5.16908	0.0057	downregulated	1	4.30553	0.0135
inorganic cation import across plasma membrane	GO	1 out of 2	9.47021	upregulated	8	9.47021	7.7e-05
regulation of neuronal action potential	GO	1 out of 2	9.46798	upregulated	4	9.46798	7.7e-05
ovulation	GO	1 out of 2	9.46595	upregulated	5	9.46595	7.7e-05
cell-cell junction organization	GO	1 out of 2	9.46358	downregulated	15	9.46358	7.8e-05
protein deacetylase activity	GO	1 out of 2	9.43774	downregulated	7	9.43774	8e-05
oxidoreductase activity, acting on the CH-NH group of donors	GO	1 out of 2	9.4264	upregulated	5	9.4264	8.1e-05
regulation of cellular senescence	GO	1 out of 2	9.42541	upregulated	6	9.42541	8.1e-05
positive regulation of extrinsic apoptotic signaling pathway via death domain receptors	GO	1 out of 2	9.40567	upregulated	4	9.40567	8.2e-05
G-protein alpha-subunit binding	GO	1 out of 2	9.39238	downregulated	7	9.39238	8.3e-05
positive regulation of pri-miRNA transcription by RNA polymerase II	GO	1 out of 2	9.39217	upregulated	6	9.39217	8.3e-05
positive regulation of ERBB signaling pathway	GO	2 out of 2	9.38445	upregulated	5	7.73076	0.0004	downregulated	1	1.65369	0.1913
cellular response to leukemia inhibitory factor	GO	2 out of 2	9.37068	upregulated	23	8.59148	0.0002	downregulated	1	0.779194	0.4588
oxidoreductase activity, acting on single donors with incorporation of molecular oxygen	GO	2 out of 2	9.3557	downregulated	3	5.07302	0.0063	downregulated	1	4.28269	0.0138
dopamine metabolic process	GO	1 out of 2	9.34875	downregulated	6	9.34875	8.7e-05
protein serine/threonine phosphatase complex	GO	1 out of 2	9.30672	upregulated	8	9.30672	9.1e-05
axolemma	GO	1 out of 2	9.27778	downregulated	6	9.27778	9.3e-05
cell trailing edge	GO	1 out of 2	9.27267	upregulated	4	9.27267	9.4e-05
uropod	GO	1 out of 2	9.27267	upregulated	4	9.27267	9.4e-05
modulation of excitatory postsynaptic potential	GO	1 out of 2	9.27086	downregulated	9	9.27086	9.4e-05
Golgi-associated vesicle membrane	GO	1 out of 2	9.26819	upregulated	9	9.26819	9.4e-05
calcium-mediated signaling using intracellular calcium source	GO	1 out of 2	9.26557	upregulated	4	9.26557	9.5e-05
osteoblast development	GO	1 out of 2	9.26271	downregulated	5	9.26271	9.5e-05
regulation of protein localization to cell surface	GO	1 out of 2	9.25743	upregulated	7	9.25743	9.5e-05
lysosomal transport	GO	1 out of 2	9.25652	downregulated	11	9.25652	9.5e-05
aromatic amino acid family metabolic process	GO	2 out of 2	9.24906	downregulated	5	5.0528	0.0064	downregulated	1	4.19626	0.0151
positive regulation of DNA-templated transcription, initiation	GO	1 out of 2	9.23809	downregulated	7	9.23809	9.7e-05
mitotic spindle	GO	1 out of 2	9.2326	downregulated	13	9.2326	9.8e-05
protein transmembrane transport	GO	1 out of 2	9.2292	downregulated	9	9.2292	9.8e-05
chromatin assembly	GO	1 out of 2	9.21948	downregulated	14	9.21948	9.9e-05
transcription corepressor binding	GO	1 out of 2	9.20253	downregulated	5	9.20253	0.0001
presynaptic membrane organization	GO	1 out of 2	9.18459	downregulated	4	9.18459	0.0001
regulation of dendritic spine maintenance	GO	2 out of 2	9.18205	upregulated	2	3.0333	0.0482	upregulated	1	6.14876	0.0021
positive regulation of ATP metabolic process	GO	1 out of 2	9.16982	upregulated	6	9.16982	0.0001
regulation of intrinsic apoptotic signaling pathway in response to DNA damage	GO	1 out of 2	9.14781	upregulated	7	9.14781	0.0001
synaptic vesicle transport	GO	1 out of 2	9.13597	upregulated	11	9.13597	0.0001
autolysosome	GO	2 out of 2	9.13514	upregulated	2	5.65392	0.0035	downregulated	1	3.48122	0.0308
regulation of Wnt signaling pathway, planar cell polarity pathway	GO	1 out of 2	9.13329	downregulated	3	9.13329	0.0001
reactive nitrogen species metabolic process	GO	1 out of 2	9.11423	upregulated	5	9.11423	0.0001
adenosine deaminase activity	GO	1 out of 2	9.1108	upregulated	3	9.1108	0.0001	downregulated	2	5.64326	0.0035
neurotrophin signaling pathway	GO	2 out of 2	9.10721	downregulated	6	7.64096	0.0005	downregulated	1	1.46626	0.2308
regulation of sensory perception of pain	GO	1 out of 2	9.09846	upregulated	8	9.09846	0.0001
immunological synapse	GO	1 out of 2	9.08727	upregulated	5	9.08727	0.0001
regulation of podosome assembly	GO	1 out of 2	9.08108	upregulated	5	9.08108	0.0001
retrograde vesicle-mediated transport, Golgi to ER	GO	1 out of 2	9.07101	upregulated	7	9.07101	0.0001
positive regulation of cell proliferation in bone marrow	GO	1 out of 2	9.06512	downregulated	4	9.06512	0.0001
presynaptic membrane	GO	1 out of 2	9.06304	downregulated	12	9.06304	0.0001
cell-cell signaling involved in cardiac conduction	GO	1 out of 2	9.06015	downregulated	6	9.06015	0.0001
mitochondrial transmembrane transport	GO	1 out of 2	9.05558	upregulated	9	9.05558	0.0001
phosphate ion binding	GO	1 out of 2	9.04498	upregulated	3	9.04498	0.0001
G1 DNA damage checkpoint	GO	2 out of 2	9.04001	upregulated	3	6.65362	0.0013	downregulated	1	2.3864	0.092
mitotic G1/S transition checkpoint	GO	2 out of 2	9.04001	upregulated	4	6.65362	0.0013	downregulated	1	2.3864	0.092
regulation of non-motile cilium assembly	GO	2 out of 2	9.0376	upregulated	4	7.03957	0.0009	downregulated	1	1.99803	0.1356
perikaryon	GO	1 out of 2	9.03544	upregulated	13	9.03544	0.0001
chromosome segregation	GO	1 out of 2	9.03068	upregulated	19	9.03068	0.0001
regulation of apoptotic process involved in development	GO	2 out of 2	9.02813	upregulated	4	6.48628	0.0015	downregulated	1	2.54185	0.0787
insulin receptor substrate binding	GO	1 out of 2	9.01882	downregulated	4	9.01882	0.0001
inner ear receptor cell development	GO	1 out of 2	9.01328	downregulated	9	9.01328	0.0001
organelle transport along microtubule	GO	2 out of 2	8.96999	downregulated	9	8.25017	0.0003	downregulated	1	0.719815	0.4868
cytoplasmic translation	GO	1 out of 2	8.96451	downregulated	10	8.96451	0.0001
TBP-class protein binding	GO	1 out of 2	8.93085	downregulated	4	8.93085	0.0001
extracellular negative regulation of signal transduction	GO	2 out of 2	8.91622	upregulated	3	6.13565	0.0022	downregulated	1	2.78057	0.062
embryo implantation	GO	1 out of 2	8.89825	upregulated	6	8.89825	0.0001
multicellular organismal movement	GO	1 out of 2	8.88404	downregulated	8	8.88404	0.0001
musculoskeletal movement	GO	1 out of 2	8.88404	downregulated	8	8.88404	0.0001
clathrin-dependent endocytosis	GO	1 out of 2	8.8814	upregulated	5	8.8814	0.0001
cellular modified amino acid catabolic process	GO	1 out of 2	8.87653	upregulated	5	8.87653	0.0001
extrinsic component of organelle membrane	GO	2 out of 2	8.87649	downregulated	7	7.11354	0.0008	downregulated	1	1.76295	0.1715
lymphangiogenesis	GO	1 out of 2	8.86165	downregulated	5	8.86165	0.0001
diencephalon development	GO	2 out of 2	8.86016	downregulated	10	8.01703	0.0003	downregulated	1	0.843128	0.4304
P-body	GO	1 out of 2	8.84768	upregulated	8	8.84768	0.0001
synaptic vesicle localization	GO	1 out of 2	8.83481	upregulated	11	8.83481	0.0001
establishment of endothelial intestinal barrier	GO	1 out of 2	8.83077	upregulated	4	8.83077	0.0001
regulation of action potential	GO	1 out of 2	8.82069	upregulated	8	8.82069	0.0001
sulfur amino acid metabolic process	GO	1 out of 2	8.80653	downregulated	7	8.80653	0.0001
regulation of lactation	GO	2 out of 2	8.79497	upregulated	2	5.17772	0.0056	downregulated	1	3.61726	0.0269
RNA export from nucleus	GO	1 out of 2	8.78414	upregulated	9	8.78414	0.0002
transcription factor activity, RNA polymerase II core promoter sequence-specific DNA binding	GO	2 out of 2	8.7829	downregulated	4	4.56312	0.0104	downregulated	1	4.21977	0.0147
carbon-sulfur lyase activity	GO	1 out of 2	8.78122	downregulated	4	8.78122	0.0002
phosphatidylinositol phosphate phosphatase activity	GO	1 out of 2	8.77323	downregulated	6	8.77323	0.0002
flagellated sperm motility	GO	1 out of 2	8.76601	downregulated	10	8.76601	0.0002
regulation of anoikis	GO	1 out of 2	8.75426	upregulated	5	8.75426	0.0002
synaptic vesicle recycling	GO	1 out of 2	8.73801	upregulated	6	8.73801	0.0002
oxygen binding	GO	2 out of 2	8.73246	downregulated	2	4.00011	0.0183	downregulated	1	4.73234	0.0088
muscle cell fate commitment	GO	1 out of 2	8.72008	downregulated	4	8.72008	0.0002
chloride transmembrane transport	GO	1 out of 2	8.71591	upregulated	11	8.71591	0.0002
regulation of delayed rectifier potassium channel activity	GO	1 out of 2	8.70162	downregulated	4	8.70162	0.0002
endosome to melanosome transport	GO	1 out of 2	8.68968	upregulated	4	8.68968	0.0002
protein K11-linked deubiquitination	GO	1 out of 2	8.66998	upregulated	4	8.66998	0.0002
ciliary base	GO	1 out of 2	8.65285	downregulated	7	8.65285	0.0002
regulation of early endosome to late endosome transport	GO	1 out of 2	8.64652	upregulated	5	8.64652	0.0002
rRNA binding	GO	1 out of 2	8.63258	downregulated	10	8.63258	0.0002
negative regulation of transcription regulatory region DNA binding	GO	1 out of 2	8.6319	upregulated	5	8.6319	0.0002
membrane repolarization during cardiac muscle cell action potential	GO	1 out of 2	8.61432	downregulated	3	8.61432	0.0002
negative regulation of extrinsic apoptotic signaling pathway in absence of ligand	GO	1 out of 2	8.60037	upregulated	6	8.60037	0.0002
protein-DNA complex assembly	GO	1 out of 2	8.60022	downregulated	17	8.60022	0.0002
mitochondrial respiratory chain	GO	1 out of 2	8.57537	downregulated	10	8.57537	0.0002
ectoderm development	GO	1 out of 2	8.56396	downregulated	5	8.56396	0.0002
positive regulation of gene silencing by miRNA	GO	1 out of 2	8.54937	upregulated	5	8.54937	0.0002
voltage-gated potassium channel complex	GO	1 out of 2	8.54755	downregulated	11	8.54755	0.0002
vesicle cytoskeletal trafficking	GO	2 out of 2	8.54379	upregulated	7	7.5288	0.0005	downregulated	1	1.01499	0.3624
lymph vessel morphogenesis	GO	1 out of 2	8.51746	downregulated	5	8.51746	0.0002
microtubule cytoskeleton organization involved in mitosis	GO	1 out of 2	8.51649	downregulated	12	8.51649	0.0002
negative regulation of oxidative stress-induced neuron death	GO	1 out of 2	8.51314	upregulated	5	8.51314	0.0002
oxidoreductase activity, acting on a sulfur group of donors	GO	1 out of 2	8.49575	upregulated	8	8.49575	0.0002
positive regulation of transcription from RNA polymerase II promoter involved in cellular response to chemical stimulus	GO	1 out of 2	8.49548	upregulated	5	8.49548	0.0002
fear response	GO	1 out of 2	8.47316	downregulated	6	8.47316	0.0002
regulation of signal transduction by p53 class mediator	GO	1 out of 2	8.46285	upregulated	9	8.46285	0.0002
cerebellar Purkinje cell layer development	GO	1 out of 2	8.45518	downregulated	5	8.45518	0.0002
collagen-activated signaling pathway	GO	1 out of 2	8.44243	downregulated	4	8.44243	0.0002
cerebellar cortex formation	GO	1 out of 2	8.43272	downregulated	6	8.43272	0.0002
mating behavior	GO	1 out of 2	8.41531	downregulated	7	8.41531	0.0002
complement activation	GO	1 out of 2	8.40148	upregulated	14	8.40148	0.0002
negative regulation of T-helper 17 cell differentiation	GO	1 out of 2	8.3953	upregulated	4	8.3953	0.0002
negative regulation of T-helper 17 type immune response	GO	1 out of 2	8.3953	upregulated	4	8.3953	0.0002
sperm motility	GO	1 out of 2	8.36362	downregulated	10	8.36362	0.0002
regulation of transmission of nerve impulse	GO	1 out of 2	8.32536	upregulated	5	8.32536	0.0002
regulation of establishment of endothelial barrier	GO	1 out of 2	8.31671	upregulated	4	8.31671	0.0002
fertilization	GO	1 out of 2	8.3102	upregulated	15	8.3102	0.0002
cell division site	GO	1 out of 2	8.30998	downregulated	9	8.30998	0.0002
membrane repolarization during action potential	GO	1 out of 2	8.30464	downregulated	3	8.30464	0.0002
atrial cardiac muscle cell action potential	GO	1 out of 2	8.30464	downregulated	4	8.30464	0.0002
cellular response to platelet-derived growth factor stimulus	GO	1 out of 2	8.29619	upregulated	5	8.29619	0.0002
regulation of amyloid precursor protein catabolic process	GO	2 out of 2	8.27268	upregulated	5	6.71825	0.0012	downregulated	1	1.55443	0.2113
glycerol ether metabolic process	GO	1 out of 2	8.27163	downregulated	4	8.27163	0.0003
negative regulation of amyloid-beta formation	GO	2 out of 2	8.26895	upregulated	2	5.78851	0.0031	downregulated	1	2.48044	0.0837
proteasome regulatory particle, base subcomplex	GO	1 out of 2	8.26118	upregulated	4	8.26118	0.0003
endothelial cell proliferation	GO	1 out of 2	8.24527	upregulated	5	8.24527	0.0003
signaling adaptor activity	GO	2 out of 2	8.23761	upregulated	7	7.16986	0.0008	downregulated	1	1.06776	0.3438
regulation of cardiac conduction	GO	1 out of 2	8.21212	downregulated	4	8.21212	0.0003
myofibril assembly	GO	1 out of 2	8.19748	downregulated	7	8.19748	0.0003
male sex determination	GO	1 out of 2	8.19656	downregulated	4	8.19656	0.0003
endocrine process	GO	1 out of 2	8.1794	downregulated	7	8.1794	0.0003
vitamin transport	GO	1 out of 2	8.17345	downregulated	6	8.17345	0.0003
vesicle coat	GO	1 out of 2	8.16089	upregulated	8	8.16089	0.0003
regulation of phospholipase C activity	GO	1 out of 2	8.10321	upregulated	6	8.10321	0.0003
cell cortex region	GO	1 out of 2	8.09992	downregulated	7	8.09992	0.0003
positive regulation of protein localization to chromosome, telomeric region	GO	2 out of 2	8.09059	upregulated	3	5.28992	0.005	downregulated	1	2.80066	0.0608
cis-Golgi network	GO	1 out of 2	8.08027	upregulated	7	8.08027	0.0003
endothelial cell chemotaxis	GO	1 out of 2	8.07877	downregulated	4	8.07877	0.0003
phosphatase inhibitor activity	GO	1 out of 2	8.07753	downregulated	7	8.07753	0.0003
intestinal absorption	GO	1 out of 2	8.0739	downregulated	3	8.0739	0.0003
establishment or maintenance of apical/basal cell polarity	GO	1 out of 2	8.06685	downregulated	8	8.06685	0.0003
carbohydrate transmembrane transporter activity	GO	1 out of 2	8.06064	downregulated	6	8.06064	0.0003
microtubule organizing center organization	GO	1 out of 2	8.05437	downregulated	12	8.05437	0.0003
regulation of synaptic vesicle recycling	GO	1 out of 2	8.05232	upregulated	5	8.05232	0.0003
signal transduction involved in cell cycle checkpoint	GO	2 out of 2	8.04839	upregulated	4	5.97969	0.0025	downregulated	1	2.06869	0.1264
signal transduction involved in DNA damage checkpoint	GO	2 out of 2	8.04839	upregulated	4	5.97969	0.0025	downregulated	1	2.06869	0.1264
regulation of oogenesis	GO	1 out of 2	8.04822	downregulated	3	8.04822	0.0003
atrial cardiac muscle cell to AV node cell communication	GO	1 out of 2	8.02572	downregulated	4	8.02572	0.0003
maintenance of cell polarity	GO	1 out of 2	8.02129	upregulated	4	8.02129	0.0003
negative regulation of amyloid precursor protein catabolic process	GO	2 out of 2	8.00422	upregulated	3	5.68998	0.0034	downregulated	1	2.31424	0.0988
heterotrimeric G-protein complex	GO	1 out of 2	7.99496	upregulated	4	7.99496	0.0003
negative regulation of receptor binding	GO	2 out of 2	7.99492	upregulated	2	5.68069	0.0034	downregulated	1	2.31424	0.0988
ligase activity, forming carbon-nitrogen bonds	GO	1 out of 2	7.9947	downregulated	8	7.9947	0.0003
response to granulocyte macrophage colony-stimulating factor	GO	1 out of 2	7.98996	upregulated	4	7.98996	0.0003
pigment cell differentiation	GO	1 out of 2	7.9866	downregulated	6	7.9866	0.0003
establishment of protein localization to endoplasmic reticulum	GO	1 out of 2	7.97585	upregulated	6	7.97585	0.0003
regulation of type B pancreatic cell proliferation	GO	1 out of 2	7.96463	downregulated	4	7.96463	0.0003
ligand-gated calcium channel activity	GO	1 out of 2	7.9597	downregulated	6	7.9597	0.0003
sex determination	GO	1 out of 2	7.95677	downregulated	5	7.95677	0.0004
positive regulation of vascular endothelial cell proliferation	GO	1 out of 2	7.9409	upregulated	4	7.9409	0.0004
negative regulation of response to drug	GO	1 out of 2	7.94084	upregulated	6	7.94084	0.0004
secondary palate development	GO	1 out of 2	7.92814	downregulated	5	7.92814	0.0004
nuclear envelope organization	GO	2 out of 2	7.9258	upregulated	4	6.39379	0.0017	downregulated	1	1.53201	0.2161
positive regulation of protein localization to cell surface	GO	1 out of 2	7.91546	upregulated	4	7.91546	0.0004
negative regulation of calcium ion transmembrane transporter activity	GO	1 out of 2	7.9108	upregulated	5	7.9108	0.0004
carbohydrate transport	GO	1 out of 2	7.89251	downregulated	9	7.89251	0.0004
cell aging	GO	2 out of 2	7.87233	upregulated	9	6.47736	0.0015	downregulated	1	1.39497	0.2478
positive regulation of peptidyl-lysine acetylation	GO	1 out of 2	7.86951	downregulated	6	7.86951	0.0004
multicellular organism aging	GO	1 out of 2	7.86002	downregulated	7	7.86002	0.0004
chromosome, telomeric region	GO	1 out of 2	7.85938	upregulated	11	7.85938	0.0004	downregulated	1	0.92891	0.395
oxidoreductase activity, oxidizing metal ions	GO	1 out of 2	7.83618	upregulated	5	7.83618	0.0004
nitric oxide metabolic process	GO	1 out of 2	7.83511	upregulated	4	7.83511	0.0004
PcG protein complex	GO	1 out of 2	7.83462	downregulated	8	7.83462	0.0004
cellular response to vascular endothelial growth factor stimulus	GO	1 out of 2	7.83317	downregulated	7	7.83317	0.0004
syntaxin binding	GO	1 out of 2	7.82547	downregulated	10	7.82547	0.0004
14-3-3 protein binding	GO	1 out of 2	7.82433	downregulated	6	7.82433	0.0004
cellular response to hepatocyte growth factor stimulus	GO	1 out of 2	7.80316	upregulated	3	7.80316	0.0004
positive regulation of potassium ion transmembrane transport	GO	1 out of 2	7.79835	downregulated	6	7.79835	0.0004
oxidoreductase activity, acting on NAD(P)H	GO	1 out of 2	7.76797	downregulated	9	7.76797	0.0004
regulation of ERAD pathway	GO	1 out of 2	7.74943	upregulated	5	7.74943	0.0004
regulation of stem cell division	GO	1 out of 2	7.734	downregulated	3	7.734	0.0004
FAD binding	GO	1 out of 2	7.71519	downregulated	6	7.71519	0.0004
negative regulation of ATP metabolic process	GO	1 out of 2	7.697	upregulated	5	7.697	0.0005
reproductive behavior	GO	1 out of 2	7.68458	downregulated	8	7.68458	0.0005
cell adhesion mediator activity	GO	1 out of 2	7.67757	downregulated	6	7.67757	0.0005
keratinization	GO	1 out of 2	7.64414	upregulated	5	7.64414	0.0005
response to hepatocyte growth factor	GO	1 out of 2	7.64255	upregulated	4	7.64255	0.0005
positive regulation of cell cycle G2/M phase transition	GO	1 out of 2	7.63807	downregulated	6	7.63807	0.0005
regulation of neuroblast proliferation	GO	1 out of 2	7.6233	downregulated	7	7.6233	0.0005
phenol-containing compound metabolic process	GO	1 out of 2	7.60472	downregulated	10	7.60472	0.0005
positive regulation of vascular associated smooth muscle cell migration	GO	1 out of 2	7.59136	downregulated	4	7.59136	0.0005
positive regulation of podosome assembly	GO	1 out of 2	7.58073	upregulated	4	7.58073	0.0005
vasoconstriction	GO	1 out of 2	7.56348	downregulated	7	7.56348	0.0005
response to mitochondrial depolarisation	GO	1 out of 2	7.54707	upregulated	4	7.54707	0.0005
positive regulation of non-canonical Wnt signaling pathway	GO	1 out of 2	7.54288	upregulated	4	7.54288	0.0005
outer dynein arm assembly	GO	1 out of 2	7.53976	downregulated	5	7.53976	0.0005
regulation of protein targeting to mitochondrion	GO	1 out of 2	7.53087	downregulated	5	7.53087	0.0005
regulation of cell maturation	GO	1 out of 2	7.52842	downregulated	6	7.52842	0.0005
inositol phosphate phosphatase activity	GO	1 out of 2	7.51573	downregulated	5	7.51573	0.0005
positive regulation of extrinsic apoptotic signaling pathway in absence of ligand	GO	1 out of 2	7.51516	upregulated	4	7.51516	0.0005
transcriptional repressor activity, RNA polymerase II transcription factor binding	GO	2 out of 2	7.50977	downregulated	4	5.75076	0.0032	downregulated	1	1.759	0.1722
positive regulation of synaptic vesicle recycling	GO	1 out of 2	7.50915	upregulated	4	7.50915	0.0005
transcription factor activity, RNA polymerase II transcription factor binding	GO	2 out of 2	7.50758	upregulated	7	6.61892	0.0013	downregulated	1	0.888667	0.4112
aorta morphogenesis	GO	1 out of 2	7.49632	downregulated	6	7.49632	0.0006
regulation of glial cell migration	GO	1 out of 2	7.49387	upregulated	4	7.49387	0.0006
CD40 receptor complex	GO	1 out of 2	7.46875	upregulated	3	7.46875	0.0006
ciliary transition zone	GO	1 out of 2	7.46669	downregulated	9	7.46669	0.0006
small-subunit processome	GO	1 out of 2	7.46289	upregulated	6	7.46289	0.0006
photoreceptor inner segment	GO	1 out of 2	7.46263	downregulated	8	7.46263	0.0006
positive regulation of amyloid precursor protein catabolic process	GO	1 out of 2	7.46099	upregulated	4	7.46099	0.0006
semaphorin-plexin signaling pathway involved in axon guidance	GO	1 out of 2	7.44545	downregulated	4	7.44545	0.0006
regulation of urine volume	GO	1 out of 2	7.44503	downregulated	5	7.44503	0.0006
regulation of oxidative stress-induced intrinsic apoptotic signaling pathway	GO	1 out of 2	7.43955	upregulated	5	7.43955	0.0006
megakaryocyte development	GO	1 out of 2	7.4369	downregulated	4	7.4369	0.0006
endodermal cell differentiation	GO	1 out of 2	7.4312	upregulated	5	7.4312	0.0006
regulation of long term synaptic depression	GO	1 out of 2	7.43057	upregulated	4	7.43057	0.0006
positive regulation of calcium ion transmembrane transporter activity	GO	2 out of 2	7.42824	downregulated	6	6.11267	0.0022	downregulated	1	1.31557	0.2683
protein localization to cytoskeleton	GO	1 out of 2	7.42102	downregulated	7	7.42102	0.0006
beta-catenin-TCF complex	GO	1 out of 2	7.41539	downregulated	4	7.41539	0.0006
negative regulation of proteasomal protein catabolic process	GO	1 out of 2	7.39184	upregulated	7	7.39184	0.0006
neuronal stem cell population maintenance	GO	2 out of 2	7.38012	upregulated	2	3.92492	0.0197	downregulated	1	3.45519	0.0316
regulation of mitochondrial outer membrane permeabilization involved in apoptotic signaling pathway	GO	1 out of 2	7.36776	downregulated	4	7.36776	0.0006
disordered domain specific binding	GO	1 out of 2	7.35485	upregulated	6	7.35485	0.0006
synaptic vesicle exocytosis	GO	1 out of 2	7.34823	upregulated	7	7.34823	0.0006
regulation of hydrogen peroxide-induced cell death	GO	1 out of 2	7.34333	upregulated	5	7.34333	0.0006
establishment of protein localization to vacuole	GO	1 out of 2	7.33123	upregulated	6	7.33123	0.0007
methylation	GO	1 out of 2	7.33052	downregulated	23	7.33052	0.0007
one-carbon metabolic process	GO	1 out of 2	7.32167	upregulated	3	7.32167	0.0007
regulation of execution phase of apoptosis	GO	1 out of 2	7.3131	upregulated	4	7.3131	0.0007
organelle inheritance	GO	1 out of 2	7.28327	upregulated	3	7.28327	0.0007
organelle disassembly	GO	1 out of 2	7.26322	downregulated	8	7.26322	0.0007
regulation of membrane lipid distribution	GO	1 out of 2	7.24795	upregulated	7	7.24795	0.0007
cardiac muscle cell development	GO	1 out of 2	7.24762	downregulated	9	7.24762	0.0007
regulation of amyloid-beta formation	GO	2 out of 2	7.2471	upregulated	4	5.53878	0.0039	downregulated	1	1.70832	0.1812
regulation of synaptic vesicle clustering	GO	1 out of 2	7.24327	downregulated	3	7.24327	0.0007
intraciliary retrograde transport	GO	1 out of 2	7.22202	downregulated	4	7.22202	0.0007
negative regulation of multicellular organism growth	GO	1 out of 2	7.20218	upregulated	3	7.20218	0.0007
GTP-dependent protein binding	GO	1 out of 2	7.19582	upregulated	5	7.19582	0.0007
myeloid cell development	GO	1 out of 2	7.19296	downregulated	9	7.19296	0.0008
fibrillar collagen trimer	GO	1 out of 2	7.19005	downregulated	3	7.19005	0.0008
neurotransmitter-gated ion channel clustering	GO	1 out of 2	7.18638	downregulated	3	7.18638	0.0008
photoreceptor cell maintenance	GO	1 out of 2	7.17775	downregulated	7	7.17775	0.0008
mitochondrial respiratory chain complex I	GO	1 out of 2	7.16491	downregulated	7	7.16491	0.0008
respiratory chain complex I	GO	1 out of 2	7.16491	downregulated	7	7.16491	0.0008
ER overload response	GO	1 out of 2	7.15722	upregulated	3	7.15722	0.0008
smooth muscle contraction	GO	1 out of 2	7.14961	downregulated	8	7.14961	0.0008
response to pH	GO	1 out of 2	7.13991	upregulated	6	7.13991	0.0008
positive regulation of double-strand break repair	GO	2 out of 2	7.13084	upregulated	3	5.37183	0.0046	downregulated	1	1.759	0.1722
membrane repolarization	GO	1 out of 2	7.12641	downregulated	3	7.12641	0.0008
regulation of cellular response to drug	GO	1 out of 2	7.12263	upregulated	5	7.12263	0.0008
negative regulation of intrinsic apoptotic signaling pathway in response to DNA damage	GO	1 out of 2	7.12156	upregulated	5	7.12156	0.0008
membrane depolarization during cardiac muscle cell action potential	GO	1 out of 2	7.11467	downregulated	4	7.11467	0.0008
semaphorin-plexin signaling pathway involved in neuron projection guidance	GO	1 out of 2	7.10571	downregulated	4	7.10571	0.0008
neuron projection fasciculation	GO	1 out of 2	7.10052	downregulated	5	7.10052	0.0008
DNA methylation	GO	1 out of 2	7.06299	upregulated	6	7.06299	0.0009
muscle cell cellular homeostasis	GO	1 out of 2	7.0529	downregulated	5	7.0529	0.0009
monosaccharide transmembrane transport	GO	1 out of 2	7.04087	downregulated	5	7.04087	0.0009
common myeloid progenitor cell proliferation	GO	2 out of 2	7.04	upregulated	2	4.23534	0.0145	downregulated	1	2.80465	0.0605
cardiac neural crest cell development involved in heart development	GO	1 out of 2	7.03975	downregulated	4	7.03975	0.0009
nerve growth factor signaling pathway	GO	1 out of 2	7.0244	downregulated	4	7.0244	0.0009
low-density lipoprotein particle binding	GO	1 out of 2	7.02144	upregulated	3	7.02144	0.0009
phosphatidylinositol monophosphate phosphatase activity	GO	1 out of 2	7.01467	downregulated	4	7.01467	0.0009
establishment of protein localization to mitochondrion	GO	1 out of 2	7.0092	upregulated	8	7.0092	0.0009
regulation of cell cycle G2/M phase transition	GO	1 out of 2	6.99248	downregulated	11	6.99248	0.0009
positive regulation of cellular response to insulin stimulus	GO	1 out of 2	6.98845	downregulated	6	6.98845	0.0009
regulation of double-strand break repair via nonhomologous end joining	GO	2 out of 2	6.98351	upregulated	3	4.86122	0.0077	downregulated	1	2.12229	0.1198
tethering complex	GO	1 out of 2	6.96807	downregulated	8	6.96807	0.0009
postsynaptic density organization	GO	1 out of 2	6.93885	downregulated	3	6.93885	0.001
excitatory synapse assembly	GO	1 out of 2	6.93885	downregulated	3	6.93885	0.001
long-chain fatty acid binding	GO	1 out of 2	6.93673	upregulated	4	6.93673	0.001
protein transporter activity	GO	1 out of 2	6.92488	downregulated	9	6.92488	0.001
transcription factor activity, transcription factor binding	GO	2 out of 2	6.91841	downregulated	9	6.18327	0.0021	downregulated	1	0.735145	0.4794
positive regulation of blood pressure	GO	1 out of 2	6.90905	downregulated	5	6.90905	0.001
DNA helicase activity	GO	1 out of 2	6.90521	upregulated	6	6.90521	0.001
intercellular bridge	GO	1 out of 2	6.88075	downregulated	8	6.88075	0.001
negative regulation of stem cell differentiation	GO	1 out of 2	6.8602	downregulated	4	6.8602	0.001
intermediate filament	GO	1 out of 2	6.85029	upregulated	11	6.85029	0.0011
methyltransferase activity	GO	1 out of 2	6.8451	downregulated	14	6.8451	0.0011
cerebellar Purkinje cell layer formation	GO	1 out of 2	6.83978	downregulated	4	6.83978	0.0011
protein phosphatase inhibitor activity	GO	1 out of 2	6.83532	downregulated	6	6.83532	0.0011
negative regulation of stem cell proliferation	GO	1 out of 2	6.82897	downregulated	2	6.82897	0.0011
epiboly	GO	1 out of 2	6.79675	downregulated	5	6.79675	0.0011
neurotransmitter secretion	GO	1 out of 2	6.7956	upregulated	8	6.7956	0.0011
steroid hydroxylase activity	GO	1 out of 2	6.79291	downregulated	8	6.79291	0.0011
establishment of mitotic spindle orientation	GO	1 out of 2	6.78089	downregulated	5	6.78089	0.0011
negative regulation of chromosome organization	GO	2 out of 2	6.7802	upregulated	11	6.001	0.0025	downregulated	1	0.779194	0.4588
COP9 signalosome	GO	1 out of 2	6.75875	upregulated	4	6.75875	0.0012
positive regulation of excitatory postsynaptic potential	GO	1 out of 2	6.75149	upregulated	5	6.75149	0.0012
RNA stem-loop binding	GO	1 out of 2	6.7354	upregulated	4	6.7354	0.0012
cellular pigmentation	GO	1 out of 2	6.71459	upregulated	6	6.71459	0.0012
cyclin-dependent protein kinase holoenzyme complex	GO	1 out of 2	6.70661	upregulated	7	6.70661	0.0012
retina vasculature morphogenesis in camera-type eye	GO	1 out of 2	6.68527	upregulated	3	6.68527	0.0012
protein disulfide oxidoreductase activity	GO	1 out of 2	6.67965	downregulated	3	6.67965	0.0013
glial cell projection	GO	1 out of 2	6.67504	downregulated	5	6.67504	0.0013
vacuolar lumen	GO	1 out of 2	6.6617	upregulated	3	6.6617	0.0013
positive regulation of response to drug	GO	1 out of 2	6.63206	downregulated	6	6.63206	0.0013
regulation of mitochondrial membrane permeability involved in apoptotic process	GO	1 out of 2	6.62818	downregulated	4	6.62818	0.0013
negative regulation of hydrogen peroxide-induced cell death	GO	1 out of 2	6.62093	upregulated	4	6.62093	0.0013
autophagosome maturation	GO	1 out of 2	6.61526	upregulated	4	6.61526	0.0013
negative regulation of cardiac muscle cell differentiation	GO	1 out of 2	6.61215	downregulated	4	6.61215	0.0013
regulation of autophagosome assembly	GO	1 out of 2	6.61126	downregulated	6	6.61126	0.0013
cell aggregation	GO	1 out of 2	6.58531	upregulated	4	6.58531	0.0014
protein targeting to ER	GO	1 out of 2	6.57878	upregulated	5	6.57878	0.0014
regulation of ruffle assembly	GO	1 out of 2	6.5563	upregulated	5	6.5563	0.0014
cell volume homeostasis	GO	1 out of 2	6.52019	upregulated	5	6.52019	0.0015
neuron maturation	GO	1 out of 2	6.51812	downregulated	6	6.51812	0.0015
blastocyst growth	GO	1 out of 2	6.51645	upregulated	4	6.51645	0.0015
sperm flagellum	GO	1 out of 2	6.51173	downregulated	12	6.51173	0.0015
cilium or flagellum-dependent cell motility	GO	1 out of 2	6.50452	downregulated	5	6.50452	0.0015
negative regulation of telomere maintenance via telomere lengthening	GO	2 out of 2	6.50244	upregulated	3	4.32744	0.0132	downregulated	1	2.175	0.1136
response to muscle stretch	GO	1 out of 2	6.49138	upregulated	4	6.49138	0.0015
regulation of amyloid-beta clearance	GO	1 out of 2	6.49041	upregulated	3	6.49041	0.0015
walking behavior	GO	1 out of 2	6.48516	upregulated	6	6.48516	0.0015
postsynaptic membrane assembly	GO	1 out of 2	6.47505	downregulated	3	6.47505	0.0015
positive regulation by host of viral process	GO	1 out of 2	6.47093	downregulated	3	6.47093	0.0015
sensory perception of light stimulus	GO	1 out of 2	6.46263	downregulated	14	6.46263	0.0016
digestive system process	GO	1 out of 2	6.44929	downregulated	7	6.44929	0.0016
negative regulation of calcium ion transmembrane transport	GO	1 out of 2	6.44419	upregulated	5	6.44419	0.0016
muscle cell proliferation	GO	1 out of 2	6.3978	downregulated	5	6.3978	0.0017
behavioral defense response	GO	1 out of 2	6.39771	downregulated	5	6.39771	0.0017
retina vasculature development in camera-type eye	GO	1 out of 2	6.39749	upregulated	5	6.39749	0.0017
positive regulation of glutamate receptor signaling pathway	GO	1 out of 2	6.39167	downregulated	3	6.39167	0.0017
cellular component disassembly involved in execution phase of apoptosis	GO	2 out of 2	6.37486	upregulated	3	4.41297	0.0121	downregulated	1	1.96189	0.1406
regulation of skeletal muscle cell differentiation	GO	1 out of 2	6.36632	downregulated	5	6.36632	0.0017
response to hydroxyurea	GO	1 out of 2	6.36493	upregulated	3	6.36493	0.0017
vitamin biosynthetic process	GO	1 out of 2	6.36096	downregulated	4	6.36096	0.0017
protein transmembrane import into intracellular organelle	GO	1 out of 2	6.35881	downregulated	6	6.35881	0.0017
positive regulation of stem cell differentiation	GO	1 out of 2	6.33515	downregulated	5	6.33515	0.0018
hair follicle morphogenesis	GO	1 out of 2	6.31884	downregulated	6	6.31884	0.0018
cytoplasmic sequestering of protein	GO	1 out of 2	6.30352	upregulated	4	6.30352	0.0018
social behavior	GO	1 out of 2	6.29406	downregulated	7	6.29406	0.0018
maintenance of protein location in nucleus	GO	2 out of 2	6.29135	upregulated	2	4.03767	0.0176	downregulated	1	2.25369	0.105
protein insertion into membrane	GO	2 out of 2	6.2747	upregulated	3	3.95447	0.0192	downregulated	1	2.32023	0.0983
establishment of mitotic spindle localization	GO	1 out of 2	6.2469	downregulated	5	6.2469	0.0019
cullin family protein binding	GO	1 out of 2	6.24217	downregulated	4	6.24217	0.0019
angiotensin-activated signaling pathway	GO	1 out of 2	6.24167	downregulated	3	6.24167	0.0019
nuclear division	GO	1 out of 2	6.23642	upregulated	18	6.23642	0.002	downregulated	1	0.0993735	0.9054
cytoplasm organization	GO	1 out of 2	6.2289	upregulated	2	6.2289	0.002
quinone metabolic process	GO	1 out of 2	6.21628	upregulated	5	6.21628	0.002
cerebellar Purkinje cell layer morphogenesis	GO	1 out of 2	6.2148	downregulated	4	6.2148	0.002
spermatid development	GO	2 out of 2	6.21066	upregulated	14	4.94757	0.0071	downregulated	1	1.26309	0.2828
vitamin transmembrane transporter activity	GO	1 out of 2	6.20451	downregulated	4	6.20451	0.002
cellular response to catecholamine stimulus	GO	1 out of 2	6.20382	downregulated	5	6.20382	0.002
regulation of voltage-gated calcium channel activity	GO	1 out of 2	6.18239	upregulated	5	6.18239	0.0021
negative regulation of glycoprotein metabolic process	GO	1 out of 2	6.18137	downregulated	4	6.18137	0.0021
positive regulation of signaling receptor activity	GO	1 out of 2	6.18068	downregulated	6	6.18068	0.0021
vascular endothelial growth factor signaling pathway	GO	1 out of 2	6.16457	downregulated	4	6.16457	0.0021
proximal/distal pattern formation	GO	1 out of 2	6.16384	downregulated	6	6.16384	0.0021
positive regulation of long-term synaptic potentiation	GO	1 out of 2	6.15188	upregulated	3	6.15188	0.0021
acyl-CoA dehydrogenase activity	GO	1 out of 2	6.13154	downregulated	3	6.13154	0.0022
negative regulation of TORC1 signaling	GO	1 out of 2	6.11154	downregulated	3	6.11154	0.0022
negative regulation of cell size	GO	1 out of 2	6.11154	downregulated	3	6.11154	0.0022
phosphatidylinositol 3-kinase regulatory subunit binding	GO	1 out of 2	6.08996	upregulated	3	6.08996	0.0023
mitotic spindle pole	GO	1 out of 2	6.08464	downregulated	5	6.08464	0.0023
centriole replication	GO	1 out of 2	6.07568	upregulated	4	6.07568	0.0023
multivesicular body sorting pathway	GO	1 out of 2	6.07551	downregulated	3	6.07551	0.0023
mRNA cap binding complex	GO	1 out of 2	6.06552	upregulated	3	6.06552	0.0023
acid-amino acid ligase activity	GO	1 out of 2	6.05984	downregulated	4	6.05984	0.0023
regulation of hematopoietic progenitor cell differentiation	GO	2 out of 2	6.05623	downregulated	4	4.56176	0.0104	downregulated	1	1.49447	0.2244
nuclear inner membrane	GO	1 out of 2	6.05555	downregulated	6	6.05555	0.0023
negative regulation of neuron migration	GO	1 out of 2	6.0433	upregulated	3	6.0433	0.0024
asymmetric stem cell division	GO	1 out of 2	6.03714	downregulated	3	6.03714	0.0024
kinetochore	GO	1 out of 2	6.03711	upregulated	11	6.03711	0.0024
regulation of glutamate secretion	GO	1 out of 2	6.03203	upregulated	4	6.03203	0.0024
blastoderm segmentation	GO	1 out of 2	6.01472	downregulated	4	6.01472	0.0024
response to catecholamine	GO	1 out of 2	6.0129	downregulated	5	6.0129	0.0024
positive regulation of voltage-gated calcium channel activity	GO	1 out of 2	6.00613	downregulated	3	6.00613	0.0025
guanylate cyclase activity	GO	1 out of 2	6.00114	downregulated	3	6.00114	0.0025
regulation of cyclase activity	GO	1 out of 2	5.99559	downregulated	5	5.99559	0.0025
regulation of blood volume by renin-angiotensin	GO	1 out of 2	5.99555	downregulated	3	5.99555	0.0025
RNAi effector complex	GO	1 out of 2	5.98784	downregulated	2	5.98784	0.0025
protein localization to vacuole	GO	1 out of 2	5.97314	upregulated	6	5.97314	0.0025
nuclear chromosome segregation	GO	1 out of 2	5.96786	downregulated	16	5.96786	0.0026
tetrahydrofolate interconversion	GO	1 out of 2	5.95962	upregulated	2	5.95962	0.0026
tricarboxylic acid cycle enzyme complex	GO	1 out of 2	5.95795	downregulated	3	5.95795	0.0026
spindle localization	GO	1 out of 2	5.95173	downregulated	6	5.95173	0.0026
basic amino acid transmembrane transport	GO	1 out of 2	5.95102	upregulated	3	5.95102	0.0026
regulation of histone H3-K9 acetylation	GO	1 out of 2	5.9417	upregulated	3	5.9417	0.0026
pri-miRNA transcription by RNA polymerase II	GO	1 out of 2	5.93752	downregulated	3	5.93752	0.0026
regulation of mitochondrial depolarization	GO	2 out of 2	5.91092	upregulated	3	3.97862	0.0187	downregulated	1	1.93229	0.1448
spermatid differentiation	GO	2 out of 2	5.89842	upregulated	14	4.67119	0.0094	downregulated	1	1.22723	0.2931
positive regulation of cell size	GO	1 out of 2	5.87836	downregulated	3	5.87836	0.0028
regulation of systemic arterial blood pressure by hormone	GO	1 out of 2	5.86677	downregulated	5	5.86677	0.0028
negative regulation of oxidative stress-induced intrinsic apoptotic signaling pathway	GO	1 out of 2	5.85753	upregulated	3	5.85753	0.0029
positive regulation of ERAD pathway	GO	1 out of 2	5.84735	upregulated	3	5.84735	0.0029
clathrin adaptor complex	GO	1 out of 2	5.84598	upregulated	5	5.84598	0.0029
response to monoamine	GO	1 out of 2	5.83152	downregulated	5	5.83152	0.0029
translation repressor activity	GO	1 out of 2	5.82784	upregulated	4	5.82784	0.0029
sperm principal piece	GO	1 out of 2	5.82254	downregulated	5	5.82254	0.003
guanyl-nucleotide exchange factor complex	GO	1 out of 2	5.81466	downregulated	3	5.81466	0.003
inner cell mass cell proliferation	GO	1 out of 2	5.81312	upregulated	3	5.81312	0.003
replication fork	GO	1 out of 2	5.81003	upregulated	7	5.81003	0.003
synaptonemal complex assembly	GO	1 out of 2	5.80738	downregulated	4	5.80738	0.003
regulation of relaxation of muscle	GO	1 out of 2	5.80048	upregulated	3	5.80048	0.003
sequence-specific mRNA binding	GO	1 out of 2	5.79685	upregulated	3	5.79685	0.003
intrinsic component of Golgi membrane	GO	1 out of 2	5.79355	downregulated	7	5.79355	0.003
phosphatidylinositol-3-phosphate biosynthetic process	GO	1 out of 2	5.78397	downregulated	3	5.78397	0.0031
Arp2/3 complex binding	GO	1 out of 2	5.7828	upregulated	3	5.7828	0.0031
establishment of spindle orientation	GO	1 out of 2	5.78031	downregulated	5	5.78031	0.0031
retinal binding	GO	1 out of 2	5.76792	downregulated	3	5.76792	0.0031
protein localization to endosome	GO	1 out of 2	5.76178	upregulated	3	5.76178	0.0031
positive regulation of cell cycle G1/S phase transition	GO	1 out of 2	5.75844	downregulated	6	5.75844	0.0032
humoral immune response mediated by circulating immunoglobulin	GO	1 out of 2	5.75441	upregulated	10	5.75441	0.0032
determination of adult lifespan	GO	1 out of 2	5.75386	downregulated	4	5.75386	0.0032
phosphatidylglycerol binding	GO	1 out of 2	5.72682	downregulated	3	5.72682	0.0033
positive regulation of interferon-gamma secretion	GO	1 out of 2	5.72569	upregulated	3	5.72569	0.0033
HOPS complex	GO	1 out of 2	5.71855	downregulated	3	5.71855	0.0033
tricarboxylic acid metabolic process	GO	1 out of 2	5.71528	downregulated	6	5.71528	0.0033
somatic diversification of immunoglobulins	GO	1 out of 2	5.71394	downregulated	5	5.71394	0.0033
cellular response to reactive nitrogen species	GO	1 out of 2	5.71202	upregulated	3	5.71202	0.0033
negative regulation of blood pressure	GO	1 out of 2	5.70916	downregulated	6	5.70916	0.0033
metaphase plate congression	GO	1 out of 2	5.69944	upregulated	6	5.69944	0.0033
negative regulation of autophagosome assembly	GO	1 out of 2	5.69243	upregulated	3	5.69243	0.0034
self proteolysis	GO	1 out of 2	5.68029	upregulated	3	5.68029	0.0034
modulation by host of viral process	GO	1 out of 2	5.67361	upregulated	4	5.67361	0.0034
selective autophagy	GO	1 out of 2	5.67253	downregulated	3	5.67253	0.0034
establishment of chromosome localization	GO	1 out of 2	5.63469	upregulated	7	5.63469	0.0036
intramolecular transferase activity	GO	1 out of 2	5.62936	downregulated	4	5.62936	0.0036
cleavage furrow	GO	1 out of 2	5.62887	downregulated	6	5.62887	0.0036
centriole assembly	GO	1 out of 2	5.61094	upregulated	4	5.61094	0.0037
Derlin-1 retrotranslocation complex	GO	1 out of 2	5.61087	upregulated	3	5.61087	0.0037
mammary gland lobule development	GO	1 out of 2	5.60941	upregulated	3	5.60941	0.0037
regulation of fibroblast apoptotic process	GO	1 out of 2	5.60081	upregulated	3	5.60081	0.0037
epidermis morphogenesis	GO	1 out of 2	5.59759	downregulated	6	5.59759	0.0037
regulation of osteoclast development	GO	2 out of 2	5.59609	upregulated	2	3.13398	0.0435	downregulated	1	2.46211	0.0853
nuclear transcriptional repressor complex	GO	1 out of 2	5.59439	downregulated	5	5.59439	0.0037
neurotransmitter receptor transport to postsynaptic membrane	GO	1 out of 2	5.57762	upregulated	3	5.57762	0.0038
centrosome cycle	GO	1 out of 2	5.55898	downregulated	9	5.55898	0.0039
photoreceptor cell outer segment organization	GO	1 out of 2	5.5566	downregulated	3	5.5566	0.0039
cellular response to granulocyte macrophage colony-stimulating factor stimulus	GO	1 out of 2	5.55508	upregulated	3	5.55508	0.0039
regulation of AMPA receptor activity	GO	1 out of 2	5.55315	downregulated	4	5.55315	0.0039
negative regulation of voltage-gated calcium channel activity	GO	1 out of 2	5.54775	upregulated	3	5.54775	0.0039
epithelial cell maturation	GO	1 out of 2	5.54687	upregulated	3	5.54687	0.0039
dendritic spine organization	GO	1 out of 2	5.54158	downregulated	5	5.54158	0.0039
dorsal aorta development	GO	1 out of 2	5.52649	downregulated	3	5.52649	0.004
transcriptional activator activity, RNA polymerase II distal enhancer sequence-specific DNA binding	GO	1 out of 2	5.52534	downregulated	6	5.52534	0.004
negative regulation of protein localization to cell surface	GO	1 out of 2	5.51542	upregulated	3	5.51542	0.004
endocytic patch	GO	1 out of 2	5.51135	upregulated	3	5.51135	0.004
actin cortical patch	GO	1 out of 2	5.51135	upregulated	3	5.51135	0.004
positive regulation of potassium ion transmembrane transporter activity	GO	1 out of 2	5.49901	downregulated	4	5.49901	0.0041
posttranscriptional gene silencing	GO	2 out of 2	5.49275	upregulated	7	4.56619	0.0104	downregulated	1	0.926555	0.3959
positive regulation of protein maturation	GO	1 out of 2	5.49101	downregulated	4	5.49101	0.0041
proton-exporting ATPase activity	GO	1 out of 2	5.48868	downregulated	4	5.48868	0.0041
neurexin family protein binding	GO	1 out of 2	5.4854	upregulated	3	5.4854	0.0041
regulation of establishment of cell polarity	GO	1 out of 2	5.4831	downregulated	4	5.4831	0.0042
negative regulation of cellular response to hypoxia	GO	1 out of 2	5.48288	downregulated	2	5.48288	0.0042
neurotransmitter transporter activity	GO	1 out of 2	5.48234	downregulated	6	5.48234	0.0042
regulation of organelle transport along microtubule	GO	2 out of 2	5.47769	upregulated	1	2.84922	0.0579	downregulated	1	2.62847	0.0722
meiotic cell cycle	GO	2 out of 2	5.46636	downregulated	20	5.30487	0.005	downregulated	1	0.161488	0.8509
asymmetric cell division	GO	1 out of 2	5.4555	upregulated	3	5.4555	0.0043
toxic substance binding	GO	1 out of 2	5.44925	upregulated	2	5.44925	0.0043
regulation of centrosome cycle	GO	1 out of 2	5.44167	upregulated	6	5.44167	0.0043
positive regulation of glucose import in response to insulin stimulus	GO	1 out of 2	5.43949	downregulated	3	5.43949	0.0043
positive regulation of amyloid-beta formation	GO	1 out of 2	5.43718	upregulated	3	5.43718	0.0044
phosphatase activator activity	GO	1 out of 2	5.4359	upregulated	3	5.4359	0.0044
voltage-gated calcium channel complex	GO	1 out of 2	5.41273	downregulated	4	5.41273	0.0045
regulation of cell proliferation involved in heart morphogenesis	GO	1 out of 2	5.4114	upregulated	3	5.4114	0.0045
mitotic spindle organization	GO	1 out of 2	5.40218	downregulated	8	5.40218	0.0045
acid secretion	GO	1 out of 2	5.39967	upregulated	6	5.39967	0.0045
presynaptic active zone	GO	1 out of 2	5.39167	downregulated	6	5.39167	0.0046
cell separation after cytokinesis	GO	1 out of 2	5.38035	upregulated	2	5.38035	0.0046
carbon-nitrogen lyase activity	GO	1 out of 2	5.37086	upregulated	3	5.37086	0.0047
water homeostasis	GO	1 out of 2	5.35993	downregulated	6	5.35993	0.0047
establishment of protein localization to postsynaptic membrane	GO	1 out of 2	5.35526	upregulated	3	5.35526	0.0047
regulation of microtubule motor activity	GO	1 out of 2	5.35381	downregulated	3	5.35381	0.0047
plasma membrane tubulation	GO	1 out of 2	5.35366	upregulated	3	5.35366	0.0047
GABAergic neuron differentiation	GO	1 out of 2	5.34724	upregulated	3	5.34724	0.0048
regulation of oocyte maturation	GO	1 out of 2	5.33169	downregulated	2	5.33169	0.0048
oxidoreductase activity, acting on NAD(P)H, quinone or similar compound as acceptor	GO	1 out of 2	5.32608	downregulated	4	5.32608	0.0049
transcriptional repressor complex	GO	1 out of 2	5.3228	downregulated	9	5.3228	0.0049
AP-type membrane coat adaptor complex	GO	1 out of 2	5.3217	upregulated	6	5.3217	0.0049
nuclear pore	GO	2 out of 2	5.31355	upregulated	6	4.25552	0.0142	downregulated	1	1.05803	0.3471
carbohydrate derivative transport	GO	1 out of 2	5.30987	downregulated	7	5.30987	0.0049
dendritic cell migration	GO	1 out of 2	5.29168	upregulated	3	5.29168	0.005
bundle of His cell to Purkinje myocyte communication	GO	1 out of 2	5.28269	downregulated	3	5.28269	0.0051
regulation of exosomal secretion	GO	1 out of 2	5.28018	upregulated	3	5.28018	0.0051
positive regulation of exosomal secretion	GO	1 out of 2	5.28018	upregulated	3	5.28018	0.0051
midbrain dopaminergic neuron differentiation	GO	1 out of 2	5.25752	downregulated	3	5.25752	0.0052
sulfate transmembrane transport	GO	1 out of 2	5.25513	downregulated	3	5.25513	0.0052
regulation of production of miRNAs involved in gene silencing by miRNA	GO	1 out of 2	5.24278	upregulated	3	5.24278	0.0053
positive regulation of G1/S transition of mitotic cell cycle	GO	1 out of 2	5.2315	downregulated	5	5.2315	0.0053
p53 binding	GO	1 out of 2	5.23106	upregulated	7	5.23106	0.0053
activin binding	GO	1 out of 2	5.22978	upregulated	3	5.22978	0.0054
mitochondrial inner membrane presequence translocase complex	GO	1 out of 2	5.22295	downregulated	3	5.22295	0.0054
translation initiation factor binding	GO	1 out of 2	5.22112	upregulated	5	5.22112	0.0054
filamentous actin	GO	1 out of 2	5.21833	downregulated	4	5.21833	0.0054
protein localization to cell junction	GO	1 out of 2	5.21004	downregulated	3	5.21004	0.0055
regulation of dendrite extension	GO	1 out of 2	5.21001	upregulated	4	5.21001	0.0055
transmitter-gated ion channel activity involved in regulation of postsynaptic membrane potential	GO	1 out of 2	5.2089	downregulated	3	5.2089	0.0055
cytokinetic process	GO	1 out of 2	5.20365	downregulated	3	5.20365	0.0055
photoreceptor cell differentiation	GO	1 out of 2	5.20292	downregulated	8	5.20292	0.0055
renal filtration	GO	1 out of 2	5.20131	downregulated	3	5.20131	0.0055
nucleotide-sugar metabolic process	GO	1 out of 2	5.20001	downregulated	5	5.20001	0.0055
platelet morphogenesis	GO	1 out of 2	5.19227	upregulated	3	5.19227	0.0056
negative T cell selection	GO	1 out of 2	5.18949	upregulated	3	5.18949	0.0056
positive regulation of signal transduction by p53 class mediator	GO	1 out of 2	5.18728	upregulated	4	5.18728	0.0056
neuron projection maintenance	GO	1 out of 2	5.18548	downregulated	3	5.18548	0.0056
regulation of cardiac muscle cell action potential	GO	1 out of 2	5.185	downregulated	4	5.185	0.0056
type B pancreatic cell proliferation	GO	1 out of 2	5.18123	downregulated	2	5.18123	0.0056
disulfide oxidoreductase activity	GO	1 out of 2	5.18049	upregulated	5	5.18049	0.0056
RNA polymerase II, holoenzyme	GO	1 out of 2	5.18021	upregulated	7	5.18021	0.0056
neurotransmitter receptor activity involved in regulation of postsynaptic membrane potential	GO	1 out of 2	5.17262	downregulated	3	5.17262	0.0057
mitotic metaphase plate congression	GO	1 out of 2	5.16499	upregulated	5	5.16499	0.0057
transcription elongation factor complex	GO	1 out of 2	5.16076	upregulated	6	5.16076	0.0057
regulation of cellular response to hypoxia	GO	1 out of 2	5.15249	downregulated	3	5.15249	0.0058
positive regulation of lamellipodium organization	GO	1 out of 2	5.14978	upregulated	4	5.14978	0.0058
positive regulation of urine volume	GO	1 out of 2	5.14484	downregulated	3	5.14484	0.0058
eating behavior	GO	1 out of 2	5.14439	upregulated	5	5.14439	0.0058
calcium ion export	GO	1 out of 2	5.13549	downregulated	3	5.13549	0.0059
startle response	GO	1 out of 2	5.10826	upregulated	3	5.10826	0.006
regulation of glucose import in response to insulin stimulus	GO	1 out of 2	5.10384	downregulated	3	5.10384	0.0061
spindle pole	GO	1 out of 2	5.10318	downregulated	10	5.10318	0.0061
regulation of cAMP-dependent protein kinase activity	GO	1 out of 2	5.06721	upregulated	3	5.06721	0.0063
ATPase activator activity	GO	1 out of 2	5.06707	upregulated	4	5.06707	0.0063
cell-cell adhesion mediator activity	GO	1 out of 2	5.06558	downregulated	4	5.06558	0.0063
regulation of ventricular cardiac muscle cell action potential	GO	1 out of 2	5.06241	downregulated	3	5.06241	0.0063
ciliary tip	GO	1 out of 2	5.05811	downregulated	3	5.05811	0.0064
regulation of mitotic spindle assembly	GO	1 out of 2	5.05786	upregulated	2	5.05786	0.0064
sperm capacitation	GO	1 out of 2	5.02286	downregulated	5	5.02286	0.0066
negative regulation of substrate adhesion-dependent cell spreading	GO	1 out of 2	5.01532	downregulated	3	5.01532	0.0066
regulation of miRNA metabolic process	GO	1 out of 2	5.00059	upregulated	3	5.00059	0.0067
meiosis I	GO	1 out of 2	4.97244	downregulated	10	4.97244	0.0069
craniofacial suture morphogenesis	GO	1 out of 2	4.97154	downregulated	3	4.97154	0.0069
anatomical structure regression	GO	1 out of 2	4.97146	downregulated	3	4.97146	0.0069
RNA polymerase complex	GO	1 out of 2	4.95847	upregulated	9	4.95847	0.007
thyroid hormone receptor binding	GO	1 out of 2	4.94688	upregulated	4	4.94688	0.0071
entrainment of circadian clock	GO	2 out of 2	4.93015	downregulated	2	2.75516	0.0636	downregulated	1	2.175	0.1136
cell-cell adhesion mediated by cadherin	GO	1 out of 2	4.91357	downregulated	4	4.91357	0.0073
signal sequence binding	GO	1 out of 2	4.91325	upregulated	5	4.91325	0.0073
monocarboxylate:sodium symporter activity	GO	1 out of 2	4.91201	upregulated	2	4.91201	0.0074
insulin metabolic process	GO	1 out of 2	4.89728	downregulated	2	4.89728	0.0075
endoplasmic reticulum tubular network organization	GO	1 out of 2	4.88585	downregulated	3	4.88585	0.0076
establishment of spindle localization	GO	1 out of 2	4.88491	downregulated	5	4.88491	0.0076
regulation of telomere maintenance via telomere lengthening	GO	2 out of 2	4.8813	upregulated	5	3.47152	0.0311	downregulated	1	1.40978	0.2442
co-receptor binding	GO	1 out of 2	4.87824	downregulated	2	4.87824	0.0076
regulation of synaptic vesicle transport	GO	1 out of 2	4.85197	upregulated	4	4.85197	0.0078
cell-cell recognition	GO	1 out of 2	4.84136	upregulated	6	4.84136	0.0079
adaptive thermogenesis	GO	1 out of 2	4.8266	downregulated	3	4.8266	0.008
response to salt	GO	1 out of 2	4.8133	upregulated	2	4.8133	0.0081
S100 protein binding	GO	1 out of 2	4.81268	downregulated	3	4.81268	0.0081
pigment granule organization	GO	1 out of 2	4.8103	downregulated	3	4.8103	0.0081
regulation of adipose tissue development	GO	1 out of 2	4.80531	upregulated	2	4.80531	0.0082
detection of light stimulus	GO	1 out of 2	4.795	downregulated	5	4.795	0.0083
vascular smooth muscle cell development	GO	1 out of 2	4.78547	upregulated	2	4.78547	0.0084
intronic transcription regulatory region sequence-specific DNA binding	GO	1 out of 2	4.78425	downregulated	3	4.78425	0.0084
oxidoreductase activity, acting on paired donors, with incorporation or reduction of molecular oxygen, reduced flavin or flavoprotein as one donor, and incorporation of one atom of oxygen	GO	1 out of 2	4.77633	downregulated	6	4.77633	0.0084
ATP-dependent helicase activity	GO	1 out of 2	4.77612	upregulated	6	4.77612	0.0084
regulation of synaptic vesicle endocytosis	GO	1 out of 2	4.77567	upregulated	3	4.77567	0.0084
lactation	GO	1 out of 2	4.75803	downregulated	5	4.75803	0.0086
C21-steroid hormone metabolic process	GO	1 out of 2	4.75679	upregulated	4	4.75679	0.0086
sister chromatid segregation	GO	1 out of 2	4.74612	upregulated	9	4.74612	0.0087
complement activation, classical pathway	GO	1 out of 2	4.7434	upregulated	9	4.7434	0.0087
exosome (RNase complex)	GO	1 out of 2	4.73778	upregulated	3	4.73778	0.0088
ncRNA transcription	GO	1 out of 2	4.67994	upregulated	4	4.67994	0.0093
apical dendrite	GO	1 out of 2	4.66872	downregulated	4	4.66872	0.0094
copulation	GO	1 out of 2	4.66713	downregulated	3	4.66713	0.0094
DNA repair complex	GO	1 out of 2	4.64987	downregulated	5	4.64987	0.0096
histone H3-K9 modification	GO	1 out of 2	4.64429	upregulated	3	4.64429	0.0096
response to anesthetic	GO	1 out of 2	4.64108	upregulated	6	4.64108	0.0096
protein localization to postsynaptic membrane	GO	1 out of 2	4.62295	upregulated	3	4.62295	0.0098
pseudopodium	GO	1 out of 2	4.61449	downregulated	3	4.61449	0.0099
segment specification	GO	1 out of 2	4.59651	upregulated	2	4.59651	0.0101
intra-Golgi vesicle-mediated transport	GO	1 out of 2	4.59212	downregulated	2	4.59212	0.0101
positive regulation of mitochondrial membrane permeability	GO	1 out of 2	4.58262	upregulated	3	4.58262	0.0102
Lys48-specific deubiquitinase activity	GO	1 out of 2	4.56238	downregulated	3	4.56238	0.0104
protein acetyltransferase complex	GO	1 out of 2	4.53107	upregulated	7	4.53107	0.0108
regulation of postsynaptic membrane organization	GO	1 out of 2	4.52104	downregulated	3	4.52104	0.0109
meiotic chromosome segregation	GO	1 out of 2	4.51999	downregulated	8	4.51999	0.0109
positive regulation of telomere maintenance via telomere lengthening	GO	1 out of 2	4.50221	downregulated	5	4.50221	0.0111
regulation of RNA polymerase II regulatory region sequence-specific DNA binding	GO	1 out of 2	4.49996	upregulated	2	4.49996	0.0111
magnesium ion transmembrane transport	GO	1 out of 2	4.48599	downregulated	2	4.48599	0.0113
proton-transporting two-sector ATPase complex	GO	1 out of 2	4.48228	downregulated	5	4.48228	0.0113
positive regulation of protein depolymerization	GO	1 out of 2	4.46873	upregulated	3	4.46873	0.0115
cellular response to leucine starvation	GO	1 out of 2	4.45578	downregulated	2	4.45578	0.0116
regulation of high voltage-gated calcium channel activity	GO	1 out of 2	4.43525	downregulated	3	4.43525	0.0119
negative regulation of protein acetylation	GO	1 out of 2	4.43511	downregulated	4	4.43511	0.0119
vacuolar proton-transporting V-type ATPase complex	GO	1 out of 2	4.43354	upregulated	3	4.43354	0.0119
methyl-CpG binding	GO	1 out of 2	4.43206	upregulated	3	4.43206	0.0119
regulation of trophoblast cell migration	GO	1 out of 2	4.43132	upregulated	2	4.43132	0.0119
learned vocalization behavior or vocal learning	GO	1 out of 2	4.41018	downregulated	2	4.41018	0.0122
astrocyte projection	GO	1 out of 2	4.40344	downregulated	3	4.40344	0.0122
liver regeneration	GO	1 out of 2	4.39356	upregulated	2	4.39356	0.0124
positive regulation of autophagosome assembly	GO	1 out of 2	4.39232	downregulated	2	4.39232	0.0124
desmosome organization	GO	1 out of 2	4.38995	downregulated	2	4.38995	0.0124
translation repressor activity, mRNA regulatory element binding	GO	1 out of 2	4.38638	downregulated	2	4.38638	0.0124
endodermal cell fate commitment	GO	1 out of 2	4.38213	downregulated	3	4.38213	0.0125
transcriptional repressor activity, RNA polymerase II distal enhancer sequence-specific binding	GO	1 out of 2	4.37672	downregulated	2	4.37672	0.0126
ribbon synapse	GO	1 out of 2	4.37356	upregulated	2	4.37356	0.0126
positive regulation of vascular smooth muscle cell proliferation	GO	1 out of 2	4.37144	upregulated	4	4.37144	0.0126
ceramide binding	GO	1 out of 2	4.37105	downregulated	3	4.37105	0.0126
cyclosporin A binding	GO	1 out of 2	4.32473	downregulated	3	4.32473	0.0132
positive regulation of renal sodium excretion	GO	1 out of 2	4.32344	upregulated	2	4.32344	0.0133
mitotic chromosome condensation	GO	1 out of 2	4.30667	downregulated	3	4.30667	0.0135
establishment or maintenance of monopolar cell polarity	GO	1 out of 2	4.29852	upregulated	3	4.29852	0.0136
mRNA splice site selection	GO	1 out of 2	4.29796	downregulated	4	4.29796	0.0136
nucleotide-activated protein kinase complex	GO	1 out of 2	4.29506	downregulated	3	4.29506	0.0136
protein transport along microtubule	GO	1 out of 2	4.29491	upregulated	2	4.29491	0.0136
ATP-dependent DNA helicase activity	GO	1 out of 2	4.27618	upregulated	4	4.27618	0.0139
positive regulation of membrane permeability	GO	1 out of 2	4.26869	upregulated	3	4.26869	0.014
acetylcholine receptor signaling pathway	GO	1 out of 2	4.25913	upregulated	2	4.25913	0.0141
response to acetylcholine	GO	1 out of 2	4.25913	upregulated	2	4.25913	0.0141
regulation of transcription from RNA polymerase II promoter in response to hypoxia	GO	1 out of 2	4.25381	upregulated	2	4.25381	0.0142
negative regulation of neural precursor cell proliferation	GO	1 out of 2	4.24029	upregulated	2	4.24029	0.0144
acid-thiol ligase activity	GO	1 out of 2	4.23407	downregulated	4	4.23407	0.0145
mesodermal cell fate commitment	GO	1 out of 2	4.22048	downregulated	1	4.22048	0.0147
[truncated: 347 more rows]

## Sheet: 2dpi MA15 10E5 pfu w Stat1 KO
Bioset 1: Lungs 2d post SARS infection - STAT1 KO _vs_ wildtype (Study: SARS virus infection in wild type, STAT1 -/-, and IFNAR1 -/- genetic backgrounds)
Bioset 2: Lung of mice 2d after intranasal instillation of 100000 PFU SARS CoV MA15 _vs_ PBS (Study: Lung gene expression profiles of mice 2-7d following dosed SARS infection)
Bioset 3: Lungs from 20wk mice 2d post infection with 1E5 PFU wildtype SARS MA15 strain _vs_ mock infection (Study: Lungs from mice infected with deltaORF6 mutant or wildtype SARS)
Bioset 4: Lungs from 20wk mice 2d post infection with 1E5 PFU wildtype SARS MA15 strain _vs_ mock infection (Study: Lungs from mice infected with nsp16 mutant or wildtype SARS)
Bioset 5: Lungs of C57Bl6 mice - infected with SARS MA15 (WT lethal to mice) 2d _vs_ mock infection (Study: Lungs of mice infected with different strains of the SARS virus)
Gene	EntrezGene ID	Gene Description	Specificity	Overall Gene score	Score Bioset 1	p-value Bioset 1	activity type Bioset 1	activity value Bioset 1	Score Bioset 2	p-value Bioset 2	activity type Bioset 2	activity value Bioset 2	Score Bioset 3	p-value Bioset 3	activity type Bioset 3	activity value Bioset 3	Score Bioset 4	p-value Bioset 4	activity type Bioset 4	activity value Bioset 4	Score Bioset 5	p-value Bioset 5	activity type Bioset 5	activity value Bioset 5
Rsad2	58185	radical S-adenosyl methionine domain containing 2	5 out of 5	495.101	99.1434	0.0074	fold change	-1.54	97.8857	0.002	fold change	203.1	99.3562	4.9e-05	fold change	156.4	99.7845	1.3e-05	fold change	127.9	98.9315	4.3e-05	fold change	52.1
Cxcl11	56066	chemokine (C-X-C motif) ligand 11	5 out of 5	494.894	99.5699	0.0009	fold change	-1.79	99.8921	0.0002	fold change	1103.3	98.8259	0.0007	fold change	111.1	98.7206	4.4e-06	fold change	71.8	97.8857	0.0002	fold change	34.5
Cxcl9	17329	chemokine (C-X-C motif) ligand 9	5 out of 5	494.618	99.8921	0.0005	fold change	-1.95	99.3562	0.0016	fold change	313.1	99.0374	0.0001	fold change	132.1	96.7623	0.0008	fold change	34.6	99.5699	0.0002	fold change	73.1
Cxcl10	15945	chemokine (C-X-C motif) ligand 10	5 out of 5	493.739	94.493	0.015	fold change	-1.35	99.5699	0.0065	fold change	403.1	99.8921	0.0007	fold change	420	99.8921	0.0005	fold change	196.6	99.8921	5e-05	fold change	133.4
Slfn4	20558	schlafen 4	5 out of 5	493.124	98.9315	0.0012	fold change	-1.53	99.4629	0.0003	fold change	351.9	97.2706	6.6e-05	fold change	53.7	97.7823	0.0004	fold change	62.5	99.677	1.1e-05	fold change	73.4
Mx1	17857	myxovirus (influenza virus) resistance 1	5 out of 5	491.452	96.6613	0.0078	fold change	-1.4	99.677	0.0004	fold change	434.4	98.1971	0.0014	fold change	70.8	98.6154	1.7e-05	fold change	69.9	98.3014	5.2e-05	fold change	42.6
Ifit2	15958	interferon-induced protein with tetratricopeptide repeats 2	5 out of 5	491.055	99.4629	2.4e-05	fold change	-1.65	96.1594	6.8e-08	fold change	130.2	98.4058	0.0003	fold change	86.4	99.0374	4.5e-05	fold change	76.7	97.9893	7.8e-05	fold change	36.4
Irf7	54123	interferon regulatory factor 7	5 out of 5	487.455	96.1594	0.0151	fold change	-1.39	95.7616	0.0004	fold change	102.7	98.0931	0.0003	fold change	69.2	98.8259	2.6e-06	fold change	72.3	98.6154	7.9e-06	fold change	49.3
Oasl1	231655	2'-5' oligoadenylate synthetase-like 1	5 out of 5	486.654	94.1088	0.0219	fold change	-1.34	95.9601	3e-05	fold change	123.3	98.5105	3.8e-06	fold change	90.7	98.9315	2.7e-06	fold change	74	99.1434	2.6e-05	fold change	55.9
Isg15	100038882	ISG15 ubiquitin-like modifier	5 out of 5	486.611	96.6613	0.0162	fold change	-1.4	95.5639	0.0003	fold change	100.2	97.7823	0.0003	fold change	60.5	98.0931	4.7e-06	fold change	66.1	98.5105	4.9e-06	fold change	47.8
Apod	11815	apolipoprotein D	5 out of 5	484.695	96.6613	0.0087	fold change	-1.4	94.7831	0.0007	fold change	80.3	97.1685	4.2e-06	fold change	49.9	97.9893	1.1e-07	fold change	65.9	98.0931	4.6e-05	fold change	39
Ifit1bl1	667373	predicted gene 14446	5 out of 5	482.831	97.1685	0.0032	fold change	-1.42	95.4672	2.1e-08	fold change	98.8	97.4754	0.0005	fold change	55	96.5605	1.2e-05	fold change	30.1	96.1594	0.0001	fold change	23.8
Oas3	246727	2'-5' oligoadenylate synthetase 3	5 out of 5	481.141	95.7616	0.0024	fold change	-1.38	96.0596	5.1e-05	fold change	123.4	94.9776	0.0001	fold change	30.4	96.6613	8.3e-07	fold change	34.2	97.6811	1.3e-05	fold change	32.4
Ifi44	99899	interferon-induced protein 44	5 out of 5	480.362	99.2497	0.0279	fold change	-1.56	93.7277	6.8e-05	fold change	66.8	95.8607	1.6e-05	fold change	36	95.8607	1.6e-09	fold change	27.7	95.6627	2e-06	fold change	22
Ifit1	15957	interferon-induced protein with tetratricopeptide repeats 1	5 out of 5	479.798	95.3689	0.0073	fold change	-1.37	93.633	0.0008	fold change	66.6	96.5605	0.0001	fold change	43.2	97.1685	0.0004	fold change	41.3	97.0666	3.9e-06	fold change	29
Sct	20287	secretin	5 out of 5	478.761	97.4754	0.0007	fold change	-1.44	95.9601	0.0001	fold change	123.3	94.8803	0.0015	fold change	29.8	95.4672	3.4e-05	fold change	25	94.9776	0.0003	fold change	18.9
Mx2	17858	myxovirus (influenza virus) resistance 2	5 out of 5	473.871	91.6876	0.0234	fold change	-1.3	94.3005	5.6e-06	fold change	72.6	95.7616	2.9e-06	fold change	35.1	96.3595	2.8e-09	fold change	29.4	95.7616	9.2e-06	fold change	22.7
Cmpk2	22169	cytidine monophosphate (UMP-CMP) kinase 2, mitochondrial	5 out of 5	473.547	98.1971	0.0117	fold change	-1.5	91.2375	0.0003	fold change	40.8	94.3005	5.2e-05	fold change	26.5	96.4599	2.8e-06	fold change	29.7	93.3515	1.7e-05	fold change	16.3
Apol9a	223672	apolipoprotein L 9a	5 out of 5	473.526	97.4754	0.0117	fold change	-1.44	91.7785	9.3e-05	fold change	43.9	93.633	5.8e-05	fold change	24.6	95.0751	0.0011	fold change	23.7	95.5639	2.8e-06	fold change	21.8
Apol9b	71898	apolipoprotein L 9b	5 out of 5	473.367	96.1594	0.0283	fold change	-1.39	90.8793	2.9e-06	fold change	40.1	94.1088	7.1e-06	fold change	25.7	96.2594	4.5e-05	fold change	28.8	95.9601	3.2e-06	fold change	23.3
Ifit3b	667370	RIKEN cDNA I830012O16 gene	5 out of 5	471.576	96.1594	0.0116	fold change	-1.39	90.0836	1.3e-05	fold change	37.3	94.5895	0.0001	fold change	27.2	95.9601	0.0006	fold change	27.8	94.7831	8.2e-06	fold change	18.8
Fcgr1	14129	Fc receptor, IgG, high affinity I	5 out of 5	469.265	86.3081	0.0278	fold change	-1.24	93.07	5.2e-07	fold change	60.3	96.8636	1.8e-05	fold change	45.2	96.1594	3.5e-06	fold change	28.4	96.8636	9.2e-05	fold change	27.8
Oas1a	246730	2'-5' oligoadenylate synthetase 1A	5 out of 5	467.772	97.2706	0.0207	fold change	-1.43	87.8627	0.0005	fold change	32	93.1637	1.7e-06	fold change	22.5	94.2045	8.7e-06	fold change	20.5	95.2708	3.5e-06	fold change	21
Zbp1	58203	Z-DNA binding protein 1	5 out of 5	467.159	88.2815	0.0316	fold change	-1.26	92.5121	7.3e-06	fold change	51.4	93.9179	0.0027	fold change	25.3	95.0751	5.5e-05	fold change	23.7	97.3729	2.2e-06	fold change	31.4
Fam26f	215900	family with sequence similarity 26, member F	5 out of 5	465.446	96.965	0.002	fold change	-1.41	90.524	0.0004	fold change	38	94.6862	4.1e-05	fold change	27.3	88.8747	8.2e-06	fold change	11.5	94.3966	0.0001	fold change	17.9
Usp18	24110	ubiquitin specific peptidase 18	5 out of 5	464.999	95.3689	0.0116	fold change	-1.37	87.2022	0.0003	fold change	30.9	94.1088	1e-05	fold change	25.7	94.6862	3e-06	fold change	21.3	93.633	1.3e-05	fold change	16.6
Slfn3	20557	schlafen 3	5 out of 5	464.613	98.1971	0.0009	fold change	-1.5	87.3668	2.3e-05	fold change	31.1	93.444	1.3e-05	fold change	22.8	91.6876	0.0002	fold change	14.5	93.9179	4.7e-05	fold change	17.1
A_52_P653054	NA		5 out of 5	464.453	92.1438	0.0144	fold change	-1.31	88.6195	2.5e-05	fold change	33.8	95.2708	0.0003	fold change	31.5	94.8803	6e-08	fold change	22.1	93.5384	4.8e-06	fold change	16.5
Chit1	71884	chitinase 1 (chitotriosidase)	5 out of 5	464.217	84.73	0.0128	fold change	-1.22	92.7902	0.0014	fold change	52.4	95.9601	9.3e-05	fold change	36.7	95.5639	0.0015	fold change	26.6	95.1728	5e-05	fold change	20.1
Il18bp	16068	interleukin 18 binding protein	5 out of 5	462.27	93.1637	0.0012	fold change	-1.32	86.8749	2.2e-07	fold change	29.4	94.2045	3.9e-05	fold change	26	93.9179	5.2e-05	fold change	19.4	94.1088	5.7e-05	fold change	17.4
Oas2	246728	2'-5' oligoadenylate synthetase 2	5 out of 5	462.094	96.6613	0.0228	fold change	-1.4	89.4759	1.5e-07	fold change	36.6	89.1313	0.0006	fold change	15.2	92.2356	0.0002	fold change	15.7	94.5895	2e-07	fold change	18.1
Pou3f1	18991	POU domain, class 3, transcription factor 1	5 out of 5	461.658	95.7616	0.0018	fold change	-1.38	93.5384	0.0003	fold change	66.1	92.8833	3.7e-05	fold change	22.3	90.1713	2.3e-05	fold change	13.1	89.3033	0.0004	fold change	9.74
Oas1f	243262	2'-5' oligoadenylate synthetase 1F	5 out of 5	461.358	95.0751	0.0279	fold change	-1.36	86.3886	0.0008	fold change	27.5	92.1438	2e-06	fold change	20.4	93.2575	0.0006	fold change	17.3	94.493	2.8e-06	fold change	18
Gm4955	240921	predicted gene 4955	5 out of 5	459.976	98.6154	0.001	fold change	-1.51	86.7935	3.9e-07	fold change	29.2	91.6876	6.7e-05	fold change	19.2	89.996	4.5e-07	fold change	12.8	92.8833	5.3e-06	fold change	14.9
Phf11d	219132	DNA segment, Chr 14, ERATO Doi 668, expressed	5 out of 5	459.27	89.3033	0.0188	fold change	-1.27	88.8747	9.6e-07	fold change	34.7	93.3515	0.0003	fold change	22.7	94.0132	1.6e-05	fold change	19.9	93.7277	1.7e-05	fold change	17
Ifi207	226691	expressed sequence AI607873	5 out of 5	459.224	84.73	0.0152	fold change	-1.22	92.6046	6.2e-08	fold change	51.6	95.1728	9.5e-05	fold change	30.9	92.5121	0.0007	fold change	16.3	94.2045	4.1e-05	fold change	17.6
Gm12250	631323	predicted gene 12250	5 out of 5	458.989	96.1594	0.0003	fold change	-1.39	93.9179	0.0055	fold change	67.5	89.5608	0.0027	fold change	15.6	88.1135	4.8e-05	fold change	11.1	91.2375	1.3e-05	fold change	11.8
Gbp6	100702	guanylate binding protein 6	5 out of 5	458.46	98.6154	0.0025	fold change	-1.51	91.0581	5.8e-05	fold change	40.7	88.1135	0.0003	fold change	13.7	87.6962	0.0047	fold change	10.7	92.9766	3.6e-07	fold change	15.1
Ifit3	15959	interferon-induced protein with tetratricopeptide repeats 3	5 out of 5	456.524	88.2815	0.0157	fold change	-1.26	86.4693	0.0002	fold change	28.4	94.493	4.9e-05	fold change	26.8	94.3966	0.0012	fold change	21	92.8833	5.8e-06	fold change	14.9
Prm1	19118	protamine 1	5 out of 5	454.628	93.5384	0.0052	fold change	-1.33	97.3729	5.4e-08	fold change	177.2	87.0383	5.7e-06	fold change	12.9	87.2022	1.7e-05	fold change	10.3	89.4759	0.0003	fold change	10
Ifi204	15951	interferon activated gene 204	5 out of 5	453.922	84.73	0.0123	fold change	-1.22	90.2592	6.1e-09	fold change	37.6	92.6046	1.5e-06	fold change	21.8	92.7902	0.0003	fold change	16.5	93.5384	2.9e-05	fold change	16.5
Gbp5	229898	guanylate binding protein 5	5 out of 5	453.886	95.0751	0.0045	fold change	-1.36	87.6148	0.0018	fold change	31.5	92.2356	0.0017	fold change	21.2	90.1713	0.0027	fold change	13.1	88.7894	8.5e-05	fold change	9.4
Herc6	67138	hect domain and RLD 6	5 out of 5	452.041	93.5384	0.0061	fold change	-1.33	88.6195	1.3e-08	fold change	33.8	88.0297	0.0002	fold change	13.5	91.5064	6.8e-07	fold change	14.4	90.3473	2.7e-05	fold change	10.7
Cd274	60533	CD274 antigen	5 out of 5	450.311	92.1438	8.9e-05	fold change	-1.31	87.2844	2.9e-06	fold change	31	90.2592	0.0005	fold change	17	89.4759	0.0052	fold change	12	91.1477	2.9e-05	fold change	11.7
Ms4a4c	64380	membrane-spanning 4-domains, subfamily A, member 4C	5 out of 5	450.001	89.9087	0.0067	fold change	-1.28	86.3081	0.0001	fold change	27.2	90.8793	3.5e-05	fold change	18	89.6475	0.0001	fold change	12.3	93.2575	5.1e-05	fold change	15.8
Ido1	15930	indoleamine 2,3-dioxygenase 1	5 out of 5	449.905	98.6154	0.0009	fold change	-1.51	87.5319	5.8e-07	fold change	31.2	91.1477	0.0003	fold change	18.2	83.7353	0.0004	fold change	8.6	88.8747	0.0001	fold change	9.43
Phf11a	219131	PHD finger protein 11	5 out of 5	448.034	87.1202	0.0232	fold change	-1.25	85.8295	1.9e-06	fold change	26.3	90.6125	6.9e-05	fold change	17.6	92.1438	0.0006	fold change	15.6	92.3276	1.2e-05	fold change	14
Dhx58	80861	DEXH (Asp-Glu-X-His) box polypeptide 58	5 out of 5	446.464	84.73	0.0341	fold change	-1.22	88.4502	0.0003	fold change	33.7	90.1713	4.2e-06	fold change	16.9	90.9686	2e-05	fold change	14.1	92.1438	6.1e-06	fold change	13.1
BC023105	667597	cDNA sequence BC023105	5 out of 5	445.233	93.1637	0.0138	fold change	-1.32	94.3966	7e-06	fold change	73.9	85.2762	7.4e-05	fold change	11.2	85.2762	5.7e-06	fold change	9.37	87.1202	0.0001	fold change	8.51
Oasl2	23962	2'-5' oligoadenylate synthetase-like 2	5 out of 5	444.047	91.6876	0.0277	fold change	-1.3	83.887	0.0006	fold change	21.3	86.7122	0.0002	fold change	12.6	90.6125	7.1e-06	fold change	13.9	91.1477	2.6e-07	fold change	11.7
Irgm1	15944	immunity-related GTPase family M member 1	5 out of 5	440.392	91.6876	0.0063	fold change	-1.3	85.1977	0.0009	fold change	24.1	87.8627	7e-06	fold change	13.4	87.6148	7.1e-06	fold change	10.6	88.0297	9e-06	fold change	8.93
Stat1	20846	signal transducer and activator of transcription 1	5 out of 5	438.106	97.5781	0.0004	fold change	-1.47	81.1675	0.0008	fold change	18.6	85.6707	0.0003	fold change	11.5	84.73	0.0003	fold change	8.94	88.9601	3.7e-06	fold change	9.49
Ddx60	234311	DEAD (Asp-Glu-Ala-Asp) box polypeptide 60	5 out of 5	436.745	94.493	0.0005	fold change	-1.35	80.9559	6.2e-08	fold change	18.5	86.1475	8.6e-05	fold change	11.9	87.2022	7e-06	fold change	10.3	87.9461	1.1e-05	fold change	8.92
Slfn10-ps	237887	schlafen 10, pseudogene	5 out of 5	436.301	91.6876	0.0003	fold change	-1.3	80.2542	1e-06	fold change	17.6	88.8747	0.0001	fold change	14.7	85.7501	5.6e-06	fold change	9.48	89.7344	2e-05	fold change	10.1
Xaf1	327959	XIAP associated factor 1	5 out of 5	436.018	89.9087	0.0004	fold change	-1.28	80.5335	0.0003	fold change	17.8	85.9875	6.5e-06	fold change	11.8	90.9686	9.8e-07	fold change	14.1	88.6195	9.5e-07	fold change	9.34
Ifi209	236312	pyrin and HIN domain family, member 1	5 out of 5	434.802	94.1088	0.0035	fold change	-1.34	79.2255	1.2e-06	fold change	16.5	87.8627	0.0019	fold change	13.4	83.4335	2.4e-05	fold change	8.49	90.1713	4e-05	fold change	10.3
Trim30d	209387	tripartite motif-containing 30D	5 out of 5	433.862	94.493	0.0038	fold change	-1.35	82.176	3.3e-08	fold change	19.8	83.5841	1e-06	fold change	10.3	85.8295	3.8e-07	fold change	9.54	87.7794	4.4e-06	fold change	8.86
Gzmb	14939	granzyme B	5 out of 5	432.189	90.524	0.0007	fold change	-1.29	82.6146	8.7e-07	fold change	20.2	87.2022	0.0002	fold change	13	83.7353	1.2e-06	fold change	8.6	88.1135	2.9e-05	fold change	9.02
Trim30a	20128	tripartite motif-containing 30A	5 out of 5	431.3	91.6876	0.002	fold change	-1.3	76.987	7.9e-05	fold change	14.1	86.2277	8.8e-07	fold change	12	88.5347	3.4e-06	fold change	11.3	87.8627	1.3e-05	fold change	8.87
Tgtp1	21822	T cell specific GTPase 1	5 out of 5	428.644	93.1637	0.0036	fold change	-1.32	80.3936	0.0007	fold change	17.7	83.5841	2.9e-05	fold change	10.3	85.3548	5.2e-06	fold change	9.39	86.1475	1.6e-05	fold change	8.01
Gbp3	55932	guanylate binding protein 3	5 out of 5	427.938	90.524	0.0113	fold change	-1.29	81.7408	0.0002	fold change	19.3	85.1194	2.1e-06	fold change	11	85.5125	0.0015	fold change	9.47	85.0412	1.6e-06	fold change	7.69
Ifi213	623121	pyrin domain containing 4	5 out of 5	427.362	95.0751	2.3e-06	fold change	-1.36	84.1156	8.5e-08	fold change	21.5	86.1475	0.0004	fold change	11.9	82.3221	1.1e-05	fold change	8.12	79.7016	1.4e-05	fold change	6.09
Igtp	16145	interferon gamma induced GTPase	5 out of 5	426.714	89.3033	0.0084	fold change	-1.27	83.6596	0.0003	fold change	21.2	84.73	9.5e-05	fold change	10.8	83.5087	0.0032	fold change	8.5	85.5125	1.8e-05	fold change	7.87
Gbp2	14469	guanylate binding protein 2	5 out of 5	424.823	88.2815	0.0029	fold change	-1.26	82.249	8.1e-09	fold change	19.9	87.0383	1.5e-05	fold change	12.9	82.9105	0.0011	fold change	8.29	84.3441	4.6e-05	fold change	7.52
Isg20	57444	interferon-stimulated protein	5 out of 5	424.795	86.3081	0.007	fold change	-1.24	79.2255	0.0034	fold change	16.5	86.8749	0.0021	fold change	12.8	89.4759	0.0008	fold change	12	82.9105	0.0001	fold change	7.06
Apol7a	75761	apolipoprotein L 7a	5 out of 5	424.668	85.7501	0.0116	fold change	-1.23	80.8852	8.2e-06	fold change	18.3	87.6148	0.0004	fold change	13.3	91.3275	9.9e-06	fold change	14.3	79.0901	0.0003	fold change	6.02
Iigp1	60440	interferon inducible GTPase 1	5 out of 5	424.465	88.2815	0.0159	fold change	-1.26	82.1032	0.0011	fold change	19.7	84.73	4.8e-05	fold change	10.8	83.2834	0.0136	fold change	8.4	86.0674	3.5e-06	fold change	7.97
Slamf7	75345	SLAM family member 7	5 out of 5	423.513	84.73	0.0095	fold change	-1.22	84.6525	3.6e-06	fold change	22.9	88.0297	0.0002	fold change	13.5	79.2255	0.0001	fold change	6.84	86.8749	0.0003	fold change	8.4
Misp	78906	RIKEN cDNA 9130017N09 gene	5 out of 5	421.86	84.73	0.0063	fold change	-1.22	74.7518	0.0004	fold change	12.7	86.4693	0.0002	fold change	12.4	91.8695	1.8e-05	fold change	14.6	84.0393	0.0002	fold change	7.42
Ifi27l2b	217845	interferon, alpha-inducible protein 27 like 2B	5 out of 5	421.043	88.2815	0.0019	fold change	-1.26	83.2085	1.4e-07	fold change	20.9	77.8938	6.1e-07	fold change	7.6	86.0674	1.2e-06	fold change	9.64	85.5915	2.6e-05	fold change	7.89
Batf2	74481	basic leucine zipper transcription factor, ATF-like 2	5 out of 5	420.585	92.1438	0.0022	fold change	-1.31	76.8592	1.7e-05	fold change	13.9	87.2022	8.3e-05	fold change	13	81.0964	6.7e-06	fold change	7.47	83.2834	7e-05	fold change	7.23
Gbp9	236573	guanylate-binding protein 9	5 out of 5	417.903	95.7616	0.0001	fold change	-1.38	76.4795	0.0028	fold change	13.7	82.3954	0.0068	fold change	9.62	81.3815	0.0003	fold change	7.52	81.8853	2.2e-05	fold change	6.8
Apol6	71939	apolipoprotein L 6	5 out of 5	416.641	83.3583	0.028	fold change	-1.21	82.4688	0.0199	fold change	20	93.8227	1.8e-06	fold change	25.2	66.1122	0.0043	fold change	4.64	90.8793	0.0005	fold change	11.3
Ifi47	15953	interferon gamma inducible protein 47	5 out of 5	410.31	94.493	0.0005	fold change	-1.35	75.3591	1.5e-08	fold change	12.9	79.7016	0.0002	fold change	8.2	78.2877	0.0012	fold change	6.65	82.4688	3.8e-06	fold change	6.94
Ifih1	71586	interferon induced with helicase C domain 1	5 out of 5	409.373	89.3033	6e-05	fold change	-1.27	74.2721	2e-10	fold change	12.5	81.4531	0.0002	fold change	8.94	85.1194	0.0003	fold change	9.24	79.2255	1.7e-05	fold change	6.05
H2-T22	15039	histocompatibility 2, T region locus 22	5 out of 5	403.768	82.3221	0.0134	fold change	-1.2	77.5675	0.0003	fold change	14.8	82.249	0.0039	fold change	9.53	80.8852	5.7e-05	fold change	7.42	80.7441	2.8e-05	fold change	6.43
Tap1	21354	transporter 1, ATP-binding cassette, sub-family B (MDR/TAP)	5 out of 5	403.724	91.6876	0.001	fold change	-1.3	72.9852	0.003	fold change	11.8	79.0226	0.0038	fold change	8.02	80.4635	3.3e-06	fold change	7.34	79.5646	2.1e-05	fold change	6.08
Gbp4	17472	guanylate binding protein 4	5 out of 5	402.902	99.3562	0.0027	fold change	-1.57	78.9553	0.0023	fold change	16.4	79.4976	0.0024	fold change	8.14	67.46	0.0066	fold change	4.84	77.6325	3.8e-05	fold change	5.75
Oas1b	23961	2'-5' oligoadenylate synthetase 1B	5 out of 5	401.079	94.1088	0.0011	fold change	-1.34	73.6236	3.2e-05	fold change	12.2	74.5712	0.0002	fold change	6.82	75.1157	1.6e-05	fold change	6.05	83.6596	2.5e-05	fold change	7.33
Rtp4	67775	receptor transporter protein 4	5 out of 5	401.01	88.2815	0.0173	fold change	-1.26	74.2721	0.002	fold change	12.5	75.9774	5.4e-07	fold change	7.12	81.4531	2.6e-06	fold change	7.55	81.0255	7.7e-08	fold change	6.53
Lgals9	16859	lectin, galactose binding, soluble 9	5 out of 5	400.9	84.73	0.0086	fold change	-1.22	71.0278	1.7e-06	fold change	10.9	79.2933	9.5e-05	fold change	8.09	86.1475	0.0041	fold change	9.66	79.7016	8.6e-06	fold change	6.09
Bst2	69550	bone marrow stromal cell antigen 2	5 out of 5	398.338	86.3081	0.0092	fold change	-1.24	72.5858	0.0003	fold change	11.6	75.2978	2.2e-05	fold change	6.97	81.3101	6.1e-06	fold change	7.5	82.8363	4.6e-06	fold change	7.02
Gbp8	76074	guanylate-binding protein 8	5 out of 5	396.46	95.0751	5.8e-05	fold change	-1.36	76.2905	0.0057	fold change	13.6	80.5335	0.0005	fold change	8.52	69.0179	0.004	fold change	5.03	75.5435	4.4e-05	fold change	5.25
Fkbp5	14229	FK506 binding protein 5	5 out of 5	393.469	83.3583	0.0089	fold change	1.21	80.6036	9.4e-06	fold change	17.9	80.3239	0.001	fold change	8.47	79.9079	2.1e-06	fold change	7.08	69.2751	0.0006	fold change	4.28
Parp14	547253	poly (ADP-ribose) polymerase family, member 14	5 out of 5	390.684	88.2815	4.9e-05	fold change	-1.26	69.483	0.0006	fold change	10.3	80.4635	5.4e-05	fold change	8.5	76.1023	2.9e-06	fold change	6.18	76.3534	6.7e-06	fold change	5.37
Eif2ak2	19106	eukaryotic translation initiation factor 2-alpha kinase 2	5 out of 5	389.905	83.3583	0.0198	fold change	-1.21	71.0278	3.2e-06	fold change	10.9	76.7955	0.0018	fold change	7.33	81.0255	1.2e-06	fold change	7.46	77.6977	3.7e-06	fold change	5.78
Epsti1	108670	epithelial stromal interaction 1 (breast)	5 out of 5	389.746	85.7501	0.0251	fold change	-1.23	75.6052	0.0002	fold change	13.1	79.977	6.1e-05	fold change	8.39	66.0179	0.0001	fold change	4.62	82.3954	5.3e-05	fold change	6.93
Siglec1	20612	sialic acid binding Ig-like lectin 1, sialoadhesin	5 out of 5	388.864	87.1202	0.0039	fold change	-1.25	67.3129	1.7e-05	fold change	9.62	77.1153	9e-05	fold change	7.43	75.7909	1.1e-05	fold change	6.12	81.5248	0.0002	fold change	6.63
Ddx58	230073	DEAD (Asp-Glu-Ala-Asp) box polypeptide 58	5 out of 5	388.193	89.3033	0.0092	fold change	-1.27	75.1767	0.0015	fold change	12.8	74.0346	0.0033	fold change	6.71	76.9231	0.0005	fold change	6.39	72.7558	1.3e-05	fold change	4.69
C130026I21Rik	620078	RIKEN cDNA C130026I21 gene	5 out of 5	387.506	87.1202	0.0133	fold change	-1.25	66.7797	0.0021	fold change	9.5	82.5423	1.4e-05	fold change	9.83	68.005	0.0016	fold change	4.9	83.0592	7.9e-05	fold change	7.11
Parp9	80285	poly (ADP-ribose) polymerase family, member 9	5 out of 5	384.773	82.3221	0.0266	fold change	-1.2	73.3902	1.2e-05	fold change	12.1	76.4164	9e-07	fold change	7.23	76.2905	0.0003	fold change	6.2	76.3534	1.7e-05	fold change	5.37
Tor3a	30935	torsin family 3, member A	5 out of 5	382.97	88.2815	1.6e-05	fold change	-1.26	66.9245	9.2e-05	fold change	9.56	76.4795	4.5e-06	fold change	7.26	76.2905	0.0018	fold change	6.2	74.994	0.0001	fold change	5.1
Gbp7	229900	guanylate binding protein 7	5 out of 5	381.87	94.1088	2.4e-05	fold change	-1.34	72.5858	0.0043	fold change	11.6	70.7564	7.5e-05	fold change	6.04	75.2978	0.0021	fold change	6.06	69.1209	7.2e-06	fold change	4.27
H2-T24	15042	histocompatibility 2, T region locus 24	5 out of 5	381.205	95.3689	0.0017	fold change	-1.37	60.5804	0.0034	fold change	7.76	70.3799	7.2e-05	fold change	6	77.3084	1e-05	fold change	6.54	77.5675	8.1e-07	fold change	5.74
Gbp11	634650	guanylate binding protein 11	5 out of 5	378.517	94.1088	0.0012	fold change	-1.34	77.4377	0.0045	fold change	14.7	74.6313	0.0037	fold change	6.83	56.1741	0.001	fold change	3.83	76.1649	4.3e-05	fold change	5.33
A_52_P510790	NA		5 out of 5	376.121	88.2815	0.0004	fold change	-1.26	62.1651	0.0005	fold change	8.11	74.0346	1.7e-05	fold change	6.71	77.3084	7.2e-06	fold change	6.54	74.3318	1.6e-05	fold change	4.95
H2-Q8	15019	histocompatibility 2, Q region locus 8	5 out of 5	374.3	91.6876	0.0079	fold change	-1.3	56.9684	2.5e-06	fold change	6.94	76.9231	0.0005	fold change	7.38	69.2233	0.0001	fold change	5.06	79.4976	9.6e-06	fold change	6.06
Ccl5	20304	chemokine (C-C motif) ligand 5	5 out of 5	374.222	90.524	0.003	fold change	-1.29	70.1144	1.8e-05	fold change	10.5	80.3936	9.8e-05	fold change	8.48	50.6478	0.0027	fold change	3.46	82.5423	7.3e-05	fold change	6.96
Nlrc5	434341	NLR family, CARD domain containing 5	5 out of 5	371.797	83.3583	0.0003	fold change	-1.21	71.3562	0.0004	fold change	11.1	74.7518	0.0004	fold change	6.87	69.7447	0.0019	fold change	5.19	72.5858	1.9e-05	fold change	4.66
Ube2l6	56791	ubiquitin-conjugating enzyme E2L 6	5 out of 5	371.571	85.7501	0.0122	fold change	-1.23	63.4856	0.0021	fold change	8.51	73.1582	0.0001	fold change	6.55	76.987	0.003	fold change	6.4	72.1897	1.9e-05	fold change	4.64
A530032D15Rik	381287	RIKEN cDNA A530032D15Rik gene	5 out of 5	369.607	85.7501	0.0139	fold change	-1.23	73.3902	1.3e-05	fold change	12.1	84.421	0.0002	fold change	10.7	45.8606	1.3e-05	fold change	3.2	80.1847	0.0002	fold change	6.23
Cd86	12524	CD86 antigen	5 out of 5	368.105	83.3583	0.0272	fold change	-1.21	68.1542	0.0011	fold change	9.85	78.6201	0.0024	fold change	7.86	65.0449	7.2e-05	fold change	4.54	72.9278	0.0004	fold change	4.75
4930599N23Rik	75379	RIKEN cDNA 4930599N23 gene	5 out of 5	367.582	89.3033	0.0008	fold change	-1.27	67.5584	0.0003	fold change	9.74	68.055	0.0005	fold change	5.61	70.7564	7.1e-05	fold change	5.37	71.9093	2.8e-05	fold change	4.55
Slamf8	74748	SLAM family member 8	5 out of 5	367.146	84.73	0.0218	fold change	-1.22	69.7447	0.0014	fold change	10.4	79.7703	0.0054	fold change	8.3	55.1377	0.0006	fold change	3.73	77.7629	0.0002	fold change	5.79
Adar	56417	adenosine deaminase, RNA-specific	5 out of 5	363.598	83.3583	0.0072	fold change	-1.21	61.4643	6e-05	fold change	7.97	70.1144	0.0004	fold change	5.94	72.8704	1.4e-05	fold change	5.75	75.7909	4.6e-06	fold change	5.28
Samd9l	209086	sterile alpha motif domain containing 9-like	5 out of 5	360.39	84.73	0.0032	fold change	-1.22	61.3422	0.0005	fold change	7.91	72.5289	0.0048	fold change	6.42	73.3321	0.0003	fold change	5.81	68.4566	2.3e-05	fold change	4.22
Trafd1	231712	TRAF type zinc finger domain containing 1	5 out of 5	359.424	84.73	0.0268	fold change	-1.22	63.5292	4.7e-05	fold change	8.52	73.2161	0.0004	fold change	6.56	69.7447	8.8e-05	fold change	5.19	68.2044	2.7e-05	fold change	4.2
Ly6f	17071	lymphocyte antigen 6 complex, locus F	5 out of 5	358.845	93.5384	0.0007	fold change	-1.33	45.6796	0.0415	fold change	5.15	56.072	0.0309	fold change	4.23	82.0304	0.0028	fold change	7.82	81.5248	7.9e-06	fold change	6.63
9330175E14Rik	320377	RIKEN cDNA 9330175E14 gene	5 out of 5	357.405	87.1202	0.0024	fold change	-1.25	70.2741	0.0288	fold change	10.6	63.5728	0.0004	fold change	5.02	61.261	7.8e-06	fold change	4.21	75.1767	5.2e-06	fold change	5.14
Gm5431	432555	predicted gene 5431	5 out of 5	355.254	85.7501	0.0028	fold change	-1.23	57.8938	4.6e-06	fold change	7.17	72.5289	9.3e-05	fold change	6.42	68.9665	0.0008	fold change	5.02	70.1144	5.5e-05	fold change	4.35
Parp12	243771	poly (ADP-ribose) polymerase family, member 12	5 out of 5	355.233	85.7501	0.0025	fold change	-1.23	62.5853	6.4e-08	fold change	8.15	61.7101	3.2e-05	fold change	4.77	73.3902	0.0002	fold change	5.82	71.7978	2.5e-05	fold change	4.53
Irgm2	54396	immunity-related GTPase family M member 2	5 out of 5	354.462	91.6876	0.0076	fold change	-1.3	66.6836	0.0006	fold change	9.48	65.4587	5.1e-05	fold change	5.27	60.3049	0.0101	fold change	4.12	70.3274	7.9e-06	fold change	4.36
Dnase1l3	13421	deoxyribonuclease 1-like 3	5 out of 5	353.621	83.3583	0.0088	fold change	-1.21	78.1555	5.6e-06	fold change	15.6	81.2387	0.0005	fold change	8.78	29.1996	0.0175	fold change	2.33	81.6687	0.0003	fold change	6.65
Csprs	114564	component of Sp100-rs	5 out of 5	353.187	87.1202	0.0001	fold change	-1.25	65.505	0.003	fold change	9.04	66.8762	0.0035	fold change	5.45	62.7124	9.9e-05	fold change	4.33	70.9733	8.4e-06	fold change	4.45
A530040E14Rik	621875	RIKEN cDNA A530040E14 gene	5 out of 5	350.268	86.3081	0.012	fold change	-1.24	70.1144	0.0002	fold change	10.5	83.8111	4.1e-06	fold change	10.4	26.6013	0.0123	fold change	2.22	83.4335	7.9e-05	fold change	7.25
Gvin1	74558	GTPase, very large interferon inducible 1	5 out of 5	349.431	90.524	0.0065	fold change	-1.29	65.1364	0.0022	fold change	8.86	67.4109	8.8e-06	fold change	5.53	58.4044	0.0007	fold change	3.97	67.9551	8.3e-05	fold change	4.16
Sp100	20684	nuclear antigen Sp100	5 out of 5	348.412	89.3033	0.0061	fold change	-1.27	58.4044	0.001	fold change	7.27	62.6276	0.0036	fold change	4.89	64.1001	1.7e-06	fold change	4.47	73.9765	2.3e-06	fold change	4.89
Aldh1b1	72535	aldehyde dehydrogenase 1 family, member B1	5 out of 5	343.814	89.3033	0.0106	fold change	-1.27	71.5205	0.01	fold change	11.2	56.7588	0.0011	fold change	4.31	65.4125	5.3e-05	fold change	4.57	60.8191	0.0002	fold change	3.57
Fcgr2b	14130	Fc receptor, IgG, low affinity IIb	5 out of 5	342.291	95.0751	0.0004	fold change	1.36	59.1499	6.3e-05	fold change	7.5	73.5067	0.0005	fold change	6.6	44.0723	0.0076	fold change	3.1	70.4871	0.0004	fold change	4.38
Cd69	12515	CD69 antigen	5 out of 5	342.29	89.9087	0.0102	fold change	-1.28	63.7918	0.004	fold change	8.65	79.2255	0.0008	fold change	8.08	48.7045	7.5e-05	fold change	3.37	60.6597	0.0006	fold change	3.56
Cxcl5	20311	chemokine (C-X-C motif) ligand 5	5 out of 5	338.546	87.1202	0.0499	fold change	1.25	59.76	0.0065	fold change	7.63	62.8828	0.0127	fold change	4.92	66.492	0.0004	fold change	4.67	62.2905	0.0006	fold change	3.65
A_52_P1173559	NA		5 out of 5	335.087	93.1637	0.0007	fold change	-1.32	58.1842	0.0001	fold change	7.24	62.2905	0.0003	fold change	4.87	56.5854	0.0047	fold change	3.85	64.8635	1.7e-05	fold change	3.88
Apol10b	328561	apolipoprotein L 10B	5 out of 5	331.366	88.2815	0.0011	fold change	-1.26	61.8751	7.4e-05	fold change	8.03	61.1404	0.0048	fold change	4.71	61.628	7.2e-05	fold change	4.25	58.4413	7e-05	fold change	3.42
545342	545342		5 out of 5	329.917	82.3221	0.0106	fold change	-1.2	57.3559	7.2e-08	fold change	7.02	67.2151	8.7e-05	fold change	5.5	57.7494	0.0003	fold change	3.93	65.2742	9.3e-05	fold change	3.92
Pml	18854	promyelocytic leukemia	5 out of 5	329.511	85.7501	0.0066	fold change	-1.23	57.1442	0.0022	fold change	6.99	60.9793	0.0086	fold change	4.69	62.8828	0.0003	fold change	4.34	62.7549	5.6e-05	fold change	3.69
Gm1966	434223	predicted gene 1966	5 out of 5	326.701	91.6876	0.0028	fold change	-1.3	56.6547	0.0024	fold change	6.86	64.2781	0.0052	fold change	5.14	52.2471	0.0012	fold change	3.54	61.8337	3.5e-06	fold change	3.63
Arg1	11846	arginase, liver	5 out of 5	324.15	98.9315	0.0009	fold change	1.53	39.9495	0.0212	fold change	4.37	61.587	0.0003	fold change	4.76	63.5728	0.0001	fold change	4.43	60.1092	0.0007	fold change	3.52
Chl1	12661	cell adhesion molecule with homology to L1CAM	5 out of 5	320.264	83.3583	0.0343	fold change	1.21	84.3441	0.0002	fold change	22.1	52.0416	0.0021	fold change	3.9	44.0723	0.0078	fold change	3.1	56.4474	0.0009	fold change	3.29
Gm12185	620913	predicted gene 12185	5 out of 5	315.283	82.3221	2.2e-05	fold change	-1.2	74.6915	0.0077	fold change	12.6	58.8118	0.0045	fold change	4.46	45.9745	0.0025	fold change	3.21	53.4834	7.5e-05	fold change	3.15
A_52_P36261	NA		5 out of 5	312.515	85.7501	0.0002	fold change	-1.23	51.9832	0.0131	fold change	6.07	60.0702	0.0003	fold change	4.59	57.3559	2.5e-05	fold change	3.89	57.3559	2.3e-05	fold change	3.36
Slfn5	327978	schlafen 5	5 out of 5	312.224	92.1438	0.0012	fold change	-1.31	57.427	0.0003	fold change	7.03	46.0655	0.0006	fold change	3.47	62.4165	0.0003	fold change	4.3	54.1712	2.6e-05	fold change	3.17
Hsh2d	209488	hematopoietic SH2 domain containing	5 out of 5	309.022	85.7501	0.0026	fold change	-1.23	55.4348	8.6e-05	fold change	6.63	50.1273	0.0002	fold change	3.76	52.5729	0.0001	fold change	3.55	65.1364	2.3e-05	fold change	3.91
Trim21	20821	tripartite motif-containing 21	5 out of 5	308.75	86.3081	0.0032	fold change	-1.24	50.8704	1.3e-06	fold change	5.89	57.8576	3.3e-05	fold change	4.39	56.072	9.7e-05	fold change	3.82	57.6415	3.8e-05	fold change	3.38
Gbp2b	14468	guanylate binding protein 1	5 out of 5	307.265	93.1637	0.0034	fold change	-1.32	77.1796	5.1e-06	fold change	14.4	58.7006	0.001	fold change	4.45	31.3639	0.0025	fold change	2.43	46.8577	0.0018	fold change	2.81
Ifi203	15950	interferon activated gene 203	5 out of 5	306.593	89.3033	0.009	fold change	-1.27	57.6415	0.0019	fold change	7.08	56.7588	2.2e-06	fold change	4.31	43.7392	0.0009	fold change	3.08	59.1499	1.6e-05	fold change	3.46
Parp11	101187	poly (ADP-ribose) polymerase family, member 11	5 out of 5	304.354	88.2815	0.0014	fold change	-1.26	48.0234	4.5e-05	fold change	5.43	48.9879	0.005	fold change	3.67	55.1377	3.4e-05	fold change	3.73	63.9239	2.7e-05	fold change	3.8
Wnk3	279561	WNK lysine deficient protein kinase 3, pseudogene	5 out of 5	289.061	93.1637	0.0024	fold change	-1.32	44.8181	0.0001	fold change	5.06	53.9188	0.0003	fold change	4.07	43.7392	0.0017	fold change	3.08	53.4217	3.3e-05	fold change	3.14
Gm8995	668139	predicted gene 8995	5 out of 5	276.062	82.3221	0.001	fold change	-1.2	38.4574	2e-06	fold change	4.2	60.0312	0.0028	fold change	4.58	38.2825	0.0247	fold change	2.78	56.9684	2.7e-05	fold change	3.34
B2m	12010	beta-2 microglobulin	5 out of 5	265.926	84.73	0.0005	fold change	-1.22	40.4021	0.0177	fold change	4.45	44.9705	0.0002	fold change	3.4	47.9985	0.0077	fold change	3.33	47.8249	5.8e-07	fold change	2.85
Cd163	93671	CD163 antigen	5 out of 5	258.233	91.6876	0.0188	fold change	1.3	20.1779	0.0349	fold change	-2.53	49.3004	0.0001	fold change	-3.69	41.2657	0.0313	fold change	-2.94	55.8017	2.2e-05	fold change	-3.26
Trim34a	94094	tripartite motif-containing 34A	5 out of 5	250.43	84.73	0.0002	fold change	-1.22	42.1479	0.0021	fold change	4.67	43.4318	0.0025	fold change	3.3	32.5652	7.5e-05	fold change	2.49	47.5552	2.1e-07	fold change	2.84
H2-M10.2	333715	histocompatibility 2, M region locus 10.2	5 out of 5	232.223	89.9087	0.0003	fold change	-1.28	35.9232	0.0206	fold change	3.92	23.037	0.0384	fold change	2.21	28.0847	0.0113	fold change	2.28	55.2694	8.5e-05	fold change	3.23
Fanca	14087	Fanconi anemia, complementation group A	5 out of 5	221.703	83.3583	0.008	fold change	-1.21	27.2266	0.0032	fold change	3.14	44.7964	0.0007	fold change	3.38	35.0535	0.0001	fold change	2.61	31.2686	0.001	fold change	2.14
Il15	16168	interleukin 15	5 out of 5	218.031	82.3221	0.0002	fold change	-1.2	37.6143	0.0004	fold change	4.11	41.3579	0.0019	fold change	3.18	28.3336	9.3e-05	fold change	2.29	28.4031	0.0018	fold change	2.04
Enpp4	224794	ectonucleotide pyrophosphatase/phosphodiesterase 4	5 out of 5	217.979	82.3221	0.0024	fold change	-1.2	28.2559	0.0007	fold change	3.23	33.4345	5.9e-05	fold change	2.73	43.9051	9.7e-06	fold change	3.09	30.0616	0.0003	fold change	2.1
Tshb	22094	thyroid stimulating hormone, beta subunit	5 out of 5	203.981	93.1637	0.0005	fold change	1.32	53.4525	0.0049	fold change	-6.29	13.7053	0.0252	fold change	-1.73	18.5094	0.0003	fold change	-1.86	25.1503	2e-07	fold change	-1.93
Tnfsf10	22035	tumor necrosis factor (ligand) superfamily, member 10	5 out of 5	156.629	85.7501	0.0003	fold change	-1.23	15.7532	1.2e-05	fold change	2.18	24.8069	0.0018	fold change	2.3	12.8984	0.0084	fold change	1.61	17.4204	0.001	fold change	1.67
Ccl2	20296	chemokine (C-C motif) ligand 2	4 out of 5	397.854					99.0374	0.0046	fold change	225.3	99.677	1.7e-05	fold change	210.1	99.677	0.0001	fold change	122.5	99.4629	0.0002	fold change	71.5
Ccl7	20306	chemokine (C-C motif) ligand 7	4 out of 5	397.639					99.1434	0.0057	fold change	240.6	99.5699	6.4e-05	fold change	205.3	99.5699	2.4e-05	fold change	119.6	99.3562	0.0001	fold change	61.3
Saa3	20210	serum amyloid A 3	4 out of 5	392.535					93.8227	0.0079	fold change	67.2	99.7845	0.0035	fold change	249.2	99.1434	0.0014	fold change	86.9	99.7845	0.0003	fold change	92.7
Saa1	20208	serum amyloid A 1	4 out of 5	392.211					96.2594	0.0002	fold change	132	98.7206	0.0001	fold change	100.5	98.5105	3.4e-07	fold change	69.6	98.7206	0.0003	fold change	51
Ifnb1	15977	interferon beta 1, fibroblast	4 out of 5	390.587					99.7845	1.6e-05	fold change	608.3	96.6613	0.0001	fold change	43.4	97.6811	8.1e-06	fold change	61.8	96.4599	0.0003	fold change	24.3
Acod1	16365	immunoresponsive gene 1	4 out of 5	390.032					93.444	0.0002	fold change	63.8	99.2497	2.4e-06	fold change	149.2	98.3014	0.0052	fold change	67.3	99.0374	0.0002	fold change	52.5
Il6	16193	interleukin 6	4 out of 5	389.596					97.7823	0.0066	fold change	198.8	97.5781	4e-06	fold change	57.3	97.2706	0.0016	fold change	48.5	96.965	0.0003	fold change	28
Ifi205	226695	interferon activated gene 205	4 out of 5	388.105					95.3689	0.0035	fold change	97.7	97.9893	6.3e-06	fold change	68.5	97.1685	0.0004	fold change	41.3	97.5781	0.0001	fold change	31.8
Saa2	20209	serum amyloid A 2	4 out of 5	386.969					95.6627	0.0006	fold change	100.6	97.0666	0.0005	fold change	49.7	97.5781	4.4e-05	fold change	58.5	96.6613	0.0002	fold change	24.5
Timp1	21857	tissue inhibitor of metalloproteinase 1	4 out of 5	384.319					91.6876	0.0031	fold change	43.5	97.8857	9.4e-05	fold change	61.4	97.4754	3.4e-06	fold change	51.7	97.2706	0.0002	fold change	29.6
Ubd	24108	ubiquitin D	4 out of 5	382.622	97.7823	0.0082	fold change	-1.48	94.5895	0.0191	fold change	77.9	95.5639	0.0019	fold change	32.8					94.6862	0.0003	fold change	18.6
Serpina3f	238393	serine (or cysteine) peptidase inhibitor, clade A, member 3F	4 out of 5	381.238					93.3515	3e-07	fold change	63.2	96.3595	1e-05	fold change	40.9	96.0596	0.0042	fold change	27.9	95.4672	4.5e-05	fold change	21.7
Saa-ps	20207	serum amyloid A, pseudogene	4 out of 5	379.173					92.8833	0.02	fold change	54.1	96.7623	0.0011	fold change	44.7	92.0522	0.0013	fold change	15.5	97.4754	0.0003	fold change	31.7
Ccl4	20303	chemokine (C-C motif) ligand 4	4 out of 5	377.902					90.6125	0.0003	fold change	38.4	96.0596	3e-05	fold change	37.2	95.3689	0.0022	fold change	24.4	95.8607	9.2e-05	fold change	22.8
Pla1a	85031	phospholipase A1 member A	4 out of 5	375.336					90.524	0.0047	fold change	38	95.6627	5.5e-05	fold change	34.3	92.7902	0.0003	fold change	16.5	96.3595	0.0003	fold change	23.9
Il1r2	16178	interleukin 1 receptor, type II	4 out of 5	374.011					93.2575	6.9e-06	fold change	63	94.7831	8.7e-06	fold change	28.5	93.9179	2.3e-06	fold change	19.4	92.0522	0.0003	fold change	12.7
Ptx3	19288	pentraxin related gene	4 out of 5	372.496					95.0751	2.9e-07	fold change	85.5	93.5384	0.0014	fold change	24.1	94.493	1.4e-05	fold change	21.1	89.3895	0.0006	fold change	9.98
Ms4a6d	68774	membrane-spanning 4-domains, subfamily A, member 6D	4 out of 5	372.35					89.1313	6.5e-05	fold change	35.9	95.3689	0.0001	fold change	31.6	94.6862	0.0035	fold change	21.3	93.1637	0.0002	fold change	15.3
Clca3a2	80797	chloride channel calcium activated 2	4 out of 5	371.144					92.9766	0.0039	fold change	56	93.07	1.7e-06	fold change	22.4	94.3966	8.1e-05	fold change	21	90.7013	0.0002	fold change	11.1
Serpina3m	20717	serine (or cysteine) peptidase inhibitor, clade A, member 3M	4 out of 5	371.069					91.4177	0.0012	fold change	41.2	91.5064	4.7e-06	fold change	18.8	93.07	2.7e-06	fold change	16.8	95.0751	0.0001	fold change	19.6
Ccl12	20293	chemokine (C-C motif) ligand 12	4 out of 5	370.824					90.7013	0.0053	fold change	39.7	95.4672	3.5e-06	fold change	31.8	92.4197	6e-07	fold change	16	92.2356	5e-05	fold change	13.2
Clca3a1	12722	chloride channel calcium activated 1	4 out of 5	370.189					91.8695	0.003	fold change	44.7	92.6973	2.5e-05	fold change	21.9	94.2045	4.6e-05	fold change	20.5	91.4177	0.0002	fold change	11.9
Cngb3	30952	cyclic nucleotide gated channel beta 3	4 out of 5	365.785					96.3595	0.0017	fold change	138.6	89.6475	5.8e-06	fold change	15.7	91.3275	2.9e-06	fold change	14.3	88.4502	0.0002	fold change	9.2
Il1rn	16181	interleukin 1 receptor antagonist	4 out of 5	365.682					85.5915	5.4e-06	fold change	25.5	92.7902	3.1e-05	fold change	22	94.8803	7.6e-05	fold change	22.1	92.4197	0.0004	fold change	14.1
Sectm1a	209588	secreted and transmembrane 1A	4 out of 5	365.554					94.1088	3.5e-05	fold change	71.9	88.8747	0.0002	fold change	14.7	91.8695	1.3e-06	fold change	14.6	90.7013	0.0002	fold change	11.1
Vcan	13003	versican	4 out of 5	364.39					88.7894	1.3e-05	fold change	34.5	92.3276	1.7e-07	fold change	21.4	93.5384	2.3e-06	fold change	18.9	89.7344	0.0003	fold change	10.1
Gm4951	240327	predicted gene 4951	4 out of 5	361.908					87.7794	0.0072	fold change	31.9	91.4177	0.0001	fold change	18.7	92.9766	0.0033	fold change	16.6	89.7344	1.2e-05	fold change	10.1
Cfb	14962	complement factor B	4 out of 5	359.958					83.0592	0.0001	fold change	20.6	92.0522	8e-05	fold change	20.1	92.9766	0.0002	fold change	16.6	91.8695	0.0002	fold change	12.4
Slfn1	20555	schlafen 1	4 out of 5	356.916					87.1202	4.1e-05	fold change	29.9	88.8747	7.3e-05	fold change	14.7	88.9601	2.2e-05	fold change	11.6	91.9608	2.2e-05	fold change	12.6
Lhx2	16870	LIM homeobox protein 2	4 out of 5	354.773					95.1728	1.1e-07	fold change	88	91.2375	0.0002	fold change	18.3	86.5501	2.9e-05	fold change	9.93	81.813	0.0006	fold change	6.72
Alpl	11647	alkaline phosphatase, liver/bone/kidney	4 out of 5	354.176					80.8852	0.0004	fold change	18.3	90.0836	9.5e-05	fold change	16.5	92.3276	0.0004	fold change	15.8	90.8793	0.0002	fold change	11.3
Mt2	17750	metallothionein 2	4 out of 5	354.159					82.6146	0.0054	fold change	20.2	90.8793	0.0002	fold change	18	91.9608	8.7e-05	fold change	14.9	88.7044	0.0005	fold change	9.35
Ms4a6c	73656	membrane-spanning 4-domains, subfamily A, member 6C	4 out of 5	352.677					84.8076	6.6e-05	fold change	23	89.5608	5.2e-05	fold change	15.6	86.7122	3.4e-05	fold change	10	91.5969	2.7e-05	fold change	12.3
Fcgr4	246256	Fc receptor, IgG, low affinity IV	4 out of 5	351.586					81.3815	1.3e-06	fold change	18.9	90.7013	0.0002	fold change	17.8	88.5347	1.3e-05	fold change	11.3	90.9686	0.0001	fold change	11.5
Mlkl	74568	mixed lineage kinase domain-like	4 out of 5	351.487					83.0592	1.7e-08	fold change	20.6	89.5608	4.4e-05	fold change	15.6	89.8214	1.6e-06	fold change	12.5	89.0456	0.0001	fold change	9.5
Sectm1b	58210	secreted and transmembrane 1B	4 out of 5	351.094					94.7831	2.1e-05	fold change	80.3	83.8111	0.0015	fold change	10.4	87.6148	0.0002	fold change	10.6	84.8853	0.0002	fold change	7.64
Msr1	20288	macrophage scavenger receptor 1	4 out of 5	351.021					86.3081	3.6e-05	fold change	27.2	89.7344	0.0014	fold change	15.8	84.8076	0.0001	fold change	8.97	90.1713	0.0002	fold change	10.3
Ccl3	20302	chemokine (C-C motif) ligand 3	4 out of 5	350.977					79.2255	4.1e-06	fold change	16.5	90.9686	0.0004	fold change	18.1	90.2592	0.0179	fold change	13.2	90.524	0.0003	fold change	11
Ifng	15978	interferon gamma	4 out of 5	350.96					90.524	4.4e-07	fold change	38	91.4177	0.0021	fold change	18.7	81.2387	8.9e-05	fold change	7.48	87.7794	0.0003	fold change	8.86
Ch25h	12642	cholesterol 25-hydroxylase	4 out of 5	350.442					82.0304	0.0026	fold change	19.5	90.4355	2.9e-05	fold change	17.4	91.5064	1.3e-06	fold change	14.4	86.4693	0.0005	fold change	8.17
Serpina3g	20715	serine (or cysteine) peptidase inhibitor, clade A, member 3G	4 out of 5	348.324					85.4336	5e-06	fold change	25.3	93.2575	0.001	fold change	22.6	77.7629	0.0032	fold change	6.57	91.8695	8.6e-05	fold change	12.4
Slfn9	237886	schlafen 9	4 out of 5	347.014					81.4531	7.8e-08	fold change	19.1	88.4502	7.4e-05	fold change	14	87.2022	7.2e-07	fold change	10.3	89.9087	2.5e-05	fold change	10.2
Rgs1	50778	regulator of G-protein signaling 1	4 out of 5	345.531					87.0383	7e-07	fold change	29.6	91.7785	9.6e-05	fold change	19.3	76.5427	0.022	fold change	6.25	90.1713	0.0004	fold change	10.3
Slfn8	276950	schlafen 8	4 out of 5	345.413					83.3583	3.4e-05	fold change	21.1	86.7122	0.0011	fold change	12.6	85.4336	7.6e-07	fold change	9.4	89.9087	2.2e-05	fold change	10.2
Clec4e	56619	C-type lectin domain family 4, member e	4 out of 5	344.819					75.6052	6.8e-07	fold change	13.1	89.5608	7.7e-06	fold change	15.6	90.4355	1.8e-06	fold change	13.3	89.2172	0.0002	fold change	9.54
Trex1	22040	three prime repair exonuclease 1	4 out of 5	343.967					77.7629	0.0016	fold change	15	88.6195	7.6e-06	fold change	14.3	89.3033	0.0008	fold change	11.9	88.2815	3.9e-05	fold change	9.08
Lilrb4a	14728	leukocyte immunoglobulin-like receptor, subfamily B, member 4	4 out of 5	342.657					79.7016	4.9e-05	fold change	17.1	88.4502	2.8e-05	fold change	14	88.1974	0.0007	fold change	11.2	86.3081	0.0003	fold change	8.13
Serpina3n	20716	serine (or cysteine) peptidase inhibitor, clade A, member 3N	4 out of 5	342.292					76.1649	0.0002	fold change	13.4	87.6148	2.3e-05	fold change	13.3	92.6046	0.0007	fold change	16.4	85.9077	0.0004	fold change	7.95
Socs1	12703	suppressor of cytokine signaling 1	4 out of 5	339.672					83.887	0.0076	fold change	21.3	87.4493	8.3e-05	fold change	13.2	83.0592	0.0004	fold change	8.33	85.2762	0.0002	fold change	7.77
Areg	11839	amphiregulin	4 out of 5	339.394					78.6201	0.0095	fold change	16.2	88.5347	1.8e-05	fold change	14.2	93.3515	0.0019	fold change	17.7	78.888	0.0005	fold change	6.01
Cxcl1	14825	chemokine (C-X-C motif) ligand 1	4 out of 5	338.345					80.1847	0.0008	fold change	17.5	82.7623	3.2e-07	fold change	9.88	89.6475	2.9e-05	fold change	12.3	85.7501	0.0006	fold change	7.93
Ccr5	12774	chemokine (C-C motif) receptor 5	4 out of 5	337.983					79.5646	4.4e-07	fold change	16.9	89.5608	0.0005	fold change	15.6	82.4688	0.0004	fold change	8.13	86.3886	0.0002	fold change	8.15
Prss22	70835	protease, serine, 22	4 out of 5	337.463					79.4294	0.0016	fold change	16.8	88.9601	2.8e-05	fold change	15	84.3441	2.5e-06	fold change	8.88	84.73	0.0001	fold change	7.61
Rtkn2	170799	rhotekin 2	4 out of 5	337.086					68.9665	0.0014	fold change	-10	91.9608	3.1e-05	fold change	-20	88.8747	7.9e-05	fold change	-11.5	87.2844	0.0002	fold change	-8.52
Ocstamp	74614	osteoclast stimulatory transmembrane protein	4 out of 5	337.048					79.9079	0.0011	fold change	17.3	88.4502	0.0003	fold change	14	80.3239	3.7e-05	fold change	7.31	88.3658	0.0003	fold change	9.18
Lypd8	70163	LY6/PLAUR domain containing 8	4 out of 5	337.033					90.7902	1.7e-06	fold change	40	79.5646	0.0021	fold change	8.15	84.5752	7.9e-05	fold change	8.91	82.1032	0.0004	fold change	6.87
Calca	12310	calcitonin/calcitonin-related polypeptide, alpha	4 out of 5	335.292					83.3583	0.0014	fold change	21.1	86.5501	1e-05	fold change	12.5	87.9461	1.3e-05	fold change	10.9	77.4377	0.0009	fold change	5.73
Gpr84	80910	G protein-coupled receptor 84	4 out of 5	333.909					82.7623	0.0006	fold change	20.4	80.7441	0.0012	fold change	8.58	85.7501	3.1e-07	fold change	9.48	84.6525	0.0001	fold change	7.6
Fosl1	14283	fos-like antigen 1	4 out of 5	333.656					91.5064	2e-07	fold change	42.3	78.025	0.0001	fold change	7.66	88.7044	5.6e-06	fold change	11.4	75.4205	0.0003	fold change	5.22
Mefv	54483	Mediterranean fever	4 out of 5	329.79					78.3539	0.0001	fold change	15.9	83.8111	0.0005	fold change	10.4	79.0901	0.0003	fold change	6.81	88.5347	0.0001	fold change	9.27
Rnf213	672511	ring finger protein 213	4 out of 5	329.752					80.0461	1.2e-06	fold change	17.4	83.2834	1.4e-07	fold change	10.1	85.0412	0.0001	fold change	9.22	81.3815	1.8e-06	fold change	6.6
Tnf	21926	tumor necrosis factor	4 out of 5	328.642					67.5092	2.5e-06	fold change	9.71	84.9632	0.0008	fold change	10.9	89.1313	4.2e-07	fold change	11.8	87.0383	9.8e-05	fold change	8.49
Fthl17a	71996	RIKEN cDNA 1600014K23 gene	4 out of 5	328.627					89.9087	0.0006	fold change	37	76.1649	9.7e-05	fold change	7.15	86.3886	0.0032	fold change	9.81	76.1649	0.0006	fold change	5.33
Fabp1	14080	fatty acid binding protein 1, liver	4 out of 5	327.339					57.9294	0.0004	fold change	-7.19	88.4502	0.0024	fold change	-14	90.524	1.5e-05	fold change	-13.5	90.4355	0.0001	fold change	-10.9
Stra6l	74152	RIKEN cDNA 1300002K09 gene	4 out of 5	327.337					86.1475	2.6e-05	fold change	27.1	83.2834	0.0004	fold change	10.1	76.1649	5.1e-05	fold change	6.19	81.7408	0.0003	fold change	6.7
Serpina3j	238395	serine (or cysteine) peptidase inhibitor, clade A (alpha-1 antiproteinase, antitrypsin), member 3J	4 out of 5	327.198					78.4203	0.0009	fold change	16	79.3613	0.0008	fold change	8.1	85.9077	2.9e-08	fold change	9.56	83.5087	0.0002	fold change	7.28
A_51_P158315	NA		4 out of 5	325.691					91.9608	2.2e-05	fold change	45.6	76.2905	0.0168	fold change	7.21	91.3275	0.0092	fold change	14.3	66.1122	0.0006	fold change	3.98
Ifna4	15967	interferon alpha 4	4 out of 5	325.212					94.493	4.8e-05	fold change	75.1	71.6312	0.0068	fold change	6.28	85.9875	0.0002	fold change	9.61	73.1005	0.0004	fold change	4.77
Il12rb1	16161	interleukin 12 receptor, beta 1	4 out of 5	323.487					78.6201	0.0014	fold change	16.2	85.8295	0.0003	fold change	11.7	73.9175	2.3e-05	fold change	5.9	85.1194	0.0002	fold change	7.71
Serpina3c	16625	serine (or cysteine) peptidase inhibitor, clade A, member 3C	4 out of 5	323.421					84.3441	0.0034	fold change	22.1	77.4377	1e-05	fold change	7.51	74.2721	1.2e-06	fold change	5.93	87.3668	9.2e-05	fold change	8.53
Slc39a14	213053	solute carrier family 39 (zinc transporter), member 14	4 out of 5	322.485					77.6977	0.0003	fold change	14.9	77.1796	0.0005	fold change	7.44	86.7935	2e-05	fold change	10.1	80.8146	0.0002	fold change	6.44
Ms4a6b	69774	membrane-spanning 4-domains, subfamily A, member 6B	4 out of 5	320.679					77.0511	5e-05	fold change	14.3	82.8363	1e-05	fold change	9.91	73.5067	9.2e-06	fold change	5.83	87.2844	3.7e-05	fold change	8.52
Tcstv3	236219	2-cell-stage, variable group, member 3	4 out of 5	320.477					79.2255	0.0002	fold change	16.5	82.6884	0.0002	fold change	9.87	74.7518	3.4e-06	fold change	6	83.8111	3.7e-05	fold change	7.35
Ackr4	252837	chemokine (C-C motif) receptor-like 1	4 out of 5	320.442					82.7623	0.0002	fold change	-20.4	78.888	0.0009	fold change	-7.92	79.7016	0.0011	fold change	-7.02	79.0901	0.0002	fold change	-6.02
Slfn2	20556	schlafen 2	4 out of 5	320.413					72.5858	0.0009	fold change	11.6	84.421	0.0001	fold change	10.7	78.7538	6.9e-05	fold change	6.74	84.6525	1.8e-05	fold change	7.6
Cdkn1a	12575	cyclin-dependent kinase inhibitor 1A (P21)	4 out of 5	319.578					75.1767	0.0002	fold change	12.8	81.3101	0.0003	fold change	8.85	85.1977	5.9e-06	fold change	9.35	77.8938	0.0002	fold change	5.83
Aoah	27052	acyloxyacyl hydrolase	4 out of 5	319.176					82.0304	2e-07	fold change	19.5	81.9578	5e-06	fold change	9.27	74.9333	2.2e-06	fold change	6.02	80.2542	0.0002	fold change	6.24
Lrrc25	211228	leucine rich repeat containing 25	4 out of 5	318.919					75.7909	0.0005	fold change	13.2	85.1194	0.0005	fold change	11	72.0212	1.3e-05	fold change	5.63	85.9875	9e-05	fold change	7.96
Ifna2	15965	interferon alpha 2	4 out of 5	318.723					94.9776	5.6e-05	fold change	83	74.0938	0.0003	fold change	6.73	77.1796	1.8e-06	fold change	6.49	72.4722	0.0004	fold change	4.65
Plekha4	69217	pleckstrin homology domain containing, family A (phosphoinositide binding specific) member 4	4 out of 5	317.952					75.7909	9.5e-07	fold change	13.2	79.1578	0.0004	fold change	8.06	84.1156	0.0004	fold change	8.81	78.888	1.6e-05	fold change	6.01
Car13	71934	carbonic anhydrase 13	4 out of 5	317.85					71.9652	0.0109	fold change	11.4	85.1977	0.0001	fold change	11.1	79.0901	8.6e-07	fold change	6.81	81.5967	0.0003	fold change	6.64
Mm.227768	NA		4 out of 5	317.759					58.8118	0.0009	fold change	-7.38	87.2844	0.0022	fold change	-13.1	86.3081	0.0006	fold change	-9.73	85.3548	0.0002	fold change	-7.82
BE307515	NA		4 out of 5	317.635					67.3129	0.0005	fold change	-9.62	82.6146	1.1e-05	fold change	-9.86	85.7501	1.8e-05	fold change	-9.48	81.9578	0.0002	fold change	-6.83
Cxcl3	330122	chemokine (C-X-C motif) ligand 3	4 out of 5	317.119					62.0409	0.011	fold change	8.08	84.0393	0.0002	fold change	10.5	90.4355	1.8e-06	fold change	13.3	80.6036	0.0012	fold change	6.39
Lgals3bp	19039	lectin, galactoside-binding, soluble, 3 binding protein	4 out of 5	316.526					71.3562	4.6e-09	fold change	11.1	80.8146	1.8e-06	fold change	8.59	81.7408	8.1e-05	fold change	7.61	82.6146	2.1e-06	fold change	6.99
Atf3	11910	activating transcription factor 3	4 out of 5	316.456					79.9079	0.0014	fold change	17.3	89.1313	0.001	fold change	15.2	69.327	0.034	fold change	5.1	78.0896	0.0006	fold change	5.86
Lrrc17	74511	leucine rich repeat containing 17	4 out of 5	315.066					65.6444	0.0008	fold change	-9.1	80.2542	2.8e-05	fold change	-8.45	88.7044	1.4e-05	fold change	-11.4	80.4635	0.0002	fold change	-6.36
Tmem171	380863	transmembrane protein 171	4 out of 5	315.029					69.483	0.0032	fold change	10.3	78.7538	2.7e-06	fold change	7.91	83.5841	1.6e-06	fold change	8.58	83.2085	0.0002	fold change	7.14
Cxcl13	55985	chemokine (C-X-C motif) ligand 13	4 out of 5	314.935					79.7703	0.0219	fold change	17.2	92.4197	3e-05	fold change	21.7	48.3489	0.0017	fold change	3.35	94.3966	0.0002	fold change	17.9
Sprr1a	20753	small proline-rich protein 1A	4 out of 5	314.793					78.9553	0.0002	fold change	16.4	70.3799	0.0014	fold change	6	88.5347	1.7e-05	fold change	11.3	76.9231	0.0043	fold change	5.53
Syt8	55925	synaptotagmin VIII	4 out of 5	314.424					88.2815	0.0007	fold change	33.4	64.9089	0.0031	fold change	5.19	83.2085	9.9e-07	fold change	8.35	78.025	0.0002	fold change	5.85
EG667984	667984	predicted gene, EG667984	4 out of 5	314.032					72.9852	0.0003	fold change	11.8	75.7289	0.0019	fold change	7.06	86.2277	7.4e-07	fold change	9.71	79.0901	0.0004	fold change	6.02
Ifnl3	338374	interleukin 28B	4 out of 5	313.777					85.6707	7.4e-07	fold change	25.7	73.5067	0.0094	fold change	6.6	79.9079	0.0004	fold change	7.08	74.6915	0.0004	fold change	4.99
Bex2	12069	brain expressed X-linked 2	4 out of 5	313.564					58.0019	0.0053	fold change	-7.2	84.9632	0.0007	fold change	-10.9	83.887	0.0007	fold change	-8.74	86.7122	0.0003	fold change	-8.22
Slc7a8	50934	solute carrier family 7 (cationic amino acid transporter, y+ system), member 8	4 out of 5	313.493					73.6236	2.5e-06	fold change	12.2	82.176	8.1e-05	fold change	9.45	75.2978	0.0003	fold change	6.06	82.3954	0.0003	fold change	6.93
Lrat	79235	lecithin-retinol acyltransferase (phosphatidylcholine-retinol-O-acyltransferase)	4 out of 5	312.904					70.4871	0.0065	fold change	-10.7	85.4336	0.0005	fold change	-11.3	87.8627	0.0002	fold change	-10.8	69.1209	0.0037	fold change	-4.27
Pla2g7	27226	phospholipase A2, group VII (platelet-activating factor acetylhydrolase, plasma)	4 out of 5	312.667					71.9652	1.6e-05	fold change	11.4	81.6687	9.8e-06	fold change	9.12	75.2978	5.3e-05	fold change	6.06	83.7353	0.0003	fold change	7.34
Hk3	212032	hexokinase 3	4 out of 5	312.633					73.3902	0.0001	fold change	12.1	81.5248	0.0027	fold change	9.02	76.4795	0.001	fold change	6.23	81.2387	0.0004	fold change	6.59
Tnfrsf12a	27279	tumor necrosis factor receptor superfamily, member 12a	4 out of 5	311.457					71.9652	0.0029	fold change	11.4	74.3915	0.0054	fold change	6.78	88.1135	0.0047	fold change	11.1	76.987	0.0001	fold change	5.54
Ddx4	13206	DEAD (Asp-Glu-Ala-Asp) box polypeptide 4	4 out of 5	310.493					91.5969	0.0003	fold change	42.6	82.0304	0.0003	fold change	9.33	61.628	0.0007	fold change	4.25	75.2378	0.0005	fold change	5.15
Ifna12	242519	interferon alpha 12	4 out of 5	309.695					86.9565	0.0001	fold change	29.5	73.7409	0.0005	fold change	6.63	80.1847	7.7e-05	fold change	7.27	68.8127	0.0004	fold change	4.24
Slc15a3	65221	solute carrier family 15, member 3	4 out of 5	309.504					66.0179	5e-06	fold change	9.27	82.1032	1.9e-05	fold change	9.41	81.8853	3.2e-05	fold change	7.79	79.4976	0.0001	fold change	6.06
Mela	17276	melanoma antigen	4 out of 5	309.224					83.6596	0.0002	fold change	21.2	75.7909	0.0087	fold change	7.07	73.8585	0.0014	fold change	5.89	75.9152	0.0003	fold change	5.29
Cd209f	69142	CD209f antigen	4 out of 5	308.089					73.6236	0.0065	fold change	-12.2	72.6427	9.4e-06	fold change	-6.43	84.9632	0.0174	fold change	-9.1	76.8592	4.4e-05	fold change	-5.51
Ifnab	15974	interferon alpha B	4 out of 5	307.236					86.7122	0.0098	fold change	28.9	68.8127	0.0014	fold change	5.72	82.176	9e-05	fold change	7.92	69.5352	0.0003	fold change	4.31
Adm	11535	adrenomedullin	4 out of 5	306.811					68.6088	0.0063	fold change	9.96	70.1144	0.0141	fold change	5.94	87.2022	0.0003	fold change	10.3	80.8852	0.0004	fold change	6.45
Plac8	231507	placenta-specific 8	4 out of 5	306.573					72.8131	0.0063	fold change	11.7	78.2877	3.2e-05	fold change	7.75	70.2741	0.0011	fold change	5.3	85.1977	1.2e-05	fold change	7.75
Ackr1	13349	Duffy blood group, chemokine receptor	4 out of 5	306.43					73.1582	0.0005	fold change	11.9	81.7408	3.1e-06	fold change	9.2	71.1369	1.3e-05	fold change	5.45	80.3936	0.0002	fold change	6.29
Daxx	13163	Fas death domain-associated protein	4 out of 5	306.332					72.5858	0.0001	fold change	11.6	81.0964	0.001	fold change	8.75	76.8592	0.0006	fold change	6.36	75.7909	7.5e-05	fold change	5.28
Aif1	11629	allograft inflammatory factor 1	4 out of 5	305.576					68.2547	0.0054	fold change	9.86	84.9632	1.7e-06	fold change	10.9	66.9245	0.0001	fold change	4.77	85.4336	8.1e-05	fold change	7.84
Ccl20	20297	chemokine (C-C motif) ligand 20	4 out of 5	305.285					82.4688	8.7e-05	fold change	20	67.4109	0.0013	fold change	5.53	80.0461	4e-06	fold change	7.2	75.3591	0.0006	fold change	5.19
Alox12e	11685	arachidonate lipoxygenase, epidermal	4 out of 5	305.198					69.7447	0.0479	fold change	10.4	85.4336	1.7e-05	fold change	11.3	76.1023	0.001	fold change	6.18	73.9175	0.001	fold change	4.88
Jph3	57340	junctophilin 3	4 out of 5	304.632					84.421	0.0003	fold change	22.4	73.7996	4.9e-05	fold change	6.64	75.0548	0.0004	fold change	6.04	71.3562	0.0004	fold change	4.49
Itga8	241226	integrin alpha 8	4 out of 5	304.461					51.3495	0.0052	fold change	-5.96	84.421	0.006	fold change	-10.7	84.5752	1.3e-05	fold change	-8.91	84.1156	0.0002	fold change	-7.43
Ms4a4d	66607	membrane-spanning 4-domains, subfamily A, member 4D	4 out of 5	303.718					72.5858	2.6e-05	fold change	11.6	80.8852	0.0008	fold change	8.67	74.3318	4.9e-06	fold change	5.94	75.9152	0.0001	fold change	5.29
Znfx1	98999	zinc finger, NFX1-type containing 1	4 out of 5	303.681					75.482	3.5e-06	fold change	13	75.5435	0.0054	fold change	7.04	79.4976	0.0003	fold change	6.92	73.1582	6e-05	fold change	4.78
Stat2	20847	signal transducer and activator of transcription 2	4 out of 5	303.422					70.7564	0.0004	fold change	10.8	75.3591	5e-06	fold change	7.01	78.6201	0.0042	fold change	6.73	78.6869	3.8e-06	fold change	5.98
Trem1	58217	triggering receptor expressed on myeloid cells 1	4 out of 5	303.174					75.1767	8.8e-06	fold change	12.8	79.4294	1.7e-05	fold change	8.12	79.2933	1.9e-05	fold change	6.85	69.2751	0.0003	fold change	4.28
Med7	66213	mediator complex subunit 7	4 out of 5	303.044					92.0522	2.2e-05	fold change	46.2	76.6683	0.0007	fold change	7.28	57.1442	0.003	fold change	3.88	77.1796	0.0005	fold change	5.59
Oas1d	100535	2'-5' oligoadenylate synthetase 1D	4 out of 5	302.589					77.6977	0.0039	fold change	14.9	68.2044	5.4e-05	fold change	5.63	82.176	5.1e-05	fold change	7.92	74.5112	0.0003	fold change	4.97
Nfil3	18030	nuclear factor, interleukin 3, regulated	4 out of 5	302.576					63.5728	0.0005	fold change	8.53	77.4377	0.0086	fold change	7.51	84.1921	6.9e-07	fold change	8.82	77.373	0.0004	fold change	5.71
Lag3	16768	lymphocyte-activation gene 3	4 out of 5	301.141					69.7447	2e-05	fold change	10.4	78.9553	0.0014	fold change	7.98	74.1532	1.2e-05	fold change	5.92	78.2877	0.0002	fold change	5.9
Selp	20344	selectin, platelet	4 out of 5	300.978					69.7447	2.8e-05	fold change	10.4	75.9774	6.3e-06	fold change	7.12	80.7441	3.4e-05	fold change	7.39	74.5112	0.0002	fold change	4.97
Cst8	13012	cystatin 8 (cystatin-related epididymal spermatogenic)	4 out of 5	300.296					77.4377	0.0195	fold change	-14.7	70.4871	0.0006	fold change	-6.01	69.5352	0.0034	fold change	-5.15	82.8363	0.0006	fold change	-7.02
F3	14066	coagulation factor III	4 out of 5	300.126					70.1144	0.0002	fold change	10.5	76.7318	8.7e-05	fold change	7.31	81.813	0.0003	fold change	7.74	71.4663	0.0005	fold change	4.51
Mbd1	17190	methyl-CpG binding domain protein 1	4 out of 5	299.9					76.4795	0.0072	fold change	13.7	80.7441	0.0002	fold change	8.58	72.1897	0.0023	fold change	5.66	70.4871	0.0027	fold change	4.38
Tril	66873	TLR4 interactor with leucine-rich repeats	4 out of 5	298.923					64.9089	0.0002	fold change	-8.8	78.4868	9.2e-06	fold change	-7.82	77.9593	0.0009	fold change	-6.6	77.5675	0.0001	fold change	-5.74
Pdcd1	18566	programmed cell death 1	4 out of 5	296.431					81.2387	0.0004	fold change	18.8	75.482	0.0014	fold change	7.03	64.4122	5.6e-05	fold change	4.5	75.2978	0.0005	fold change	5.16
Pcolce2	76477	procollagen C-endopeptidase enhancer 2	4 out of 5	296.321					47.0482	0.0006	fold change	-5.3	84.1156	0.0009	fold change	-10.6	82.7623	0.0001	fold change	-8.21	82.3954	0.0003	fold change	-6.93
Trim25	217069	tripartite motif-containing 25	4 out of 5	295.481					63.704	1.4e-07	fold change	8.64	72.6998	6.3e-05	fold change	6.44	80.3239	4.1e-06	fold change	7.31	78.7538	6.5e-05	fold change	5.99
Nrn1	68404	neuritin 1	4 out of 5	293.502					49.1961	0.003	fold change	-5.58	81.4531	0.0031	fold change	-8.94	82.249	5.9e-05	fold change	-8.08	80.6036	0.0001	fold change	-6.39
Rnf225	381845	RIKEN cDNA 2310014L17 gene	4 out of 5	293.044					83.9631	0.0005	fold change	21.4	72.9852	0.0028	fold change	6.51	75.7909	7e-05	fold change	6.12	60.3049	0.0008	fold change	3.54
Inhba	16323	inhibin beta-A	4 out of 5	293.033					57.7494	0.0005	fold change	7.11	77.5675	0.0006	fold change	7.58	84.2673	6.3e-06	fold change	8.85	73.4484	0.0003	fold change	4.83
Slc28a2	269346	solute carrier family 28 (sodium-coupled nucleoside transporter), member 2	4 out of 5	292.961					75.3591	2.9e-05	fold change	12.9	80.1154	0.0014	fold change	8.42	54.6502	0.0002	fold change	3.7	82.8363	0.0002	fold change	7.02
Tgm1	21816	transglutaminase 1, K polypeptide	4 out of 5	292.377					66.8279	4.7e-06	fold change	9.51	74.3318	0.0001	fold change	6.77	81.5248	0.0003	fold change	7.56	69.6922	0.0003	fold change	4.32
Mettl7a1	70152	methyltransferase like 7A1	4 out of 5	292.078					47.482	0.0002	fold change	-5.35	84.73	0.0011	fold change	-10.8	77.7629	0.0002	fold change	-6.57	82.1032	0.0002	fold change	-6.87
Plat	18791	plasminogen activator, tissue	4 out of 5	291.438					75.1767	0.0027	fold change	12.8	67.3129	6.6e-05	fold change	5.52	78.3539	0.0001	fold change	6.66	70.5945	0.0002	fold change	4.4
Nt5c3	107569	5'-nucleotidase, cytosolic III	4 out of 5	291.041					68.5072	0.0031	fold change	9.95	77.8283	2.1e-05	fold change	7.59	73.6236	1.8e-06	fold change	5.85	71.0823	0.0003	fold change	4.47
Cd300lf	246746	CD300 antigen like family member F	4 out of 5	290.935					71.5758	7e-05	fold change	11.3	76.0398	0.0003	fold change	7.13	68.5072	0.0001	fold change	4.96	74.8122	0.0006	fold change	5.05
Pstpip1	19200	proline-serine-threonine phosphatase-interacting protein 1	4 out of 5	290.674					54.8444	8.6e-05	fold change	6.5	78.3539	0.0006	fold change	7.81	77.5675	3.6e-05	fold change	6.56	79.9079	0.0001	fold change	6.19
S100g	12309	S100 calcium binding protein G	4 out of 5	289.396					57.1788	0.0071	fold change	-7	77.5026	0.0025	fold change	-7.53	78.4868	0.0004	fold change	-6.69	76.2276	0.0002	fold change	-5.34
Aox3	71724	aldehyde oxidase 3	4 out of 5	287.865					50.7033	0.0048	fold change	-5.86	79.0901	0.0006	fold change	-8.04	80.9559	0.0012	fold change	-7.45	77.1153	0.0003	fold change	-5.56
Scube2	56788	signal peptide, CUB domain, EGF-like 2	4 out of 5	287.589					49.8043	0.0046	fold change	-5.66	78.1555	0.0001	fold change	-7.69	78.9553	9e-05	fold change	-6.8	80.6738	0.0003	fold change	-6.41
Aass	30956	aminoadipate-semialdehyde synthase	4 out of 5	287.481					46.3654	0.0001	fold change	-5.22	77.9593	0.001	fold change	-7.62	82.7623	0.0004	fold change	-8.21	80.3936	0.0002	fold change	-6.29
Ms4a4b	60361	membrane-spanning 4-domains, subfamily A, member 4B	4 out of 5	286.444					66.1594	5.4e-07	fold change	9.34	78.6869	0.0011	fold change	7.89	60.5012	0.0002	fold change	4.14	81.0964	4.1e-05	fold change	6.54
Ankrd1	107765	ankyrin repeat domain 1 (cardiac muscle)	4 out of 5	286.078					64.502	0.0123	fold change	8.74	70.3799	9e-06	fold change	6	78.5534	0.0001	fold change	6.72	72.6427	6.1e-05	fold change	4.67
Angptl4	57875	angiopoietin-like 4	4 out of 5	285.561					65.2742	0.0038	fold change	8.94	67.3129	0.005	fold change	5.52	78.8208	0.0285	fold change	6.78	74.1532	0.0035	fold change	4.92
Socs3	12702	suppressor of cytokine signaling 3	4 out of 5	285.354					65.3202	0.0029	fold change	8.95	69.7447	3.6e-05	fold change	5.86	78.1555	0.0007	fold change	6.64	72.1334	0.0002	fold change	4.62
Scimp	327957	RIKEN cDNA A430084P05 gene	4 out of 5	282.87					75.1767	2.2e-05	fold change	12.8	75.1157	0.004	fold change	6.96	59.9923	5.2e-05	fold change	4.1	72.5858	0.0003	fold change	4.66
Pnp	18950	purine-nucleoside phosphorylase	4 out of 5	282.825					69.2233	1.8e-06	fold change	10.1	72.6427	0.0031	fold change	6.43	74.0346	0.0016	fold change	5.91	66.9245	0.0004	fold change	4.04
Klra2	16633	killer cell lectin-like receptor, subfamily A, member 2	4 out of 5	282.662					70.7564	1.7e-05	fold change	10.8	74.3318	3.3e-05	fold change	6.77	63.1824	6e-05	fold change	4.39	74.3915	0.0002	fold change	4.96
Dio2	13371	deiodinase, iodothyronine, type II	4 out of 5	282.12					75.1767	0.0044	fold change	12.8	64.0115	6.9e-05	fold change	5.11	71.5758	0.0002	fold change	5.54	71.3562	0.0003	fold change	4.49
Mamdc2	71738	MAM domain containing 2	4 out of 5	282.008					42.014	0.0018	fold change	-4.64	81.5967	0.0024	fold change	-9.1	79.977	6.4e-05	fold change	-7.19	78.4203	0.0003	fold change	-5.93
Clec4d	17474	C-type lectin domain family 4, member d	4 out of 5	281.351					53.5756	4.4e-05	fold change	6.3	71.9093	0.0012	fold change	6.34	77.1796	0.0001	fold change	6.49	78.6869	0.0007	fold change	5.98
Gsg1l	269994	GSG1-like	4 out of 5	281.308					88.1974	1e-05	fold change	-33.1	56.072	0.0058	fold change	-4.23	71.3012	0.0036	fold change	-5.49	65.7376	9.8e-05	fold change	-3.96
Ppa1	67895	pyrophosphatase (inorganic) 1	4 out of 5	280.794					63.312	0.0075	fold change	8.44	75.853	0.0007	fold change	7.09	68.3555	0.0065	fold change	4.95	73.274	0.0001	fold change	4.79
Mthfd2	17768	methylenetetrahydrofolate dehydrogenase (NAD+ dependent), methenyltetrahydrofolate cyclohydrolase	4 out of 5	279.756					60.2265	0.0005	fold change	7.71	72.7558	1.1e-06	fold change	6.47	70.1676	3.9e-05	fold change	5.25	76.606	9.8e-05	fold change	5.44
Klrk1	27007	killer cell lectin-like receptor subfamily K, member 1	4 out of 5	279.579					68.055	5.2e-05	fold change	9.82	79.839	0.001	fold change	8.34	56.9333	4.4e-05	fold change	3.87	74.7518	0.0002	fold change	5.03
Slamf9	98365	SLAM family member 9	4 out of 5	279.052					54.1712	0.0026	fold change	6.4	83.3583	0.0001	fold change	10.2	64.2781	0.0001	fold change	4.48	77.2439	0.0001	fold change	5.67
Tnfrsf1b	21938	tumor necrosis factor receptor superfamily, member 1b	4 out of 5	278.966					62.1241	1.2e-05	fold change	8.1	73.1582	8.4e-05	fold change	6.55	68.5072	2.5e-05	fold change	4.96	75.1767	7.2e-05	fold change	5.14
Mt1	17748	metallothionein 1	4 out of 5	278.67					64.2335	0.0029	fold change	8.71	64.9992	0.0009	fold change	5.21	86.4693	0.0005	fold change	9.86	62.9683	0.0022	fold change	3.71
Hc	15139	hemolytic complement	4 out of 5	278.429					25.0618	0.0126	fold change	-2.92	82.4688	0.0018	fold change	-9.64	86.6311	8.1e-05	fold change	-9.95	84.2673	0.0003	fold change	-7.51
Mmp8	17394	matrix metallopeptidase 8	4 out of 5	278.313					53.3294	3.7e-06	fold change	6.28	74.6915	0.0007	fold change	6.84	76.6683	0.0018	fold change	6.29	73.6236	0.0005	fold change	4.84
Ifi27l2a	76933	interferon, alpha-inducible protein 27 like 2A	4 out of 5	278.014	90.524	0.0421	fold change	-1.29					69.4309	0.0004	fold change	5.77	39.3722	0.0004	fold change	2.83	78.6869	4.6e-08	fold change	5.98
Synm	233335	synemin, intermediate filament protein	4 out of 5	276.651					45.9973	0.0003	fold change	-5.18	75.2978	0.0001	fold change	-6.97	79.5646	0.0005	fold change	-6.95	75.7909	0.0002	fold change	-5.28
Zfp536	243937	zinc finger protein 536	4 out of 5	276.514					65.9248	0.0006	fold change	9.25	76.6683	7.6e-05	fold change	7.28	72.4155	2.5e-05	fold change	5.68	61.5052	0.0003	fold change	3.61
Arid5a	214855	AT rich interactive domain 5A (MRF1-like)	4 out of 5	276.386					62.9683	1.8e-06	fold change	8.32	70.7564	0.0065	fold change	6.04	75.5435	0.002	fold change	6.08	67.1177	0.0001	fold change	4.06
Cables1	63955	CDK5 and Abl enzyme substrate 1	4 out of 5	276.319					71.0278	0.0011	fold change	10.9	77.3084	1.3e-07	fold change	7.5	65.2282	1.4e-05	fold change	4.56	62.7549	0.0004	fold change	3.69
Csrnp1	215418	cysteine-serine-rich nuclear protein 1	4 out of 5	275.698					66.2068	0.0011	fold change	9.35	78.5534	5.6e-05	fold change	7.85	69.7973	8e-06	fold change	5.2	61.1404	0.0004	fold change	3.58
Cldn2	12738	claudin 2	4 out of 5	275.493					84.1921	0.0001	fold change	21.7	46.0655	0.0002	fold change	3.47	74.1532	0.0006	fold change	5.92	71.0823	0.0003	fold change	4.47
Colgalt2	269132	glycosyltransferase 25 domain containing 2	4 out of 5	275.481					48.7558	0.0003	fold change	-5.52	73.5651	0.0016	fold change	-6.61	78.2877	3.6e-06	fold change	-6.65	74.8727	0.0003	fold change	-5.07
Dbp	13170	D site albumin promoter binding protein	4 out of 5	275.37					38.2667	0.0157	fold change	-4.18	70.3799	0.0372	fold change	-6	82.8363	0.0007	fold change	-8.24	83.887	0.0002	fold change	-7.38
Rgs16	19734	regulator of G-protein signaling 16	4 out of 5	274.827					72.0773	0.0005	fold change	11.5	66.065	0.0054	fold change	5.34	61.7513	0.0011	fold change	4.26	74.9333	0.0003	fold change	5.09
Gch1	14528	GTP cyclohydrolase 1	4 out of 5	274.755					56.4474	0.0023	fold change	6.82	73.6822	6.2e-05	fold change	6.62	74.9333	0.0001	fold change	6.02	69.6922	8.9e-05	fold change	4.32
Ly6c1	17067	lymphocyte antigen 6 complex, locus C1	4 out of 5	274.702					54.7148	0.0024	fold change	6.49	72.0212	0.0004	fold change	6.36	74.6915	5.9e-05	fold change	5.99	73.274	2.7e-05	fold change	4.79
Unc93a	381058	unc-93 homolog A (C. elegans)	4 out of 5	274.537					85.1977	0.0006	fold change	24.1	71.5758	0.0006	fold change	6.27	43.9051	0.0028	fold change	3.09	73.8585	0.0002	fold change	4.87
Rnf19b	75234	ring finger protein 19B	4 out of 5	274.467					65.3663	0.0001	fold change	8.96	75.7289	0.0004	fold change	7.06	66.2541	1.4e-06	fold change	4.65	67.1177	0.0004	fold change	4.06
Bex1	19716	brain expressed gene 1	4 out of 5	274.447					49.8843	0.0023	fold change	-5.67	77.8283	0.0002	fold change	-7.59	72.6998	0.0007	fold change	-5.73	74.0346	0.0002	fold change	-4.9
Tinagl1	94242	tubulointerstitial nephritis antigen-like 1	4 out of 5	274.139					62.7549	0.0002	fold change	8.21	67.6078	0.0002	fold change	5.55	75.4205	0.0158	fold change	6.07	68.3555	0.0002	fold change	4.21
Acoxl	74121	acyl-Coenzyme A oxidase-like	4 out of 5	273.365					45.4335	0.0084	fold change	-5.11	77.8283	0.0004	fold change	-7.59	76.4795	0.0002	fold change	-6.23	73.6236	0.0006	fold change	-4.84
C3ar1	12267	complement component 3a receptor 1	4 out of 5	273.247					62.67	8.2e-06	fold change	8.18	76.2276	3.4e-05	fold change	7.18	65.2282	0.0002	fold change	4.56	69.1209	0.0004	fold change	4.27
Pkn3	263803	protein kinase N3	4 out of 5	273.06					70.4871	0.0004	fold change	10.7	71.1369	0.002	fold change	6.16	51.321	0.0035	fold change	3.5	80.1154	0.0002	fold change	6.2
Cd72	12517	CD72 antigen	4 out of 5	272.867					61.8751	0.0001	fold change	8.03	79.6331	0.0024	fold change	8.16	46.5515	0.0024	fold change	3.25	84.8076	8.9e-05	fold change	7.63
Slc7a10	53896	solute carrier family 7 (cationic amino acid transporter, y+ system), member 10	4 out of 5	272.666					44.8181	0.0025	fold change	-5.06	78.2216	0.0006	fold change	-7.7	77.8283	0.0011	fold change	-6.58	71.7978	0.0005	fold change	-4.53
Dnah8	13417	dynein, axonemal, heavy chain 8	4 out of 5	272.43					63.6165	4.7e-05	fold change	-8.58	74.4513	0.0001	fold change	-6.79	72.5289	6.8e-07	fold change	-5.7	61.8337	0.0009	fold change	-3.63
AK089297	NA		4 out of 5	271.743					60.9793	0.0041	fold change	7.85	69.4309	0.0028	fold change	5.77	69.5352	0.0029	fold change	5.15	71.7978	0.0003	fold change	4.53
Sele	20339	selectin, endothelial cell	4 out of 5	271.674					84.6525	8.1e-06	fold change	22.9	62.0409	0.0003	fold change	4.82	67.4109	0.0004	fold change	4.82	57.5699	0.0003	fold change	3.37
Trim6	94088	tripartite motif-containing 6	4 out of 5	270.789					76.8592	0.0071	fold change	13.9	64.2781	0.0005	fold change	5.14	66.6836	1.3e-06	fold change	4.7	62.9683	0.0001	fold change	3.71
Gla	11605	galactosidase, alpha	4 out of 5	270.698					55.9704	3.5e-06	fold change	6.73	73.9175	5.5e-05	fold change	6.69	67.0691	9.1e-05	fold change	4.78	73.7409	0.0002	fold change	4.86
Hpx	15458	hemopexin	4 out of 5	270.409					55.8017	0.0036	fold change	6.71	68.7616	0.0011	fold change	5.7	78.0896	4.6e-06	fold change	6.62	67.7562	0.0002	fold change	4.15
Ly6i	57248	lymphocyte antigen 6 complex, locus I	4 out of 5	269.81					56.072	0.0006	fold change	6.74	71.4112	0.0014	fold change	6.24	72.5289	0.0002	fold change	5.7	69.7973	1.3e-05	fold change	4.33
Mpeg1	17476	macrophage expressed gene 1	4 out of 5	269.696					52.6626	0.0001	fold change	6.19	76.1649	0.0013	fold change	7.15	70.5408	0.0067	fold change	5.34	70.3274	0.0002	fold change	4.36
Cxcl2	20310	chemokine (C-X-C motif) ligand 2	4 out of 5	269.673					64.2335	0.0006	fold change	8.71	56.3107	0.0119	fold change	4.26	70.9733	4.4e-06	fold change	5.43	78.1555	0.0004	fold change	5.87
Sfrp2	20319	secreted frizzled-related protein 2	4 out of 5	269.437					52.6626	0.0004	fold change	-6.19	77.2439	8.9e-05	fold change	-7.48	71.5758	0.0001	fold change	-5.54	67.9551	0.0004	fold change	-4.16
Shisa2	219134	shisa homolog 2 (Xenopus laevis)	4 out of 5	268.457					61.7513	0.0001	fold change	-8.01	61.8751	0.0001	fold change	-4.78	75.9152	2.8e-06	fold change	-6.15	68.9151	0.0002	fold change	-4.26
4930438A08Rik	73988	RIKEN cDNA 4930438A08 gene	4 out of 5	268.306					90.9686	3.9e-05	fold change	40.3	66.6356	0.0003	fold change	5.43	65.0449	1.1e-07	fold change	4.54	45.6571	0.0005	fold change	2.75
Bcan	12032	brevican	4 out of 5	267.976					67.9551	0.0046	fold change	-9.79	58.7006	4.4e-05	fold change	-4.45	68.5072	0.0001	fold change	-4.96	72.8131	0.0001	fold change	-4.73
Ifitm6	213002	interferon induced transmembrane protein 6	4 out of 5	267.703					48.7558	0.0038	fold change	5.52	74.3318	0.0067	fold change	6.77	67.7562	1.1e-05	fold change	4.86	76.8592	4.5e-06	fold change	5.51
Hap1	15114	huntingtin-associated protein 1	4 out of 5	266.729	84.73	0.0017	fold change	-1.22					58.4044	7.3e-05	fold change	4.42	66.7316	0.0018	fold change	4.72	56.8634	3.4e-05	fold change	3.33
Tcstv1	54382	2-cell-stage, variable group, member 1	4 out of 5	266.675					71.9652	0.0032	fold change	11.4	72.1334	2e-05	fold change	6.39	46.4119	0.0007	fold change	3.24	76.1649	3.5e-05	fold change	5.33
Mettl7a2	393082	methyltransferase like 7A2	4 out of 5	266.474					52.1589	0.0011	fold change	-6.09	69.5352	4.7e-06	fold change	-5.79	66.492	0.0001	fold change	-4.67	78.2877	0.0002	fold change	-5.9
Apoc2	11813	apolipoprotein C-II	4 out of 5	266.225					46.2265	0.0001	fold change	5.21	75.6052	0.0036	fold change	7.05	64.2781	0.0003	fold change	4.48	80.1154	1.7e-05	fold change	6.2
Apobec1	11810	apolipoprotein B mRNA editing enzyme, catalytic polypeptide 1	4 out of 5	266.134					52.5133	8.4e-05	fold change	6.17	72.8704	0.0014	fold change	6.49	63.4421	0.0003	fold change	4.42	77.3084	7.2e-05	fold change	5.68
Trim30b	244183	tripartite motif-containing 30B	4 out of 5	266.107					68.406	0.0051	fold change	9.9	67.6078	0.0003	fold change	5.55	55.4017	0.0009	fold change	3.75	74.6915	5.8e-05	fold change	4.99
Ociad2	433904	OCIA domain containing 2	4 out of 5	265.862					54.2658	0.0007	fold change	-6.41	70.6484	0.0001	fold change	-6.03	67.9053	1.4e-05	fold change	-4.89	73.0428	7.2e-05	fold change	-4.76
Gadd45g	23882	growth arrest and DNA-damage-inducible 45 gamma	4 out of 5	265.094					58.5151	1.5e-05	fold change	7.33	60.8591	0.0003	fold change	4.67	75.6052	0.0069	fold change	6.1	70.1144	0.0003	fold change	4.35
Wnt2	22413	wingless-related MMTV integration site 2	4 out of 5	265.06					56.2765	0.0001	fold change	-6.8	71.7422	0.0008	fold change	-6.29	73.8585	8.2e-05	fold change	-5.89	63.1824	0.0005	fold change	-3.72
AW112010	107350	expressed sequence AW112010	4 out of 5	264.968					53.7311	0.0068	fold change	6.33	75.1157	0.0007	fold change	6.96	64.1001	0.0002	fold change	4.47	72.0212	7.7e-05	fold change	4.57
Has1	15116	hyaluronan synthase1	4 out of 5	264.959					72.8131	0.0001	fold change	11.7	66.065	0.0006	fold change	5.34	72.8131	1.2e-05	fold change	5.74	53.268	0.0017	fold change	3.13
6030422H21Rik	402765	RIKEN cDNA 6030422H21 gene	4 out of 5	264.741					62.8828	0.0088	fold change	8.29	68.7616	0.0049	fold change	5.7	69.1726	0.0091	fold change	5.05	63.9239	0.0013	fold change	3.8
Syt12	171180	synaptotagmin XII	4 out of 5	264.452					63.6602	0.0213	fold change	8.59	68.3555	6.5e-06	fold change	5.65	63.5728	0.0066	fold change	4.43	68.8639	0.0003	fold change	4.25
Thbs1	21825	thrombospondin 1	4 out of 5	263.796					69.2233	3.5e-07	fold change	10.1	74.994	0.0004	fold change	6.94	64.6371	0.0053	fold change	4.51	54.9414	0.0004	fold change	3.22
H2-T10	15024	histocompatibility 2, T region locus 10	4 out of 5	263.626					58.5151	0.0049	fold change	7.33	69.6398	3.4e-05	fold change	5.82	62.543	0.0012	fold change	4.31	72.9278	1e-05	fold change	4.75
Basp1	70350	brain abundant, membrane attached signal protein 1	4 out of 5	263.562					58.9616	0.0073	fold change	7.44	66.8279	0.0026	fold change	5.44	71.1369	0.0003	fold change	5.45	66.6356	0.0004	fold change	4.01
Casp4	12363	caspase 4, apoptosis-related cysteine peptidase	4 out of 5	263.373					59.2635	5.7e-05	fold change	7.52	76.8592	3.3e-05	fold change	7.37	62.8828	6.4e-05	fold change	4.34	64.3675	0.0002	fold change	3.84
Vpreb3	22364	pre-B lymphocyte gene 3	4 out of 5	263.266					56.2765	0.01	fold change	-6.8	63.8358	2.4e-05	fold change	-5.06	71.7978	2.2e-05	fold change	-5.58	71.3562	0.0002	fold change	-4.49
A_52_P112443	NA		4 out of 5	262.729	82.3221	0.0034	fold change	-1.2	47.482	0.0066	fold change	5.35	65.3663	0.0003	fold change	5.25					67.5584	0.0003	fold change	4.13
Serpine1	18787	serine (or cysteine) peptidase inhibitor, clade E, member 1	4 out of 5	262.332					67.9551	2.7e-06	fold change	9.79	70.4871	0.0026	fold change	6.01	68.2547	0.0014	fold change	4.93	55.6347	0.0005	fold change	3.25
Myh7	140781	myosin, heavy polypeptide 7, cardiac muscle, beta	4 out of 5	262.185					39.3221	0.0085	fold change	-4.31	71.3562	0.0007	fold change	-6.22	74.3915	5e-05	fold change	-5.95	77.1153	0.0001	fold change	-5.56
Cyp2f2	13107	cytochrome P450, family 2, subfamily f, polypeptide 2	4 out of 5	262.126					37.2514	0.0024	fold change	-4.05	80.2542	0.0019	fold change	-8.45	77.5026	0.0003	fold change	-6.55	67.1177	0.0004	fold change	-4.06
Slc25a22	68267	solute carrier family 25 (mitochondrial carrier, glutamate), member 22	4 out of 5	261.835					62.4165	8.5e-09	fold change	8.13	68.4566	0.0006	fold change	5.66	66.6836	0.0005	fold change	4.7	64.2781	0.0001	fold change	3.83
Slc2a6	227659	solute carrier family 2 (facilitated glucose transporter), member 6	4 out of 5	261.082					56.7937	1.1e-07	fold change	6.89	70.919	0.0003	fold change	6.12	61.9579	0.0003	fold change	4.27	71.4112	5.8e-05	fold change	4.5
Slc37a2	56857	solute carrier family 37 (glycerol-3-phosphate transporter), member 2	4 out of 5	260.432					41.3394	0.0001	fold change	4.55	75.2978	0.0006	fold change	6.97	64.6371	0.0001	fold change	4.51	79.1578	0.0003	fold change	6.04
Tgm2	21817	transglutaminase 2, C polypeptide	4 out of 5	260.354					53.6688	0.0006	fold change	6.31	72.4155	0.0098	fold change	6.41	69.9027	0.0012	fold change	5.21	64.3675	0.0002	fold change	3.84
Xcl1	16963	chemokine (C motif) ligand 1	4 out of 5	259.605					62.0409	0.0019	fold change	8.08	69.9555	0.0038	fold change	5.91	51.0663	0.0016	fold change	3.48	76.5427	5.5e-05	fold change	5.42
Grp	225642	gastrin releasing peptide	4 out of 5	259.532					54.9414	0.0038	fold change	-6.51	63.2255	0.0008	fold change	-4.99	70.0084	0.0008	fold change	-5.24	71.3562	5.5e-05	fold change	-4.49
Spats2l	67198	spermatogenesis associated, serine-rich 2-like	4 out of 5	258.435					54.2658	4.1e-09	fold change	6.41	63.1393	0.001	fold change	4.97	73.274	6e-05	fold change	5.8	67.7562	0.0001	fold change	4.15
Plec	18810	plectin	4 out of 5	258.143					59.2635	0.0017	fold change	7.52	66.3491	0.0003	fold change	5.38	65.4125	0.0004	fold change	4.57	67.1177	2.4e-05	fold change	4.06
Slc4a5	232156	solute carrier family 4, sodium bicarbonate cotransporter, member 5	4 out of 5	257.703					48.9103	0.0003	fold change	-5.54	71.9652	0.0005	fold change	-6.35	69.9027	4.5e-06	fold change	-5.21	66.9245	0.0004	fold change	-4.04
Tacstd2	56753	tumor-associated calcium signal transducer 2	4 out of 5	257.672					55.7345	1.3e-05	fold change	6.68	65.3663	0.0062	fold change	5.25	73.2161	6.5e-05	fold change	5.79	63.3553	0.0002	fold change	3.74
Gprasp2	245607	G protein-coupled receptor associated sorting protein 2	4 out of 5	257.644					50.4271	0.0034	fold change	-5.79	68.5072	0.0002	fold change	-5.69	73.1582	2.3e-07	fold change	-5.78	65.5514	0.0002	fold change	-3.94
Myc	17869	myelocytomatosis oncogene	4 out of 5	257.057					65.2282	5.8e-08	fold change	8.93	66.1122	8.7e-05	fold change	5.36	60.5804	0.0014	fold change	4.15	65.1364	0.0004	fold change	3.91
Psapl1	76943	prosaposin-like 1	4 out of 5	256.9					54.5536	0.0065	fold change	6.46	57.5699	0.0007	fold change	4.37	79.2255	2.3e-06	fold change	6.84	65.5514	0.0004	fold change	3.94
Gria1	14799	glutamate receptor, ionotropic, AMPA1 (alpha 1)	4 out of 5	256.751					47.1436	0.0101	fold change	-5.31	69.9027	0.0033	fold change	-5.88	63.2255	0.0091	fold change	-4.4	76.4795	9.7e-05	fold change	-5.39
Fpr2	14289	formyl peptide receptor 2	4 out of 5	256.735					58.9991	1.5e-05	fold change	7.45	63.4421	6.2e-05	fold change	5.01	71.4112	8.8e-05	fold change	5.52	62.8828	0.0005	fold change	3.7
Ifi35	70110	interferon-induced protein 35	4 out of 5	256.714					56.6547	3.4e-05	fold change	6.86	64.6371	0.0003	fold change	5.17	69.1209	0.0013	fold change	5.04	66.3016	1.6e-05	fold change	3.99
Tinag	26944	tubulointerstitial nephritis antigen	4 out of 5	256.392					33.5557	0.0026	fold change	-3.7	74.8122	3.9e-05	fold change	-6.9	74.6915	3.1e-05	fold change	-5.99	73.3321	0.0002	fold change	-4.8
A_52_P577992	NA		4 out of 5	256.243					70.2741	0.0008	fold change	10.6	56.2082	0.0056	fold change	4.24	50.2634	9.7e-05	fold change	3.44	79.4976	0.0002	fold change	6.06
Ccl8	20307	chemokine (C-C motif) ligand 8	4 out of 5	255.68					52.9936	0.0494	fold change	6.23	71.5758	0.0036	fold change	6.27	61.628	0.006	fold change	4.25	69.483	0.0016	fold change	4.3
Sfrp1	20377	secreted frizzled-related protein 1	4 out of 5	255.338					56.14	0.002	fold change	6.75	66.3967	2.7e-05	fold change	5.4	67.7562	3.6e-05	fold change	4.86	65.0449	0.0002	fold change	3.9
Arsi	545260	arylsulfatase i	4 out of 5	254.33					71.5205	1.6e-05	fold change	11.2	64.1001	6.1e-05	fold change	5.12	58.4044	0.0002	fold change	3.97	60.3049	0.0004	fold change	3.54
Tmem106a	217203	transmembrane protein 106A	4 out of 5	253.998					49.1178	1.8e-06	fold change	5.57	66.8279	0.0009	fold change	5.44	66.2541	3.6e-06	fold change	4.65	71.7978	7e-05	fold change	4.53
Ogn	18295	osteoglycin	4 out of 5	253.898					33.7389	0.0085	fold change	-3.71	73.3902	0.0058	fold change	-6.59	72.0773	0.0009	fold change	-5.65	74.6915	0.0003	fold change	-4.99
Tcf23	69852	transcription factor 23	4 out of 5	253.645					60.8191	0.0004	fold change	7.8	65.8311	0.0003	fold change	5.32	74.4513	0.0003	fold change	5.98	52.5431	0.0013	fold change	3.08
Gpr31b	436440	G protein-coupled receptor 31, D17Leh66b region	4 out of 5	253.548					88.0297	0.0098	fold change	32.7	51.2642	0.0068	fold change	3.84	50.8984	0.0016	fold change	3.47	63.3553	0.0002	fold change	3.74
Themis2	230787	thymocyte selection associated family member 2	4 out of 5	252.942					60.6995	2.3e-06	fold change	7.77	73.6822	8e-05	fold change	6.62	46.0885	4.3e-05	fold change	3.22	72.4722	0.0001	fold change	4.65
Ccl11	20292	chemokine (C-C motif) ligand 11	4 out of 5	252.904	85.7501	0.0131	fold change	1.23					72.3589	0.0013	fold change	6.4	30.517	0.0023	fold change	2.39	64.2781	0.0007	fold change	3.83
Atp2b2	11941	ATPase, Ca++ transporting, plasma membrane 2	4 out of 5	252.48					61.628	8.4e-05	fold change	-7.99	60.1482	0.0016	fold change	-4.6	71.7422	9.9e-06	fold change	-5.56	58.9616	0.0002	fold change	-3.45
D430019H16Rik	268595	RIKEN cDNA D430019H16 gene	4 out of 5	252.405					44.2403	0.0004	fold change	-4.99	68.3555	5.9e-05	fold change	-5.65	72.6427	4.1e-06	fold change	-5.72	67.1664	0.0004	fold change	-4.07
Sirpb1b	668101	signal-regulatory protein beta 1B	4 out of 5	252.375					48.3741	2.1e-05	fold change	5.47	66.8279	9.4e-06	fold change	5.44	66.2541	2.9e-05	fold change	4.65	70.919	0.0001	fold change	4.44
Col14a1	12818	collagen, type XIV, alpha 1	4 out of 5	252.217					49.9381	0.001	fold change	-5.69	69.2751	0.0002	fold change	-5.76	69.4309	7.9e-08	fold change	-5.13	63.5728	0.0001	fold change	-3.77
Samhd1	56045	SAM domain and HD domain, 1	4 out of 5	251.928					57.6415	6.9e-08	fold change	7.08	69.0694	0.0005	fold change	5.73	59.3394	0.0004	fold change	4.05	65.8779	0.0001	fold change	3.97
Sort1	20661	sortilin 1	4 out of 5	251.855					33.0767	0.0003	fold change	-3.67	74.5112	0.0002	fold change	-6.8	72.246	0.0002	fold change	-5.67	72.0212	0.0001	fold change	-4.57
P2rx6	18440	purinergic receptor P2X, ligand-gated ion channel, 6	4 out of 5	251.815					47.482	0.0013	fold change	-5.35	72.8131	0.0002	fold change	-6.48	70.3799	8.6e-05	fold change	-5.31	61.1404	0.0001	fold change	-3.58
Coch	12810	coagulation factor C homolog (Limulus polyphemus)	4 out of 5	251.802					90.0836	9.6e-06	fold change	37.3	55.3354	0.0004	fold change	4.18	53.1152	9.2e-06	fold change	3.59	53.268	0.0003	fold change	3.13
Wars	22375	tryptophanyl-tRNA synthetase	4 out of 5	251.722					58.8491	0.0016	fold change	7.43	70.0084	0.0044	fold change	5.92	66.5876	0.0008	fold change	4.69	56.2765	0.0002	fold change	3.28
Klk1	16612	kallikrein 1	4 out of 5	251.641					50.731	0.0003	fold change	5.87	66.065	0.0053	fold change	5.34	73.6236	5.5e-05	fold change	5.85	61.2212	0.0006	fold change	3.59
Lcn2	16819	lipocalin 2	4 out of 5	251.084					31.3427	0.0116	fold change	3.51	73.8585	0.0029	fold change	6.65	79.7703	0.0081	fold change	7.05	66.1122	0.0014	fold change	3.98
Gdf15	23886	growth differentiation factor 15	4 out of 5	251.037					47.0482	3.6e-06	fold change	5.3	56.2082	8.6e-06	fold change	4.24	81.6687	2.2e-06	fold change	7.57	66.1122	0.0003	fold change	3.98
Stmn2	20257	stathmin-like 2	4 out of 5	250.195					53.8248	0.0002	fold change	-6.36	58.5892	0.004	fold change	-4.44	68.6596	4.7e-07	fold change	-4.97	69.1209	0.0001	fold change	-4.27
Mturn	68235	RIKEN cDNA 2410066E13 gene	4 out of 5	250.034					42.4957	0.0007	fold change	-4.73	62.4165	4.7e-05	fold change	-4.88	71.0278	0.0012	fold change	-5.44	74.0938	0.0001	fold change	-4.91
Lgi3	213469	leucine-rich repeat LGI family, member 3	4 out of 5	249.934					44.0513	0.0347	fold change	-4.96	66.6356	0.0008	fold change	-5.43	59.3394	0.0016	fold change	-4.05	79.9079	0.0004	fold change	-6.19
Enc1	13803	ectodermal-neural cortex 1	4 out of 5	249.92					56.072	0.0024	fold change	6.74	67.8555	0.0002	fold change	5.57	71.6312	0.0006	fold change	5.55	54.3614	0.0004	fold change	3.18
Fgfr4	14186	fibroblast growth factor receptor 4	4 out of 5	249.703					32.5423	0.0003	fold change	-3.62	68.4566	2.2e-05	fold change	-5.66	79.4294	0.0028	fold change	-6.89	69.2751	0.0005	fold change	-4.28
Psmb8	16913	proteasome (prosome, macropain) subunit, beta type 8 (large multifunctional peptidase 7)	4 out of 5	249.392					52.5133	0.0006	fold change	6.17	67.8555	4.6e-05	fold change	5.57	60.8191	8.6e-06	fold change	4.17	68.2044	3.5e-05	fold change	4.2
Ogfr	72075	opioid growth factor receptor	4 out of 5	249.347					53.6688	4.4e-06	fold change	6.31	63.9239	1.5e-05	fold change	5.09	67.1177	8.4e-05	fold change	4.79	64.6371	2.6e-05	fold change	3.86
Irs1	16367	insulin receptor substrate 1	4 out of 5	249.057					38.5692	0.0216	fold change	-4.22	71.0278	9e-05	fold change	-6.13	73.1582	2.2e-05	fold change	-5.78	66.3016	0.0001	fold change	-3.99
Fam3b	52793	family with sequence similarity 3, member B	4 out of 5	248.882					62.8401	0.0158	fold change	8.25	59.2635	0.0002	fold change	4.49	64.2781	3.8e-06	fold change	4.48	62.5008	0.0002	fold change	3.68
Cdh16	12556	cadherin 16	4 out of 5	247.177					37.8911	0.0028	fold change	-4.14	67.0691	0.0003	fold change	-5.48	64.3227	0.0002	fold change	-4.49	77.8938	9.3e-05	fold change	-5.83
Tnfaip3	21929	tumor necrosis factor, alpha-induced protein 3	4 out of 5	247.061					63.1824	9.4e-06	fold change	8.38	65.6444	0.004	fold change	5.29	61.9579	1.6e-05	fold change	4.27	56.2765	0.0003	fold change	3.28
Zmat4	320158	zinc finger, matrin type 4	4 out of 5	247.01					75.7909	2.4e-05	fold change	-13.2	54.7471	0.0002	fold change	-4.12	61.628	1.4e-05	fold change	-4.25	54.8444	9.8e-05	fold change	-3.21
A_52_P334259	NA		4 out of 5	246.965					60.3828	0.016	fold change	7.73	56.9684	0.0074	fold change	4.32	71.3562	0.0033	fold change	5.5	58.2574	0.0001	fold change	3.41
Rhcg	56315	Rhesus blood group-associated C glycoprotein	4 out of 5	246.831					89.8214	0.0006	fold change	36.7	58.0747	0.0052	fold change	4.4	47.3848	0.0071	fold change	3.29	51.5496	0.0016	fold change	3.01
Ms4a7	109225	membrane-spanning 4-domains, subfamily A, member 7	4 out of 5	246.654					40.6147	0.002	fold change	4.48	75.4205	0.0002	fold change	7.02	54.2029	0.0006	fold change	3.67	76.4164	0.0005	fold change	5.38
Smpd3	58994	sphingomyelin phosphodiesterase 3, neutral	4 out of 5	246.544					56.5163	0.0024	fold change	6.83	63.5728	6e-05	fold change	5.02	62.9255	0.0014	fold change	4.35	63.5292	0.0003	fold change	3.75
Nampt	59027	nicotinamide phosphoribosyltransferase	4 out of 5	246.248					59.6061	0.0028	fold change	7.6	64.1001	0.0008	fold change	5.12	60.5012	0.0076	fold change	4.14	62.0409	6.1e-05	fold change	3.64
Lair1	52855	leukocyte-associated Ig-like receptor 1	4 out of 5	246.219					52.6028	0.0021	fold change	6.18	71.2464	0.0011	fold change	6.19	49.3267	0.0003	fold change	3.4	73.0428	0.0001	fold change	4.76
Wnt3a	22416	wingless-related MMTV integration site 3A	4 out of 5	246.205					54.5536	0.0008	fold change	-6.46	66.2541	0.0002	fold change	-5.37	69.1209	0.0004	fold change	-5.04	56.2765	0.0003	fold change	-3.28
Ces1e	13897	carboxylesterase 1E	4 out of 5	245.831					40.0356	0.0008	fold change	-4.38	63.0112	0.0007	fold change	-4.95	72.1897	7.3e-05	fold change	-5.66	70.5945	6.9e-05	fold change	-4.4
Clec4a3	73149	C-type lectin domain family 4, member a3	4 out of 5	244.826					50.019	4.2e-05	fold change	5.71	66.6356	1.9e-05	fold change	5.43	54.4894	0.0003	fold change	3.69	73.6822	5.7e-05	fold change	4.85
Mitd1	69028	MIT, microtubule interacting and transport, domain containing 1	4 out of 5	244.61					55.3024	0.0047	fold change	6.59	60.62	0.0004	fold change	4.64	65.505	0.0007	fold change	4.58	63.1824	8.3e-05	fold change	3.72
Inmt	21743	indolethylamine N-methyltransferase	4 out of 5	244.23					41.4319	0.0067	fold change	-4.56	66.973	0.0057	fold change	-5.46	63.7479	0.0005	fold change	-4.44	72.0773	0.0003	fold change	-4.61
C2	12263	complement component 2 (within H-2S)	4 out of 5	244.226					57.6774	0.0054	fold change	7.09	61.3828	0.002	fold change	4.73	65.5979	0.0056	fold change	4.59	59.5678	0.0001	fold change	3.48
Gda	14544	guanine deaminase	4 out of 5	243.772					51.8667	4e-06	fold change	6.05	69.1726	7.5e-05	fold change	5.74	63.0112	1.2e-05	fold change	4.38	59.7215	0.0006	fold change	3.49
Fcer1g	14127	Fc receptor, IgE, high affinity I, gamma polypeptide	4 out of 5	243.644					44.6668	0.0018	fold change	5.04	71.5758	0.0012	fold change	6.27	57.4984	9e-05	fold change	3.91	69.9027	6.3e-05	fold change	4.34
Fabp7	12140	fatty acid binding protein 7, brain	4 out of 5	243.472					71.9652	0.0103	fold change	11.4	58.9991	5.9e-06	fold change	4.47	54.6502	7.5e-05	fold change	3.7	57.8576	0.0003	fold change	3.4
Fgl2	14190	fibrinogen-like protein 2	4 out of 5	243.346					64.8181	8.8e-07	fold change	8.78	64.502	0.0018	fold change	5.16	55.7681	0.0002	fold change	3.79	58.2574	0.0004	fold change	3.41
Kazald1	107250	Kazal-type serine peptidase inhibitor domain 1	4 out of 5	243.114					41.9003	0.0006	fold change	-4.63	71.8535	3.9e-05	fold change	-6.31	65.8311	9e-05	fold change	-4.6	63.5292	0.0003	fold change	-3.75
Gpt	76282	glutamic pyruvic transaminase, soluble	4 out of 5	242.867					38.3777	0.0003	fold change	-4.19	67.8555	6.5e-06	fold change	-5.57	70.7564	9.7e-05	fold change	-5.37	65.8779	0.0003	fold change	-3.97
Wfdc17	100034251	WAP four-disulfide core domain 17	4 out of 5	242.509					43.4522	0.0231	fold change	4.86	76.6683	0.0018	fold change	7.28	51.5783	0.0012	fold change	3.51	70.8105	0.0006	fold change	4.42
Sirpb1a	320832	signal-regulatory protein beta 1A	4 out of 5	241.437					45.5897	2.8e-05	fold change	5.13	67.0205	0.0021	fold change	5.47	58.924	0.0001	fold change	4.02	69.9027	0.0002	fold change	4.34
AK039250	NA		4 out of 5	241.205					48.7814	1.3e-05	fold change	-5.53	59.7215	0.0008	fold change	-4.53	65.0449	3.4e-05	fold change	-4.54	67.6572	0.0001	fold change	-4.14
LOC544818	544818	hypothetical LOC544818	4 out of 5	241.199					59.3394	0.0216	fold change	7.54	54.1712	0.0076	fold change	4.09	69.4309	0.0014	fold change	5.13	58.2574	0.0001	fold change	3.41
Dhfr	13361	dihydrofolate reductase	4 out of 5	240.979					56.8634	0.0001	fold change	6.92	70.8647	0.0027	fold change	6.11	49.3267	0.0008	fold change	3.4	63.9239	0.0007	fold change	3.8
A530064D06Rik	328830	RIKEN cDNA A530064D06 gene	4 out of 5	240.664					70.7564	0.0003	fold change	10.8	54.9095	0.0009	fold change	4.14	50.8984	0.0003	fold change	3.47	64.1001	0.0004	fold change	3.81
Xdh	22436	xanthine dehydrogenase	4 out of 5	239.816					60.9392	0.0045	fold change	7.84	64.1445	0.0064	fold change	5.13	63.1824	1.2e-05	fold change	4.39	51.5496	0.0002	fold change	3.01
A_52_P315423	NA		4 out of 5	238.949					55.5679	0.0173	fold change	6.66	57.8576	0.0082	fold change	4.39	68.6596	1.2e-05	fold change	4.97	56.8634	9.8e-05	fold change	3.33
Hey1	15213	hairy/enhancer-of-split related with YRPW motif 1	4 out of 5	238.695					39.8464	0.0003	fold change	-4.36	68.1041	9e-06	fold change	-5.62	67.2151	1.7e-05	fold change	-4.8	63.5292	0.0002	fold change	-3.75
Sp110	109032	Sp110 nuclear body protein	4 out of 5	238.476					56.3793	0.0009	fold change	6.81	62.7124	0.0002	fold change	4.9	54.7471	4.1e-07	fold change	3.71	64.6371	6.1e-05	fold change	3.86
AK082805	NA		4 out of 5	238.414					70.1144	3e-06	fold change	10.5	55.468	0.0005	fold change	4.19	57.4627	0.0005	fold change	3.9	55.3685	0.0003	fold change	3.24
434448	434448		4 out of 5	238.295					58.0019	0.015	fold change	7.2	55.8354	0.0077	fold change	4.21	65.8311	8.7e-05	fold change	4.6	58.6263	0.0001	fold change	3.43
Bcl2l15	229672	BCLl2-like 15	4 out of 5	238.201					49.5378	0.0082	fold change	5.63	69.0694	0.0036	fold change	5.73	65.8311	0.0006	fold change	4.6	53.7623	0.0006	fold change	3.16
Naa25	231713	N(alpha)-acetyltransferase 25, NatB auxiliary subunit	4 out of 5	237.081					57.4984	6.4e-08	fold change	7.07	65.6444	1.7e-06	fold change	5.29	58.0019	0.002	fold change	3.94	55.9365	0.0006	fold change	3.27
Klk1b5	16622	kallikrein 1-related peptidase b5	4 out of 5	237.039					43.6159	0.0133	fold change	4.88	65.7843	0.0039	fold change	5.31	71.1916	5.9e-05	fold change	5.47	56.4474	0.0011	fold change	3.29
Nmi	64685	N-myc (and STAT) interactor	4 out of 5	237.037					54.6502	0.0021	fold change	6.48	60.6995	0.0001	fold change	4.65	60.3049	5.4e-06	fold change	4.12	61.3828	0.0001	fold change	3.6
Lrrn3	16981	leucine rich repeat protein 3, neuronal	4 out of 5	236.952					43.4522	0.0003	fold change	-4.86	54.5215	0.0029	fold change	-4.11	68.8639	0.0009	fold change	-5.01	70.1144	8.9e-05	fold change	-4.35
Pde2a	207728	phosphodiesterase 2A, cGMP-stimulated	4 out of 5	236.337					53.5756	0.0002	fold change	6.3	64.6371	7.7e-05	fold change	5.17	52.5729	9.3e-06	fold change	3.55	65.5514	0.0002	fold change	3.94
Dck	13178	deoxycytidine kinase	4 out of 5	236.256					56.1741	5.1e-06	fold change	6.76	66.4443	0.0011	fold change	5.41	49.5378	0.0001	fold change	3.41	64.1001	0.0002	fold change	3.81
5330417C22Rik	229722	RIKEN cDNA 5330417C22 gene	4 out of 5	236.085					34.8556	0.0019	fold change	-3.83	70.5408	0.0005	fold change	-6.02	70.5408	6e-05	fold change	-5.34	60.1482	0.0003	fold change	-3.53
Serpinb9	20723	serine (or cysteine) peptidase inhibitor, clade B, member 9	4 out of 5	236.082					45.3667	0.003	fold change	5.1	62.2905	0.0002	fold change	4.87	70.1676	0.0005	fold change	5.25	58.2574	9.1e-05	fold change	3.41
Fap	14089	fibroblast activation protein	4 out of 5	235.858					62.9255	1e-06	fold change	8.3	66.6356	0.0003	fold change	5.43	54.7471	0.0019	fold change	3.71	51.5496	0.0003	fold change	3.01
Noct	12457	CCR4 carbon catabolite repression 4-like (S. cerevisiae)	4 out of 5	235.674					46.5983	2e-06	fold change	5.25	63.4421	7.4e-05	fold change	5.01	64.4122	0.0002	fold change	4.5	61.2212	0.0003	fold change	3.59
Igsf6	80719	immunoglobulin superfamily, member 6	4 out of 5	235.404					46.5051	0.0001	fold change	5.24	64.9089	0.0014	fold change	5.19	55.6347	0.0002	fold change	3.77	68.3555	5.6e-05	fold change	4.21
Pcdh12	53601	protocadherin 12	4 out of 5	235.041					38.4894	0.0037	fold change	-4.21	69.4309	0.0002	fold change	-5.77	60.8191	1.7e-05	fold change	-4.17	66.3016	0.0002	fold change	-3.99
Scd2	20250	stearoyl-Coenzyme A desaturase 2	4 out of 5	234.938					26.8479	0.0047	fold change	-3.1	71.1369	0.001	fold change	-6.16	69.6398	0.0008	fold change	-5.18	67.3129	0.0003	fold change	-4.1
Arc	11838	activity regulated cytoskeletal-associated protein	4 out of 5	234.887					61.9164	0.0005	fold change	8.04	64.502	0.0021	fold change	5.16	50.8984	0.0198	fold change	3.47	57.5699	0.0004	fold change	3.37
Zfp704	170753	zinc finger protein 704	4 out of 5	234.433					33.3986	5.4e-05	fold change	-3.69	67.46	0.0011	fold change	-5.54	68.7106	0.0002	fold change	-4.99	64.8635	8.7e-05	fold change	-3.88
1600014C10Rik	72244	RIKEN cDNA 1600014C10 gene	4 out of 5	234.396					49.3004	6.7e-05	fold change	5.59	69.2751	7.2e-05	fold change	5.76	50.4546	0.0002	fold change	3.45	65.3663	0.0002	fold change	3.93
Pbp2	76400	phosphatidylethanolamine binding protein 2	4 out of 5	234.232					38.6982	0.0044	fold change	4.25	63.2255	0.0068	fold change	4.99	73.1582	0.0002	fold change	5.78	59.1499	0.0018	fold change	3.46
F10	14058	coagulation factor X	4 out of 5	233.987					48.5772	1.2e-05	fold change	5.49	68.005	5.6e-05	fold change	5.6	56.5854	0.0039	fold change	3.85	60.8191	0.0003	fold change	3.57
S100a14	66166	S100 calcium binding protein A14	4 out of 5	233.756					37.1471	0.0014	fold change	4.04	61.5052	0.0003	fold change	4.74	72.8131	5.8e-06	fold change	5.74	62.2905	0.0008	fold change	3.65
Pla2g1b	18778	phospholipase A2, group IB, pancreas	4 out of 5	232.564					48.2984	0.0032	fold change	-5.46	60.3442	0.0016	fold change	-4.62	62.4165	0.0003	fold change	-4.3	61.5052	0.0003	fold change	-3.61
Ces2e	234673	carboxylesterase 2E	4 out of 5	232.21					40.992	0.0001	fold change	-4.52	59.9147	0.0002	fold change	-4.56	66.3491	1.1e-05	fold change	-4.66	64.9545	0.0002	fold change	-3.89
Slc38a5	209837	solute carrier family 38, member 5	4 out of 5	232.024					35.027	0.0022	fold change	-3.85	71.3012	0.0004	fold change	-6.21	67.0691	2e-07	fold change	-4.78	58.6263	0.0005	fold change	-3.43
Snhg11	319317	small nucleolar RNA host gene 11	4 out of 5	231.918					40.8473	0.0068	fold change	-4.51	63.5728	0.0002	fold change	-5.02	62.543	0.0002	fold change	-4.31	64.9545	0.0003	fold change	-3.89
Rab6b	270192	RAB6B, member RAS oncogene family	4 out of 5	231.827					28.7914	0.0001	fold change	-3.28	68.2044	0.0001	fold change	-5.63	66.8762	3.3e-05	fold change	-4.75	67.9551	0.0001	fold change	-4.16
Olfml2a	241327	olfactomedin-like 2A	4 out of 5	231.416					47.6772	0.0016	fold change	-5.38	62.6276	0.0005	fold change	-4.89	62.67	4.6e-05	fold change	-4.32	58.4413	0.0003	fold change	-3.42
Cpm	70574	carboxypeptidase M	4 out of 5	230.913					28.9986	0.0024	fold change	-3.3	67.6078	7.5e-06	fold change	-5.55	68.005	7.8e-05	fold change	-4.9	66.3016	0.0004	fold change	-3.99
Ms4a8a	64381	membrane-spanning 4-domains, subfamily A, member 8A	4 out of 5	230.612					44.0513	0.0002	fold change	4.96	61.8751	2.7e-05	fold change	4.78	66.8279	0.0011	fold change	4.74	57.8576	0.0008	fold change	3.4
Lpxn	107321	leupaxin	4 out of 5	230.342					48.962	4.9e-05	fold change	5.55	70.1676	0.0003	fold change	5.98	40.4021	0.0076	fold change	2.89	70.8105	0.0002	fold change	4.42
Fn3k	63828	fructosamine 3 kinase	4 out of 5	230.321					55.3354	0.0022	fold change	-6.61	53.1762	0.0002	fold change	-4.02	66.5398	7e-05	fold change	-4.68	55.2694	9.5e-05	fold change	-3.23
Cd80	12519	CD80 antigen	4 out of 5	230.185					75.1767	0.0001	fold change	12.8	55.1706	0.004	fold change	4.16	47.8249	0.0007	fold change	3.32	52.0124	0.0004	fold change	3.04
Dixdc1	330938	DIX domain containing 1	4 out of 5	230.078					36.8664	0.0001	fold change	-4.01	64.9545	0.0033	fold change	-5.2	67.7562	2.3e-05	fold change	-4.86	60.5012	0.0001	fold change	-3.55
Sox11	20666	SRY-box containing gene 11	4 out of 5	230.07					41.1377	0.0003	fold change	-4.53	61.9164	0.0002	fold change	-4.79	63.312	0.0002	fold change	-4.41	63.704	0.0002	fold change	-3.79
Tlr3	142980	toll-like receptor 3	4 out of 5	229.831					64.1445	0.0003	fold change	8.7	54.7471	0.0011	fold change	4.12	55.1377	7.9e-05	fold change	3.73	55.8017	0.0001	fold change	3.26
Asprv1	67855	aspartic peptidase, retroviral-like 1	4 out of 5	229.722					68.6088	0.0303	fold change	9.96	59.7986	0.0072	fold change	4.54	46.9528	9.2e-05	fold change	3.27	54.3614	0.0002	fold change	3.18
Esm1	71690	endothelial cell-specific molecule 1	4 out of 5	229.647					40.0702	1e-05	fold change	-4.39	57.1788	0.0083	fold change	-4.34	61.261	0.0017	fold change	-4.21	71.1369	7.7e-05	fold change	-4.48
Samd12	320679	sterile alpha motif domain containing 12	4 out of 5	228.773					55.7345	4.4e-05	fold change	-6.68	58.9991	8.7e-05	fold change	-4.47	58.4044	2.4e-05	fold change	-3.97	55.6347	0.0004	fold change	-3.25
Tnfaip6	21930	tumor necrosis factor alpha induced protein 6	4 out of 5	228.643					61.628	0.0019	fold change	7.99	54.0447	0.0001	fold change	4.08	67.3129	0.0242	fold change	4.81	45.6571	0.0008	fold change	2.75
Mmp3	17392	matrix metallopeptidase 3	4 out of 5	228.635					51.0663	0.001	fold change	5.94	50.3728	0.0005	fold change	3.78	70.919	0.0013	fold change	5.38	56.2765	0.0004	fold change	3.28
A_52_P565015	NA		4 out of 5	228.227					51.9832	0.0074	fold change	6.07	53.9188	0.0074	fold change	4.07	68.1542	0.0013	fold change	4.92	54.1712	0.0001	fold change	3.17
2010005H15Rik	76770	RIKEN cDNA 2010005H15 gene	4 out of 5	228.022					43.0685	0.0053	fold change	4.82	64.2781	0.0018	fold change	5.14	65.8311	0.0015	fold change	4.6	54.8444	0.0008	fold change	3.21
Tcirg1	27060	T cell, immune regulator 1, ATPase, H+ transporting, lysosomal V0 protein A3	4 out of 5	227.726					46.3654	0.0045	fold change	5.22	60.62	0.0005	fold change	4.64	61.0195	0.0053	fold change	4.19	59.7215	4.4e-05	fold change	3.49
Fcrls	80891	Fc receptor-like S, scavenger receptor	4 out of 5	227.391					54.0132	0.0005	fold change	-6.38	53.3601	2.5e-05	fold change	-4.03	58.1842	3.6e-05	fold change	-3.96	61.8337	4.1e-05	fold change	-3.63
Arhgef38	77669	Rho guanine nucleotide exchange factor (GEF) 38	4 out of 5	226.386					35.2938	0.0002	fold change	-3.87	64.9089	0.0004	fold change	-5.19	64.6371	4e-06	fold change	-4.51	61.546	0.0002	fold change	-3.62
Tgfbi	21810	transforming growth factor, beta induced	4 out of 5	226.363					44.3251	2.4e-06	fold change	5	64.7274	9.8e-05	fold change	5.18	55.2694	0.0016	fold change	3.74	62.0409	0.0003	fold change	3.64
Car8	12319	carbonic anhydrase 8	4 out of 5	225.702					47.7756	6.9e-05	fold change	-5.4	60.6995	0.0007	fold change	-4.65	61.9579	2.9e-05	fold change	-4.27	55.2694	0.0002	fold change	-3.23
Plekha6	240753	pleckstrin homology domain containing, family A member 6	4 out of 5	224.853					29.4221	0.0008	fold change	-3.33	66.2541	0.0002	fold change	-5.37	70.919	6.4e-05	fold change	-5.38	58.2574	0.0003	fold change	-3.41
Wif1	24117	Wnt inhibitory factor 1	4 out of 5	224.789					48.9103	0.0011	fold change	-5.54	58.0747	5.8e-05	fold change	-4.4	57.1442	0.0002	fold change	-3.88	60.6597	9.4e-05	fold change	-3.56
Oas1e	231699	2'-5' oligoadenylate synthetase 1E	4 out of 5	224.741					40.5259	0.0007	fold change	4.47	55.6013	6.7e-05	fold change	4.2	66.7797	0.0011	fold change	4.73	61.8337	0.0001	fold change	3.63
Helz2	229003	cDNA sequence BC006779	4 out of 5	224.567					58.7744	0.0002	fold change	7.36	49.6707	0.0031	fold change	3.72	58.5521	0.0002	fold change	3.98	57.5699	2.5e-05	fold change	3.37
Hpse	15442	heparanase	4 out of 5	224.316					63.4856	5.1e-05	fold change	8.51	61.1808	7.5e-05	fold change	4.72	39.5404	0.0004	fold change	2.84	60.1092	0.0004	fold change	3.52
Cd180	17079	CD180 antigen	4 out of 5	224.216					47.7756	6.8e-06	fold change	5.4	68.7616	0.0003	fold change	5.7	35.8814	0.001	fold change	2.65	71.7978	9.8e-05	fold change	4.53
Il12b	16160	interleukin 12b	4 out of 5	224.206					68.2547	1.3e-07	fold change	9.86	48.7558	0.0036	fold change	3.66	47.6281	0.0003	fold change	3.31	59.5678	0.0002	fold change	3.48
Mmp19	58223	matrix metallopeptidase 19	4 out of 5	223.864					46.5983	1.4e-06	fold change	5.25	60.3442	0.0007	fold change	4.62	58.1842	2.4e-05	fold change	3.96	58.7372	0.0003	fold change	3.44
Clec5a	23845	C-type lectin domain family 5, member a	4 out of 5	223.577					35.1865	0.0016	fold change	3.86	69.0694	0.0005	fold change	5.73	61.7513	0.0001	fold change	4.26	57.5699	0.0005	fold change	3.37
Apof	103161	apolipoprotein F	4 out of 5	223.328					85.3548	2.2e-07	fold change	25.1	50.731	0.001	fold change	3.81	35.0535	0.0005	fold change	2.61	52.1883	0.0005	fold change	3.06
Irf5	27056	interferon regulatory factor 5	4 out of 5	223.31					51.7507	4.2e-05	fold change	6.02	64.9089	0.0064	fold change	5.19	41.7868	0.0004	fold change	2.96	64.8635	5.1e-05	fold change	3.88
Bmp3	110075	bone morphogenetic protein 3	4 out of 5	222.703					33.5557	0.0019	fold change	-3.7	68.7616	0.0025	fold change	-5.7	58.5521	2.3e-05	fold change	-3.98	61.8337	0.0004	fold change	-3.63
Ptges	64292	prostaglandin E synthase	4 out of 5	222.594					38.0781	0.0371	fold change	4.16	58.7006	0.0028	fold change	4.45	58.4044	0.0013	fold change	3.97	67.4109	0.0003	fold change	4.11
Pirb	18733	leukocyte immunoglobulin-like receptor, subfamily B (with TM and ITIM domains), member 3	4 out of 5	222.305					52.5133	4e-05	fold change	6.17	59.7215	4.7e-05	fold change	4.53	45.5228	1.7e-05	fold change	3.17	64.5469	0.0002	fold change	3.85
Glp1r	14652	glucagon-like peptide 1 receptor	4 out of 5	221.764					56.5163	0.0011	fold change	-6.83	48.9879	1.3e-05	fold change	-3.67	58.0019	6.1e-05	fold change	-3.94	58.2574	0.0003	fold change	-3.41
Tlr7	170743	toll-like receptor 7	4 out of 5	221.729					51.01	1.3e-05	fold change	5.93	63.6602	0.0001	fold change	5.03	44.3039	0.0001	fold change	3.11	62.7549	6e-05	fold change	3.69
Hcar2	80885	niacin receptor 1	4 out of 5	221.702					53.1762	0.0005	fold change	6.25	58.9991	0.0031	fold change	4.47	54.8769	4.4e-05	fold change	3.72	54.6502	0.0013	fold change	3.19
9530091C08Rik	320440	RIKEN cDNA 9530091C08 gene	4 out of 5	221.69					52.1589	5.6e-05	fold change	-6.09	43.1891	9.3e-05	fold change	-3.29	63.9681	4.4e-05	fold change	-4.46	62.3745	0.0001	fold change	-3.66
Ces1g	12623	carboxylesterase 1G	4 out of 5	221.502					43.3302	0.0085	fold change	-4.85	57.5699	0.0172	fold change	-4.37	54.4894	0.0105	fold change	-3.69	66.1122	6.5e-05	fold change	-3.98
Sord	20322	sorbitol dehydrogenase	4 out of 5	221.202					33.2546	0.0014	fold change	-3.68	49.8043	0.0007	fold change	-3.73	68.6596	2.5e-05	fold change	-4.97	69.483	0.0001	fold change	-4.3
Lama3	16774	laminin, alpha 3	4 out of 5	221.181					23.9417	0.0017	fold change	-2.83	68.3555	5.5e-05	fold change	-5.65	62.2487	0.0027	fold change	-4.28	66.6356	0.0003	fold change	-4.01
432823	432823		4 out of 5	221.07					50.3454	0.0141	fold change	5.77	51.5496	0.0109	fold change	3.86	65.4125	0.0009	fold change	4.57	53.7623	0.0001	fold change	3.16
A_52_P981179	NA		4 out of 5	221.018					67.2151	0.0043	fold change	9.61	56.5854	0.0008	fold change	4.29	52.2471	0.0018	fold change	3.54	44.9705	0.0002	fold change	2.73
Rdm1	66599	RAD52 motif 1	4 out of 5	220.887					39.8464	0.0011	fold change	-4.36	60.1482	3.8e-05	fold change	-4.6	63.7479	1.9e-05	fold change	-4.44	57.1442	0.0003	fold change	-3.35
Gpnmb	93695	glycoprotein (transmembrane) nmb	4 out of 5	220.733					24.4083	0.0002	fold change	2.87	61.0195	0.0011	fold change	4.7	66.492	0.0005	fold change	4.67	68.8127	0.0002	fold change	4.24
Uba7	74153	ubiquitin-like modifier activating enzyme 7	4 out of 5	220.675					53.8874	0.0011	fold change	6.37	55.1706	0.0003	fold change	4.16	49.3267	1.3e-05	fold change	3.4	62.2905	1.7e-05	fold change	3.65
Prss46	74306	protease, serine, 46	4 out of 5	220.573					80.5335	0.0005	fold change	17.8	44.6668	0.0027	fold change	3.37	38.9257	0.0031	fold change	2.81	56.4474	0.0003	fold change	3.29
Gpr35	64095	G protein-coupled receptor 35	4 out of 5	220.088					58.2208	8.1e-06	fold change	7.25	53.3601	2.3e-05	fold change	4.03	51.1509	0.0004	fold change	3.49	57.3559	0.0002	fold change	3.36
Evi2a	14017	ecotropic viral integration site 2a	4 out of 5	220.059					52.1589	0.0011	fold change	6.09	67.8555	0.0009	fold change	5.57	41.7868	5.3e-05	fold change	2.96	58.2574	0.0002	fold change	3.41
Rtn2	20167	reticulon 2 (Z-band associated protein)	4 out of 5	220.001					41.1377	0.0022	fold change	-4.53	56.413	2.4e-05	fold change	-4.28	62.8828	0.0003	fold change	-4.34	59.5678	0.0003	fold change	-3.48
Bean1	65115	brain expressed, associated with Nedd4, 1	4 out of 5	219.951					76.2905	0.0002	fold change	13.6	48.0982	0.0004	fold change	3.6	48.7045	0.0007	fold change	3.37	46.8577	0.0004	fold change	2.81
Abca8a	217258	ATP-binding cassette, sub-family A (ABC1), member 8a	4 out of 5	219.867					30.7091	0.0012	fold change	-3.45	65.7843	0.0013	fold change	-5.31	66.0179	0.0001	fold change	-4.62	57.3559	0.0002	fold change	-3.36
Cthrc1	68588	collagen triple helix repeat containing 1	4 out of 5	219.754					62.6276	0.0027	fold change	-8.17	51.8667	1e-05	fold change	-3.88	50.8984	0.0001	fold change	-3.47	54.3614	1.5e-05	fold change	-3.18
Pik3ap1	83490	phosphoinositide-3-kinase adaptor protein 1	4 out of 5	219.106					50.5096	1.3e-05	fold change	5.82	62.2069	0.0154	fold change	4.86	49.8043	0.0042	fold change	3.42	56.5854	0.0002	fold change	3.3
Slc11a1	18173	solute carrier family 11 (proton-coupled divalent metal ion transporters), member 1	4 out of 5	219.099					38.9748	0.0004	fold change	4.27	56.5854	6.9e-05	fold change	4.29	51.0663	0.0024	fold change	3.48	72.4722	7.8e-05	fold change	4.65
Lilra6	18726	leukocyte immunoglobulin-like receptor, subfamily A (with TM domain), member 6	4 out of 5	218.584					38.9748	6.9e-05	fold change	4.27	63.7479	0.0033	fold change	5.05	53.3601	0.0152	fold change	3.61	62.5008	0.0004	fold change	3.68
Majin	622554	RIKEN cDNA 1700123I01 gene	4 out of 5	218.533					74.6915	0.0002	fold change	12.6	48.9879	0.0076	fold change	3.67	49.1961	0.0002	fold change	3.39	45.6571	0.0003	fold change	2.75
BC117090	100038854	cDNA sequence BC1179090	4 out of 5	218.393					39.3221	0.002	fold change	4.31	57.3914	0.0007	fold change	4.36	61.0195	0.0004	fold change	4.19	60.6597	0.0003	fold change	3.56
Zc3hav1	78781	zinc finger CCCH type, antiviral 1	4 out of 5	218.15					54.1395	6e-07	fold change	6.39	56.7588	1.1e-05	fold change	4.31	49.5378	0.0053	fold change	3.41	57.7134	5.5e-05	fold change	3.39
Pgm5	226041	phosphoglucomutase 5	4 out of 5	218.148					51.3495	0.0006	fold change	-5.96	52.6028	0.0004	fold change	-3.97	61.3828	0.0014	fold change	-4.23	52.8128	0.0003	fold change	-3.11
Gpr141	353346	G protein-coupled receptor 141	4 out of 5	218.091					64.7727	6.9e-06	fold change	8.77	57.1089	0.0051	fold change	4.33	47.1436	0.0004	fold change	3.28	49.0658	0.0002	fold change	2.91
Rasa4	54153	RAS p21 protein activator 4	4 out of 5	217.755					48.5008	0.0014	fold change	5.48	66.973	0.0004	fold change	5.46	45.5228	4.9e-05	fold change	3.17	56.7588	0.0001	fold change	3.32
Fam107a	268709	family with sequence similarity 107, member A	4 out of 5	217.539					60.5407	0.0032	fold change	7.75	69.9027	1.6e-05	fold change	5.88	62.2487	0.0004	fold change	4.28	24.8468	0.008	fold change	1.92
Ces2b	234669	carboxyesterase 2B	4 out of 5	217.437					35.5783	9.1e-07	fold change	-3.89	54.3614	0.0009	fold change	-4.1	63.9681	1.6e-06	fold change	-4.46	63.5292	9.7e-05	fold change	-3.75
Tnfrsf9	21942	tumor necrosis factor receptor superfamily, member 9	4 out of 5	217.144					68.8127	0.0421	fold change	9.98	47.482	0.0025	fold change	3.56	47.8249	1e-05	fold change	3.32	53.024	0.0002	fold change	3.12
Gdap10	100504486	ganglioside-induced differentiation-associated-protein 10	4 out of 5	217.042					50.5648	0.002	fold change	5.83	64.502	9.8e-05	fold change	5.16	52.7526	0.0052	fold change	3.56	49.2223	2.9e-05	fold change	2.92
Scgb3a2	117158	secretoglobin, family 3A, member 2	4 out of 5	216.477					38.1723	0.018	fold change	-4.17	67.9551	2.2e-05	fold change	-5.59	55.6347	5.6e-05	fold change	-3.77	54.7148	0.0003	fold change	-3.2
XM_618753	NA		4 out of 5	216.113					42.36	0.0099	fold change	4.7	53.4525	0.0047	fold change	4.04	69.9555	0.001	fold change	5.23	50.3454	8.2e-05	fold change	2.97
Pon1	18979	paraoxonase 1	4 out of 5	215.95					21.8734	0.0251	fold change	-2.67	68.7616	0.001	fold change	-5.7	73.5067	0.0006	fold change	-5.83	51.8086	0.0003	fold change	-3.03
Sftpa1	20387	surfactant associated protein A1	4 out of 5	215.885					23.9417	0.0191	fold change	-2.83	63.1393	0.0011	fold change	-4.97	59.1121	0.0047	fold change	-4.03	69.6922	0.0004	fold change	-4.32
Sec14l3	380683	SEC14-like 3 (S. cerevisiae)	4 out of 5	215.881					38.0781	0.0032	fold change	-4.16	61.3828	0.0002	fold change	-4.73	53.2374	0.0002	fold change	-3.6	63.1824	0.0002	fold change	-3.72
Lst1	16988	leukocyte specific transcript 1	4 out of 5	215.871					39.3221	0.005	fold change	4.31	61.8751	0.0013	fold change	4.78	40.4021	0.0007	fold change	2.89	74.2721	3.6e-05	fold change	4.94
A_52_P465669	NA		4 out of 5	215.797					49.3793	0.0123	fold change	5.6	50.1273	0.0055	fold change	3.76	64.2781	0.0082	fold change	4.48	52.0124	6.7e-05	fold change	3.04
Kcna6	16494	potassium voltage-gated channel, shaker-related, subfamily, member 6	4 out of 5	215.785					56.7588	0.007	fold change	-6.87	36.3885	0.0001	fold change	-2.9	66.0179	1.9e-05	fold change	-4.62	56.62	9e-05	fold change	-3.31
Scn3b	235281	sodium channel, voltage-gated, type III, beta	4 out of 5	215.743					44.9487	1.3e-05	fold change	-5.07	61.587	0.0004	fold change	-4.76	47.8249	0.0011	fold change	-3.32	61.3828	0.0002	fold change	-3.6
Glipr2	384009	GLI pathogenesis-related 2	4 out of 5	215.257					50.1273	0.0029	fold change	5.72	50.1273	0.0001	fold change	3.76	52.2471	2.3e-05	fold change	3.54	62.7549	8.5e-05	fold change	3.69
Scgb1c1	338417	secretoglobin, family 1C, member 1	4 out of 5	215.052					30.9243	0.0177	fold change	-3.48	58.4782	0.0065	fold change	-4.43	70.3799	7.9e-05	fold change	-5.31	55.2694	0.0007	fold change	-3.23
BC100530	100034684	cDNA sequence BC100530	4 out of 5	214.647					40.6147	0.0025	fold change	4.48	57.1089	0.0002	fold change	4.33	57.3559	0.0119	fold change	3.89	59.5678	0.0006	fold change	3.48
Pcdha6	12937	protocadherin alpha 6	4 out of 5	213.905					36.1755	0.0035	fold change	-3.95	45.6796	0.0018	fold change	-3.45	67.9053	1.9e-05	fold change	-4.89	64.1445	0.0002	fold change	-3.82
Scn7a	20272	sodium channel, voltage-gated, type VII, alpha	4 out of 5	213.666					49.1961	0.0007	fold change	-5.58	53.0543	0.0002	fold change	-3.99	51.5783	9e-06	fold change	-3.51	59.8372	0.0002	fold change	-3.5
Dusp2	13537	dual specificity phosphatase 2	4 out of 5	213.664					55.2035	9.4e-05	fold change	6.57	64.3675	0.0048	fold change	5.15	25.2806	0.0032	fold change	2.16	68.8127	0.0002	fold change	4.24
Lacc1	210808	laccase (multicopper oxidoreductase) domain containing 1	4 out of 5	213.638					59.1499	2.6e-05	fold change	7.5	56.9684	0.0003	fold change	4.32	42.8691	0.0036	fold change	3.04	54.6502	0.0003	fold change	3.19
Sphk1	20698	sphingosine kinase 1	4 out of 5	213.616					57.8576	3.1e-06	fold change	7.16	54.7471	0.0019	fold change	4.12	62.2487	5e-05	fold change	4.28	38.763	0.0011	fold change	2.43
Mettl24	327747	RIKEN cDNA 9030224M15 gene	4 out of 5	213.458					48.2984	0.0009	fold change	-5.46	52.3352	0.0002	fold change	-3.93	55.468	0.0003	fold change	-3.76	57.3559	0.0003	fold change	-3.36
Rab20	19332	RAB20, member RAS oncogene family	4 out of 5	213.346					43.7598	1.5e-06	fold change	4.9	58.0747	0.0031	fold change	4.4	57.7494	0.0003	fold change	3.93	53.7623	0.0006	fold change	3.16
Plin2	11520	perilipin 2	4 out of 5	213.244					42.5934	4.9e-05	fold change	4.76	57.3204	1.7e-05	fold change	4.35	59.5678	0.0003	fold change	4.07	53.7623	0.0003	fold change	3.16
Bcl3	12051	B cell leukemia/lymphoma 3	4 out of 5	213.131					49.0658	0.0004	fold change	5.56	50.3728	0.0001	fold change	3.78	56.9333	0.0001	fold change	3.87	56.7588	0.0004	fold change	3.32
Ttc39b	69863	tetratricopeptide repeat domain 39B	4 out of 5	212.015					41.8057	1.5e-05	fold change	4.62	61.7101	0.0005	fold change	4.77	60.5012	4.6e-06	fold change	4.14	47.9985	0.0006	fold change	2.86
Gstm3	14864	glutathione S-transferase, mu 3	4 out of 5	211.854					25.6301	0.0066	fold change	-2.98	66.065	1.2e-05	fold change	-5.34	56.9333	5.5e-05	fold change	-3.87	63.2255	0.0002	fold change	-3.73
Gdf3	14562	growth differentiation factor 3	4 out of 5	211.849					54.1395	6.2e-05	fold change	6.39	55.468	0.0091	fold change	4.19	41.1012	0.0024	fold change	2.93	61.1404	0.0005	fold change	3.58
Ccl19	24047	chemokine (C-C motif) ligand 19	4 out of 5	211.471					46.2265	0.0018	fold change	5.21	49.6707	0.0206	fold change	3.72	60.3049	0.0125	fold change	4.12	55.2694	0.0001	fold change	3.23
Plxdc2	67448	plexin domain containing 2	4 out of 5	211.444					36.7639	0.0022	fold change	-4	56.9684	0.0005	fold change	-4.32	60.0702	5.3e-07	fold change	-4.11	57.6415	0.0002	fold change	-3.38
Psat1	107272	phosphoserine aminotransferase 1	4 out of 5	211.2					46.8814	0.0066	fold change	5.28	58.4044	6.7e-06	fold change	4.42	46.9528	9.1e-05	fold change	3.27	58.9616	0.0003	fold change	3.45
9330171B17Rik	100034360	RIKEN cDNA 9330171B17 gene	4 out of 5	210.96					79.2933	0.001	fold change	16.7	45.2558	0.0046	fold change	3.42	61.261	0.0236	fold change	4.21	25.1503	0.0009	fold change	1.93
Asb13	142688	ankyrin repeat and SOCS box-containing 13	4 out of 5	210.959					50.8704	1.7e-06	fold change	5.89	53.9188	0.001	fold change	4.07	51.8086	0.0008	fold change	3.52	54.3614	0.0001	fold change	3.18
Slc5a12	241612	solute carrier family 5 (sodium/glucose cotransporter), member 12	4 out of 5	210.724					58.7372	0.0157	fold change	-7.35	48.9879	0.0004	fold change	-3.67	48.3489	1.8e-05	fold change	-3.35	54.6502	0.0003	fold change	-3.19
Lrrc4	192198	leucine rich repeat containing 4	4 out of 5	210.689					57.6415	0.003	fold change	7.08	55.9365	0.0012	fold change	4.22	52.5729	0.0016	fold change	3.55	44.5383	0.0008	fold change	2.71
Insl6	27356	insulin-like 6	4 out of 5	210.608					51.6641	0.0088	fold change	6	62.6276	5.7e-05	fold change	4.89	34.2755	0.0008	fold change	2.58	62.0409	0.0002	fold change	3.64
Nav3	260315	neuron navigator 3	4 out of 5	210.591					57.0737	0.0037	fold change	6.97	63.6602	4.9e-06	fold change	5.03	49.8043	0.0003	fold change	3.42	40.0529	0.0014	fold change	2.49
Numa1	101706	nuclear mitotic apparatus protein 1	4 out of 5	210.345					69.327	0.016	fold change	10.2	50.3728	0.0001	fold change	3.78	41.7868	0.0006	fold change	2.96	48.8587	0.0002	fold change	2.9
Pde8b	218461	phosphodiesterase 8B	4 out of 5	209.88					35.6878	0.0004	fold change	-3.9	55.9365	0.0003	fold change	-4.22	64.7727	0.0008	fold change	-4.52	53.4834	0.0003	fold change	-3.15
Tor1aip2	240832	torsin A interacting protein 2	4 out of 5	209.859					51.4636	0.0003	fold change	5.98	54.5215	3.4e-05	fold change	4.11	53.1152	3.3e-05	fold change	3.59	50.7588	9.5e-05	fold change	2.98
Sult6b1	73671	sulfotransferase family, cytosolic, 6B, member 1	4 out of 5	209.694					41.2473	0.003	fold change	4.54	53.3601	0.0016	fold change	4.03	55.9365	1.5e-05	fold change	3.8	59.1499	3.2e-06	fold change	3.46
Myd88	17874	myeloid differentiation primary response gene 88	4 out of 5	209.326					41.469	0.0034	fold change	4.57	55.6013	0.0003	fold change	4.2	57.6057	5e-06	fold change	3.92	54.6502	0.0002	fold change	3.19
Cxcl15	20309	chemokine (C-X-C motif) ligand 15	4 out of 5	209.285					30.7091	0.0103	fold change	-3.45	71.0278	9.3e-05	fold change	-6.13	61.0195	5.4e-05	fold change	-4.19	46.5285	0.0013	fold change	-2.79
2021-09-03	24050	septin 3	4 out of 5	209.16					75.9152	6.7e-05	fold change	-13.3	38.7306	0.0083	fold change	-3.03	44.6026	0.0009	fold change	-3.13	49.9112	5.8e-05	fold change	-2.95
Ephx1	13849	epoxide hydrolase 1, microsomal	4 out of 5	208.963					26.7241	0.0011	fold change	-3.09	57.8576	0.0009	fold change	-4.39	56.7241	0.0019	fold change	-3.86	67.6572	0.0002	fold change	-4.14
Ctgf	14219	connective tissue growth factor	4 out of 5	208.686					50.3454	5.3e-06	fold change	5.77	62.7549	0.0098	fold change	4.91	66.3491	0.0011	fold change	4.66	29.2365	0.0012	fold change	2.07
Dmbt1	12945	deleted in malignant brain tumors 1	4 out of 5	208.582					43.2092	0.0296	fold change	4.84	40.9739	0.0003	fold change	3.15	58.0019	0.009	fold change	3.94	66.3967	0.001	fold change	4
Igsf10	242050	immunoglobulin superfamily, member 10	4 out of 5	208.395					25.2599	6.2e-06	fold change	-2.94	56.2082	0.0004	fold change	-4.24	70.1676	5.4e-07	fold change	-5.25	56.7588	0.0002	fold change	-3.32
Arhgap8	73167	Rho GTPase activating protein 8	4 out of 5	208.311					43.7598	0.0016	fold change	4.9	54.7471	0.0002	fold change	4.12	62.2487	1e-05	fold change	4.28	47.5552	0.0004	fold change	2.84
Tspan2	70747	tetraspanin 2	4 out of 5	208.221					25.4053	0.0022	fold change	-2.96	63.8358	0.0036	fold change	-5.06	54.2977	0.0002	fold change	-3.68	64.6822	0.0002	fold change	-3.87
Gm5589	434166	predicted gene 5589	4 out of 5	208.15					55.6347	0.0219	fold change	6.67	43.8012	0.0063	fold change	3.32	56.3793	1e-05	fold change	3.84	52.3352	0.0002	fold change	3.07
Itgam	16409	integrin alpha M	4 out of 5	207.871					49.8043	0.001	fold change	5.66	60.0312	3.7e-05	fold change	4.58	39.0735	0.0001	fold change	2.82	58.9616	3.5e-05	fold change	3.45
Retnlb	57263	resistin like beta	4 out of 5	207.794					55.3685	0.023	fold change	6.62	44.7964	0.0005	fold change	3.38	40.704	0.0009	fold change	2.91	66.9245	0.0006	fold change	4.04
Mxd1	17119	MAX dimerization protein 1	4 out of 5	207.596					55.3024	5.5e-06	fold change	6.59	51.8667	0.0033	fold change	3.88	53.1152	0.0007	fold change	3.59	47.3122	0.0004	fold change	2.83
Ccdc129	232016	coiled-coil domain containing 129	4 out of 5	207.417					38.1723	0.0007	fold change	-4.17	57.1089	2.7e-05	fold change	-4.33	59.1121	0.0001	fold change	-4.03	53.024	0.0001	fold change	-3.12
AK053244	NA		4 out of 5	207.39					63.0541	1.7e-05	fold change	8.37	61.5052	0.0068	fold change	4.74	57.1442	0.0011	fold change	3.88	25.687	0.0124	fold change	1.95
Ptprd	19266	protein tyrosine phosphatase, receptor type, D	4 out of 5	207.141					27.2266	0.0005	fold change	-3.14	57.3204	0.0003	fold change	-4.35	63.9681	0.0001	fold change	-4.46	58.6263	0.0003	fold change	-3.43
Aard	239435	alanine and arginine rich domain containing protein	4 out of 5	207.065					46.8814	0.0022	fold change	-5.28	54.0447	0.0002	fold change	-4.08	53.1152	0.0001	fold change	-3.59	53.024	0.0004	fold change	-3.12
Parp3	235587	poly (ADP-ribose) polymerase family, member 3	4 out of 5	206.845					34.6083	0.0019	fold change	3.8	50.5096	0.0007	fold change	3.79	64.8635	0.0032	fold change	4.53	56.8634	3.4e-05	fold change	3.33
Trim15	69097	tripartite motif-containing 15	4 out of 5	206.82					67.4109	1.2e-05	fold change	9.68	45.3445	0.0027	fold change	3.43	50.2634	0.0003	fold change	3.44	43.8012	0.0005	fold change	2.67
Amigo3	320844	adhesion molecule with Ig like domain 3	4 out of 5	206.562					57.6415	1e-07	fold change	7.08	60.8191	2.6e-05	fold change	4.66	42.2633	0.0006	fold change	3	45.8379	0.0006	fold change	2.76
Chrna7	11441	cholinergic receptor, nicotinic, alpha polypeptide 7	4 out of 5	206.183					81.1675	0.0033	fold change	18.6	37.2664	0.0005	fold change	2.95	43.7392	0.0002	fold change	3.08	44.0094	0.0004	fold change	2.68
Ptafr	19204	platelet-activating factor receptor	4 out of 5	206.023					72.0773	9e-07	fold change	11.5	42.613	0.0097	fold change	3.26	37.162	0.0016	fold change	2.72	54.1712	0.0003	fold change	3.17
Kif26b	269152	kinesin family member 26B	4 out of 5	205.92					46.2265	0.0003	fold change	-5.21	59.4537	0.0003	fold change	-4.51	55.2694	4.4e-05	fold change	-3.74	44.9705	0.0004	fold change	-2.73
Morc1	17450	microrchidia 1	4 out of 5	205.848					74.0346	0.0167	fold change	12.4	39.0405	0.0011	fold change	3.05	47.9985	2.7e-05	fold change	3.33	44.7748	0.0007	fold change	2.72
1810010H24Rik	69066	RIKEN cDNA 1810010H24 gene	4 out of 5	205.78					32.7609	0.0034	fold change	-3.64	65.2742	0.0012	fold change	-5.24	51.8086	0.0005	fold change	-3.52	55.9365	0.0005	fold change	-3.27
Nts	67405	neurotensin	4 out of 5	205.721					68.9665	0.0035	fold change	10	40.0182	0.0002	fold change	3.1	50.8984	4e-06	fold change	3.47	45.8379	0.0004	fold change	2.76
AK081614	NA		4 out of 5	205.623					23.8063	0.0071	fold change	-2.82	53.9188	0.0011	fold change	-4.07	59.3394	0.0018	fold change	-4.05	68.558	0.0003	fold change	-4.23
Tor1aip1	208263	torsin A interacting protein 1	4 out of 5	205.614					42.1479	0.001	fold change	4.67	52.8731	0.0066	fold change	3.98	58.4044	8e-05	fold change	3.97	52.1883	8e-05	fold change	3.06
A_52_P5263	NA		4 out of 5	205.311					46.8814	0.0133	fold change	5.28	49.6707	0.0123	fold change	3.72	62.4165	0.0005	fold change	4.3	46.3422	0.0002	fold change	2.78
Aida	108909	axin interactor, dorsalization associated	4 out of 5	205.045					46.3654	2.8e-05	fold change	5.22	58.4044	0.0003	fold change	4.42	52.9633	7.6e-06	fold change	3.58	47.3122	5.7e-05	fold change	2.83
Amn	93835	amnionless	4 out of 5	204.376					85.0412	6.3e-05	fold change	24	44.6026	0.0024	fold change	3.36	33.8128	0.0009	fold change	2.56	40.9195	0.0003	fold change	2.53
Ppm1a	19042	protein phosphatase 1A, magnesium dependent, alpha isoform	4 out of 5	204.342					29.4221	0.0001	fold change	-3.33	57.6057	0.001	fold change	-4.38	56.1741	8.7e-05	fold change	-3.83	61.1404	5.8e-05	fold change	-3.58
Tifa	211550	TRAF-interacting protein with forkhead-associated domain	4 out of 5	204.236					53.7623	0.0021	fold change	6.34	60.9392	0.0001	fold change	4.68	39.8635	7.5e-06	fold change	2.86	49.6707	0.0005	fold change	2.94
AK029272	NA		4 out of 5	204.2					58.4413	0.0012	fold change	7.32	59.1121	0.0073	fold change	4.48	56.5854	6.9e-05	fold change	3.85	30.0616	0.0054	fold change	2.1
6330403K07Rik	103712	RIKEN cDNA 6330403K07 gene	4 out of 5	204.131					41.469	0.0004	fold change	-4.57	54.7471	0.0025	fold change	-4.12	58.8491	1.2e-08	fold change	-4.01	49.0658	0.0003	fold change	-2.91
3110062M04Rik	78412	RIKEN cDNA 3110062M04 gene	4 out of 5	204.094					52.0416	1.5e-07	fold change	-6.08	61.1404	0.0108	fold change	-4.71	49.992	4.4e-05	fold change	-3.43	40.9195	0.0014	fold change	-2.53
Ccnyl1	227210	cyclin Y-like 1	4 out of 5	203.734					45.5897	1.2e-05	fold change	5.13	53.0543	9.6e-05	fold change	3.99	54.1079	0.0003	fold change	3.66	50.9824	3.7e-05	fold change	2.99
Tmem35a	67564	transmembrane protein 35	4 out of 5	203.628					42.3984	0.0003	fold change	-4.72	46.2959	7.2e-05	fold change	-3.49	51.5783	0.0001	fold change	-3.51	63.3553	6.2e-05	fold change	-3.74
Cat	12359	catalase	4 out of 5	203.53					20.0948	0.0025	fold change	-2.52	63.704	0.0003	fold change	-5.04	67.0691	0.0002	fold change	-4.78	52.6626	0.0004	fold change	-3.09
Btbd17	72014	BTB (POZ) domain containing 17	4 out of 5	203.206					49.8843	1.7e-06	fold change	5.67	44.3039	0.0002	fold change	3.34	61.0195	6.6e-06	fold change	4.19	47.9985	0.0003	fold change	2.86
Clec4a2	26888	C-type lectin domain family 4, member a2	4 out of 5	203.177					31.3427	0.0077	fold change	3.51	62.7124	1.8e-06	fold change	4.9	56.9333	0.004	fold change	3.87	52.1883	0.0015	fold change	3.06
Oas1g	23960	2'-5' oligoadenylate synthetase 1G	4 out of 5	203.14					81.7408	0.0003	fold change	19.3	40.3145	0.0027	fold change	3.12	29.8775	0.0008	fold change	2.36	51.2075	0.0003	fold change	3
Ces1f	234564	carboxylesterase 1F	4 out of 5	203.127					36.5321	0.0393	fold change	-3.98	46.0655	0.007	fold change	-3.47	74.6915	0.0046	fold change	-5.99	45.8379	0.0001	fold change	-2.76
2210011C24Rik	70134	RIKEN cDNA 2210011C24 gene	4 out of 5	203.008					45.4781	0.0038	fold change	-5.12	57.8576	7.4e-05	fold change	-4.39	44.3039	6.8e-05	fold change	-3.11	55.3685	0.0002	fold change	-3.24
Snx10	71982	sorting nexin 10	4 out of 5	202.574					52.843	0.0109	fold change	6.22	54.5215	0.0003	fold change	4.11	47.3848	0.0006	fold change	3.29	47.8249	0.0004	fold change	2.85
Pcdha9	192161	protocadherin alpha 9	4 out of 5	202.229					32.5423	0.0027	fold change	-3.62	45.2558	0.0011	fold change	-3.42	59.5678	0.0008	fold change	-4.07	64.8635	0.0002	fold change	-3.88
CN524910	NA		4 out of 5	202.209					34.2755	8.8e-05	fold change	-3.76	64.3675	0.0003	fold change	-5.15	49.8043	0.0003	fold change	-3.42	53.7623	0.0003	fold change	-3.16
Tspan18	241556	tetraspanin 18	4 out of 5	202.069					18.9912	0.0216	fold change	-2.43	60.5012	0.0005	fold change	-4.63	64.8635	0.0002	fold change	-4.53	57.7134	0.0005	fold change	-3.39
Fasn	14104	fatty acid synthase	4 out of 5	202.055					23.06	0.0354	fold change	-2.76	53.0543	0.0116	fold change	-3.99	73.1582	0.0168	fold change	-5.78	52.7827	0.0003	fold change	-3.1
Ccl9	20308	chemokine (C-C motif) ligand 9	4 out of 5	201.822					36.7639	0.0101	fold change	4	60.3442	7.1e-05	fold change	4.62	44.9924	0.0021	fold change	3.15	59.7215	0.0002	fold change	3.49
Hepacam2	101202	HEPACAM family member 2	4 out of 5	201.698					57.3559	0.0017	fold change	-7.02	37.9377	0.0004	fold change	-2.99	58.8491	0.0011	fold change	-4.01	47.5552	2.6e-05	fold change	-2.84
Gpr65	14744	G-protein coupled receptor 65	4 out of 5	201.695					45.3667	2.8e-05	fold change	5.1	59.9535	3.7e-05	fold change	4.57	35.7153	0.0001	fold change	2.64	60.6597	0.0002	fold change	3.56
Gfpt2	14584	glutamine fructose-6-phosphate transaminase 2	4 out of 5	201.305					39.1065	3.9e-05	fold change	4.29	54.5215	0.0007	fold change	4.11	60.8191	2.3e-06	fold change	4.17	46.8577	0.0002	fold change	2.81
Dusp28	67446	dual specificity phosphatase 28	4 out of 5	201.232					33.3986	0.0139	fold change	3.69	62.4165	0.0007	fold change	4.88	59.76	0.0002	fold change	4.08	45.6571	0.0009	fold change	2.75
Lamp3	239739	lysosomal-associated membrane protein 3	4 out of 5	201.079					35.027	0.0017	fold change	-3.85	55.8354	0.001	fold change	-4.21	50.2634	0.0004	fold change	-3.44	59.9535	0.0002	fold change	-3.51
Klhdc8a	213417	kelch domain containing 8A	4 out of 5	201.075					31.1426	0.0043	fold change	3.5	46.7395	0.0052	fold change	3.52	67.5584	0.0034	fold change	4.85	55.6347	6.5e-05	fold change	3.25
Vcam1	22329	vascular cell adhesion molecule 1	4 out of 5	201.015					43.822	4.8e-06	fold change	4.91	48.5263	0.0066	fold change	3.64	56.0042	0.0002	fold change	3.81	52.6626	0.0001	fold change	3.09
Abtb2	99382	ankyrin repeat and BTB (POZ) domain containing 2	4 out of 5	200.889					49.0658	5.2e-06	fold change	5.56	47.8991	0.0021	fold change	3.58	54.0132	0.0004	fold change	3.65	49.9112	0.0003	fold change	2.95
Il1a	16175	interleukin 1 alpha	4 out of 5	200.779					53.2987	0.006	fold change	6.26	41.9192	0.0059	fold change	3.22	60.3049	0.0002	fold change	4.12	45.2558	0.0002	fold change	2.74
Tlr6	21899	toll-like receptor 6	4 out of 5	200.109					40.992	2.2e-05	fold change	4.52	59.2635	0.0005	fold change	4.49	40.704	0.0018	fold change	2.91	59.1499	0.0003	fold change	3.46
Ces1d	104158	carboxylesterase 1D	4 out of 5	200.071					18.5131	0.0233	fold change	-2.39	58.9991	0.0041	fold change	-4.47	55.6347	0.0009	fold change	-3.77	66.9245	0.0002	fold change	-4.04
Ptgfr	19220	prostaglandin F receptor	4 out of 5	200.056					63.1824	1.2e-05	fold change	-8.38	36.9102	0.0005	fold change	-2.93	47.6281	0.0085	fold change	-3.31	52.3352	9.2e-05	fold change	-3.07
D17H6S56E-5	110956	DNA segment, Chr 17, human D6S56E 5	4 out of 5	199.869					44.4101	1.9e-05	fold change	5.02	53.9188	0.0057	fold change	4.07	61.261	0.0057	fold change	4.21	40.2794	0.0012	fold change	2.5
Slc31a2	20530	solute carrier family 31, member 2	4 out of 5	199.862					48.5008	2.4e-05	fold change	5.48	58.0747	0.0049	fold change	4.4	45.9745	0.0047	fold change	3.21	47.3122	0.0004	fold change	2.83
Pim1	18712	proviral integration site 1	4 out of 5	199.851					41.2473	0.018	fold change	4.54	48.5263	0.0002	fold change	3.64	61.4236	0.002	fold change	4.24	48.6538	0.0002	fold change	2.89
Map3k6	53608	mitogen-activated protein kinase kinase kinase 6	4 out of 5	199.781					44.6668	0.0035	fold change	5.04	59.3394	4.1e-05	fold change	4.5	65.0449	0.0009	fold change	4.54	30.7295	0.0014	fold change	2.12
Etv1	14009	ets variant gene 1	4 out of 5	199.704					30.2382	4.8e-05	fold change	-3.4	53.9188	0.0006	fold change	-4.07	56.5854	9.6e-05	fold change	-3.85	58.9616	0.0001	fold change	-3.45
Csf1	12977	colony stimulating factor 1 (macrophage)	4 out of 5	199.704					52.6028	3.4e-07	fold change	6.18	55.0721	0.0002	fold change	4.15	49.8043	6e-06	fold change	3.42	42.2247	6.5e-05	fold change	2.6
Serpina3k	20714	serine (or cysteine) peptidase inhibitor, clade A, member 3K	4 out of 5	199.453					68.8127	0.0019	fold change	9.98	44.7964	0.0067	fold change	3.38	13.0879	0.004	fold change	1.62	72.7558	0.0002	fold change	4.69
Cbx7	52609	chromobox 7	4 out of 5	199.449					30.9243	9.1e-06	fold change	-3.48	62.6276	0.0028	fold change	-4.89	55.1377	0.0031	fold change	-3.73	50.7588	0.0002	fold change	-2.98
V00829	NA		4 out of 5	199.414					41.1377	0.0161	fold change	4.53	53.6999	0.0154	fold change	4.06	58.0019	0.0081	fold change	3.94	46.5749	0.0006	fold change	2.8
Gm5483	433016	predicted gene 5483	4 out of 5	199.398					25.0618	0.01	fold change	2.92	58.4782	0.0004	fold change	4.43	53.4834	0.0053	fold change	3.62	62.3745	0.0005	fold change	3.66
Klhl24	75785	kelch-like 24 (Drosophila)	4 out of 5	199.366					18.9912	0.0002	fold change	-2.43	58.4044	3e-05	fold change	-4.42	62.2487	9.6e-05	fold change	-4.28	59.7215	0.0002	fold change	-3.49
Wisp2	22403	WNT1 inducible signaling pathway protein 2	4 out of 5	199.081					31.3427	0.0006	fold change	3.51	51.435	0.0015	fold change	3.85	54.0132	0.0002	fold change	3.65	62.2905	5.8e-05	fold change	3.65
Matn4	17183	matrilin 4	4 out of 5	198.731					25.2599	0.0034	fold change	-2.94	54.1712	0.0001	fold change	-4.09	65.8779	2.9e-06	fold change	-4.61	53.4217	0.0005	fold change	-3.14
Mesp1	17292	mesoderm posterior 1	4 out of 5	198.392					49.432	0.0214	fold change	-5.61	60.9392	0.0012	fold change	-4.68	44.9924	0.0006	fold change	-3.15	43.0285	0.0006	fold change	-2.64
Asb4	65255	ankyrin repeat and SOCS box-containing 4	4 out of 5	198.143					55.0721	2.4e-06	fold change	6.54	50.2361	0.0003	fold change	3.77	45.5228	0.0002	fold change	3.17	47.3122	0.0011	fold change	2.83
Siglecf	233186	sialic acid binding Ig-like lectin 5	4 out of 5	198.121					35.8259	0.0027	fold change	-3.91	66.3491	0.0011	fold change	-5.38	41.1012	0.0056	fold change	-2.93	54.8444	9.5e-05	fold change	-3.21
Pdk4	27273	pyruvate dehydrogenase kinase, isoenzyme 4	4 out of 5	198.07					55.869	0.0033	fold change	6.72	49.8043	0.0029	fold change	3.73	39.3722	0.0251	fold change	2.83	53.024	0.0013	fold change	3.12
Glt8d2	74782	glycosyltransferase 8 domain containing 2	4 out of 5	197.922					63.8358	0.0001	fold change	-8.66	37.6296	0.0005	fold change	-2.97	43.1891	3.3e-06	fold change	-3.05	53.268	6.2e-05	fold change	-3.13
AI426330	101563	expressed sequence AI426330	4 out of 5	197.914					27.5176	0.0039	fold change	-3.16	57.5699	3.3e-05	fold change	-4.37	56.3793	0.0001	fold change	-3.84	56.4474	0.0001	fold change	-3.29
Cxcl16	66102	chemokine (C-X-C motif) ligand 16	4 out of 5	197.819					34.454	3.8e-05	fold change	3.78	52.8731	0.0103	fold change	3.98	60.5804	0.0004	fold change	4.15	49.9112	0.0002	fold change	2.95
Cd300a	217303	CD300A antigen	4 out of 5	197.742					36.4028	4.5e-05	fold change	3.97	58.4044	0.0027	fold change	4.42	41.1012	0.0011	fold change	2.93	61.8337	5.3e-05	fold change	3.63
Rrbp1	81910	ribosome binding protein 1	4 out of 5	197.547					40.1223	0.0001	fold change	4.4	51.2642	0.0001	fold change	3.84	55.4017	3.6e-05	fold change	3.75	50.7588	0.0003	fold change	2.98
Ace2	70008	angiotensin I converting enzyme (peptidyl-dipeptidase A) 2	4 out of 5	197.468					28.2559	0.0091	fold change	-3.23	54.3614	9.1e-05	fold change	-4.1	55.701	2.9e-05	fold change	-3.78	59.1499	9.3e-05	fold change	-3.46
Tnfaip2	21928	tumor necrosis factor, alpha-induced protein 2	4 out of 5	197.4					45.3667	0.0005	fold change	5.1	52.4538	0.0056	fold change	3.94	53.2374	0.0001	fold change	3.6	46.3422	0.0002	fold change	2.78
A_52_P182118	NA		4 out of 5	197.22					37.2514	0.0003	fold change	4.05	50.5096	0.0002	fold change	3.79	52.8731	6.7e-05	fold change	3.57	56.5854	2.4e-05	fold change	3.3
Enpep	13809	glutamyl aminopeptidase	4 out of 5	197.119					40.3672	0.008	fold change	-4.44	47.482	8.8e-05	fold change	-3.56	58.924	6.7e-06	fold change	-4.02	50.3454	0.0001	fold change	-2.97
H2-Q10	15007	histocompatibility 2, Q region locus 10	4 out of 5	196.878					36.0488	0.0052	fold change	3.93	48.3994	0.0121	fold change	3.63	46.6923	0.0005	fold change	3.26	65.7376	0.0004	fold change	3.96
Aldh1a3	56847	aldehyde dehydrogenase family 1, subfamily A3	4 out of 5	196.837	97.1685	0.0068	fold change	1.42	26.51	0.0371	fold change	3.07	42.3984	0.0008	fold change	3.25	30.7601	0.0014	fold change	2.4
Snai2	20583	snail homolog 2 (Drosophila)	4 out of 5	196.792					16.0756	0.0047	fold change	-2.2	54.1712	7.7e-05	fold change	-4.09	68.1041	0.0097	fold change	-4.91	58.4413	6.1e-05	fold change	-3.42
A_52_P406449	NA		4 out of 5	196.741					35.2938	0.0355	fold change	-3.87	60.1873	1.4e-05	fold change	-4.61	56.0042	0.0003	fold change	-3.81	45.2558	9.3e-05	fold change	-2.74
Ifitm3	66141	interferon induced transmembrane protein 3	4 out of 5	196.569					38.3777	0.0073	fold change	4.19	41.3579	0.001	fold change	3.18	56.7241	0.0006	fold change	3.86	60.1092	1.6e-07	fold change	3.52
Tmem14a	75712	transmembrane protein 14A	4 out of 5	196.445					33.7389	0.0009	fold change	-3.71	53.1457	0.0003	fold change	-4.01	62.2487	9.7e-06	fold change	-4.28	47.3122	0.0003	fold change	-2.83
Cyp4f18	72054	cytochrome P450, family 4, subfamily f, polypeptide 18	4 out of 5	196.335					31.1426	7e-05	fold change	3.5	58.4044	0.0001	fold change	4.42	39.8635	0.0004	fold change	2.86	66.9245	8.2e-05	fold change	4.04
Gpr155	68526	G protein-coupled receptor 155	4 out of 5	196.142					30.507	0.0005	fold change	-3.43	42.613	0.0004	fold change	-3.26	57.1442	6.2e-05	fold change	-3.88	65.8779	4.4e-05	fold change	-3.97
Map2k6	26399	mitogen-activated protein kinase kinase 6	4 out of 5	196.082					49.6174	9.5e-05	fold change	-5.64	45.4335	0.0065	fold change	-3.44	59.1121	9.1e-06	fold change	-4.03	41.9192	0.0013	fold change	-2.59
Slc6a12	14411	solute carrier family 6 (neurotransmitter transporter, betaine/GABA), member 12	4 out of 5	195.928					55.2035	0.0003	fold change	6.57	39.8121	0.0003	fold change	3.09	60.8591	2.3e-05	fold change	4.18	40.0529	0.0002	fold change	2.49
A_52_P95150	NA		4 out of 5	195.744					44.6668	0.0109	fold change	5.04	44.0094	0.0052	fold change	3.33	58.0019	0.0017	fold change	3.94	49.0658	0.0002	fold change	2.91
Gjb5	14622	gap junction protein, beta 5	4 out of 5	195.667					39.473	0.0086	fold change	4.32	54.7471	0.0004	fold change	4.12	43.1891	0.0073	fold change	3.05	58.2574	9e-05	fold change	3.41
Nod2	257632	nucleotide-binding oligomerization domain containing 2	4 out of 5	195.477					49.4849	0.0002	fold change	5.62	55.0721	0.0003	fold change	4.15	42.6719	5.7e-05	fold change	3.03	48.2481	0.0002	fold change	2.87
4932415M13Rik	211496	RIKEN cDNA 4932415M13 gene	4 out of 5	195.325					57.1442	0.0053	fold change	6.99	54.9095	0.0012	fold change	4.14	21.8889	0.025	fold change	2.01	61.3828	0.0003	fold change	3.6
Scn3a	20269	sodium channel, voltage-gated, type III, alpha	4 out of 5	195.151					61.4236	0.0002	fold change	-7.95	54.5215	0.0003	fold change	-4.11	36.6911	2e-05	fold change	-2.7	42.5152	0.0003	fold change	-2.61
Hmcn1	545370	hemicentin 1	4 out of 5	195.031					21.2612	0.0237	fold change	-2.62	59.7215	0.0003	fold change	-4.53	57.4627	2.6e-05	fold change	-3.9	56.5854	0.0004	fold change	-3.3
Ly6a	110454	lymphocyte antigen 6 complex, locus A	4 out of 5	195.02					36.4028	0.0017	fold change	3.97	51.6929	0.0002	fold change	3.87	52.7526	0.0003	fold change	3.56	54.1712	8.1e-07	fold change	3.17
Glrx	93692	glutaredoxin	4 out of 5	194.966					39.8464	0.0007	fold change	4.36	51.2642	0.0009	fold change	3.84	52.8731	7.6e-05	fold change	3.57	50.9824	0.0002	fold change	2.99
Faim2	72393	Fas apoptotic inhibitory molecule 2	4 out of 5	194.941					59.0368	0.0014	fold change	-7.48	35.9927	0.0006	fold change	-2.87	48.7045	6.3e-06	fold change	-3.37	51.2075	0.0002	fold change	-3
Ifna1	15962	interferon alpha 1	4 out of 5	194.927					76.5427	7.9e-05	fold change	13.8	41.7491	0.0013	fold change	3.21	37.162	0.0076	fold change	2.72	39.473	0.0021	fold change	2.46
Fam46b	100342	family with sequence similarity 46, member B	4 out of 5	194.881					40.4727	7.1e-06	fold change	4.46	59.5302	0.0029	fold change	4.52	53.4834	2.1e-05	fold change	3.62	41.3948	0.0004	fold change	2.56
B430306N03Rik	320148	RIKEN cDNA B430306N03 gene	4 out of 5	194.791					52.7226	0.0022	fold change	6.21	47.1196	0.0009	fold change	3.54	45.278	0.0008	fold change	3.16	49.6707	8.8e-05	fold change	2.94
Fam46a	212943	family with sequence similarity 46, member A	4 out of 5	194.645					45.9289	0.0008	fold change	5.17	60.5012	0.0002	fold change	4.63	39.9667	7.2e-07	fold change	2.87	48.2481	7.4e-05	fold change	2.87
Per3	18628	period homolog 3 (Drosophila)	4 out of 5	194.621					55.3024	0.0002	fold change	-6.59	31.258	0.0073	fold change	-2.61	45.7699	0.0001	fold change	-3.19	62.2905	0.0001	fold change	-3.65
Copg2os2	100044236	coatomer protein complex, subunit gamma 2, antisense 2	4 out of 5	194.513					47.9239	0.0027	fold change	-5.42	51.435	0.0047	fold change	-3.85	36.4171	0.0029	fold change	-2.68	58.7372	0.0003	fold change	-3.44
Lox	16948	lysyl oxidase	4 out of 5	194.397					53.4525	0.0134	fold change	6.29	33.6655	0.0002	fold change	2.74	56.9333	0.0003	fold change	3.87	50.3454	0.0002	fold change	2.97
A_52_P474528	NA		4 out of 5	194.355					48.0234	0.0103	fold change	5.43	57.1089	0.0002	fold change	4.33	60.8191	2.4e-06	fold change	4.17	28.4031	0.003	fold change	2.04
C1qtnf7	109323	C1q and tumor necrosis factor related protein 7	4 out of 5	194.113					36.0488	0.0011	fold change	-3.93	55.8354	0.0024	fold change	-4.21	47.3848	0.0006	fold change	-3.29	54.8444	0.0005	fold change	-3.21
Spic	20728	Spi-C transcription factor (Spi-1/PU.1 related)	4 out of 5	193.85					60.2265	6e-05	fold change	7.71	43.1891	0.0054	fold change	3.29	23.7514	0.0203	fold change	2.09	66.6836	0.0001	fold change	4.02
Rida	15473	heat-responsive protein 12	4 out of 5	193.645					30.507	0.0094	fold change	-3.43	56.413	0.0003	fold change	-4.28	56.3793	3.4e-05	fold change	-3.84	50.3454	0.0001	fold change	-2.97
Irf1	16362	interferon regulatory factor 1	4 out of 5	193.401					47.8496	0.0006	fold change	5.41	53.3601	0.0238	fold change	4.03	50.6478	0.005	fold change	3.46	41.5434	0.0007	fold change	2.57
Pgf	18654	placental growth factor	4 out of 5	193.191					33.7389	5.2e-05	fold change	3.71	46.6688	0.0005	fold change	3.51	65.2282	4.6e-05	fold change	4.56	47.5552	0.0001	fold change	2.84
Rbp7	63954	retinol binding protein 7, cellular	4 out of 5	193.147					42.9886	0.0207	fold change	-4.81	34.1367	0.0005	fold change	-2.77	53.7311	0.0021	fold change	-3.64	62.2905	0.0002	fold change	-3.65
Pde7b	29863	phosphodiesterase 7B	4 out of 5	192.864					40.3145	0.0003	fold change	4.43	60.8191	0.0002	fold change	4.66	43.9051	0.0007	fold change	3.09	47.8249	0.0003	fold change	2.85
Tap2	21355	transporter 2, ATP-binding cassette, sub-family B (MDR/TAP)	4 out of 5	192.719					47.3122	0.0094	fold change	5.33	42.0521	0.0072	fold change	3.23	48.7045	0.0002	fold change	3.37	54.6502	0.0001	fold change	3.19
Sfn	55948	stratifin	4 out of 5	192.496					32.2816	4.7e-05	fold change	3.6	41.9192	0.0044	fold change	3.22	67.3129	0.0012	fold change	4.81	50.9824	0.0004	fold change	2.99
Rgs8	67792	regulator of G-protein signaling 8	4 out of 5	192.274					78.6201	0.0077	fold change	16.2	43.0085	0.0003	fold change	3.28	33.0767	7.8e-05	fold change	2.52	37.5686	0.0005	fold change	2.38
Fam13a	58909	family with sequence similarity 13, member A	4 out of 5	191.52					36.8664	0.0007	fold change	-4.01	45.8379	0.0006	fold change	-3.46	61.9579	0.0018	fold change	-4.27	46.8577	0.0001	fold change	-2.81
Rgs3	50780	regulator of G-protein signaling 3	4 out of 5	191.364					30.0032	4.4e-05	fold change	-3.38	48.5263	9.9e-05	fold change	-3.64	58.1842	0.0001	fold change	-3.96	54.6502	0.0003	fold change	-3.19
Tnc	21923	tenascin C	4 out of 5	191.315					64.6371	0.0032	fold change	8.75	33.8995	0.002	fold change	2.76	50.2634	0.0003	fold change	3.44	42.5152	0.0129	fold change	2.61
Asap3	230837	ArfGAP with SH3 domain, ankyrin repeat and PH domain 3	4 out of 5	191.102					41.9003	0.0002	fold change	4.63	50.9264	0.0008	fold change	3.82	57.3559	3.4e-05	fold change	3.89	40.9195	0.0005	fold change	2.53
Litaf	56722	LPS-induced TN factor	4 out of 5	191.085					41.9003	0.0061	fold change	4.63	40.5259	0.0013	fold change	3.13	54.2977	8.1e-06	fold change	3.68	54.3614	0.0002	fold change	3.18
Mme	17380	membrane metallo endopeptidase	4 out of 5	190.82					44.1143	0.0044	fold change	-4.97	40.3145	0.0046	fold change	-3.12	50.4546	3.7e-06	fold change	-3.45	55.9365	0.0001	fold change	-3.27
Trim12a	76681	tripartite motif-containing 12A	4 out of 5	190.541					45.9289	0.0002	fold change	5.17	44.7964	0.0006	fold change	3.38	42.6719	0.0003	fold change	3.03	57.1442	2.9e-06	fold change	3.35
Tapbp	21356	TAP binding protein	4 out of 5	190.487					47.6772	0.0013	fold change	5.38	44.3039	0.0142	fold change	3.34	53.7311	0.0017	fold change	3.64	44.7748	0.0001	fold change	2.72
Wnt10b	22410	wingless related MMTV integration site 10b	4 out of 5	190.461					65.9718	0.0005	fold change	-9.26	35.7567	0.0006	fold change	-2.86	45.5228	0.0005	fold change	-3.17	43.2092	0.0005	fold change	-2.65
H2-Q2	15013	histocompatibility 2, Q region locus 2	4 out of 5	190.359					40.0356	0.0008	fold change	4.38	48.3994	0.0105	fold change	3.63	51.5783	0.0043	fold change	3.51	50.3454	1.2e-05	fold change	2.97
Tmem100	67888	transmembrane protein 100	4 out of 5	190.321					13.6087	0.0044	fold change	-2	59.2635	0.0003	fold change	-4.49	60.3049	0.0001	fold change	-4.12	57.1442	0.0002	fold change	-3.35
Fcer2a	14128	Fc receptor, IgE, low affinity II, alpha polypeptide	4 out of 5	190.287					48.1728	0.006	fold change	-5.45	47.8991	0.0039	fold change	-3.58	62.67	0.0002	fold change	-4.32	31.5453	0.0003	fold change	-2.15
Cutal	77996	RIKEN cDNA D730039F16 gene	4 out of 5	190.225					43.6159	0.0002	fold change	-4.88	49.5378	0.0011	fold change	-3.71	46.0885	0.0003	fold change	-3.22	50.9824	0.0001	fold change	-2.99
Tlr2	24088	toll-like receptor 2	4 out of 5	190.178					42.244	7.1e-07	fold change	4.68	52.0416	9.1e-05	fold change	3.9	55.4017	0.0014	fold change	3.75	40.4904	0.0008	fold change	2.51
Ccdc86	108673	coiled-coil domain containing 86	4 out of 5	189.917					36.1755	2.6e-06	fold change	3.95	53.4525	8.7e-05	fold change	4.04	51.0663	0.0061	fold change	3.48	49.2223	0.0003	fold change	2.92
Pycard	66824	PYD and CARD domain containing	4 out of 5	189.649					35.5783	0.0093	fold change	3.89	56.072	4.4e-06	fold change	4.23	39.3722	0.0002	fold change	2.83	58.6263	0.0003	fold change	3.43
Etv6	14011	ets variant gene 6 (TEL oncogene)	4 out of 5	189.579					45.5897	0.0003	fold change	5.13	49.5378	0.0002	fold change	3.71	49.1961	0.0003	fold change	3.39	45.2558	0.0002	fold change	2.74
3300002A11Rik	100503812	RIKEN cDNA 3300002A11 gene	4 out of 5	189.264					37.4928	0.0297	fold change	-4.1	56.5854	3.8e-05	fold change	-4.29	50.6478	9.4e-05	fold change	-3.46	44.5383	6.8e-05	fold change	-2.71
Tmem50b	77975	transmembrane protein 50B	4 out of 5	188.963					24.091	0.0017	fold change	-2.84	56.2082	0.0014	fold change	-4.24	54.0132	2.5e-05	fold change	-3.65	54.6502	6.4e-05	fold change	-3.19
Fgf1	14164	fibroblast growth factor 1	4 out of 5	188.714					23.4331	0.0006	fold change	-2.79	59.3394	4.7e-06	fold change	-4.5	53.6067	8.6e-05	fold change	-3.63	52.3352	0.0003	fold change	-3.07
Dcp2	70640	DCP2 decapping enzyme homolog (S. cerevisiae)	4 out of 5	188.694					41.4319	8.7e-08	fold change	4.56	54.3614	0.0008	fold change	4.1	49.992	9.7e-05	fold change	3.43	42.9089	0.0002	fold change	2.63
Fbln5	23876	fibulin 5	4 out of 5	188.685					20.7797	0.0007	fold change	-2.58	59.7215	0.0001	fold change	-4.53	55.4017	8.9e-05	fold change	-3.75	52.7827	0.0004	fold change	-3.1
Trim69	70928	tripartite motif-containing 69	4 out of 5	188.611					57.3559	0.0011	fold change	7.02	35.7567	0.0076	fold change	2.86	51.321	1.3e-05	fold change	3.5	44.177	9.2e-05	fold change	2.69
Ltbp4	108075	latent transforming growth factor beta binding protein 4	4 out of 5	188.262					14.1923	0.0143	fold change	-2.05	58.0747	0.0003	fold change	-4.4	54.4894	0.0002	fold change	-3.69	61.5052	0.0003	fold change	-3.61
Phex	18675	phosphate regulating gene with homologies to endopeptidases on the X chromosome (hypophosphatemia, vitamin D resistant rickets)	4 out of 5	187.99					37.8911	0.0029	fold change	-4.14	49.353	7.5e-05	fold change	-3.7	49.1961	3.6e-05	fold change	-3.39	51.5496	6.7e-05	fold change	-3.01
Scd1	20249	stearoyl-Coenzyme A desaturase 1	4 out of 5	187.967					20.0948	0.047	fold change	-2.52	56.9684	0.0001	fold change	-4.32	67.4109	0.01	fold change	-4.82	43.493	0.0019	fold change	-2.66
Npy	109648	neuropeptide Y	4 out of 5	187.942					73.1582	0.0004	fold change	11.9	31.258	0.0139	fold change	2.61	43.4726	5.4e-05	fold change	3.07	40.0529	0.0005	fold change	2.49
Maff	17133	v-maf musculoaponeurotic fibrosarcoma oncogene family, protein F (avian)	4 out of 5	187.854					42.8295	0.0038	fold change	4.78	54.8444	0.0003	fold change	4.13	51.5783	0.0005	fold change	3.51	38.6014	0.0014	fold change	2.42
Scn1a	20265	sodium channel, voltage-gated, type I, alpha	4 out of 5	187.613					59.683	0.0002	fold change	-7.61	53.1457	0.0025	fold change	-4.01	32.8655	0.0019	fold change	-2.51	41.9192	0.0002	fold change	-2.59
Il15ra	16169	interleukin 15 receptor, alpha chain	4 out of 5	187.604					51.9249	8.1e-06	fold change	6.06	52.3352	0.0101	fold change	3.93	44.3039	0.0043	fold change	3.11	39.0405	0.0008	fold change	2.44
A730054J21Rik	320862	RIKEN cDNA A730054J21 gene	4 out of 5	187.554					43.7598	1.6e-05	fold change	-4.9	49.5378	8e-05	fold change	-3.71	50.4546	7.7e-05	fold change	-3.45	43.8012	0.0001	fold change	-2.67
Thbs3	21827	thrombospondin 3	4 out of 5	187.446					20.7797	0.0052	fold change	-2.58	58.8118	7.6e-06	fold change	-4.46	51.5783	0.0063	fold change	-3.51	56.2765	0.0006	fold change	-3.28
Gstk1	76263	glutathione S-transferase kappa 1	4 out of 5	187.282					25.7942	0.0242	fold change	-2.99	58.5892	0.0013	fold change	-4.44	54.6502	0.0006	fold change	-3.7	48.2481	0.0002	fold change	-2.87
Smc1b	140557	structural maintenance of chromosomes 1B	4 out of 5	186.974					83.6596	0.0025	fold change	21.2	35.7567	0.0002	fold change	2.86	27.8651	2.6e-06	fold change	2.27	39.6926	0.0003	fold change	2.47
Nuak1	77976	NUAK family, SNF1-like kinase, 1	4 out of 5	186.948					21.2612	9e-05	fold change	-2.62	44.7964	0.0002	fold change	-3.38	58.8491	5.2e-05	fold change	-4.01	62.0409	6.2e-05	fold change	-3.64
Gsta2	14858	glutathione S-transferase, alpha 2 (Yc2)	4 out of 5	186.156					43.822	0.0286	fold change	-4.91	35.5237	0.0063	fold change	-2.85	40.1745	0.0002	fold change	-2.88	66.6356	0.0001	fold change	-4.01
C1qb	12260	complement component 1, q subcomponent, beta polypeptide	4 out of 5	186.126					31.3427	0.0062	fold change	3.51	62.8828	0.0056	fold change	4.92	36.5321	0.0024	fold change	2.69	55.3685	0.0003	fold change	3.24
Slco4c1	227394	solute carrier organic anion transporter family, member 4C1	4 out of 5	185.866					26.2844	0.0095	fold change	-3.04	53.0543	1.7e-05	fold change	-3.99	55.7681	1.5e-05	fold change	-3.79	50.7588	8.1e-05	fold change	-2.98
1190002N15Rik	68861	RIKEN cDNA 1190002N15 gene	4 out of 5	185.573					22.7096	0.0448	fold change	-2.73	60.62	0.001	fold change	-4.64	52.5729	0.0004	fold change	-3.55	49.6707	0.0002	fold change	-2.94
Mthfr	17769	5,10-methylenetetrahydrofolate reductase	4 out of 5	185.289					43.0685	0.0012	fold change	4.82	47.482	0.0087	fold change	3.56	43.1891	0.0004	fold change	3.05	51.5496	0.0004	fold change	3.01
Prkcz	18762	protein kinase C, zeta	4 out of 5	185.147					29.7623	7.8e-05	fold change	-3.36	52.5133	2e-06	fold change	-3.96	54.0132	1e-06	fold change	-3.65	48.8587	0.0002	fold change	-2.9
Il13ra1	16164	interleukin 13 receptor, alpha 1	4 out of 5	184.832					34.7642	0.0132	fold change	3.82	51.435	1.4e-06	fold change	3.85	51.321	8.1e-05	fold change	3.5	47.3122	0.0003	fold change	2.83
Ssr1	107513	signal sequence receptor, alpha	4 out of 5	184.674					21.7502	0.0006	fold change	-2.66	57.5699	0.0005	fold change	-4.37	47.9985	0.0014	fold change	-3.33	57.3559	0.0001	fold change	-3.36
Abi3bp	320712	ABI gene family, member 3 (NESH) binding protein	4 out of 5	184.652					38.6336	0.0007	fold change	-4.24	48.3994	0.0002	fold change	-3.63	46.4119	0.0001	fold change	-3.24	51.2075	0.0001	fold change	-3
Kcne4	57814	potassium voltage-gated channel, Isk-related subfamily, gene 4	4 out of 5	184.148					60.0312	5.1e-05	fold change	7.66	48.0982	0.0094	fold change	3.6	37.417	0.014	fold change	2.74	38.6014	0.0011	fold change	2.42
Cr2	12902	complement receptor 2	4 out of 5	184.075					60.8591	0.0002	fold change	-7.81	41.5621	9.6e-06	fold change	-3.19	59.76	0.0005	fold change	-4.08	21.8941	0.0038	fold change	-1.82
5430427O19Rik	71398	RIKEN cDNA 5430427O19 gene	4 out of 5	184.029					38.9748	2.3e-05	fold change	4.27	53.4525	0.0002	fold change	4.04	32.338	4.8e-05	fold change	2.48	59.2635	0.0003	fold change	3.47
Tmem37	170706	transmembrane protein 37	4 out of 5	183.885					32.5423	0.0024	fold change	3.62	47.8991	0.0037	fold change	3.58	57.6057	0.0011	fold change	3.92	45.8379	0.0006	fold change	2.76
A_52_P973470	NA		4 out of 5	183.272					45.9289	0.011	fold change	5.17	46.2959	0.0011	fold change	3.49	46.2727	0.0012	fold change	3.23	44.7748	9.5e-07	fold change	2.72
Fbln1	14114	fibulin 1	4 out of 5	183.261					14.7104	0.0059	fold change	-2.09	58.9991	0.0048	fold change	-4.47	58.0019	0.0004	fold change	-3.94	51.5496	0.0003	fold change	-3.01
Lyz2	17105	lysozyme 2	4 out of 5	183.215					28.3423	0.0006	fold change	-3.24	55.0721	0.003	fold change	-4.15	41.5434	0.0227	fold change	-2.95	58.2574	0.0001	fold change	-3.41
Rin1	225870	Ras and Rab interactor 1	4 out of 5	183.051					39.5911	1.4e-05	fold change	4.33	40.8473	0.0002	fold change	3.14	58.0747	0.0002	fold change	3.95	44.5383	0.0003	fold change	2.71
C430049B03Rik	72575	RIKEN cDNA C430049B03 gene	4 out of 5	182.873					51.8667	3.9e-05	fold change	-6.05	48.2733	6.1e-05	fold change	-3.62	46.2727	1.8e-05	fold change	-3.23	36.4602	0.0005	fold change	-2.33
Plekho2	102595	pleckstrin homology domain containing, family O member 2	4 out of 5	182.844					34.7642	0.0001	fold change	3.82	56.3107	0.0018	fold change	4.26	40.5614	0.0067	fold change	2.9	51.2075	6.8e-05	fold change	3
Ctps	51797	cytidine 5'-triphosphate synthase	4 out of 5	182.709					38.9748	4.1e-06	fold change	4.27	43.8012	0.0006	fold change	3.32	56.7241	3.3e-05	fold change	3.86	43.2092	0.0007	fold change	2.65
Firre	103012	RIKEN cDNA 6720401G13 gene	4 out of 5	182.483					19.5893	0.0425	fold change	-2.48	59.9147	2.6e-05	fold change	-4.56	60.0702	9e-07	fold change	-4.11	42.9089	0.0006	fold change	-2.63
Cstb	13014	cystatin B	4 out of 5	182.28					29.5252	0.0222	fold change	3.34	52.2177	3.9e-05	fold change	3.92	48.3489	9.5e-05	fold change	3.35	52.1883	0.0003	fold change	3.06
Ccrl2	54199	chemokine (C-C motif) receptor-like 2	4 out of 5	181.977					43.6159	4.9e-05	fold change	4.88	50.1273	0.0016	fold change	3.76	48.962	0.0004	fold change	3.38	39.2721	0.0007	fold change	2.45
Mafk	17135	v-maf musculoaponeurotic fibrosarcoma oncogene family, protein K (avian)	4 out of 5	181.947					37.9377	0.0009	fold change	4.15	49.3004	0.0022	fold change	3.69	56.3793	9.6e-05	fold change	3.84	38.33	0.0002	fold change	2.41
Mia	12587	melanoma inhibitory activity 1	4 out of 5	181.744					35.6878	0.0161	fold change	-3.9	50.6201	0.0002	fold change	-3.8	50.8984	0.0025	fold change	-3.47	44.5383	0.0001	fold change	-2.71
Plk5	216166	polo-like kinase 5	4 out of 5	181.681					35.4421	0.0013	fold change	-3.88	50.1273	3.4e-05	fold change	-3.76	50.4546	0.0013	fold change	-3.45	45.6571	7.4e-05	fold change	-2.75
Gdf1	14559	growth differentiation factor 1	4 out of 5	181.58					33.8623	8.9e-05	fold change	-3.72	42.8101	0.0002	fold change	-3.27	52.5729	0.0002	fold change	-3.55	52.3352	3.6e-05	fold change	-3.07
H2-K1	14972	histocompatibility 2, K1, K region	4 out of 5	181.445					47.3122	0.0026	fold change	5.33	41.5621	0.0305	fold change	3.19	45.5228	0.0006	fold change	3.17	47.0482	3.7e-05	fold change	2.82
Cck	12424	cholecystokinin	4 out of 5	181.413					67.1177	0.0111	fold change	9.58	24.4792	0.0081	fold change	2.28	45.278	0.0045	fold change	3.16	44.5383	0.0016	fold change	2.71
Lcp2	16822	lymphocyte cytosolic protein 2	4 out of 5	181.325					39.7779	3.1e-05	fold change	4.35	50.1273	7.5e-05	fold change	3.76	34.2755	0.0005	fold change	2.58	57.1442	4.2e-05	fold change	3.35
Kcnip4	80334	Kv channel interacting protein 4	4 out of 5	181.267					46.6453	0.0014	fold change	-5.26	46.5051	0.0043	fold change	-3.5	40.5614	0.0005	fold change	-2.9	47.5552	4.3e-05	fold change	-2.84
Npnt	114249	nephronectin	4 out of 5	181.249					27.3309	0.0022	fold change	-3.15	54.0447	0.0004	fold change	-4.08	36.6911	9e-06	fold change	-2.7	63.1824	0.0002	fold change	-3.72
Slco4a1	108115	solute carrier organic anion transporter family, member 4a1	4 out of 5	181.24					39.7779	1.6e-06	fold change	4.35	36.2321	0.0002	fold change	2.89	51.8086	4.9e-05	fold change	3.52	53.4217	0.0001	fold change	3.14
3100002H09Rik	70249	RIKEN cDNA 3100002H09 gene	4 out of 5	181.199					77.3084	0.0022	fold change	14.5	42.1863	0.0011	fold change	3.24	34.518	0.0009	fold change	2.59	27.1866	0.0006	fold change	2
Tln2	70549	talin 2	4 out of 5	181.112					33.9367	0.0016	fold change	-3.73	42.8101	0.0005	fold change	-3.27	53.6067	0.0003	fold change	-3.63	50.7588	0.0002	fold change	-2.98
Cbr2	12409	carbonyl reductase 2	4 out of 5	181.089					26.9102	0.0171	fold change	-3.11	57.5699	0.0005	fold change	-4.37	42.4373	0.0015	fold change	-3.01	54.1712	0.0005	fold change	-3.17
Timeless	21853	timeless homolog (Drosophila)	4 out of 5	181.068					45.0361	0.0006	fold change	5.08	62.0409	2.7e-05	fold change	4.82	34.518	0.0001	fold change	2.59	39.473	0.0003	fold change	2.46
Tarm1	245126	T cell-interacting, activating receptor on myeloid cells 1	4 out of 5	181.055					82.0304	0.0002	fold change	19.5	34.3263	0.0141	fold change	2.78	32.338	0.0029	fold change	2.48	32.3606	0.0011	fold change	2.18
Mmp14	17387	matrix metallopeptidase 14 (membrane-inserted)	4 out of 5	180.917					41.2473	0.0202	fold change	4.54	37.1024	0.0013	fold change	2.94	51.8086	2.1e-06	fold change	3.52	50.7588	9.2e-05	fold change	2.98
Ppp1r14c	76142	protein phosphatase 1, regulatory (inhibitor) subunit 14c	4 out of 5	180.748					42.3212	0.0004	fold change	-4.69	51.5496	0.0001	fold change	-3.86	36.5321	0.0088	fold change	-2.69	50.3454	0.0002	fold change	-2.97
Hlf	217082	hepatic leukemia factor	4 out of 5	180.641					19.5893	0.0001	fold change	-2.48	40.5259	0.0021	fold change	-3.13	53.1152	0.0001	fold change	-3.59	67.4109	4.6e-05	fold change	-4.11
Ece2	107522	endothelin converting enzyme 2	4 out of 5	180.585					31.6532	0.0262	fold change	3.54	44.8616	0.0001	fold change	3.39	56.072	0.0011	fold change	3.82	47.9985	0.0003	fold change	2.86
Cysltr2	70086	cysteinyl leukotriene receptor 2	4 out of 5	180.368					44.7748	7.2e-05	fold change	5.05	53.6067	0.0013	fold change	4.05	28.9623	0.0054	fold change	2.32	53.024	0.0004	fold change	3.12
1700034G24Rik	67325	RIKEN cDNA 1700034G24 gene	4 out of 5	180.059					75.3591	0.0114	fold change	12.9	29.1445	0.0091	fold change	2.51	59.3394	0.0165	fold change	4.05	16.2163	0.0018	fold change	1.63
Ly6c2	100041546	lymphocyte antigen 6 complex, locus C2	4 out of 5	180.053					21.3887	0.006	fold change	2.63	55.8354	0.0013	fold change	4.21	53.6067	2e-06	fold change	3.63	49.2223	1.1e-05	fold change	2.92
Gpc3	14734	glypican 3	4 out of 5	180.004					14.8305	0.0001	fold change	-2.1	63.3553	0.0055	fold change	-5	52.7526	0.0021	fold change	-3.56	49.0658	0.0002	fold change	-2.91
Gm20559	330256	predicted gene, 20559	4 out of 5	179.891					36.0488	9.3e-06	fold change	3.93	53.6067	0.0004	fold change	4.05	45.9745	8.7e-05	fold change	3.21	44.2615	2.8e-05	fold change	2.7
H2-Q9	110558	histocompatibility 2, Q region locus 9	4 out of 5	179.806	84.73	0.0026	fold change	-1.22					24.4792	0.0207	fold change	2.28	30.3174	5e-05	fold change	2.38	40.2794	1.5e-06	fold change	2.5
Bcl2l1	12048	BCL2-like 1	4 out of 5	179.787					36.2605	7.2e-05	fold change	3.96	45.4335	0.0027	fold change	3.44	56.1741	0.0033	fold change	3.83	41.9192	0.0001	fold change	2.59
Dnah5	110082	dynein, axonemal, heavy chain 5	4 out of 5	179.716					26.0042	0.0183	fold change	-3.01	56.413	0.0002	fold change	-4.28	47.6281	0.0001	fold change	-3.31	49.6707	1.3e-05	fold change	-2.94
Slc17a6	140919	solute carrier family 17 (sodium-dependent inorganic phosphate cotransporter), member 6	4 out of 5	179.18					57.7134	0.0028	fold change	7.1	37.6296	0.0002	fold change	2.97	61.628	0.0297	fold change	4.25	22.2089	0.0003	fold change	1.83
Igf2bp2	319765	insulin-like growth factor 2 mRNA binding protein 2	4 out of 5	178.957					36.0488	7e-05	fold change	3.93	41.3579	0.0122	fold change	3.18	49.5378	0.0015	fold change	3.41	52.0124	0.0002	fold change	3.04
A930001A20Rik	77127	RIKEN cDNA A930001A20 gene	4 out of 5	178.924					62.5853	0.001	fold change	-8.15	40.2269	3.9e-05	fold change	-3.11	38.2825	0.0007	fold change	-2.78	37.8295	8.7e-05	fold change	-2.39
Egr2	13654	early growth response 2	4 out of 5	178.918					49.4849	2.6e-07	fold change	5.62	52.4538	0.0004	fold change	3.94	38.6497	0.0272	fold change	2.8	38.33	0.0018	fold change	2.41
Pltp	18830	phospholipid transfer protein	4 out of 5	178.851					24.8935	0.0009	fold change	-2.91	53.3601	0.0043	fold change	-4.03	48.962	0.0127	fold change	-3.38	51.6353	0.0007	fold change	-3.02
Nfkbie	18037	nuclear factor of kappa light polypeptide gene enhancer in B cells inhibitor, epsilon	4 out of 5	178.73					39.473	1.9e-06	fold change	4.32	44.4741	0.0011	fold change	3.35	36.9249	8.9e-05	fold change	2.71	57.8576	7.4e-05	fold change	3.4
Itga5	16402	integrin alpha 5 (fibronectin receptor alpha)	4 out of 5	178.638					29.4221	0.0017	fold change	3.33	49.5378	0.0038	fold change	3.71	59.1877	2.6e-06	fold change	4.04	40.4904	0.0001	fold change	2.51
Cd68	12514	CD68 antigen	4 out of 5	178.5					26.2844	0.0046	fold change	3.04	50.6201	0.0003	fold change	3.8	51.9249	0.0072	fold change	3.53	49.6707	0.0004	fold change	2.94
Psmb10	19171	proteasome (prosome, macropain) subunit, beta type 10	4 out of 5	178.499					41.2473	0.0013	fold change	4.54	48.5263	6.1e-06	fold change	3.64	39.3722	0.0018	fold change	2.83	49.353	4.1e-05	fold change	2.93
Ypel1	106369	yippee-like 1 (Drosophila)	4 out of 5	178.265					46.2265	0.0016	fold change	-5.21	40.2269	0.007	fold change	-3.11	51.321	2.7e-05	fold change	-3.5	40.4904	0.0004	fold change	-2.51
Cebpd	12609	CCAAT/enhancer binding protein (C/EBP), delta	4 out of 5	178.258					44.9487	0.0005	fold change	5.07	44.0094	0.0005	fold change	3.33	56.5854	0.003	fold change	3.85	32.7146	0.0014	fold change	2.19
Slc7a11	26570	solute carrier family 7 (cationic amino acid transporter, y+ system), member 11	4 out of 5	178.054					44.3251	0.0222	fold change	5	42.613	0.0074	fold change	3.26	45.278	0.0004	fold change	3.16	45.8379	0.0008	fold change	2.76
Vav1	22324	vav 1 oncogene	4 out of 5	177.989					38.1723	0.0001	fold change	4.17	50.2361	0.0014	fold change	3.77	30.3174	0.0013	fold change	2.38	59.2635	0.0004	fold change	3.47
Cflar	12633	CASP8 and FADD-like apoptosis regulator	4 out of 5	177.975					38.0781	6e-05	fold change	4.16	47.9736	1e-05	fold change	3.59	46.9528	0.0027	fold change	3.27	44.9705	0.0003	fold change	2.73
Ppm1l	242083	protein phosphatase 1 (formerly 2C)-like	4 out of 5	177.95					23.8063	0.0009	fold change	-2.82	49.8043	5.6e-05	fold change	-3.73	48.7045	0.0002	fold change	-3.37	55.6347	0.0001	fold change	-3.25
Tapbpl	213233	TAP binding protein-like	4 out of 5	177.826					33.3986	4.7e-06	fold change	3.69	43.5954	0.0074	fold change	3.31	54.4894	0.0004	fold change	3.69	46.3422	0.0002	fold change	2.78
Epha1	13835	Eph receptor A1	4 out of 5	177.745					26.0042	0.0002	fold change	-3.01	46.2959	0.0011	fold change	-3.49	56.3793	0.0005	fold change	-3.84	49.0658	0.0003	fold change	-2.91
Tnip3	414084	TNFAIP3 interacting protein 3	4 out of 5	177.493					71.9652	8.5e-06	fold change	11.4	42.613	0.0005	fold change	3.26	36.9249	6.1e-06	fold change	2.71	25.9896	0.0004	fold change	1.96
Ndnf	68169	neuron-derived neurotrophic factor	4 out of 5	177.468					35.4421	0.0002	fold change	-3.88	64.0115	0.0087	fold change	-5.11	36.3029	0.0007	fold change	-2.67	41.7115	0.0016	fold change	-2.58
Arxes1	76219	adipocyte-related X-chromosome expressed sequence 1	4 out of 5	177.362					36.5321	0.0161	fold change	-3.98	44.9705	0.0083	fold change	-3.4	55.1377	0.0077	fold change	-3.73	40.7219	4.6e-05	fold change	-2.52
Ass1	11898	argininosuccinate synthetase 1	4 out of 5	177.132					37.0579	0.0001	fold change	4.03	58.0747	0.0002	fold change	4.4	31.0174	0.0005	fold change	2.41	50.9824	0.0002	fold change	2.99
Cybrd1	73649	cytochrome b reductase 1	4 out of 5	177.124					34.0488	4.3e-05	fold change	-3.74	45.1675	0.0013	fold change	-3.41	46.2727	5.8e-05	fold change	-3.23	51.6353	9.1e-05	fold change	-3.02
A730049H05Rik	74516	RIKEN cDNA A730049H05 gene	4 out of 5	177.079					76.1649	4.7e-07	fold change	13.4	28.6845	0.001	fold change	2.49	40.4021	1.2e-05	fold change	2.89	31.8271	0.0002	fold change	2.16
Irf9	16391	interferon regulatory factor 9	4 out of 5	177.022					46.4585	0.0003	fold change	5.23	37.1024	0.0029	fold change	2.94	44.6026	6.5e-05	fold change	3.13	48.8587	1.3e-09	fold change	2.9
Speer4d	360220	spermatogenesis associated glutamate (E)-rich protein 4d	4 out of 5	176.992					53.2987	0.0132	fold change	6.26	31.9477	0.0011	fold change	2.65	46.0885	0.001	fold change	3.22	45.6571	0.0007	fold change	2.75
Art4	109978	ADP-ribosyltransferase 4	4 out of 5	176.98					30.1203	0.0014	fold change	-3.39	46.9052	0.0024	fold change	-3.53	49.1961	1.7e-05	fold change	-3.39	50.7588	0.0002	fold change	-2.98
Nrip3	78593	nuclear receptor interacting protein 3	4 out of 5	176.972					43.6159	0.0013	fold change	4.88	36.0769	0.001	fold change	2.88	60.8191	0.0001	fold change	4.17	36.4602	0.0002	fold change	2.33
Slit2	20563	slit homolog 2 (Drosophila)	4 out of 5	176.912					19.2396	0.0064	fold change	-2.45	48.1979	0.0005	fold change	-3.61	57.4627	0.0039	fold change	-3.9	52.0124	0.0001	fold change	-3.04
Il2rb	16185	interleukin 2 receptor, beta chain	4 out of 5	176.864					42.9089	1.7e-06	fold change	4.8	46.1574	0.0026	fold change	3.48	28.5343	0.0007	fold change	2.3	59.2635	5.7e-05	fold change	3.47
Ednrb	13618	endothelin receptor type B	4 out of 5	176.757					27.5176	0.0048	fold change	-3.16	43.5954	0.0003	fold change	-3.31	49.1961	1.1e-05	fold change	-3.39	56.4474	0.0001	fold change	-3.29
Scn5a	20271	sodium channel, voltage-gated, type V, alpha	4 out of 5	176.68					25.6301	0.0015	fold change	-2.98	48.7301	0.0127	fold change	-3.65	52.2471	4.8e-05	fold change	-3.54	50.0731	0.0003	fold change	-2.96
Crybg1	11630	absent in melanoma 1	4 out of 5	176.67					44.7748	4.1e-08	fold change	5.05	52.4538	9.7e-05	fold change	3.94	36.5321	3.4e-05	fold change	2.69	42.9089	0.0002	fold change	2.63
Asgr1	11889	asialoglycoprotein receptor 1	4 out of 5	176.469					39.6586	0.0136	fold change	-4.34	50.1273	0.0009	fold change	-3.76	55.1377	2.3e-05	fold change	-3.73	31.5453	0.0014	fold change	-2.15
1700024G13Rik	67085	RIKEN cDNA 1700024G13 gene	4 out of 5	176.299					36.9396	0.0199	fold change	-4.02	52.3352	0.0001	fold change	-3.93	48.962	0.0024	fold change	-3.38	38.0625	0.0002	fold change	-2.4
Tppp	72948	tubulin polymerization promoting protein	4 out of 5	176.261					31.4384	0.0015	fold change	-3.52	40.8473	0.0007	fold change	-3.14	49.8043	0.0001	fold change	-3.42	54.1712	0.0001	fold change	-3.17
A_52_P25357	NA		4 out of 5	176.055					54.8444	0.0043	fold change	-6.5	30.8522	0.0034	fold change	-2.59	53.3601	0.0002	fold change	-3.61	36.9987	6.3e-05	fold change	-2.36
Stmn1	16765	stathmin 1	4 out of 5	175.744					19.4088	0.0003	fold change	-2.46	56.62	0.0001	fold change	-4.3	49.8043	7.5e-06	fold change	-3.42	49.9112	0.0002	fold change	-2.95
Upk3a	22270	uroplakin 3A	4 out of 5	175.688					81.7408	0.0026	fold change	-19.3	26.6395	0.0003	fold change	-2.39	26.8168	3.5e-05	fold change	-2.23	40.4904	0.0002	fold change	-2.51
Plekhd1	217682	pleckstrin homology domain containing, family D (with coiled-coil domains) member 1	4 out of 5	175.673					34.454	0.0001	fold change	-3.78	50.731	0.0043	fold change	-3.81	41.2657	0.0117	fold change	-2.94	49.2223	0.0002	fold change	-2.92
1200016E24Rik	319202	RIKEN cDNA 1200016E24 gene	4 out of 5	175.279					48.0234	0.0046	fold change	5.43	48.9879	0.0002	fold change	3.67	54.0132	3.5e-05	fold change	3.65	24.255	0.0029	fold change	1.9
Bcl2a1c	12046	B cell leukemia/lymphoma 2 related protein A1c	4 out of 5	175.18					36.0488	0.0028	fold change	3.93	49.353	0.0098	fold change	3.7	40.9195	0.001	fold change	2.92	48.8587	0.0004	fold change	2.9
Pnpt1	71701	polyribonucleotide nucleotidyltransferase 1	4 out of 5	175.12					43.8427	8.9e-07	fold change	4.92	44.4741	0.0001	fold change	3.35	43.3099	0.0002	fold change	3.06	43.493	0.0001	fold change	2.66
2310043M15Rik	102633000		4 out of 5	175.075					81.5248	0.0004	fold change	19.2	24.6223	2.3e-05	fold change	2.29	33.4587	0.0008	fold change	2.54	35.4693	0.0009	fold change	2.29
Rps9	76846	ribosomal protein S9	4 out of 5	174.996					35.8259	2e-05	fold change	3.91	51.8667	0.0009	fold change	3.88	38.6497	0.0004	fold change	2.8	48.6538	0.0003	fold change	2.89
Apoc1	11812	apolipoprotein C-I	4 out of 5	174.776					28.543	0.0404	fold change	-3.26	40.5259	0.0011	fold change	-3.13	58.8491	0.0018	fold change	-4.01	46.8577	0.0008	fold change	-2.81
Sbno2	216161	strawberry notch homolog 2 (Drosophila)	4 out of 5	174.658					42.3212	0.0003	fold change	4.69	41.6365	0.0095	fold change	3.2	48.4754	3.4e-05	fold change	3.36	42.2247	0.0002	fold change	2.6
Pipox	19193	pipecolic acid oxidase	4 out of 5	174.409					55.5679	2.1e-06	fold change	-6.66	38.0938	0.0021	fold change	-3	45.278	0.0091	fold change	-3.16	35.4693	0.0002	fold change	-2.29
Smarca2	67155	SWI/SNF related, matrix associated, actin dependent regulator of chromatin, subfamily a, member 2	4 out of 5	173.967					28.4118	0.0352	fold change	-3.25	49.8043	0.0022	fold change	-3.73	44.9924	0.0011	fold change	-3.15	50.7588	0.0003	fold change	-2.98
Havcr2	171285	hepatitis A virus cellular receptor 2	4 out of 5	173.919					34.2755	0.0002	fold change	3.76	51.01	2.4e-05	fold change	3.83	36.0909	0.0002	fold change	2.66	52.5431	0.0002	fold change	3.08
Elf5	13711	E74-like factor 5	4 out of 5	173.786					22.7096	0.0243	fold change	-2.73	45.8379	0.0002	fold change	-3.46	48.962	3.4e-05	fold change	-3.38	56.2765	0.0002	fold change	-3.28
Rnf114	81018	ring finger protein 114	4 out of 5	173.783					37.7678	0.0003	fold change	4.13	36.9102	0.0129	fold change	2.93	52.2471	0.0019	fold change	3.54	46.8577	6.1e-05	fold change	2.81
Il10	16153	interleukin 10	4 out of 5	173.432					81.813	0.0028	fold change	19.4	28.4993	0.0075	fold change	2.48	26.1214	0.0002	fold change	2.2	36.9987	0.0003	fold change	2.36
Dgkg	110197	diacylglycerol kinase, gamma	4 out of 5	173.401					32.819	0.001	fold change	-3.65	35.2401	3e-05	fold change	-2.83	55.2694	3.5e-05	fold change	-3.74	50.0731	0.0004	fold change	-2.96
Mfap3l	71306	microfibrillar-associated protein 3-like	4 out of 5	172.55					31.4384	0.008	fold change	-3.52	40.0182	0.0011	fold change	-3.1	47.8249	3.2e-05	fold change	-3.32	53.268	9e-05	fold change	-3.13
H2-Bl	14963	histocompatibility 2, blastocyst	4 out of 5	172.439					36.1755	0.0003	fold change	3.95	39.5066	0.0074	fold change	3.07	46.4119	0.0001	fold change	3.24	50.3454	2.1e-05	fold change	2.97
5230400M03Rik	100502767	RIKEN cDNA 5230400M03 gene	4 out of 5	172.327					42.014	0.0198	fold change	4.64	47.1196	0.0183	fold change	3.54	51.9249	0.0003	fold change	3.53	31.2686	0.0006	fold change	2.14
Stfa2	20862	stefin A2	4 out of 5	172.297					22.1294	0.0072	fold change	2.69	50.731	0.0037	fold change	3.81	47.6281	0.002	fold change	3.31	51.8086	0.0002	fold change	3.03
Antxr1	69538	anthrax toxin receptor 1	4 out of 5	172.267					15.7532	0.0005	fold change	-2.18	51.2642	0.0003	fold change	-3.84	53.2374	2.8e-06	fold change	-3.6	52.0124	0.0004	fold change	-3.04
Pde5a	242202	phosphodiesterase 5A, cGMP-specific	4 out of 5	172.218					28.7914	0.0004	fold change	-3.28	46.9052	0.0002	fold change	-3.53	43.7392	0.0007	fold change	-3.08	52.7827	0.0004	fold change	-3.1
Egfl6	54156	EGF-like-domain, multiple 6	4 out of 5	172.209					19.4088	0.0009	fold change	-2.46	55.9365	0.0029	fold change	-4.22	46.9528	8.2e-05	fold change	-3.27	49.9112	0.0003	fold change	-2.95
Carhsp1	52502	calcium regulated heat stable protein 1	4 out of 5	172.149					29.4221	0.0251	fold change	3.33	46.5051	0.0023	fold change	3.5	46.5515	0.0024	fold change	3.25	49.6707	4.3e-05	fold change	-2.94
1500035N22Rik	70258	RIKEN cDNA 1500035N22 gene	4 out of 5	172.053					61.3422	0.0008	fold change	-7.91	33.7758	0.0039	fold change	-2.75	43.9051	0.0005	fold change	-3.09	33.0295	8.3e-05	fold change	-2.2
Gm11545	217122	predicted gene 11545	4 out of 5	172.032					54.8444	0.0002	fold change	-6.5	35.7567	0.0082	fold change	-2.86	37.6296	0.0036	fold change	-2.75	43.8012	0.0001	fold change	-2.67
[truncated: 4,150 more rows]

## Sheet: 2dpi KD Atlas
BSCE Knock Down Atlas results for SARS-CoV_2dpi mouse Lung 19 Bioset Meta-Signature
[truncated: 51 more rows]
