# Supplementary material for: Crowdsourcing temporal transcriptomic coronavirus host infection data: Resources, guide, and novel insights
Source: Biol Methods Protoc. 2023 Nov 14;8(1):bpad033. doi: 10.1093/biomethods/bpad033 (PMC10723038; doi:10.1093/biomethods/bpad033)
Supplement: bpad033_Supplementary_Data [file bpad033_supplementary_data.zip › Supplemental Table 8 - Gene Ontology correlations to the 5 Meta-signatures.xlsx]

## Sheet: Biogroups_2357
Supplemental Table 8 - Gene Ontology correlations to the 5 temporal meta-signatures. The BSCE Pathway Enrichment application was used to correlate and rank temporal meta-signature results to functional biogroup concepts derived from Gene Ontology (Consortium, 2004). Concepts with a minimum of 10 and a maximum of 750 genes were used, thereby eliminating minor concepts and those with little specifi…
Biogroup	0.5 dpi Biogroup Score	1 dpi Biogroup Score	2 dpi Biogroup Score	4 dpi Biogroup Score	7 dpi Biogroup Score	Average	Standard Deviation
regulation of cytokine production	75.2675	239.543	347.479	245.638	226.337	226.853	97.5229
innate immune response	57.825	242.692	307.45	255.683	208.853	214.501	94.4848
cell activation	92.622	157.622	253.981	162.979	259.706	185.382	70.8994
inflammatory response	67.0338	211.134	260.473	214.265	125.137	175.609	77.933
response to virus	32.3614	253.057	261.725	188.341	135.313	174.16	94.4847
positive regulation of immune response	74.5777	165.91	261.392	175.926	188.739	173.309	66.72
regulation of cell adhesion	102.278	177.102	228.518	165.103	190.438	172.688	46.0075
defense response to other organism	29.1855	227.811	259.535	178.291	142.258	167.416	89.4319
positive regulation of cytokine production	48.2945	185.644	254.981	176.687	162.98	165.718	74.6343
leukocyte activation	70.8044	140.094	224.04	144.053	246.632	165.125	70.8545
negative regulation of immune system process	82.8783	127.158	195.528	150.359	198.109	150.807	48.5059
defense response to virus	22.6191	219.471	222.455	154.765	117.786	147.419	82.6574
regulation of cell activation	76.5782	137.019	182.82	116.649	190.079	140.629	47.2122
positive regulation of programmed cell death	80.6981	183.446	200.494	132.801	102.943	140.076	51.2075
immune system development	69.1392	148.118	170.458	121.523	190.773	140.002	47.2605
hematopoietic or lymphoid organ development	68.4552	149.484	169.789	115.172	176.11	135.802	44.5203
hemopoiesis	70.7865	142.08	157.697	111.773	171.607	130.789	40.2479
regulation of proteolysis	73.5314	154.364	176.018	123.735	83.3014	122.19	44.2012
cellular response to DNA damage stimulus	70.7284	86.7567	69.2744	163.265	216.871	121.379	65.8639
lymphocyte activation	57.8183	105.123	148.822	88.3392	193.543	118.729	53.2013
response to molecule of bacterial origin	53.5761	142.57	172.242	120.444	92.1668	116.2	45.6985
regulation of protein transport	72.5026	124.39	129.857	119.821	118.042	112.923	23.0535
regulation of hemopoiesis	88.68	103.658	128.764	96.9891	137.079	111.034	20.8812
chemotaxis	80.3382	140.871	119.123	119.317	92.8249	110.495	23.9615
leukocyte migration	65.3749	134.411	131.466	115.84	105.15	110.449	27.8601
regulation of lymphocyte activation	46.6161	99.4031	133.229	92.1117	175.194	109.311	48.0552
regulation of inflammatory response	53.4004	120.936	152.507	116.614	95.5899	107.809	36.5971
leukocyte differentiation	52.4315	111.661	122.18	81.3197	141.836	101.885	35.2565
positive regulation of locomotion	130.372	150.812	173.598	156.264	-123.68	97.4733	124.587
positive regulation of cell motility	122.17	146.859	174.493	154.875	-120.08	95.6632	122.054
leukocyte chemotaxis	49.5809	109.171	112.437	106.166	96.7243	94.8158	25.9579
T cell activation	49.6766	84.3924	127.886	66.2223	143.518	94.3389	40.0879
positive regulation of cellular component movement	121.708	145.511	170.505	153.332	-126.953	92.8204	124.104
positive regulation of establishment of protein localization	61.1314	90.284	111.796	100.548	95.4288	91.8375	18.9233
positive regulation of leukocyte cell-cell adhesion	29.5933	88.9841	102.155	74.4146	134.259	85.8811	38.4534
adaptive immune response	21.5349	74.7727	117.505	82.4406	131.28	85.5067	42.8256
cell proliferation	50.0532	80.8055	108.556	99.9421	84.4862	84.7685	22.4555
regulation of protein secretion	47.084	99.52	109.011	86.7094	76.7789	83.8207	23.9194
cytokine activity	19.2915	115.102	123.258	92.0834	69.1889	83.7846	41.7737
negative regulation of cell adhesion	47.1884	76.8199	111.661	83.1402	84.3922	80.6404	23.0014
external side of plasma membrane	38.0474	71.7839	100.233	92.1901	95.3629	79.5234	25.5948
protein heterodimerization activity	77.7885	91.193	71.3624	65.5009	86.1525	78.3995	10.4887
regulation of apoptotic signaling pathway	55.3428	96.695	100.522	71.2206	67.5821	78.2724	19.5204
neutrophil migration	33.1812	100.156	97.8066	92.1335	65.7078	77.797	28.4717
apoptotic signaling pathway	51.1003	82.8736	98.9932	75.833	78.1321	77.3864	17.2547
positive regulation of secretion	53.0569	86.6491	106.453	76.218	64.0482	77.2851	20.6266
negative regulation of viral process	20.7206	112.073	108.813	82.5401	51.4024	75.1098	38.9796
regulation of leukocyte mediated cytotoxicity	26.0428	52.8795	95.8996	100.433	95.1773	74.0864	33.0632
import into cell	49.7956	65.9513	110.21	82.0878	59.5989	73.5287	23.63
negative regulation of viral life cycle	16.3787	105.005	103.293	83.7194	50.4384	71.7668	37.9613
activation of immune response	27.8332	68.7601	121.828	67.0565	73.1544	71.7265	33.427
regulation of reactive oxygen species metabolic process	35.667	80.1894	104.854	84.8826	50.3171	71.182	27.8357
regulation of cell cycle phase transition	35.4174	37.7394	28.3911	111.731	141.602	70.9762	52.0373
regulation of viral process	35.5306	98.0199	91.674	77.817	51.4669	70.9017	26.6624
lymphocyte differentiation	40.0041	68.0506	82.9894	44.808	117.391	70.6486	31.4274
regulation of mitotic cell cycle phase transition	29.3552	38.2299	28.4745	113.081	140.27	69.8819	52.8663
immune response-regulating signaling pathway	29.382	79.1346	106.801	55.6032	75.6617	69.3166	28.8297
antigen processing and presentation	15.5186	45.9115	109.896	91.5356	80.7963	68.7316	37.7904
chromosome segregation	13.7839	-27.3609	9.06362	154.391	191.524	68.2804	97.7598
response to radiation	54.6457	73.359	41.7567	82.5736	86.6732	67.8017	19.083
regulation of viral life cycle	23.8813	94.4889	93.7614	76.2123	47.135	67.0958	30.8645
peptidase activity	33.3318	44.9383	96.1347	85.1936	73.5518	66.6301	26.6568
endocytosis	37.5728	57.8184	98.1096	79.4884	53.2386	65.2455	23.7066
regulation of myeloid cell differentiation	61.5293	61.8135	71.3701	57.5213	72.9773	65.0423	6.7516
nucleoside binding	56.4013	67.5297	64.9747	61.0287	66.0278	63.1924	4.49525
guanyl nucleotide binding	54.147	71.0752	68.5055	58.8902	60.1022	62.544	7.03819
cell division	35.9462	-99.259	-51.0523	179.796	240.074	61.1009	145.813
regulation of chemotaxis	59.586	56.2369	70.2897	67.1084	49.7645	60.5971	8.27229
cytokine production	19.0153	70.7029	84.5397	57.5385	68.945	60.1483	24.9121
regulation of peptidyl-tyrosine phosphorylation	44.2561	66.9117	78.7405	54.4793	55.568	59.9911	13.2001
cell activation involved in immune response	30.71	50.7972	86.488	53.906	77.3441	59.849	22.2601
response to wounding	41.0844	71.0431	68.9389	67.0662	50.0887	59.6443	13.2965
leukocyte activation involved in immune response	29.1911	51.6366	85.0497	52.5303	78.7088	59.4233	22.6427
regulation of cysteine-type endopeptidase activity	30.5474	87.8519	83.0793	41.3011	52.614	59.0787	25.3761
nuclear division	9.19622	-28.8778	6.28156	130.945	176.179	58.7448	89.2873
nuclear chromosome	55.0927	-66.7231	26.474	106.693	168.488	58.0049	88.2281
myeloid cell differentiation	35.2847	67.0783	58.0834	60.6974	67.3738	57.7035	13.1635
negative regulation of leukocyte cell-cell adhesion	18.6175	53.3249	85.9807	59.4922	69.4586	57.3748	24.9365
antigen processing and presentation of peptide antigen	20.6164	32.0453	85.5999	77.2437	70.1495	57.131	28.9271
regulation of protein serine/threonine kinase activity	71.9558	120.265	96.7919	81.2731	-84.948	57.0675	81.4676
immune response-activating signal transduction	22.9661	63.8414	89.6471	44.4393	62.1583	56.6104	24.7718
regulation of mitotic cell cycle	60.3964	-77.4387	-52.3792	156.565	195.352	56.4992	121.555
regulation of endocytosis	43.2287	52.4695	72.5014	66.6633	47.5295	56.4785	12.5716
regulation of viral genome replication	20.6145	82.5988	76.3506	63.9675	38.0264	56.3116	26.267
ubiquitin-like protein ligase binding	42.2791	62.1265	60.7301	66.1385	49.8263	56.2201	9.8594
nuclear chromosome segregation	8.84412	-21.1723	5.42431	120.294	158.409	54.3598	79.6006
regulation of I-kappaB kinase/NF-kappaB signaling	45.8816	69.8428	72.4744	38.6321	43.2066	54.0075	15.8971
activation of innate immune response	9.04634	65.5679	97.8458	57.8287	37.1813	53.494	33.0657
lymphocyte migration	20.7764	58.026	61.0398	56.3682	68.0411	52.8503	18.4779
regulation of intracellular transport	43.1472	59.5691	55.1077	46.6548	58.953	52.6864	7.41417
positive regulation of reactive oxygen species metabolic process	29.2705	59.1524	76.8372	60.8864	32.7771	51.7847	20.2047
defense response to bacterium	10.8602	59.5547	86.9139	58.2972	42.2109	51.5674	27.8526
kinetochore	9.04435	-19.3314	6.06603	110.157	139.243	49.0358	70.6982
positive regulation of cellular protein localization	35.7076	52.7059	50.1216	58.941	46.2506	48.7453	8.62753
regulation of cytokine biosynthetic process	16.9709	62.7503	64.6096	39.6822	58.7257	48.5477	20.2421
G-protein coupled receptor binding	40.6288	53.0602	60.3652	50.8489	35.8926	48.1591	9.84147
sister chromatid segregation	10.828	-16.8901	4.76194	101.442	135.303	47.0889	66.962
interspecies interaction between organisms	32.7884	57.9808	58.8275	51.5665	32.2793	46.6885	13.2241
regulation of extrinsic apoptotic signaling pathway	34.9171	61.5418	49.9835	44.6463	41.77	46.5717	9.97917
DNA repair	31.2547	-39.0028	-17.2548	102.28	151.963	45.8479	80.3733
peptide binding	39.3918	32.5023	52.3234	61.3088	43.2131	45.7479	11.2656
regulation of vasculature development	62.3229	86.206	93.3578	68.0549	-81.2814	45.732	72.1324
response to ionizing radiation	37.8955	44.3639	30.2474	53.2564	60.1362	45.1799	11.8915
negative regulation of apoptotic signaling pathway	38.5851	52.9497	47.8157	44.2057	39.0794	44.5271	6.05895
cytokine binding	16.091	50.6005	60.2779	53.9606	41.2856	44.4431	17.2703
positive regulation of apoptotic signaling pathway	30.9503	57.7135	59.2292	36.9766	34.8481	43.9435	13.4476
mitotic nuclear division	9.90947	-18.8186	2.89537	92.5458	131.581	43.6226	64.8544
endoplasmic reticulum membrane	-35.3994	63.672	81.2393	57.2493	50.7501	43.5023	45.5464
regulation of defense response to virus	16.5434	51.2364	70.2906	40.1252	36.8602	43.0111	19.7391
kinase regulator activity	36.7065	49.8004	40.1378	40.7688	42.5036	41.9834	4.85034
mitotic sister chromatid segregation	8.13932	-13.4035	2.87963	90.7095	119.069	41.4788	59.282
regulation of lymphocyte migration	19.833	39.1805	47.9309	44.3968	54.8843	41.2451	13.2609
positive regulation of cysteine-type endopeptidase activity	19.2239	64.6825	57.1977	26.7266	36.6177	40.8897	19.4955
double-stranded RNA binding	23.6266	50.9471	53.6961	41.7058	34.0568	40.8065	12.3541
chromatin binding	64.7372	45.9351	-37.8907	49.7751	80.4829	40.6079	45.9529
secretion	43.0405	74.022	78.4244	60.3884	-53.4363	40.4878	54.2863
regulation of CD4-positive, alpha-beta T cell activation	18.6225	48.7997	61.1617	35.3951	37.6503	40.3258	15.878
regulation of angiogenesis	55.1518	69.2862	82.3831	59.1743	-65.4281	40.1134	59.9297
regulation of cellular protein localization	64.1011	75.0426	57.4932	73.5657	-70.6271	39.9151	62.209
regulation of neuron death	46.1446	80.0047	79.1274	52.6742	-58.647	39.8608	57.1421
positive regulation of cell cycle	39.7507	-57.3206	-35.1608	118.544	133.008	39.7643	86.5158
antigen processing and presentation of endogenous antigen	13.1563	25.4578	63.0578	53.4272	43.2232	39.6645	20.3337
negative regulation of transport	60.5616	72.8556	88.4715	57.0961	-81.4897	39.499	68.7432
integrin binding	18.9175	39.4809	59.6447	47.6427	31.5758	39.4523	15.4801
negative regulation of hemopoiesis	31.358	30.808	41.2942	28.9151	62.3539	38.9458	13.9452
adaptive immune response based on somatic recombination of immune receptors built from immunoglobulin superfamily domains	11.934	32.3496	56.1699	45.72	48.5291	38.9405	17.3749
enzyme inhibitor activity	-28.7382	52.6843	72.491	64.9898	32.0668	38.6987	40.6831
regulation of reactive oxygen species biosynthetic process	12.4046	40.853	61.7924	41.969	34.227	38.2492	17.7413
leukocyte mediated immunity	16.3249	27.1022	54.034	47.7828	45.4711	38.143	15.7883
B cell activation	28.5745	41.3353	46.6203	24.882	49.1494	38.1123	10.8467
midbody	8.24272	30.9809	16.6612	59.6801	71.7363	37.4602	27.3716
establishment of protein localization to organelle	34.9891	40.8649	27.2792	44.6451	38.6864	37.2929	6.60182
regulation of NIK/NF-kappaB signaling	22.6819	50.0551	60.6714	27.4547	24.9191	37.1564	17.1225
regulation of response to DNA damage stimulus	20.309	38.1638	29.2074	49.0106	48.3871	37.0156	12.3954
regulation of cell cycle G1/S phase transition	23.9606	33.4381	33.4823	39.7711	54.3873	37.0079	11.237
regulation of protein catabolic process	41.1244	64.8332	70.5115	55.1248	-46.6083	36.9971	48.0458
extrinsic apoptotic signaling pathway	28.0619	43.1353	44.8634	34.438	33.7147	36.8427	7.01065
regulation of G1/S transition of mitotic cell cycle	21.7113	34.3221	34.3652	40.4859	53.2471	36.8263	11.4436
cellular extravasation	21.3705	50.5452	44.2805	36.6403	30.3574	36.6388	11.4495
cell cycle phase transition	-20.0129	27.9771	21.0713	70.8892	81.1818	36.2213	40.8751
spindle	23.0534	-39.183	-15.5561	86.8337	125.402	36.11	69.0196
secretion by cell	29.4417	63.4456	78.9221	54.7814	-46.5694	36.0043	49.5203
cell-substrate adhesion	38.3346	33.9829	40.4656	35.3126	25.3421	34.6876	5.80757
nuclear transport	24.9599	43.3974	21.3661	36.3171	46.8704	34.5822	11.1688
negative regulation of mitotic cell cycle phase transition	14.0232	16.2358	17.9639	54.2752	69.1686	34.3333	25.5888
membrane microdomain	42.3954	66.0893	79.0992	58.6921	-74.9341	34.2684	62.4702
membrane raft	42.3954	66.0893	79.0992	58.6921	-74.9341	34.2684	62.4702
regulation of translation	36.5219	40.1018	35.9932	33.0272	24.6706	34.0629	5.82085
reproductive structure development	41.3829	76.7983	61.1445	52.6348	-62.2679	33.9385	55.3122
peptide secretion	13.6657	37.4831	44.769	39.9357	32.7268	33.716	12.0212
antigen processing and presentation of peptide antigen via MHC class I	16.2651	26.3205	41.1472	40.9331	42.9735	33.5279	11.748
regulation of JAK-STAT cascade	12.1326	53.8032	48.9081	27.7549	24.7179	33.4633	17.4379
reproductive system development	41.0867	76.1403	60.5857	52.1173	-63.3974	33.3065	55.5538
acute inflammatory response	24.7094	37.6603	45.2757	41.5912	17.2737	33.3021	11.8513
protein kinase regulator activity	26.2638	33.0961	33.6786	36.5637	34.3995	32.8004	3.88285
regulation of actin polymerization or depolymerization	21.4378	31.6369	30.3704	31.8416	48.5299	32.7633	9.80685
negative regulation of tumor necrosis factor superfamily cytokine production	13.0542	18.8901	50.5252	39.9617	40.5869	32.6036	15.8847
wound healing	26.7091	49.6067	59.2948	62.3792	-35.5101	32.496	40.5039
leukocyte homeostasis	25.0879	32.3257	36.9375	28.6176	38.6644	32.3266	5.64764
nucleobase-containing compound transport	8.13969	31.8628	26.7505	44.8366	48.1463	31.9472	15.9871
protein secretion	15.033	32.1993	41.5861	36.7484	33.8525	31.8838	10.0713
cysteine-type peptidase activity	18.5604	29.5358	43.2346	27.9765	39.1576	31.693	9.74498
RNA localization	8.5721	25.2923	24.2296	47.1329	52.8659	31.6186	18.1515
positive regulation of protein serine/threonine kinase activity	40.1744	77.4151	54.7608	44.774	-59.2598	31.5729	52.7684
ruffle	29.0574	39.3793	24.972	28.1664	35.8596	31.487	5.93258
regulation of T cell migration	12.8557	29.164	36.5616	36.959	41.8627	31.4806	11.3564
protein-DNA complex assembly	12.946	22.8892	7.92954	45.0706	68.2696	31.421	25.0505
peptide antigen binding	9.71163	17.9982	51.2599	44.1967	33.8329	31.3999	17.4219
regulation of neutrophil migration	26.8937	38.1716	42.5819	29.124	19.7287	31.3	9.11793
negative regulation of establishment of protein localization	21.6548	33.7914	39.1999	28.7817	32.0843	31.1024	6.48859
helicase activity	22.695	23.5476	19.7869	42.143	46.1797	30.8705	12.2958
mononuclear cell proliferation	13.4148	34.7719	52.6202	16.3483	35.9959	30.6302	16.0456
antigen processing and presentation of exogenous antigen	11.0366	30.1554	39.4719	35.9699	36.2852	30.5838	11.4323
positive regulation of nitric oxide metabolic process	9.71482	35.7233	46.4915	33.6577	27.1528	30.548	13.5665
lymphocyte proliferation	13.4937	34.9753	52.964	14.9367	36.2427	30.5225	16.5005
Golgi membrane	44.4887	40.0913	27.5545	21.5082	18.4351	30.4155	11.4317
positive regulation of reactive oxygen species biosynthetic process	10.3168	35.9848	46.962	31.9831	26.8306	30.4155	13.4543
positive regulation of lymphocyte migration	10.7581	27.5335	38.1951	34.2521	40.2714	30.202	11.9046
regulation of protein localization to nucleus	27.2458	40.7178	27.0158	27.7968	27.6266	30.0806	5.95435
chromatin	63.5036	-61.0456	-36.4357	70.896	113.331	30.0499	74.9033
RNA transport	8.36787	28.6376	25.5961	40.9806	46.5679	30.03	14.8683
cellular response to drug	29.8282	70.1003	46.4516	41.9799	-38.2574	30.0205	40.8696
nuclease activity	9.32771	25.0889	23.2676	45.93	46.2728	29.9774	15.9323
proteasome complex	6.31834	5.27372	41.2139	69.9104	26.6879	29.8809	26.9337
response to oxidative stress	43.4824	67.975	50.0461	43.573	-55.7267	29.87	48.8849
establishment of RNA localization	8.29977	28.2908	25.2702	40.511	46.0574	29.6858	14.6971
negative regulation of leukocyte apoptotic process	9.00297	36.1288	34.1998	35.9281	32.199	29.4917	11.5624
positive regulation of neuron death	23.9429	32.2514	41.8238	29.2925	20.0791	29.4779	8.35347
mitotic cell cycle phase transition	-20.9654	25.6209	16.9676	58.0411	66.8196	29.2968	35.0928
response to dsRNA	9.64233	54.4698	49.9169	20.754	11.5701	29.2706	21.4031
defense response to Gram-positive bacterium	-8.26859	36.475	52.8193	31.5011	31.0218	28.7097	22.4839
centrosome	28.2093	-66.2485	-47.3494	82.0911	146.628	28.6661	88.8209
positive regulation of NIK/NF-kappaB signaling	12.109	39.9644	46.5584	25.6459	18.1526	28.486	14.5036
regulation of lymphocyte chemotaxis	11.2159	31.1796	33.1112	31.3369	35.4663	28.462	9.79479
viral process	30.7812	27.3525	37.3456	25.7505	20.5656	28.3591	6.22856
peptide biosynthetic process	37.6989	17.5491	20.0367	42.9637	23.3132	28.3123	11.3147
translation	35.7411	17.4546	21.3204	41.7412	24.7776	28.207	10.1826
positive regulation of CD4-positive, alpha-beta T cell activation	9.59776	39.4095	42.3815	21.4082	27.8846	28.1363	13.4073
regulation of intrinsic apoptotic signaling pathway	22.6739	29.2639	38.2528	27.3701	22.4781	28.0078	6.44154
T cell migration	17.5789	28.2874	31.8418	22.5	39.13	27.8676	8.32886
positive regulation of leukocyte apoptotic process	17.5162	34.5833	36.7075	23.7264	25.3532	27.5773	7.96001
negative regulation of extrinsic apoptotic signaling pathway	28.0641	34.8349	22.4813	26.2771	26.0739	27.5463	4.55042
ribonucleoprotein complex biogenesis	47.802	16.1514	-13.0356	36.0973	48.8074	27.1645	26.0358
immune response-activating cell surface receptor signaling pathway	18.5027	28.3663	34.5341	14.0825	40.0006	27.0972	10.8012
positive regulation of T cell migration	8.85204	23.3374	33.3809	31.9548	36.7475	26.8545	11.2131
regulation of DNA biosynthetic process	11.6342	18.4326	19.1263	44.6243	40.3144	26.8264	14.6564
condensed chromosome kinetochore	2.09406	-6.30077	2.28873	57.2837	78.5839	26.7899	38.4632
vesicle organization	21.6449	42.619	25.9772	24.8858	18.6583	26.757	9.3198
regulation of smooth muscle cell proliferation	28.3299	53.4028	55.4437	52.8416	-56.2958	26.7444	47.7325
regulation of protein import	19.0513	38.8039	26.6814	24.3261	23.6048	26.4935	7.41638
peptidase inhibitor activity	-16.9636	36.6637	45.8019	47.6025	18.383	26.2975	26.8139
nucleotidyltransferase activity	-13.3455	24.7012	26.8777	48.7287	44.4538	26.2832	24.5319
regulation of JNK cascade	31.8916	55.741	57.9605	25.8644	-42.1002	25.8714	40.5533
negative regulation of secretion	23.419	46.5029	59.3295	32.863	-32.9293	25.837	35.5581
endopeptidase inhibitor activity	-14.3729	34.8648	43.9573	47.1107	17.4158	25.7951	25.2495
regulation of nucleocytoplasmic transport	19.4092	34.9743	23.6111	21.7642	28.5007	25.6519	6.19018
replication fork	7.40858	-15.0269	5.83027	50.879	78.1932	25.4568	38.0042
dendritic cell differentiation	4.69446	35.235	30.9447	27.9322	27.4633	25.2539	11.9033
regulation of body fluid levels	38.4999	45.0544	46.9943	35.1251	-39.833	25.1681	36.6534
development of primary sexual characteristics	11.7596	39.0746	26.7487	26.9018	21.1304	25.123	9.937
meiotic cell cycle	4.8653	-17.9763	-4.60307	57.1371	84.8888	24.8624	44.0116
regulation of sequestering of calcium ion	14.8623	27.7511	26.9487	25.1691	29.3559	24.8174	5.76576
positive regulation of extrinsic apoptotic signaling pathway	14.1772	32.1248	32.8251	24.1011	20.7635	24.7983	7.86892
MHC protein binding	7.12863	21.797	27.8336	36.5996	28.6772	24.4072	10.9999
cellular response to virus	9.0143	30.7244	37.6375	31.5954	12.8857	24.3715	12.6125
CD4-positive, alpha-beta T cell activation	20.2684	27.7139	24.0586	20.5113	29.0681	24.324	4.03278
gonad development	11.9627	37.8183	25.5628	25.7564	19.9786	24.2158	9.45131
positive regulation of neutrophil migration	22.5377	32.301	30.4086	20.7117	15.0039	24.1926	7.13569
cytoplasmic ribonucleoprotein granule	24.4727	30.0863	18.0863	24.0956	23.9473	24.1376	4.24722
eosinophil migration	6.45621	24.9748	29.0517	33.9668	25.1785	23.9256	10.4278
phosphoprotein binding	19.9187	26.9512	26.9277	18.5585	27.0131	23.8738	4.25873
ribonucleoprotein granule	26.6412	30.3411	17.0758	22.7163	22.5704	23.869	4.96827
histone binding	19.1958	24.1103	11.8169	20.3235	43.7151	23.8323	11.9748
positive regulation of STAT cascade	7.29256	29.5155	35.8143	21.1521	25.0199	23.7589	10.7004
microtubule organizing center	37.3827	-91.0498	-72.4565	88.9915	155.893	23.7522	105.284
ribonucleoprotein complex binding	20.2108	15.2549	23.5476	35.3961	23.6923	23.6203	7.42098
protein import	18.7415	30.9284	11.3474	28.6213	28.2615	23.58	8.2822
response to antineoplastic agent	19.0123	28.4689	19.7378	28.2353	21.9758	23.486	4.57516
mitotic spindle	6.9643	-18.5608	-9.34378	56.3765	81.8955	23.4664	43.6238
hydrolase activity, acting on carbon-nitrogen (but not peptide) bonds	9.66391	30.365	28.1503	27.0175	21.6017	23.3597	8.30766
regulation of cellular protein catabolic process	28.2122	40.3661	47.3299	31.7785	-31.3975	23.2578	31.4504
leukocyte mediated cytotoxicity	9.74154	24.2339	26.051	26.2607	29.9815	23.2537	7.83692
cell-matrix adhesion	27.762	18.7048	26.7986	22.7299	20.2715	23.2534	3.96078
positive regulation of protein import	20.8159	26.8383	23.6305	22.19	21.879	23.0707	2.33389
mRNA binding	33.4196	23.3975	20.1925	19.689	18.0665	22.953	6.16238
establishment of organelle localization	19.1778	-40.8095	31.1512	52.2963	52.5481	22.8728	38.3536
macrophage activation	6.65509	19.6561	36.0064	31.3303	20.3939	22.8084	11.4402
regulation of actin filament organization	36.7391	-54.5184	37.603	40.1049	54.0251	22.7907	43.7779
negative regulation of secretion by cell	22.644	43.4637	51.7157	29.6663	-33.6443	22.7691	33.527
hydrolase activity, acting on carbon-nitrogen (but not peptide) bonds, in cyclic amidines	12.5456	24.7871	23.1372	27.4597	24.1693	22.4198	5.74632
cell killing	-8.76974	28.0848	27.7114	28.6452	34.8991	22.1141	17.5136
lymphocyte homeostasis	20.6781	17.3014	21.7604	17.9522	32.6551	22.0694	6.20028
leukocyte adhesion to vascular endothelial cell	15.6477	28.8025	23.2251	19.1526	23.5055	22.0667	4.96181
Fc receptor signaling pathway	14.4186	19.4197	26.8142	28.3294	20.7165	21.9397	5.67897
cytokine secretion	6.74897	29.0651	32.1057	24.7196	16.8847	21.9048	10.2244
metaphase plate congression	-2.68976	5.31787	5.71206	48.9677	52.1678	21.8951	26.4125
ribosome biogenesis	24.89	7.31249	11.3473	29.7424	34.9459	21.6476	11.8793
positive regulation of protein localization to nucleus	21.8899	24.7468	22.3661	20.2901	18.8135	21.6213	2.23892
microtubule cytoskeleton organization involved in mitosis	8.40356	-13.1022	-8.53881	51.153	70.0378	21.5907	37.1024
Golgi stack	12.695	24.8458	23.4123	28.6425	18.2109	21.5613	6.20874
response to unfolded protein	7.41428	16.7183	51.5792	24.9775	7.08143	21.5541	18.344
growth factor activity	6.77026	26.5935	32.0584	24.4672	17.7954	21.537	9.70711
regeneration	17.4045	18.398	19.1703	29.4109	22.9875	21.4742	4.91463
establishment of chromosome localization	-2.01399	5.21007	5.64877	46.1354	50.2054	21.0371	24.9968
serine/threonine protein kinase complex	20.1345	17.4249	13.3872	24.5106	29.6386	21.0192	6.2935
RNA phosphodiester bond hydrolysis	-9.81333	25.1394	26.3865	31.0637	32.0437	20.964	17.456
placenta development	34.7235	40.2998	30.1638	26.9726	-27.5073	20.9305	27.5381
amino acid transport	19.726	24.5469	29.7886	16.0266	13.7217	20.7619	6.49744
mRNA transport	7.6409	22.0901	15.6386	24.3817	33.756	20.7015	9.77375
MHC class I protein complex	12.4213	6.80661	29.7069	29.9773	24.2663	20.6357	10.5054
ubiquitin-protein transferase activity	45.9146	81.7873	63.5373	-47.5094	-41.1348	20.519	60.5771
regulation of tumor necrosis factor secretion	3.52007	23.0484	27.1914	24.9584	23.3394	20.4115	9.58498
regulation of cell cycle G2/M phase transition	11.8302	-12.7873	-7.0291	49.2012	60.6946	20.3819	33.0921
protein kinase complex	19.5684	18.3205	12.7485	23.4031	27.5731	20.3227	5.56785
negative regulation of protein serine/threonine kinase activity	28.0254	42.1058	44.8969	25.8892	-39.3914	20.3052	34.4038
regulation of exocytosis	24.1136	37.3037	35.229	23.1857	-18.3203	20.3023	22.5078
regulation of response to endoplasmic reticulum stress	13.2095	22.1134	36.3114	18.8516	11.0226	20.3017	9.97619
negative regulation of intrinsic apoptotic signaling pathway	9.89783	24.55	31.5097	24.0607	11.2873	20.2611	9.31785
inclusion body	17.1578	22.3646	25.5114	20.0908	16.1035	20.2456	3.83844
regulation of regulated secretory pathway	19.9452	24.7877	26.7267	16.3509	13.0873	20.1796	5.68144
regulation of cytokine production involved in inflammatory response	13.995	20.6071	26.8879	22.2136	16.6814	20.077	4.99388
negative regulation of CD4-positive, alpha-beta T cell activation	8.33584	23.3321	30.2369	18.9872	18.4995	19.8783	7.98676
humoral immune response	-19.865	28.6577	35.1457	35.525	19.2857	19.7498	23.1019
positive regulation of response to DNA damage stimulus	12.5739	23.9039	18.7309	26.1601	17.2219	19.7181	5.41447
Golgi cisterna	11.8167	19.1136	22.0898	30.7923	14.5823	19.6789	7.37276
inflammatory response to antigenic stimulus	11.7443	19.3133	21.5675	22.7023	22.8886	19.6432	4.63935
protein N-terminus binding	35.9809	15.1404	16.4365	12.8448	17.5147	19.5835	9.33018
mitotic metaphase plate congression	2.22303	4.84045	5.17571	42.4636	42.7544	19.4914	21.1345
gland morphogenesis	30.1741	32.865	32.962	25.4162	-24.2149	19.4405	24.5955
cyclin-dependent protein serine/threonine kinase regulator activity	8.00486	14.3558	13.9259	29.4327	31.1112	19.3661	10.2842
regulation of epidermis development	14.2989	26.8867	20.7285	21.6006	12.0978	19.1225	5.95012
kinase inhibitor activity	10.6332	24.55	28.098	17.2245	14.817	19.0645	7.14506
microtubule	44.2362	-69.7025	-53.3349	71.705	102.052	18.9912	76.5063
spindle pole	8.3876	-9.90806	-5.13338	42.3956	58.8815	18.9247	30.2844
natural killer cell activation	7.03627	33.6896	26.394	10.4574	16.914	18.8983	11.0777
female gamete generation	7.24931	12.9916	13.6538	30.687	29.4206	18.8005	10.5799
development of primary male sexual characteristics	12.549	25.7627	19.6547	20.4956	15.4312	18.7786	5.06229
macrophage migration	9.27211	20.5228	22.1448	20.2009	21.4163	18.7114	5.33162
cyclin-dependent protein kinase holoenzyme complex	18.2205	10.6881	6.73037	25.5444	32.294	18.6955	10.4802
programmed necrotic cell death	11.9479	23.7183	22.7758	15.0624	19.8799	18.6769	5.04992
response to reactive oxygen species	23.8131	35.8371	33.8114	26.3822	-26.5845	18.6519	25.7773
chemokine binding	10.0442	20.6244	22.9124	20.2304	19.3867	18.6396	4.97912
nucleoside metabolic process	7.35829	19.6884	15.2928	27.3595	22.828	18.5054	7.63314
nuclear outer membrane-endoplasmic reticulum membrane network	-35.7004	-65.3775	81.3927	59.2381	52.7603	18.4626	64.734
cell cycle G1/S phase transition	-17.7261	24.5882	17.7459	31.5305	36.0161	18.4309	21.3691
regulation of response to wounding	25.8068	36.1278	30.1806	32.8118	-32.9512	18.3951	28.9507
meiotic chromosome segregation	-2.48845	-9.19073	-3.47563	45.7335	60.9986	18.3155	32.5494
positive regulation of cell growth	29.7886	23.3237	25.8868	35.9789	-23.6391	18.2678	23.9072
cell-cell adhesion	43.012	67.8938	79.4582	-51.2477	-47.8004	18.2632	63.2785
intrinsic apoptotic signaling pathway by p53 class mediator	21.5721	12.6754	15.42	20.7679	20.778	18.2427	3.96395
nuclear pore	3.50166	18.3615	4.25993	21.4295	43.5523	18.221	16.3061
antimicrobial humoral response	11.4925	27.0626	20.2387	20.0785	12.0198	18.1784	6.50795
nucleoside phosphate catabolic process	9.88971	7.90458	17.207	25.8534	29.8941	18.1498	9.63531
hemostasis	15.8512	16.0513	25.4531	20.3348	12.9805	18.1342	4.86108
regulation of myoblast fusion	4.66182	24.4732	23.7419	16.4079	21.1969	18.0963	8.14688
cellular ion homeostasis	48.581	88.4591	96.2825	-71.7884	-72.2748	17.8519	84.0226
transcriptional repressor activity, RNA polymerase II proximal promoter sequence-specific DNA binding	-13.3226	33.4967	23.5196	22.4341	22.3364	17.6928	17.9563
nucleus organization	7.70332	24.1798	13.0058	25.4861	17.9461	17.6642	7.49389
magnesium ion binding	22.5593	31.7646	-24.8731	27.5856	31.0507	17.6174	24.0303
myeloid cell homeostasis	24.7916	30.6679	27.5496	-28.2276	33.023	17.5609	25.7852
G1/S transition of mitotic cell cycle	-17.8734	24.8466	17.9473	29.296	33.5413	17.5516	20.6271
regulation of gene expression, epigenetic	16.5181	20.7207	13.2933	16.1415	20.7334	17.4814	3.21451
ubiquitin-like protein binding	14.4822	15.9896	26.8818	17.285	12.2406	17.3758	5.63553
antigen binding	12.652	7.20564	25.1253	19.5838	21.7348	17.2603	7.23897
regulation of extrinsic apoptotic signaling pathway via death domain receptors	7.2349	24.5723	23.6282	20.0021	10.5911	17.2057	7.85023
condensed chromosome outer kinetochore	-2.04786	-3.9368	1.57819	39.0229	51.408	17.2049	26.0178
proteasome regulatory particle	52.8667	96.1369	104.14	-86.5113	-81.6096	17.0046	94.3145
cellular chemical homeostasis	14.1662	14.4413	23.7985	18.8194	13.1943	16.8839	4.43064
blood coagulation	14.524	16.62	12.6836	21.066	19.1786	16.8145	3.39166
kinase activator activity	6.13792	17.1354	17.7331	22.5091	20.508	16.8047	6.34441
deaminase activity	14.0632	14.3312	23.6228	18.6672	13.0868	16.7543	4.39886
coagulation	14.8435	18.4732	23.5388	16.2016	10.4537	16.7022	4.81209
negative regulation of reactive oxygen species metabolic process	6.20616	22.2176	24.8007	16.6505	13.3337	16.6418	7.37402
cysteine-type endopeptidase activity involved in apoptotic process	23.0277	22.4036	39.6676	16.5397	-18.6104	16.6057	21.4877
positive regulation of cellular protein catabolic process	19.0933	11.8624	18.6082	15.7104	17.7274	16.6003	2.94774
protein complex involved in cell adhesion	15.5027	25.6588	35.1704	24.6073	-18.0477	16.5783	20.5712
regulation of epithelial cell apoptotic process	-7.48175	21.6456	17.9502	22.1744	28.415	16.5407	13.9451
actin filament	13.8959	16.6418	18.9289	12.2242	20.5115	16.4405	3.42994
regulation of release of sequestered calcium ion into cytosol	15.837	13.4256	14.381	18.2912	20.167	16.4204	2.7841
blastocyst development	-2.17731	-9.49541	-3.93118	42.9634	54.7127	16.4144	30.0105
meiosis I	19.2883	13.9092	2.56	15.3852	30.7764	16.3838	10.171
spliceosomal complex	7.47851	19.4793	18.2661	17.9616	18.7159	16.3803	5.00893
regulation of NLRP3 inflammasome complex assembly	14.5696	20.9789	23.2612	10.3034	11.5104	16.1247	5.74652
extrinsic apoptotic signaling pathway in absence of ligand	5.23526	11.0395	15.3575	26.4334	22.3498	16.0831	8.51527
preribosome	9.18836	21.0579	24.4345	13.9828	11.7163	16.076	6.43257
protein kinase inhibitor activity	-12.0769	21.5139	-5.58584	20.7255	55.4139	15.9981	26.7416
centrosome cycle	18.6324	-16.6581	-10.4979	38.3305	49.8572	15.9328	29.2428
positive regulation of cell cycle phase transition	9.2525	9.00992	15.2448	21.7338	23.8947	15.8272	6.89228
nucleotide catabolic process	6.30666	10.4116	13.2802	8.33056	40.3913	15.7441	14.018
positive T cell selection	11.4246	19.6593	17.4157	14.7039	15.0453	15.6498	3.09462
development of primary female sexual characteristics	5.9902	-16.6209	-5.41668	38.066	56.2032	15.6444	30.5187
mitotic spindle organization	12.0796	11.4852	21.4529	22.3103	10.7076	15.6071	5.7564
lipoprotein particle	23.1769	18.2958	13.0152	17.2595	6.28001	15.6055	6.34378
translation factor activity, RNA binding	11.5128	14.7001	11.7346	20.866	18.7664	15.516	4.18864
response to fungus	18.6917	14.1064	20.5411	12.0076	12.2207	15.5135	3.88882
regulation of ERBB signaling pathway	6.62142	16.3436	9.1119	8.91358	36.2842	15.4549	12.2035
immunological synapse	-18.4267	-21.5615	28.171	42.6614	46.124	15.3936	33.0176
carbohydrate derivative catabolic process	19.9001	19.4835	14.8666	7.81924	14.8364	15.3812	4.87325
regulation of extrinsic apoptotic signaling pathway in absence of ligand	12.8381	17.2434	9.62202	18.0894	18.7842	15.3154	3.93689
positive regulation of cyclin-dependent protein kinase activity	10.8596	20.2153	13.9675	13.4042	17.9753	15.2844	3.75509
negative regulation of mRNA catabolic process	39.416	19.9247	14.4643	-14.1555	16.5767	15.2452	19.1892
heat shock protein binding	24.4354	11.1528	18.1721	11.3408	11.0944	15.2391	5.96339
mitochondrial membrane organization	22.0808	27.3689	30.0418	21.1692	-24.8815	15.1558	22.6818
regulation of ubiquitin-dependent protein catabolic process	-14.8568	25.5095	29.8849	18.3454	16.6494	15.1065	17.5876
negative regulation of cysteine-type endopeptidase activity	7.4627	24.7222	18.4331	14.2756	10.5519	15.0891	6.77104
organelle fusion	10.2781	-13.4419	8.91982	35.5566	34.0631	15.0751	20.3356
signal transduction in response to DNA damage	-7.30998	15.2707	27.1039	24.1511	16.0847	15.0601	13.502
detection of biotic stimulus	13.8731	37.0118	-23.901	19.1772	29.0407	15.0404	23.5248
regulation of organelle assembly	7.71473	23.0901	16.9961	14.0653	12.642	14.9017	5.6766
regulation of bone remodeling	2.78042	20.8272	20.7503	18.9457	10.8466	14.83	7.89011
cytokine production involved in immune response	-25.0142	-62.0573	40.6119	62.2012	58.228	14.7939	55.4331
organelle localization	8.80048	15.5562	14.2251	-6.37058	41.3879	14.7198	17.2625
T cell selection	-1.3939	6.58263	14.2531	40.5567	12.8134	14.5624	15.7888
proteasome core complex	15.9645	-16.513	-10.3582	36.6737	47.0096	14.5553	27.975
positive regulation of mitotic cell cycle phase transition	11.4642	15.761	23.7715	10.3284	11.4329	14.5516	5.55795
regulation of T-helper 17 type immune response	3.66572	14.2813	20.0958	11.0745	23.5814	14.5397	7.79325
interferon-gamma production	20.0418	8.02376	16.9496	14.0984	13.301	14.4829	4.47914
integrin complex	-6.3708	8.84698	5.45224	28.8088	35.4291	14.4333	17.2638
regulation of centrosome cycle	41.022	76.652	60.1622	-53.5979	-52.0831	14.4311	62.6936
proximal promoter sequence-specific DNA binding	6.38026	10.0513	17.5023	24.0208	13.6589	14.3227	6.8178
ubiquitin conjugating enzyme activity	10.1138	14.0666	13.0076	17.5085	16.8163	14.3026	2.99478
ER to Golgi vesicle-mediated transport	10.2027	24.8542	11.5666	10.0482	14.6902	14.2724	6.20236
positive regulation of organelle assembly	-2.03553	22.2606	19.6909	17.8414	13.4033	14.2321	9.65148
transferase activity, transferring pentosyl groups	8.00574	17.2879	20.8889	10.5534	14.1496	14.1771	5.14643
positive regulation of epithelial cell apoptotic process	-6.42717	14.126	34.9149	20.9609	6.68774	14.0525	15.4647
cellular response to topologically incorrect protein	10.6077	3.56255	6.92411	21.912	26.9315	13.9876	10.0042
DNA helicase activity	-9.2053	16.8765	20.7486	19.191	22.1321	13.9486	13.0898
peptidase activator activity	3.16204	8.96004	17.7745	22.7082	17.1365	13.9482	7.79047
regulation of interleukin-8 secretion	12.992	14.8977	13.3106	15.2721	13.1264	13.9198	1.0778
negative regulation of cytokine production involved in inflammatory response	6.48851	8.92775	12.1396	15.2381	26.3722	13.8332	7.7472
actin polymerization or depolymerization	10.3459	19.9235	18.7722	8.97242	11.0839	13.8196	5.11938
execution phase of apoptosis	6.80396	-9.14919	3.66456	31.1984	36.4404	13.7916	19.3237
negative regulation of cell cycle G2/M phase transition	5.04085	15.285	15.1671	14.0939	19.1253	13.7424	5.22555
positive regulation of myoblast fusion	5.94806	-17.4542	4.92799	32.8829	42.3574	13.7324	23.9627
negative regulation of chromosome organization	6.1322	0	21.4888	31.2452	9.60776	13.6948	12.552
regulation of response to oxidative stress	13.879	24.2401	27.2325	26.4925	-23.5354	13.6617	21.473
positive regulation of response to endoplasmic reticulum stress	12.8331	18.0281	18.8965	10.0112	8.32988	13.6198	4.71435
negative regulation of gene expression, epigenetic	18.9698	10.7172	10.539	12.6451	14.9654	13.5673	3.51021
positive regulation of interleukin-6 secretion	6.54917	18.8894	19.9427	13.5651	8.46482	13.4822	6.00465
signal transduction involved in cell cycle checkpoint	7.16863	5.62863	6.00123	23.2723	25.1307	13.4403	9.8619
signal transduction involved in DNA damage checkpoint	7.16863	5.62863	6.00123	23.2723	25.1307	13.4403	9.8619
MCM complex	7.60712	-5.94015	3.31775	26.1734	36.0343	13.4385	17.2098
enzyme activator activity	72.4094	-77.3507	-51.97	50.836	73.0919	13.4033	72.3803
negative regulation of cell cycle G1/S phase transition	-13.7173	13.8121	21.1284	18.6284	26.9501	13.3604	15.8602
endoplasmic reticulum unfolded protein response	-2.21281	11.5858	28.2468	20.0966	9.05569	13.3544	11.5237
regulation of cellular response to oxidative stress	11.0831	23.748	26.8185	26.3859	-21.2997	13.3472	20.4034
disordered domain specific binding	16.7577	14.0374	7.37882	16.3922	11.9254	13.2983	3.84093
RNA polymerase II proximal promoter sequence-specific DNA binding	40.3865	75.0178	56.672	-53.6052	-52.0781	13.2786	61.5924
antimicrobial humoral immune response mediated by antimicrobial peptide	-10.5148	24.2425	21.6812	21.4274	9.53475	13.2742	14.4686
serine hydrolase activity	-17.8355	12.5014	36.7871	20.6182	14.2565	13.2655	19.8505
positive regulation of tumor necrosis factor secretion	-2.27666	17.7276	17.1231	17.874	15.4347	13.1766	8.69274
regulation of chromosome separation	-4.01727	-10.3467	-3.63075	37.3397	46.3413	13.1373	26.5293
negative regulation of G1/S transition of mitotic cell cycle	-11.7087	12.2343	19.7872	19.5615	25.3952	13.0539	14.6104
transcription factor activity, RNA polymerase II proximal promoter sequence-specific DNA binding	26.3506	73.3381	59.8832	-47.9625	-46.4573	13.0304	57.5946
cellular defense response	5.36552	18.822	13.7408	9.03058	17.7712	12.946	5.72792
regulation of membrane permeability	21.0415	10.3406	18.6518	6.98654	7.5654	12.9172	6.50661
natural killer cell mediated cytotoxicity	8.71504	17.8214	9.79095	13.1602	15.0826	12.914	3.74935
cell cycle DNA replication	-3.43573	1.94579	2.14746	29.0096	34.7249	12.8784	17.5948
core promoter binding	25.4018	19.4489	9.39706	4.49352	5.51195	12.8507	9.17463
sister chromatid cohesion	6.7065	-10.4579	-2.75313	32.6627	38.0518	12.842	21.5182
regulation of phospholipid metabolic process	15.2447	21.4447	23.8029	16.5599	-13.4296	12.7245	15.0322
intrinsic component of endoplasmic reticulum membrane	-8.64432	19.065	22.2121	14.5687	16.1619	12.6727	12.2683
chromatin assembly	11.3126	-20.0053	-9.06521	30.1679	50.7253	12.627	28.7068
serine-type peptidase activity	-18.0654	11.3292	35.4148	21.0958	13.3182	12.6185	19.5907
cell redox homeostasis	8.92709	16.2679	12.2889	18.4906	7.11185	12.6173	4.79212
CD8-positive, alpha-beta T cell activation	8.34758	6.9553	20.3478	11.9265	15.4633	12.6081	5.44578
chemoattractant activity	11.4258	11.5751	12.3465	18.1677	9.3719	12.5774	3.31326
vesicle fusion	5.91114	16.2844	18.444	13.9574	8.27582	12.5745	5.31519
core promoter sequence-specific DNA binding	25.1641	17.9103	8.90871	5.66802	5.16433	12.5631	8.70367
ubiquitinyl hydrolase activity	8.21326	14.9032	16.578	9.11699	13.9678	12.5559	3.68665
site of double-strand break	6.39664	3.54873	2.06951	19.4559	31.2547	12.5451	12.5128
site of DNA damage	5.76898	-5.07204	2.6911	23.3313	35.8043	12.5047	16.6636
positive regulation of endothelial cell apoptotic process	5.81098	18.9578	17.8696	9.4822	9.68327	12.3608	5.74942
regulation of protein localization to cell surface	16.313	14.5776	9.27028	8.70265	12.6287	12.2984	3.29846
regulation of calcium ion transmembrane transport	13.8266	19.4537	25.2017	-17.8185	20.7598	12.2847	17.3108
divalent inorganic cation homeostasis	38.4211	71.6778	77.2065	-61.939	-63.9695	12.2794	70.2662
response to amyloid-beta	2.81855	6.40401	20.913	20.1097	11.0137	12.2518	8.08515
chaperone binding	23.2226	-13.1902	13.682	17.7735	19.7385	12.2453	14.6308
protein-containing complex disassembly	15.8442	14.2903	-9.99273	18.3705	22.6701	12.2364	12.8244
bone resorption	11.7414	8.10704	10.7425	10.9301	19.5687	12.2179	4.33003
L-alpha-amino acid transmembrane transport	11.9138	12.8222	17.0657	10.1496	9.06014	12.2023	3.0906
tissue homeostasis	14.8377	27.2241	21.9959	17.5596	-20.7329	12.1769	18.9864
platelet activation	16.4007	9.57067	12.7224	10.1523	11.9741	12.164	2.69582
thiol-dependent ubiquitinyl hydrolase activity	8.29054	15.0405	16.727	8.20141	12.4211	12.1361	3.86857
response to topologically incorrect protein	8.93427	-19.5237	51.0834	28.9503	-8.86148	12.1166	28.518
epithelial cell apoptotic process	-6.65957	13.8974	22.1636	19.0765	11.6459	12.0248	11.2392
NIK/NF-kappaB signaling	5.98881	14.3534	19.9485	8.43224	11.3587	12.0163	5.43119
negative regulation of mitotic sister chromatid separation	1.23265	3.83384	-0.899647	22.6142	33.1562	11.9874	15.077
clathrin binding	9.74821	9.07224	17.5236	12.9471	10.4326	11.9448	3.4457
RNA polymerase II core promoter sequence-specific DNA binding	15.2601	21.0438	11.6776	5.72093	5.96398	11.9333	6.48769
maintenance of protein location	18.9851	-17.5425	17.1562	24.5906	16.453	11.9285	16.7814
extracellular vesicle	-19.1311	13.7616	24.1574	28.8997	11.5826	11.854	18.7465
nucleosome	13.1725	-7.92932	-3.34564	12.8649	44.4349	11.8395	20.5346
kinesin complex	5.07471	-13.3902	-11.8548	32.143	47.135	11.8216	26.9338
regulation of endothelial cell apoptotic process	12.1653	20.7211	25.5699	16.9222	-16.4219	11.7913	16.523
RNA phosphodiester bond hydrolysis, exonucleolytic	5.33451	16.3911	12.6901	16.4171	8.0919	11.7849	4.96837
translation initiation factor activity	12.0127	11.4633	11.2129	17.742	6.4539	11.777	4.01214
male gamete generation	-16.1976	38.9478	-24.3697	33.1143	26.9364	11.6862	29.633
tRNA binding	7.10521	15.6816	18.8002	12.054	4.70696	11.6696	5.83954
proteasome regulatory particle, base subcomplex	6.78834	11.2979	17.091	10.5556	12.2941	11.6054	3.70699
activation of cysteine-type endopeptidase activity	18.6225	5.67405	4.7957	14.5247	13.9875	11.5209	6.01983
ATP-dependent helicase activity	-1.10139	11.1305	17.5007	17.1318	12.9139	11.5151	7.56067
positive regulation of macrophage migration	11.329	15.6647	31.0581	16.4338	-16.9321	11.5107	17.5544
response to temperature stimulus	11.5992	13.9688	8.88294	11.9804	11.0266	11.4916	1.83087
P-body	3.89049	15.9077	12.5161	15.7079	9.14241	11.4329	5.04002
G-protein coupled purinergic nucleotide receptor signaling pathway	14.7505	17.1299	8.61852	6.07842	10.3196	11.3794	4.50773
negative regulation of extrinsic apoptotic signaling pathway in absence of ligand	4.78307	-10.9406	7.90413	24.6577	29.9427	11.2694	16.3907
regulation of double-strand break repair	10.4538	11.226	13.1749	12.9822	8.34539	11.2365	1.98597
negative regulation of extrinsic apoptotic signaling pathway via death domain receptors	-18.2619	22.7193	20.5988	20.022	10.686	11.1528	17.0815
modification of morphology or physiology of other organism	15.9628	8.31105	5.74114	11.5153	14.1312	11.1323	4.16827
RNA polymerase complex	2.89326	6.62592	18.6556	17.3088	10.1548	11.1277	6.78038
cellular response to amyloid-beta	8.59948	-15.1884	9.96368	24.7162	27.3561	11.0894	16.9432
positive regulation of DNA biosynthetic process	4.54187	10.8214	16.394	9.11955	14.5688	11.0891	4.66547
T-helper 17 cell differentiation	2.09782	6.85591	13.5986	19.2927	13.4673	11.0625	6.67105
snoRNA binding	82.1999	123.196	128.918	-124.342	-154.759	11.0425	139.064
negative regulation of cell proliferation	8.28706	16.8931	14.0332	10.2152	5.27515	10.9407	4.60056
cytokine biosynthetic process	37.1227	-66.2237	78.8551	-59.0663	63.8236	10.9023	68.8291
lysosome	9.75256	14.7219	9.52219	8.93771	11.5516	10.8972	2.35036
cellular senescence	28.3942	-55.8349	-58.9732	64.0934	76.7907	10.894	64.8324
nuclear envelope	14.2472	23.5084	19.5483	16.2236	-19.1196	10.8816	17.1354
regulation of neurological system process	8.41059	10.2135	16.929	9.53602	9.26179	10.8702	3.44807
iron ion import	13.839	15.3127	25.8797	13.1172	-13.9003	10.8497	14.7687
positive regulation of ubiquitin-dependent protein catabolic process	-7.13702	12.7333	21.1539	17.6586	9.60698	10.8031	10.9675
defense response to Gram-negative bacterium	3.53439	9.91058	18.2225	11.177	11.1361	10.7961	5.21846
positive regulation of cytokine production involved in inflammatory response	15.0849	8.57443	13.7307	12.754	3.48567	10.726	4.72211
ribosome binding	1.51162	17.0149	17.0303	9.68947	8.34826	10.7189	6.53696
inflammasome complex	4.02266	13.086	20.3379	8.39305	7.49692	10.6673	6.2997
regulation of RIG-I signaling pathway	-9.63911	-12.5045	1.69014	32.0939	41.6674	10.6616	24.7486
DNA biosynthetic process	4.82713	12.0439	17.0031	6.89429	12.3671	10.6271	4.8286
cysteine-type endopeptidase regulator activity involved in apoptotic process	9.89874	9.54816	12.9341	12.0902	8.49102	10.5924	1.85165
superoxide metabolic process	21.712	-29.3998	22.9077	11.9023	25.7102	10.5665	22.9399
SH3 domain binding	9.2217	7.50234	12.9835	15.1956	7.9064	10.5619	3.37432
opsonin binding	12.6166	12.9556	11.7905	7.48205	7.86271	10.5415	2.65659
positive regulation of regulated secretory pathway	13.0288	-30.3669	27.6561	21.4211	20.7818	10.5042	23.4298
mitochondrial outer membrane	9.29892	12.033	9.91138	13.8429	7.29845	10.4769	2.5279
mitotic cell cycle arrest	4.55821	11.1622	15.2551	13.2399	8.03605	10.4503	4.24027
positive regulation of response to oxidative stress	4.99358	15.0089	13.5338	11.8198	6.81059	10.4333	4.33551
purinergic nucleotide receptor signaling pathway	12.493	-5.51889	-8.89291	21.5836	32.4016	10.4133	17.6008
mitotic DNA damage checkpoint	8.16935	-19.7145	12.6239	29.3976	21.4833	10.3919	18.712
positive regulation of chromosome organization	-23.083	39.3936	31.6861	17.763	-13.8661	10.3787	27.6491
autophagy	10.5092	16.921	9.08829	6.53609	8.79487	10.3699	3.92932
regulation of podosome assembly	4.26319	6.88386	9.96625	12.2585	18.452	10.3648	5.44276
T cell mediated cytotoxicity	13.7238	28.6159	14.369	11.8502	-16.8407	10.3437	16.6039
extrinsic component of cytoplasmic side of plasma membrane	-3.62351	2.34222	2.31674	22.4203	28.259	10.3429	14.0565
attachment of spindle microtubules to kinetochore	49.1446	-83.0844	82.0347	-64.695	67.845	10.249	77.9601
vacuole	12.1866	16.4273	10.8997	6.04727	5.6652	10.2452	4.50043
gene silencing	3.04762	5.07291	11.3236	14.2579	17.4765	10.2357	6.08511
RNA phosphodiester bond hydrolysis, endonucleolytic	12.6972	23.1829	-15.4493	11.7917	18.8782	10.2201	15.0874
positive regulation of plasma membrane bounded cell projection assembly	9.1775	21.2035	20.2051	15.7152	-15.314	10.1974	15.03
female sex differentiation	1.7108	8.58834	14.0216	12.7688	13.5626	10.1304	5.17567
positive regulation of interleukin-8 secretion	5.87621	10.0842	-3.6375	20.5488	17.7072	10.1158	9.66443
mitotic spindle midzone	9.95098	10.0916	16.6552	6.50325	7.23051	10.0863	4.00507
regulation of T-helper 17 cell differentiation	9.59776	2.30342	4.29027	16.0393	17.6634	9.97883	6.84103
ATP-dependent DNA helicase activity	12.0564	-27.104	16.0306	23.9499	24.8592	9.95842	21.405
regulation of chromatin organization	11.7589	21.7739	16.2204	8.59686	-8.64156	9.94169	11.5095
skeletal muscle cell differentiation	4.92209	10.8313	13.7694	12.3558	7.43045	9.86181	3.63117
regulation of defense response to bacterium	4.02368	8.34524	17.7327	11.3525	7.82521	9.85586	5.11626
hepatocyte apoptotic process	43.0749	54.1553	60.3831	-57.4325	-50.9116	9.85386	58.8204
response to peptide	16.8594	8.22864	7.93739	8.15503	7.93231	9.82255	3.93588
positive regulation of protein localization to cell surface	9.93032	16.9472	7.27514	7.23441	7.53837	9.78508	4.15842
regulation of membrane lipid distribution	10.9528	10.2774	6.5031	12.9402	8.07943	9.7506	2.51176
p53 binding	4.32423	7.46965	8.79147	13.7469	14.369	9.74026	4.26814
RNA export from nucleus	6.05249	1.23684	1.33049	16.723	23.1505	9.69866	9.81346
small nuclear ribonucleoprotein complex	16.9921	-14.6723	7.15034	20.2567	18.5821	9.66179	14.5259
methylation	-5.81256	-24.4205	-21.1067	46.0511	53.548	9.65185	37.4097
cytoskeleton-dependent cytokinesis	12.2755	15.5642	16.75	10.9591	-7.44169	9.62143	9.82493
ERBB signaling pathway	5.87166	9.69398	5.61232	9.29036	17.5179	9.59725	4.81145
regulation of fibroblast apoptotic process	12.2598	-28.1343	20.943	15.1877	27.6761	9.58644	21.8951
endosomal transport	6.45502	-7.69206	17.9339	16.3369	14.8537	9.57749	10.6224
regulation of substrate adhesion-dependent cell spreading	30.721	51.9032	-30.9017	-37.6871	33.7587	9.55883	40.9138
extrinsic component of membrane	16.0715	5.4851	4.38931	9.70946	11.7967	9.49041	4.7629
positive regulation of vascular smooth muscle cell proliferation	5.53817	12.3736	9.46238	10.4192	9.43569	9.44581	2.48944
regulation of cellular senescence	10.4846	18.8244	15.9065	9.74908	-7.89648	9.41362	10.3877
keratinocyte differentiation	48.332	-36.6368	-48.3756	52.2659	31.3117	9.37943	48.1942
peptide metabolic process	53.2777	55.7054	57.602	-61.2128	-58.5339	9.36767	63.2338
plasma membrane protein complex	7.53655	7.71553	8.69062	13.5818	9.29711	9.36431	2.46498
maintenance of protein localization in organelle	6.35557	7.77783	11.2601	13.5376	7.64117	9.31445	2.98062
aminoacyl-tRNA synthetase multienzyme complex	4.98405	11.3623	14.7625	9.2423	6.11304	9.29284	3.96483
positive regulation of protein polyubiquitination	7.18805	5.47223	8.50903	17.4415	7.73391	9.26895	4.70292
oxidoreductase activity, acting on a sulfur group of donors	38.0645	59.4283	63.5547	-48.3289	-66.4459	9.25453	61.9321
response to toxic substance	5.66653	7.87372	9.23297	12.8351	10.3854	9.19874	2.68628
Golgi-associated vesicle membrane	17.248	14.7632	16.9144	9.02416	-12.2636	9.13722	12.409
regulation of p38MAPK cascade	2.8159	15.7673	16.4438	17.934	-7.48899	9.09439	11.0805
ovulation cycle	6.32493	-15.9287	7.10955	21.7361	25.9362	9.03561	16.4408
chromosome, telomeric region	9.9196	15.352	7.58653	4.70589	7.35059	8.98293	4.01094
positive regulation of podosome assembly	6.01275	6.71993	4.98765	14.452	12.6952	8.97349	4.2894
signal sequence binding	3.39534	9.02539	12.1848	13.819	6.05446	8.89578	4.28369
regulation of macrophage apoptotic process	8.33172	14.6699	10.2606	3.9338	6.90729	8.82066	4.00214
ovulation cycle process	5.63365	7.0234	7.40111	10.6539	13.149	8.7722	3.06128
positive regulation of T-helper 17 type immune response	5.63365	7.0234	7.40111	10.6539	13.149	8.7722	3.06128
signal transduction involved in mitotic cell cycle checkpoint	5.24401	1.39	1.48832	13.4912	22.1007	8.74284	8.94306
signal transduction involved in mitotic DNA damage checkpoint	5.38153	9.00305	9.34817	9.08955	10.5832	8.68111	1.95069
spliceosomal snRNP complex	5.46891	-3.58624	1.24489	23.5023	16.6104	8.64805	11.1651
promoter-specific chromatin binding	3.9154	8.27075	9.14786	11.3711	10.5291	8.64684	2.90445
mitochondrial large ribosomal subunit	9.04029	10.6242	9.0638	8.40049	6.02521	8.6308	1.67115
adenosine deaminase activity	28.3502	52.4201	66.5301	-56.1233	-48.1246	8.61048	57.1685
phosphate ion binding	10.0194	9.26269	10.7605	8.50564	4.3889	8.58742	2.49315
cell adhesion molecule binding	34.7718	-46.2102	-24.1364	36.7401	41.5928	8.55162	40.7467
positive regulation of transcription regulatory region DNA binding	-19.8741	35.1261	36.3585	34.1836	-43.0497	8.54887	37.4404
response to light stimulus	12.8809	14.6954	13.3659	19.5987	-17.8025	8.5477	14.9687
rhythmic process	18.5765	13.0407	11.3965	-9.30952	9.02229	8.54529	10.5828
positive regulation of protein localization to membrane	6.625	-1.35083	6.52504	15.8865	14.9949	8.53613	7.09212
positive regulation of intrinsic apoptotic signaling pathway	7.22455	7.52916	14.8222	6.47858	6.52774	8.51644	3.55365
blastocyst growth	10.0295	7.87857	6.49159	8.30272	9.8688	8.51423	1.4723
regulation of hepatocyte proliferation	3.92764	7.20314	6.37312	11.8681	13.0945	8.4933	3.85892
cell aging	37.7426	-11.3533	-10.8918	10.8645	16.0788	8.48815	20.5448
response to hydroxyurea	8.147	-9.87268	-7.66204	19.0115	32.7828	8.48132	18.0211
ribonucleoprotein complex assembly	6.61947	-8.52698	-1.84354	17.3975	28.6926	8.46781	14.8942
positive regulation of cell cycle G2/M phase transition	5.69356	22.069	8.09825	3.2777	3.17034	8.46177	7.87123
damaged DNA binding	-3.29495	7.85526	14.0446	12.8418	10.8562	8.46056	6.97627
cis-Golgi network	6.085	11.2857	9.28442	6.5381	9.04967	8.44858	2.14159
NADPH oxidase complex	6.085	11.2857	9.28442	6.5381	9.04967	8.44858	2.14159
cell trailing edge	6.41187	7.27959	5.18867	16.9614	6.38802	8.44592	4.81809
uropod	8.83758	9.0532	5.1595	10.8962	8.27144	8.44357	2.08308
disulfide oxidoreductase activity	21.3419	35.2578	55.5331	-29.9892	-40.0422	8.42028	41.6255
positive regulation of lamellipodium organization	4.28138	11.3492	9.47906	9.17003	7.60965	8.37787	2.64767
regulation of neurotransmitter levels	11.2864	16.192	17.0433	7.07662	-9.96261	8.32714	10.9848
regulation of neuronal action potential	12.4749	12.8298	11.5272	8.02186	-3.28584	8.31357	6.75779
response to heat	-5.49504	-5.2208	2.53647	21.0371	28.4066	8.25287	15.5951
regulation of fatty acid transport	65.1809	88.2514	77.0913	-95.7648	-93.6225	8.22725	94.3101
mitotic G2/M transition checkpoint	16.5851	-21.483	20.814	12.5774	12.5774	8.2142	16.9471
response to hormone	9.186	15.7424	15.1827	20.6812	-19.7279	8.21288	16.1429
mitochondrial transport	14.2741	6.77756	9.65639	5.02736	5.21605	8.19029	3.87324
response to stilbenoid	7.53617	4.11201	11.5996	12.4303	5.26282	8.18819	3.71591
negative regulation of ERBB signaling pathway	-5.43947	13.0623	15.4735	11.3117	6.49492	8.18058	8.29411
complement binding	3.94368	10.3246	10.2593	7.19083	9.14349	8.17239	2.68216
regulation of chemokine (C-X-C motif) ligand 2 production	5.04777	11.9332	10.5058	7.12673	6.11359	8.14541	2.94449
regulation of circadian sleep/wake cycle	6.37085	9.66831	7.35946	9.09711	8.22637	8.14442	1.32271
positive regulation of endoplasmic reticulum unfolded protein response	7.39463	4.65879	11.1229	11.4854	5.97614	8.12758	3.05964
endodermal cell differentiation	-2.38332	-3.93969	3.81786	20.2045	22.8951	8.11889	12.6353
laminin binding	5.94633	7.34042	7.71886	8.40981	10.9582	8.07473	1.84545
homologous chromosome segregation	12.2927	-7.85783	14.1318	15.8896	5.6933	8.02991	9.68323
signal transduction involved in mitotic G1 DNA damage checkpoint	-3.71557	17.0281	15.8596	5.44965	5.20644	7.96564	8.58541
toxin transport	27.418	53.6483	40.9752	-38.0335	-44.2246	7.95668	45.8112
negative regulation of viral release from host cell	-5.13924	7.5154	5.61929	7.07706	24.3883	7.89216	10.582
negative regulation of neuron death	-6.44349	-27.3495	-21.8052	43.7915	51.0471	7.84809	37.0153
centriole assembly	4.91659	5.88009	8.89605	13.5154	5.99633	7.84089	3.50399
cytokinesis	-8.93824	25.6042	19.4006	19.3952	-16.3535	7.82164	19.0366
clathrin-dependent endocytosis	-2.12891	-6.21907	-1.40029	19.7109	29.121	7.81673	15.6222
positive regulation of response to wounding	-2.12891	-6.21907	-1.40029	19.7109	29.121	7.81673	15.6222
homologous recombination	-3.2098	7.03838	7.13451	18.3273	9.71237	7.80056	7.69287
reciprocal meiotic recombination	8.29926	10.0887	14.3853	12.8398	-7.11711	7.6992	8.61282
negative regulation of intrinsic apoptotic signaling pathway in response to DNA damage	7.20792	-7.26097	9.98465	11.2344	17.2746	7.68812	9.13039
regulation of transcription regulatory region DNA binding	6.37657	10.9577	15.1575	12.0967	-6.24587	7.6685	8.39332
folic acid-containing compound metabolic process	6.55944	5.74448	15.9391	8.79356	1.24191	7.65571	5.38287
regulation of autophagy of mitochondrion	9.68446	-5.86008	-5.97386	16.8354	23.5658	7.65034	13.3225
positive regulation of transcription from RNA polymerase II promoter in response to endoplasmic reticulum stress	10.2625	8.53747	4.02187	9.37795	6.03641	7.64724	2.56736
spindle localization	9.07984	-15.0724	12.2835	18.9003	12.9727	7.63278	13.1788
positive regulation of execution phase of apoptosis	11.7231	10.8387	12.273	-12.3653	15.6683	7.62757	11.3251
membrane coat	6.83872	3.94755	7.07528	11.3129	8.9024	7.61537	2.72379
protein self-association	14.0195	-19.4729	22.028	12.9574	8.52724	7.61185	15.905
DNA methylation	1.92561	9.20303	6.43536	12.3315	8.15793	7.61068	3.83479
regulation of extracellular matrix organization	8.09032	12.4754	6.74596	5.98452	4.744	7.60804	2.97934
nuclear envelope organization	15.4687	6.61876	5.26628	5.45635	5.17031	7.59608	4.43916
RNA stem-loop binding	-5.49158	8.11957	6.08416	6.52881	22.6185	7.5719	10.0082
RNA polymerase II, holoenzyme	7.93458	3.0281	-6.26638	15.4349	17.6522	7.55669	9.69168
centriole replication	8.7255	16.3791	14.1427	11.5602	-13.1258	7.53634	11.8992
establishment of mitotic spindle localization	7.41812	-11.9301	18.4296	9.25834	14.213	7.47779	11.6742
negative regulation of response to oxidative stress	13.9564	-8.21443	14.809	11.7463	5.02869	7.46519	9.56795
cytolysis	13.6551	25.5426	23.4815	-16.8783	-8.50665	7.45886	19.166
response to ischemia	2.17925	8.32848	8.55347	11.0788	7.05152	7.43831	3.28241
heterophilic cell-cell adhesion via plasma membrane cell adhesion molecules	9.46921	6.27832	5.24076	10.7038	5.4812	7.43466	2.48963
peptide transmembrane transporter activity	18.8025	8.37872	13.5702	6.01401	-9.69263	7.41456	10.7602
translation initiation factor binding	4.64899	6.60024	9.12888	8.39527	8.22591	7.39986	1.79369
modulation by virus of host morphology or physiology	3.42373	-4.69567	-1.27119	16.8422	22.6822	7.39624	11.8322
regulation of sensory perception of pain	10.2423	-31.4333	-27.5547	34.3868	51.2839	7.385	36.7152
chromosome separation	-5.69756	-8.5436	-9.51298	25.8552	34.8188	7.38397	21.2378
microtubule associated complex	18.5389	10.7684	9.80162	13.1662	-15.507	7.35362	13.2208
G2/M transition of mitotic cell cycle	10.0824	-14.2307	15.108	16.4164	9.30563	7.33635	12.4439
response to ketone	-9.895	-2.78327	1.1521	27.2702	20.8371	7.31622	15.9468
endoplasmic reticulum lumen	18.0582	17.8915	15.7009	-6.52798	-8.65443	7.29363	13.6405
mitochondrial ribosome	-15.1493	-21.6782	23.1429	23.6264	26.3562	7.25961	23.5817
positive regulation of p38MAPK cascade	-2.8912	13.643	8.33856	9.60334	7.57746	7.25424	6.13484
metallopeptidase activity	9.47447	-11.8338	11.8338	17.292	9.34781	7.22286	11.1287
regulation of transmission of nerve impulse	8.82184	-11.3754	11.574	10.4714	16.6091	7.22018	10.794
endoplasmic reticulum-Golgi intermediate compartment	3.08794	6.31722	12.6891	6.19454	7.78429	7.21462	3.50607
bone remodeling	19.6508	-19.8456	-18.135	25.2165	29.1019	7.19771	24.1487
apoptotic process involved in development	10.2178	-30.4888	-20.394	34.2872	42.1821	7.16086	32.2042
signal transduction by p53 class mediator	56.4305	-69.3684	-76.7261	71.8501	53.5178	7.14076	73.5781
regulation of cell division	0	9.66372	11.2823	8.1955	6.48251	7.12481	4.36041
cellular amide metabolic process	5.01902	-2.17002	5.81973	14.2131	12.7094	7.11826	6.59476
inner cell mass cell proliferation	3.68043	7.34863	7.74771	7.97767	8.57683	7.06625	1.94425
positive regulation of ERBB signaling pathway	12.9386	7.78589	8.33072	3.35504	2.87762	7.05757	4.12064
regulation of establishment of endothelial barrier	7.81568	14.0184	8.96012	2.29807	2.17491	7.05343	4.97847
regulation of early endosome to late endosome transport	-4.25438	6.77011	-6.104	14.8594	23.8959	7.0334	12.705
mitotic spindle pole	18.2906	-1.98272	-10.537	14.1607	15.2254	7.03138	12.596
large ribosomal subunit	-4.62038	14.0244	9.42673	11.225	5.03763	7.01868	7.2795
positive regulation of extrinsic apoptotic signaling pathway via death domain receptors	3.70115	8.31034	5.19435	-5.40218	23.2282	7.00637	10.4047
negative T cell selection	0	0	8.26709	21.5302	5.1517	6.9898	8.8621
cytoplasmic side of membrane	25.7793	45.3878	26.0937	-29.6613	-32.6562	6.98864	35.7335
leukocyte degranulation	3.93704	3.00034	11.3424	5.42882	11.1402	6.96977	3.99503
microtubule organizing center organization	-10.668	-23.4874	-8.09145	21.9742	55.0733	6.96012	31.6412
regulation of response to drug	16.4601	16.3615	11.6991	14.3547	-24.1065	6.95379	17.4707
positive regulation of pri-miRNA transcription by RNA polymerase II	12.8405	16.3638	9.41074	6.78861	-10.7788	6.92498	10.5322
structural constituent of nuclear pore	5.64188	4.77754	1.07072	7.41963	15.6963	6.92122	5.42475
regulation of mitotic spindle assembly	6.91063	7.82183	5.08606	5.67601	9.00755	6.90041	1.58747
regulation of intrinsic apoptotic signaling pathway in response to DNA damage	-5.65549	9.033	9.16569	14.5125	7.43091	6.89732	7.50925
membrane invagination	-4.37846	6.48755	8.86031	14.8482	8.47884	6.85928	7.0156
cell cycle G2/M phase transition	-5.55119	-8.20989	-11.1165	25.0402	33.9742	6.82736	21.0356
embryo implantation	6.71241	6.58829	8.92996	6.55267	5.34116	6.8249	1.30149
phospholipid transport	9.23439	15.2789	-11.1065	9.84962	10.8361	6.8185	10.2963
regulation of synaptic vesicle recycling	11.8695	5.5152	8.06221	3.30931	5.26891	6.80503	3.29669
heterotrimeric G-protein complex	9.38773	8.176	8.01666	4.54721	3.78526	6.78257	2.46131
ovulation	2.61674	11.9115	9.48662	8.35351	1.43152	6.75997	4.52964
positive regulation of transcription from RNA polymerase II promoter in response to stress	6.00355	6.48001	12.3818	7.24975	1.61587	6.7462	3.83915
positive regulation of substrate adhesion-dependent cell spreading	5.92997	-6.52981	14.5998	8.12106	11.6093	6.74607	8.12617
peptidoglycan binding	-8.55211	12.4205	9.54538	13.2671	6.91065	6.7183	8.89686
positive regulation of non-motile cilium assembly	5.17165	8.98156	8.40328	3.00318	7.67393	6.64672	2.50217
response to granulocyte macrophage colony-stimulating factor	10.6877	9.96945	8.00516	1.33435	3.19038	6.63741	4.16481
Lys63-specific deubiquitinase activity	4.24872	5.94949	8.7604	5.57972	8.61501	6.63067	1.98214
endosome membrane	19.9579	-27.2326	43.6569	16.4452	-19.9066	6.58416	29.5627
establishment of spindle localization	7.02526	-4.82163	-4.90321	15.4202	20.1736	6.57884	11.4564
vesicle docking	-9.89452	8.31542	15.575	9.51567	9.31018	6.56436	9.63591
tissue regeneration	3.66151	11.5295	9.70156	14.7852	-6.91749	6.55205	8.54784
regulation of synaptic vesicle endocytosis	14.2753	4.57634	4.78156	2.38225	6.67792	6.53867	4.585
thyroid hormone receptor binding	10.4115	7.55796	4.95982	4.80655	4.75009	6.49719	2.48603
SNAP receptor activity	-4.08674	3.74229	13.1935	9.82338	9.65336	6.46516	6.80936
negative regulation of response to endoplasmic reticulum stress	-1.95373	10.0604	21.8213	10.13	-7.85095	6.44142	11.5974
regulation of signal transduction by p53 class mediator	8.11905	12.4083	8.49422	12.7604	-9.61721	6.43296	9.22553
nitrogen cycle metabolic process	3.16246	3.80344	6.74062	6.45022	11.9985	6.43105	3.48858
mitotic G1/S transition checkpoint	-6.84622	7.0575	6.67531	8.7424	16.5151	6.42883	8.42273
phospholipid transporter activity	7.20204	15.4443	-9.94203	10.0032	9.42675	6.42685	9.63905
positive regulation of DNA-templated transcription, initiation	6.27979	4.65751	-9.26378	18.0141	12.4452	6.42655	10.2449
response to steroid hormone	32.0257	27.2743	25.6216	-26.7416	-26.1815	6.39973	30.0907
transcriptional activator activity, RNA polymerase II proximal promoter sequence-specific DNA binding	16.1359	46.5967	40.6246	-38.4987	-32.864	6.39888	40.123
regulation of actin cytoskeleton reorganization	8.4356	-9.82789	11.3926	9.47134	12.2682	6.34797	9.16883
intrinsic component of Golgi membrane	16.5188	9.58604	-5.92797	7.58185	3.93392	6.33853	8.2459
multicellular organism aging	9.26306	7.23192	-7.8782	11.8917	10.915	6.28469	8.11224
negative regulation of oxidative stress-induced cell death	7.2349	15.0382	12.7908	10.3105	-13.9579	6.2833	11.6815
oxidoreductase activity, oxidizing metal ions	4.5343	8.67722	7.84356	7.60393	2.72649	6.2771	2.53076
nuclear membrane	28.9072	39.5111	-38.6493	-43.1392	44.7454	6.27505	43.4649
positive regulation of extracellular matrix organization	9.69645	-9.54484	13.1708	12.6659	5.35206	6.26809	9.37046
liver regeneration	2.19393	2.49258	4.40415	12.214	9.91875	6.24468	4.55538
positive regulation of autophagy of mitochondrion	6.03137	9.53597	15.0112	6.7188	-6.24028	6.21142	7.80743
regulation of non-motile cilium assembly	7.5927	7.61269	7.04828	2.4204	6.33988	6.20279	2.17714
establishment of spindle orientation	7.62921	-2.49787	-5.79944	14.5666	17.1121	6.20213	10.1336
regulation of endoplasmic reticulum unfolded protein response	-4.10409	10.9412	12.1804	6.13795	5.84278	6.19964	6.41384
negative regulation of cellular response to oxidative stress	7.12579	14.8187	12.6326	10.1423	-13.7419	6.19551	11.508
ribosomal large subunit biogenesis	8.88034	0.348677	3.29688	9.89976	8.53688	6.19251	4.15329
ornithine metabolic process	5.36679	6.39412	5.04182	5.91314	7.69939	6.08305	1.04108
subpallium development	8.2103	-1.06933	2.56712	12.7988	7.85677	6.07273	5.39189
defense response to fungus	6.59368	-5.4443	-3.52948	15.0515	17.6297	6.06022	10.4797
negative regulation of DNA-dependent DNA replication	2.75884	6.75216	3.75745	-6.0291	22.9841	6.04469	10.5977
thymic T cell selection	-4.00848	9.61135	9.44213	8.58939	6.58595	6.04407	5.7467
oxidoreductase activity, acting on the CH-NH2 group of donors	-4.03969	7.01816	5.40872	11.3041	10.4123	6.02071	6.11925
cell separation after cytokinesis	3.65025	5.34319	6.50722	9.58309	4.91086	5.99892	2.24915
regulation of apoptotic process involved in development	7.81229	-12.2006	-7.5086	19.1095	22.7679	5.99612	15.5728
protein localization to cytoskeleton	8.35343	5.04461	7.51528	4.47819	4.57272	5.99285	1.80971
positive regulation of synaptic vesicle recycling	6.05831	9.75508	11.5135	6.55518	-4.01467	5.97347	6.02289
positive regulation of fatty acid transport	3.42237	-9.70428	-2.26197	16.5506	21.8396	5.96928	13.0742
mitotic sister chromatid cohesion	6.2738	6.51359	7.52175	2.99445	6.46074	5.95286	1.72402
positive regulation of extrinsic apoptotic signaling pathway in absence of ligand	4.78812	-28.2133	17.6225	20.8436	14.7163	5.95146	20.0212
clathrin-coated pit	-7.12888	16.6529	14.1106	17.4552	-11.3613	5.94571	14.0023
calcium ion transmembrane import into cytosol	3.12606	9.29532	14.3639	11.4612	-8.57485	5.93433	9.10086
positive regulation of cellular response to oxidative stress	2.21933	8.64692	5.52123	5.39215	7.88039	5.932	2.52047
negative regulation of protein localization to cell surface	2.7017	5.89251	5.94791	7.39766	7.6422	5.91639	1.96903
regulation of histone H3-K9 acetylation	10.9259	9.50877	5.56633	1.39809	2.0884	5.89749	4.27754
cellular response to granulocyte macrophage colony-stimulating factor stimulus	1.60976	-3.62307	-2.30228	16.6037	17.0973	5.87708	10.2019
signal transduction involved in G2 DNA damage checkpoint	6.8602	5.02307	6.72831	7.10027	3.66687	5.87574	1.48338
exosome (RNase complex)	6.87245	5.49214	-5.78697	10.5088	12.2886	5.87502	7.06665
determination of adult lifespan	8.14409	6.00896	3.98946	5.72676	5.44088	5.86203	1.49429
regulation of mitochondrial depolarization	8.96372	7.72472	10.7789	7.14139	-5.49047	5.82366	6.47639
negative regulation of sodium ion transmembrane transport	6.34177	12.5892	10.5078	6.10957	-6.47236	5.81521	7.40365
temperature homeostasis	4.72213	-8.64203	8.12972	13.6141	11.1789	5.80057	8.73433
vesicle coat	-19.3265	13.9788	9.75408	15.5333	8.75739	5.73942	14.2945
positive regulation of viral life cycle	5.05669	4.5293	2.29897	6.14868	10.6591	5.73855	3.0878
oocyte development	4.88927	5.85864	4.04996	5.46753	8.29647	5.71237	1.59687
maintenance of protein location in nucleus	10.484	-8.34865	-6.95784	16.7487	16.5872	5.70268	12.4607
methyltransferase activity	4.50329	5.22123	3.25231	6.87531	8.58978	5.68839	2.08471
MLL1/2 complex	4.92871	-2.4644	7.47896	11.4507	7.01275	5.68135	5.12858
small-subunit processome	5.34435	5.98549	6.07365	5.40657	5.58903	5.67982	0.333162
mRNA cap binding complex	4.62305	4.27012	6.16311	6.82731	6.46736	5.67019	1.14826
chaperonin-containing T-complex	-6.46389	-19.0919	17.4485	17.6761	18.6907	5.65188	17.4126
extracellular negative regulation of signal transduction	-4.34336	7.69949	8.0095	9.47622	7.27159	5.62269	5.63251
response to nutrient	4.99322	1.87323	-6.80073	13.5059	14.5127	5.61687	8.80303
oxidoreductase activity, acting on the CH-NH2 group of donors, oxygen as acceptor	35.2673	56.6107	52.7751	-49.5352	-67.1564	5.5923	59.2476
establishment of mitotic spindle orientation	17.8163	18.1152	17.0099	-12.5572	-12.4838	5.58007	16.5285
response to inorganic substance	-2.57263	7.17267	9.90484	8.95582	4.15652	5.52344	5.02774
positive regulation of anion transport	-4.457	12.5676	7.3334	3.48206	8.54767	5.49474	6.43844
positive regulation of defense response to bacterium	20.0604	27.247	11.2444	-18.9716	-12.2137	5.47333	20.1901
amine catabolic process	-1.01022	-6.91774	-3.87357	16.0205	23.1326	5.47031	13.2856
hormone receptor binding	1.98932	-3.26065	3.30447	11.0799	14.114	5.44541	7.05719
microtubule end	9.05241	3.54827	-4.1071	8.26583	10.2215	5.39617	5.88671
positive regulation of DNA-dependent DNA replication	20.7505	46.3202	38.6927	-37.5884	-41.2952	5.37597	41.9731
CD40 receptor complex	-4.00575	12.907	7.28833	4.30688	6.28539	5.35636	6.13102
meiotic spindle organization	3.54464	0.922459	2.06113	11.4561	8.78883	5.35463	4.54942
peptidyl-prolyl cis-trans isomerase activity	2.7374	-7.61977	5.38233	14.1856	12.0785	5.3528	8.63685
phosphatidylinositol binding	5.93026	10.6034	3.37526	3.47625	3.35527	5.34809	3.13547
organelle inheritance	-1.73183	11.6431	8.91851	5.34761	2.53181	5.34183	5.25431
small nucleolar ribonucleoprotein complex	9.39117	4.16468	5.08267	4.8663	3.16675	5.33431	2.38782
positive regulation of double-strand break repair	-11.3685	7.31031	14.975	9.23679	6.47074	5.32486	9.90396
transcription factor TFIID complex	-4.16382	2.83178	2.73697	12.1519	12.9919	5.30974	7.21697
regulation of autophagosome maturation	14.3984	2.26607	1.54216	-1.81261	10.127	5.30421	6.70813
protein tag	-6.84622	6.37678	6.67531	6.76032	13.5293	5.2991	7.42353
hormone activity	6.2241	-6.52979	-1.42658	8.15073	20.0497	5.29364	10.1455
Flemming body	13.0774	18.4621	10.3713	-7.30272	-8.40734	5.24017	12.3101
protein antigen binding	3.56593	-2.2167	-1.81218	13.3337	13.325	5.23915	7.73003
G1 DNA damage checkpoint	7.0384	6.7648	-2.06732	5.69709	8.7377	5.23413	4.22489
replisome	3.81394	10.2458	10.5842	10.7369	-9.27268	5.22164	8.60936
lamellipodium organization	-1.17344	2.50529	8.89361	9.5094	6.31899	5.21077	4.50964
telomerase holoenzyme complex	5.08264	4.36714	4.44467	5.65392	6.49782	5.20924	0.88993
profilin binding	-3.68218	-8.68412	-4.30667	18.3195	24.2528	5.17987	14.9764
G-protein coupled peptide receptor activity	3.37333	4.62434	4.47523	4.49881	8.91937	5.17822	2.15153
cellular modified amino acid catabolic process	20.6911	52.7648	33.7987	-42.9249	-38.5842	5.14909	43.4549
regulation of trophoblast cell migration	5.50379	12.1991	-8.11021	5.68553	10.324	5.12046	7.9483
mitotic chromosome condensation	-4.0259	11.4157	6.80134	3.8355	7.5453	5.11439	5.78018
positive regulation of protein depolymerization	8.57696	-5.53737	6.57953	10.6123	5.33157	5.1126	6.28233
positive regulation of interferon-gamma secretion	10.3786	-8.41614	-4.66024	12.3704	15.7725	5.08903	10.8694
transcriptional activator activity, RNA polymerase II transcription regulatory region sequence-specific DNA binding	7.90914	-0.840455	2.33854	13.7638	2.1505	5.06431	5.80002
Arp2/3 protein complex	24.2897	40.1445	41.0983	-39.6623	-40.5783	5.05838	41.7804
cellular response to leukemia inhibitory factor	12.4905	2.64438	4.27584	-2.59149	8.45009	5.05387	5.73805
COP9 signalosome	3.41116	3.94227	-3.18688	10.1307	10.9662	5.05269	5.75704
regulation of ruffle assembly	5.9177	7.21768	6.31136	2.19697	3.59637	5.04802	2.0794
positive regulation of cell cycle G1/S phase transition	9.60485	5.94203	7.9838	10.5886	-9.02874	5.0181	8.04723
chaperone complex	8.13289	3.17203	5.70013	5.1517	2.81181	4.99371	2.14812
learning or memory	3.8009	-2.21023	7.15378	7.30491	8.81127	4.97213	4.41301
positive regulation of membrane permeability	4.49809	-4.05455	3.47385	13.4237	7.44764	4.95774	6.35425
hydrolase activity, hydrolyzing N-glycosyl compounds	-1.87019	3.71249	5.15445	10.3657	7.33743	4.93997	4.55843
cytoplasmic sequestering of protein	15.6276	-21.4751	32.7665	13.9995	-16.2602	4.93168	23.0099
establishment of protein localization to endoplasmic reticulum	3.59686	4.01102	3.96516	7.68517	5.37365	4.92637	1.68378
negative regulation of amyloid precursor protein catabolic process	0	2.18726	6.82106	8.82689	6.73368	4.91378	3.66883
response to pH	8.40784	-6.46559	-10.8154	18.1753	15.0154	4.86351	12.9132
intramolecular oxidoreductase activity	6.04359	7.88374	9.75998	6.01801	-5.41054	4.85896	5.94514
regulation of miRNA metabolic process	7.33911	4.19395	3.04202	4.35861	5.28906	4.84455	1.60694
positive regulation of protein localization to chromosome, telomeric region	12.9692	2.84318	4.58988	-2.69869	6.50547	4.84181	5.69517
positive regulation of proteolysis involved in cellular protein catabolic process	9.31648	3.32237	3.42012	2.89616	5.22983	4.83699	2.65935
protein insertion into membrane	31.1667	10.6585	-13.7409	-16.9863	13.0766	4.83491	20.1024
negative regulation of voltage-gated calcium channel activity	7.8961	-7.50033	9.1627	10.9574	3.33748	4.77068	7.41562
regulation of RNA polymerase II transcriptional preinitiation complex assembly	1.80755	3.75103	7.84551	6.67807	3.68218	4.75287	2.45437
response to pain	10.627	8.4093	6.05113	-7.34757	5.85543	4.71906	7.02124
mediator complex	3.2129	5.8427	5.52326	3.35921	5.62736	4.71309	1.3088
positive regulation of mitochondrial membrane permeability	3.2129	5.8427	5.52326	3.35921	5.62736	4.71309	1.3088
positive regulation of synaptic vesicle endocytosis	22.4516	15.0178	11.2561	-9.88346	-15.3073	4.70696	16.4129
nuclear matrix	6.86188	1.35025	6.67631	4.98085	3.5858	4.69102	2.29784
retrograde vesicle-mediated transport, Golgi to ER	21.5655	22.7863	26.4565	-20.4735	-26.9205	4.68287	26.0694
nitric oxide metabolic process	-6.13502	5.28562	12.2076	6.0299	5.81998	4.64162	6.65415
regulation of glutamate secretion	6.27668	8.37874	-3.02477	5.28703	6.11557	4.60665	4.41577
endocytic patch	-10.8729	12.4688	2.06255	6.85271	12.4774	4.59773	9.6811
actin cortical patch	5.33946	-6.09901	7.43983	8.36875	7.88258	4.58632	6.08396
response to osmotic stress	8.76778	12.6297	9.33843	-5.10841	-2.77069	4.57135	7.95102
vacuolar lumen	8.77649	-6.90011	7.5517	7.37254	5.94491	4.54911	6.47863
tissue remodeling	7.2531	-1.21098	1.64865	3.85633	11.1747	4.54437	4.82912
negative regulation of viral-induced cytoplasmic pattern recognition receptor signaling pathway	3.54374	9.79695	9.88175	10.1937	-10.6997	4.54329	8.96347
regulation of dendritic spine maintenance	4.15415	0	3.40919	11.9174	3.2034	4.53683	4.42301
peptide-lysine-N-acetyltransferase activity	-2.64126	6.55117	4.82334	7.21423	6.59152	4.5078	4.09422
negative regulation of adherens junction organization	6.62049	-1.1115	3.14167	4.4837	9.23765	4.4744	3.88178
protein serine/threonine phosphatase complex	-3.77674	3.40582	3.83943	8.92505	9.97784	4.47428	5.47089
regulation of glial cell migration	5.973	-4.35974	5.97748	6.32029	8.43449	4.4691	5.04075
ATP-dependent protein binding	1.5174	-8.41404	-5.63275	14.5301	20.2517	4.45049	12.5205
peptide receptor activity	-6.27403	13.5531	11.0473	8.97467	-5.08367	4.44349	9.39095
response to salt	4.22227	-9.90901	-6.3684	18.3027	15.8719	4.4239	12.7046
regulation of osteoclast development	1.63194	4.08009	3.62695	5.1087	7.66394	4.42232	2.2088
somatic diversification of immune receptors via somatic mutation	6.24338	4.60353	8.14318	11.8476	-8.84029	4.39948	7.87754
tetrahydrofolate interconversion	9.46729	-10.7709	7.96523	7.95924	7.37039	4.39824	8.51524
cleavage furrow	-2.51504	7.34384	5.76833	3.79735	7.53147	4.38519	4.13897
response to amino acid starvation	8.47225	5.49896	7.95014	6.77959	-6.77764	4.38466	6.3442
protein transporter activity	6.14697	12.7189	14.6679	-5.43867	-6.24297	4.37043	9.84574
arginine metabolic process	7.93083	4.61684	6.58537	9.09543	-6.37968	4.36976	6.23565
fertilization	8.66746	2.25233	5.79595	3.65364	1.42875	4.35963	2.92188
phagosome maturation	4.98405	7.78869	7.47686	0	1.52118	4.35416	3.49745
Arp2/3 complex binding	19.8493	12.1489	12.9264	-13.2043	-10.105	4.32306	14.9307
positive regulation of vascular endothelial cell proliferation	0	-4.62268	-0.904851	10.8363	16.3064	4.32303	8.83274
regulation of endoplasmic reticulum stress-induced intrinsic apoptotic signaling pathway	2.34312	2.79304	8.40457	3.47535	4.35872	4.27496	2.43044
protein targeting to ER	2.34312	2.79304	8.40457	3.47535	4.35872	4.27496	2.43044
negative regulation of amyloid-beta formation	6.19808	6.45585	6.86378	11.0735	-9.35284	4.24766	7.85954
female pregnancy	-1.51546	3.08094	-1.1247	7.51147	13.2408	4.23861	6.22425
negative regulation of T-helper 17 cell differentiation	13.0322	-18.4558	28.9898	12.3416	-14.7365	4.23423	20.191
negative regulation of T-helper 17 type immune response	11.1745	3.49011	4.006	-3.03688	5.46513	4.21978	5.07831
intermediate filament	-3.48182	6.93453	5.6265	4.14758	7.84573	4.2145	4.52261
meiotic spindle	9.85031	-12.3089	11.1666	5.87609	6.48253	4.21331	9.50028
nuclear pore central transport channel	3.90797	-6.00775	18.8729	10.3912	-6.26983	4.1789	10.8112
positive regulation of proteasomal protein catabolic process	8.09682	-3.08777	4.44395	5.81438	5.62468	4.17841	4.27171
DNA catabolic process	2.74783	3.70081	11.9037	8.08033	-5.7789	4.13075	6.6392
positive regulation of mitochondrial membrane permeability involved in apoptotic process	0	-5.1153	5.73573	4.61788	15.3994	4.12754	7.62148
mammary gland lobule development	5.388	1.48173	6.49899	5.95434	1.30588	4.12579	2.52546
negative regulation of NIK/NF-kappaB signaling	18.5159	10.5996	11.6964	-8.33912	-11.8886	4.11683	13.399
response to cold	0	-1.16913	1.29699	5.49556	14.9446	4.1136	6.5571
methyl-CpG binding	9.2198	-14.3479	12.5294	7.31156	5.80689	4.10394	10.6163
reactive oxygen species biosynthetic process	-1.52293	-3.52619	-3.8958	14.1375	15.3159	4.1017	9.75009
regulation of amyloid-beta clearance	-4.72152	-4.61988	11.9561	8.99089	8.80576	4.08227	8.0876
regulation of vascular permeability	20.4018	3.07117	-8.98662	2.74248	3.02308	4.05037	10.5007
adult locomotory behavior	10.0898	3.9252	2.29959	2.08274	1.84205	4.04787	3.47504
synapsis	10.0898	3.9252	2.29959	2.08274	1.84205	4.04787	3.47504
SNARE complex	-4.38543	5.67234	8.03052	5.03576	5.71737	4.01411	4.83162
cytoplasmic translation	6.98904	-7.62256	5.29933	8.45977	6.89841	4.0048	6.59539
RNA helicase activity	2.23181	10.0752	1.15407	2.85078	3.67165	3.9967	3.52001
ATP-dependent RNA helicase activity	4.09289	4.95996	9.89375	3.0124	-1.99341	3.99312	4.25918
maintenance of cell polarity	5.657	17.8102	4.65024	-4.24091	-4.00726	3.97386	9.02657
AP-type membrane coat adaptor complex	-4.30606	7.53123	9.15885	18.5628	-11.1445	3.96047	11.7207
negative regulation of calcineurin-mediated signaling	2.05093	9.25835	5.00963	3.44335	0	3.95245	3.49167
positive regulation of autophagy of mitochondrion in response to mitochondrial depolarization	-9.03979	17.0157	14.1561	5.69848	-8.08297	3.94951	12.16
calcium import into the mitochondrion	20.4508	-4.97523	-8.68083	6.05775	6.86131	3.94277	11.4498
histone H3-K9 modification	10.677	3.19943	3.70802	-2.88678	5.00428	3.94039	4.84064
negative regulation of DNA biosynthetic process	3.81291	2.77045	5.00253	5.74298	2.31659	3.92909	1.44902
regulation of viral release from host cell	0	9.83777	5.56886	2.46325	1.74497	3.92297	3.87163
rRNA binding	6.76806	-5.31927	4.42209	4.58863	9.1197	3.91584	5.50481
mitochondrial outer membrane permeabilization involved in programmed cell death	4.64417	-2.61987	3.44473	5.30357	8.68605	3.89173	4.12752
platelet morphogenesis	-5.29178	7.17665	5.80493	6.1609	5.59283	3.8887	5.16795
positive regulation of transcription of nucleolar large rRNA by RNA polymerase I	-4.23797	-6.68593	9.18625	9.98133	11.1962	3.88797	8.60885
cellular component disassembly involved in execution phase of apoptosis	-11.7089	10.5394	13.7935	14.197	-7.42613	3.879	12.449
rhythmic behavior	5.29766	6.004	-1.16218	3.37369	5.84426	3.87149	3.00246
sequence-specific mRNA binding	5.94864	-8.80892	7.6471	6.80638	7.72543	3.86373	7.1209
positive regulation of ATP metabolic process	1.71017	2.42238	3.11512	7.23417	4.7686	3.85009	2.2053
lipopolysaccharide binding	3.2548	7.1346	8.50544	5.35053	-5.05904	3.83727	5.34878
ciliary transition fiber	1.90716	8.78697	-2.94126	3.22713	8.13628	3.82325	4.8225
response to hepatocyte growth factor	4.62568	-13.2858	11.3677	5.81628	10.5904	3.82286	10.0006
negative regulation of ERAD pathway	3.96996	1.47197	3.02099	4.82232	5.78449	3.81395	1.66116
positive regulation of transcription from RNA polymerase II promoter involved in cellular response to chemical stimulus	16.5165	19.7243	19.2797	-12.4206	-24.0446	3.81107	20.5751
positive regulation of telomere capping	5.25433	-11.5682	-8.31583	13.1419	20.4647	3.79538	13.6937
ruffle assembly	8.81528	-4.81457	6.69077	4.86449	3.41138	3.79347	5.22025
prenyltransferase activity	5.58788	6.46186	6.26187	4.55532	-3.91622	3.79014	4.37187
neurotransmitter transport	9.66412	-4.20132	0.576777	5.58648	7.26757	3.77872	5.56802
cell division site	5.09037	-5.62503	2.27123	7.70791	9.42572	3.77404	5.91081
cellular pigmentation	4.63827	6.31922	6.59598	3.19577	-1.9072	3.76841	3.45684
cytoplasm organization	9.2641	3.41741	1.62003	3.1746	1.31601	3.75843	3.21355
U2-type spliceosomal complex	4.85178	-4.19795	2.12344	5.75745	10.0361	3.71416	5.25757
cohesin complex	16.0437	-14.1997	15.4832	-10.504	11.6718	3.69899	14.8064
cell aggregation	18.4159	17.6106	-11.7367	9.75236	-15.5602	3.69639	16.2476
positive regulation of TORC1 signaling	9.47579	-10.0597	7.33568	6.24302	5.4132	3.6816	7.83115
monocarboxylate:sodium symporter activity	-2.1666	3.49906	3.48661	6.49217	7.08824	3.67989	3.66665
oocyte differentiation	5.79555	-5.99846	4.8652	6.34836	7.14139	3.63041	5.44614
modification-dependent protein binding	6.70154	-2.27638	2.48169	6.2057	5.02845	3.6282	3.68199
salivary gland morphogenesis	36.1553	36.8119	19.8944	-32.2211	-42.5025	3.6276	38.2
regulation of execution phase of apoptosis	10.5036	-13.2162	-9.35453	19.1863	11.0177	3.62737	14.1086
positive regulation of chromosome separation	4.13645	11.9233	-4.57266	2.9645	3.6585	3.62201	5.84726
regulation of double-strand break repair via nonhomologous end joining	6.49021	-3.1451	3.22964	5.6398	5.76171	3.59525	3.96297
seminiferous tubule development	-3.54893	7.44399	3.50842	5.20857	5.27708	3.57783	4.22166
transcription coactivator activity	10.0628	14.4091	6.64195	-3.91092	-9.37736	3.56513	9.90806
maintenance of protein location in cell	9.28445	8.03939	11.1987	-4.98554	-5.71372	3.56466	8.21906
transcription factor activity, RNA polymerase II core promoter sequence-specific DNA binding	-1.60411	10.8138	5.30637	-4.77902	7.89637	3.52668	6.53209
glycolytic process through fructose-6-phosphate	19.9861	22.5916	-19.3889	21.6637	-27.283	3.51389	24.6865
endoplasmic reticulum tubular network	3.69885	-9.53176	7.82296	7.21762	8.28571	3.49868	7.50463
transcription factor activity, RNA polymerase II transcription factor binding	-3.50531	7.43857	7.92388	3.78647	1.74853	3.47843	4.67185
negative regulation of sodium ion transmembrane transporter activity	12.1999	-6.61311	2.51547	2.22802	7.05727	3.4775	6.94984
dendritic cell migration	-1.94807	7.1762	11.7569	9.34678	-9.03772	3.45882	8.69976
regulation of protein localization to membrane	16.4877	13.2763	19.4901	-12.5543	-19.6625	3.40745	18.1255
cellular response to hepatocyte growth factor stimulus	-4.16397	6.32748	11.1989	6.38739	-2.72877	3.40421	6.57824
negative regulation of calcium ion transmembrane transporter activity	3.36121	4.62985	0	3.04034	5.90778	3.38784	2.20747
retromer complex	0	-8.41084	8.9943	7.34863	8.96085	3.37859	7.56413
positive regulation of oxidative stress-induced cell death	4.50125	-10.8573	7.76201	8.81351	6.63711	3.37131	8.11314
positive regulation of lipid localization	-5.40699	-5.81896	-17.4176	25.6816	19.8006	3.36774	18.4484
divalent inorganic cation transmembrane transporter activity	7.83162	2.97815	2.42724	1.16383	2.41634	3.36344	2.5848
positive regulation of establishment of protein localization to telomere	-2.63179	-4.64131	2.0508	9.20997	12.8169	3.36092	7.50487
regulation of ERAD pathway	-9.36536	-4.97735	-5.29168	17.8329	18.6031	3.36032	13.6758
extracellular matrix structural constituent	-14.6997	21.7594	16.9406	9.37622	-16.6554	3.34422	17.9299
translation elongation factor activity	6.41904	5.15995	4.03049	7.28461	-6.27458	3.3239	5.5061
meiotic sister chromatid cohesion	9.86914	-9.91922	18.0094	6.48263	-7.8884	3.3107	11.9329
fibrillar collagen trimer	-3.84686	1.63234	4.86798	7.85174	5.97111	3.29526	4.58722
regulation of mRNA binding	5.82922	4.12925	10.1619	-14.6889	10.9972	3.28575	10.4525
epidermal cell differentiation	8.92625	2.58122	-0.937513	4.60335	1.14723	3.26411	3.75681
positive regulation of gonad development	-17.2889	14.8417	17.6279	14.71	-13.6371	3.25073	17.1715
ubiquitin-like protein conjugating enzyme binding	11.5734	8.65349	1.88879	-2.11345	-3.79579	3.24129	6.68467
regulation of type B pancreatic cell proliferation	13.9835	8.40776	4.26934	-4.80284	-5.67819	3.23592	8.47659
cell-cell recognition	5.01874	2.35095	2.68227	3.51917	2.495	3.21322	1.10621
antigen processing and presentation of peptide or polysaccharide antigen via MHC class II	4.89858	5.40742	3.71909	3.33074	-1.29356	3.21245	2.65686
cytoplasmic translational initiation	6.44674	-11.4433	15.6981	17.4144	-12.1047	3.20224	14.2956
calcium-dependent protein binding	0	3.42108	3.40827	5.8	3.28695	3.18326	2.06751
nodal signaling pathway	3.92274	-3.72577	8.67177	3.7445	3.2895	3.18055	4.43654
regulation of transcription from RNA polymerase II promoter in response to hypoxia	5.87561	0	1.70743	6.06775	2.01375	3.13291	2.70349
chylomicron	1.60476	3.05491	5.52061	3.15007	2.28018	3.12211	1.48065
aminoacyl-tRNA metabolism involved in translational fidelity	9.03184	-25.6663	22.6293	18.6887	-9.23635	3.08944	20.244
IRES-dependent viral translational initiation	4.28138	-8.10778	17.0556	9.42617	-7.54144	3.02279	10.8972
negative regulation of epithelial cell apoptotic process	-13.7079	45.2427	-22.5461	-18.5149	24.5426	3.00329	30.1794
endosome to melanosome transport	-2.30304	7.1348	-3.0839	7.26093	5.97565	2.99689	5.22596
self proteolysis	2.93692	5.26297	1.82549	2.58677	2.32712	2.98786	1.33485
ERAD pathway	-6.24457	-5.08908	9.07044	10.2142	6.96173	2.98255	7.99194
sphingolipid mediated signaling pathway	4.41046	2.10601	4.13586	11.4745	-7.32161	2.96104	6.75322
amyloid-beta clearance	-4.05192	5.83365	14.2808	-9.10927	7.67073	2.9248	9.39997
transcriptional repressor activity, RNA polymerase II transcription regulatory region sequence-specific DNA binding	7.40976	-8.22936	5.7749	3.82381	5.54934	2.86569	6.33112
positive regulation of telomere maintenance via telomere lengthening	3.64311	3.26998	3.81377	1.87212	1.72864	2.86552	0.993321
U12-type spliceosomal complex	8.61572	-11.1565	-9.88852	12.0634	14.6139	2.84962	12.3993
mitochondrial transmembrane transport	-10.6987	-13.4189	17.4275	9.66837	11.1783	2.83133	13.9337
single fertilization	1.60178	-5.51342	-1.77677	6.2039	13.4209	2.78729	7.34652
vesicle docking involved in exocytosis	-4.94408	9.5054	9.28179	10.3133	-10.2832	2.77464	9.67683
zona pellucida receptor complex	-2.82577	3.72906	3.47709	3.21068	6.27644	2.7735	3.36235
protein localization to endosome	1.85401	6.06948	8.64991	7.67788	-10.4812	2.75401	7.84188
neurotransmitter receptor internalization	5.30594	-3.0894	3.9281	1.85885	5.66626	2.73395	3.58178
UDP-glycosyltransferase activity	-1.75486	3.96498	5.25755	4.16398	1.95482	2.71729	2.76966
membrane docking	-2.11374	0	1.35712	8.65572	5.63903	2.70762	4.3696
interstrand cross-link repair	16.9801	7.66538	-3.04143	-3.98574	-4.16958	2.68974	9.39986
calcium-mediated signaling using intracellular calcium source	2.75203	5.37836	5.21573	4.4793	-4.38327	2.68843	4.08789
cysteine-type endopeptidase activator activity involved in apoptotic process	6.81913	1.9214	1.48528	3.2123	0	2.68762	2.57879
negative regulation of transcription regulatory region DNA binding	-1.50275	-10.3148	2.78206	13.3141	9.13396	2.68251	9.23456
ubiquitin-like modifier activating enzyme activity	13.0101	15.773	16.2389	-15.5248	-16.1597	2.6675	16.9435
regulation of lactation	-2.52124	3.89406	-2.60687	2.7801	11.7566	2.66053	5.89217
negative regulation of telomere maintenance via telomere lengthening	6.27668	-7.51304	6.10372	2.9874	5.42523	2.656	5.83489
positive regulation of nuclear-transcribed mRNA catabolic process, deadenylation-dependent decay	0	7.41374	-7.99742	7.09397	6.711	2.64426	6.69559
regulation of dendrite extension	-2.27076	7.00082	7.06334	5.85736	-4.44297	2.64156	5.55019
regulation of telomere maintenance via telomere lengthening	6.17458	4.19536	2.07329	2.11646	-1.37157	2.63763	2.81071
hormone secretion	-1.19272	7.02834	2.6683	2.42724	2.20141	2.62652	2.92339
immunoglobulin production	10.004	2.64796	-8.02273	4.10856	4.29059	2.60568	6.57263
phosphatidylinositol 3-kinase regulatory subunit binding	-7.24157	12.9267	10.1493	8.8643	-11.677	2.60433	11.2201
low-density lipoprotein particle binding	7.69269	3.3195	3.55574	2.0968	-3.64755	2.60343	4.08202
transcriptional activator activity, RNA polymerase II transcription factor binding	3.21871	3.44984	9.1271	-5.90917	3.1099	2.59928	5.39384
regulation of odontogenesis of dentin-containing tooth	-4.12231	-0.425979	0.783932	8.22825	8.49104	2.59099	5.56833
pigment cell differentiation	6.83072	1.35841	0	3.32123	1.32134	2.56634	2.66224
response to alkaloid	5.7047	-3.3334	4.29944	3.85185	2.21916	2.54835	3.51537
cation-transporting ATPase complex	1.7828	-4.99865	3.26493	7.57486	5.00579	2.52595	4.7265
reactive nitrogen species metabolic process	3.81132	-5.28152	7.16448	5.68733	1.24191	2.52471	4.89305
regulation of adipose tissue development	-7.3632	9.3112	8.28207	7.57577	-5.22119	2.51693	8.10071
mitochondrial small ribosomal subunit	8.05062	-7.35009	8.77013	8.25142	-5.25228	2.49396	8.06729
protein transport along microtubule	2.47917	6.23091	-1.36404	1.7061	3.39466	2.48936	2.75141
regulation of retrograde protein transport, ER to cytosol	2.47917	6.23091	-1.36404	1.7061	3.39466	2.48936	2.75141
ER overload response	4.8001	-2.81565	-2.3466	3.64046	9.16618	2.4889	5.06888
cell death in response to oxidative stress	-1.87726	6.66382	-2.58112	3.33913	6.84706	2.47833	4.52533
regulation of anoikis	14.9499	-19.4138	16.7667	-20.767	20.8527	2.47769	20.7179
macromolecule depalmitoylation	8.30444	11.7112	6.5012	-4.8324	-9.44022	2.44885	9.09488
palmitoyl hydrolase activity	-1.39853	-3.7436	2.3479	9.04966	5.98414	2.44791	5.22561
circadian behavior	4.8093	-1.77342	3.51839	5.57362	0	2.42558	3.17417
regulation of telomere capping	2.05645	5.488	3.27302	2.93113	-1.63351	2.42302	2.59637
RNA polymerase II transcription factor complex	6.14691	8.12748	-5.56199	-4.22277	7.62485	2.4229	6.73413
sequestering of metal ion	6.54875	-8.81142	-10.6662	9.91032	15.1197	2.42023	11.5307
response to muscle stretch	3.02265	-2.61448	1.49691	4.82478	5.29533	2.40504	3.18633
folic acid binding	-2.02472	3.53167	1.34197	5.87429	3.27173	2.39899	2.94995
regulation of lysosomal lumen pH	-10.4108	-2.24681	8.41246	11.915	4.20364	2.37471	8.88317
transcriptional activator activity, RNA polymerase II distal enhancer sequence-specific DNA binding	12.8359	16.0082	9.81038	-10.0726	-16.7883	2.35871	14.7712
pteridine-containing compound metabolic process	-6.85482	-2.29221	5.77528	10.7712	4.3633	2.35255	6.94589
grooming behavior	9.98758	8.24066	8.70393	-7.64257	-7.56388	2.34514	9.10414
negative regulation of intrinsic apoptotic signaling pathway in response to DNA damage by p53 class mediator	-1.87019	0	1.13683	7.50606	4.84413	2.32337	3.79494
complement activation	7.65121	10.4438	8.6179	-6.30726	-8.794	2.32232	9.11086
ribonuclease P complex	-3.21419	5.50359	-5.35451	9.28477	5.3333	2.31059	6.26993
regulation of pri-miRNA transcription by RNA polymerase II	-3.66712	6.46924	6.23231	6.6654	-4.28504	2.28296	5.71992
humoral immune response mediated by circulating immunoglobulin	10.6873	-15.8099	-13.5383	16.2732	13.7718	2.27684	15.6206
negative regulation of signaling receptor activity	-3.01832	7.7807	8.54436	5.3291	-7.28064	2.27104	7.0405
isoprenoid biosynthetic process	-11.8628	-2.17251	10.0679	11.1719	3.94509	2.22991	9.51737
carbohydrate derivative transport	5.43981	1.72177	0.964939	0.795699	2.20298	2.22504	1.88543
quinone metabolic process	-19.9504	16.0537	-11.1292	15.0328	11.0546	2.21231	16.6081
Golgi-associated vesicle	4.71286	10.537	-3.89879	5.83305	-6.19159	2.19851	7.01131
negative regulation of oxidative stress-induced neuron death	6.4878	-10.2843	-12.7745	12.751	14.7528	2.18656	12.9168
protein activation cascade	-7.33755	-5.86407	-5.15249	12.938	16.342	2.18518	11.4603
sperm head	7.73284	8.04963	-5.50447	-7.35437	7.98638	2.182	7.88917
positive regulation of viral process	14.7714	27.0613	37.2914	-30.9831	-37.2433	2.17955	34.1483
regulation of bicellular tight junction assembly	6.17342	-8.72643	12.6318	-6.8242	7.64033	2.17899	9.42111
mitochondrial intermembrane space	13.0281	-8.00313	5.17447	-2.09169	2.77482	2.17651	7.88901
cytokinetic process	11.0999	4.76627	-1.38688	-3.10371	-0.544625	2.16619	5.79475
regulation of establishment of cell polarity	0	-6.4076	4.33925	7.34757	5.54177	2.1642	5.50376
cytoplasmic vesicle membrane	16.0926	21.1946	26.4659	-25.4209	-27.529	2.16063	26.4072
cysteine-type endopeptidase inhibitor activity involved in apoptotic process	-13.9348	7.3588	5.83811	5.83194	5.62516	2.14385	9.01509
transcription elongation factor complex	13.8823	-9.491	-2.79711	-7.83844	16.9488	2.1409	12.4138
histone demethylase activity	1.33968	7.39345	12.512	-4.69536	-5.96673	2.11662	7.87809
memory	-11.2323	-8.4544	7.94226	5.35784	16.9468	2.11203	11.772
translation repressor activity	-13.8757	-9.20623	-9.823	17.7311	25.6743	2.10009	18.2022
chromatin DNA binding	-4.85177	-13.7268	12.1726	8.90683	7.90139	2.08045	10.9574
negative regulation of endoplasmic reticulum stress-induced intrinsic apoptotic signaling pathway	0	6.42946	4.81731	-4.47567	3.61229	2.07668	4.36067
SH3/SH2 adaptor activity	-16.3726	19.4499	4.5422	-5.85289	8.58413	2.07015	13.725
structural constituent of cytoskeleton	5.26488	12.6443	6.60391	7.6756	-21.8613	2.06548	13.663
cellular ketone metabolic process	-2.01279	8.63442	-1.7471	1.77269	3.5697	2.04339	4.37793
protein acetyltransferase complex	-1.94397	3.58002	3.48322	2.01085	3.05233	2.03649	2.31042
negative regulation of protein localization to nucleus	11.7802	-14.9253	9.7112	17.1548	-13.552	2.03378	15.1088
transcription factor activity, RNA polymerase II core promoter sequence-specific binding involved in preinitiation complex assembly	-3.52699	-6.16611	-3.05441	8.4537	14.3541	2.01205	8.90298
purine-containing compound transmembrane transport	-1.67533	2.52506	2.85876	3.60926	2.67025	1.9976	2.09524
maintenance of location in cell	-3.93395	4.82465	4.08471	2.62966	2.3078	1.98258	3.46504
oocyte maturation	0	4.9686	2.85456	1.03679	1.0407	1.98013	1.96144
positive regulation of triglyceride lipase activity	9.07	4.72459	4.3365	-3.72599	-4.60946	1.95913	5.90193
negative regulation of cellular senescence	-5.12172	6.25129	6.45673	6.0519	-3.86407	1.95483	5.90444
positive regulation of renal sodium excretion	9.59123	11.0099	-12.9771	12.8623	-10.7349	1.95029	12.6814
negative regulation of calcium ion transmembrane transport	10.3543	-20.5422	21.0283	14.2462	-15.3412	1.94911	18.646
peptide hormone secretion	-5.25932	15.1086	8.56262	-2.52527	-6.14434	1.94847	9.41272
protein binding, bridging	9.55245	3.25529	6.53646	-2.31086	-7.3294	1.94079	6.79703
positive regulation of gene silencing by miRNA	7.57862	-7.801	7.22181	9.41497	-6.7372	1.93544	8.45203
cell volume homeostasis	-5.53102	7.94045	5.35848	5.35045	-3.48433	1.9268	6.01168
negative regulation of multicellular organism growth	8.04149	11.1148	4.83186	-7.73814	-6.67108	1.91579	8.6253
GABAergic neuron differentiation	-4.70928	-3.08053	5.37684	6.56225	5.20582	1.87102	5.32065
spermatid development	1.38067	-3.67622	1.47132	3.83828	6.31854	1.86652	3.70211
carbon-nitrogen lyase activity	2.24097	3.06705	1.15253	7.4524	-4.60206	1.86218	4.33404
negative regulation of double-strand break repair via homologous recombination	8.02741	7.09959	11.0623	-6.40315	-10.4811	1.86101	9.62748
embryonic skeletal joint development	7.53769	3.39678	3.91598	-3.69423	-1.91461	1.84832	4.58043
cyclic nucleotide binding	2.77605	-1.12597	-2.39867	7.04834	2.78883	1.81771	3.73042
pigment granule localization	5.30716	-4.1779	2.67451	2.61954	2.60359	1.80538	3.53968
protein transmembrane transporter activity	-1.56828	5.12285	-3.44126	2.90261	5.93086	1.78936	4.12725
regulation of clathrin-dependent endocytosis	1.81274	-3.38974	2.15742	1.96518	6.34627	1.77837	3.45524
pre-mRNA cleavage required for polyadenylation	-4.75229	10.1156	2.64471	-5.18166	5.93194	1.75167	6.68208
negative regulation of execution phase of apoptosis	17.4518	13.0461	-17.2155	-9.99256	5.31234	1.72044	14.8696
mRNA cleavage factor complex	-1.49757	4.88462	-3.28989	2.75656	5.68661	1.70806	3.9457
pigmentation	10.514	-5.61098	-7.46282	4.48535	6.55475	1.69606	7.8489
mRNA cleavage involved in mRNA processing	3.62578	-2.42059	-2.54942	4.7894	4.98752	1.68654	3.84372
megakaryocyte development	11.6746	-10.9834	-10.5494	7.73798	10.5511	1.68619	11.4587
nucleotide-excision repair complex	-8.45031	-9.02117	-6.8933	12.7878	19.9664	1.67788	13.6786
cyclin-dependent protein kinase activity	-8.63225	6.03707	7.66791	7.31195	-4.01038	1.67486	7.50468
intercellular bridge	-7.1614	5.94949	8.6843	4.18512	-3.4526	1.64098	6.67216
keratinization	3.77783	-7.15705	10.0673	7.02712	-5.53116	1.63681	7.63912
protein K11-linked deubiquitination	5.14436	6.18237	6.62341	-5.95049	-3.87729	1.62447	6.03744
transaminase activity	6.22422	8.98745	7.44131	-6.70638	-7.83162	1.62299	8.18577
autophagosome maturation	8.72985	1.80859	5.95882	-4.47081	-3.93353	1.61858	5.85983
regulation of long term synaptic depression	13.8824	11.4244	-14.0774	-14.1092	10.964	1.61685	14.3842
basic amino acid transmembrane transport	-3.64481	2.95029	1.08359	4.94111	2.70008	1.60605	3.23925
germ cell development	9.14454	-4.6048	-8.34569	6.1263	5.69298	1.60267	7.60881
tRNA 5'-end processing	5.14133	-9.74562	3.335	-7.10597	16.3669	1.59833	10.4658
regulation of intrinsic apoptotic signaling pathway in response to DNA damage by p53 class mediator	8.07368	6.58601	-6.18435	5.72591	-6.28112	1.58403	7.18503
collagen-activated tyrosine kinase receptor signaling pathway	8.35343	2.84538	2.91523	-2.28242	-4.05361	1.5556	4.89684
pigment metabolic process	-1.32987	-5.21895	1.14939	2.14552	11.0018	1.54958	5.99925
negative regulation of glycoprotein metabolic process	7.44113	-3.09262	5.12894	3.95194	-5.73335	1.53921	5.65429
dendritic spine head	-4.5978	5.55027	7.47826	5.1517	-6.09388	1.49771	6.33106
gamma-tubulin complex	0	2.55582	4.92047	0	0	1.49526	2.21158
startle response	6.02584	5.52262	6.7386	-6.32832	-4.62115	1.46752	6.3807
positive regulation of amyloid precursor protein catabolic process	-9.40561	8.58972	7.40351	-9.52759	10.1323	1.43846	10.0019
regulation of amyloid precursor protein catabolic process	0	0	-1.10407	5.25072	2.95682	1.4207	2.61916
negative regulation of proteasomal protein catabolic process	5.93155	-6.11814	4.69435	4.756	-2.22946	1.40686	5.29966
ncRNA transcription	18.0603	-1.50636	-9.7281	-5.32603	5.49878	1.39972	10.8615
small ribosomal subunit	6.93135	10.9764	11.6177	-7.66949	-14.9467	1.38183	12.0018
regulation of vasculogenesis	7.28569	-8.06676	4.02636	-9.39645	13.0267	1.37511	9.78391
positive regulation of G1/S transition of mitotic cell cycle	-1.95959	1.33284	-1.81277	6.26864	2.94419	1.35466	3.45294
regulation of fertilization	7.75521	4.6931	4.30333	-4.33569	-5.64653	1.35389	5.96246
establishment or maintenance of monopolar cell polarity	-2.12899	0	-0.981037	4.79326	4.77016	1.29068	3.27474
olfactory behavior	-2.84405	-4.77345	1.90603	5.27708	6.87758	1.28864	5.03371
MKS complex	7.67214	-10.61	10.7227	10.5801	-11.9444	1.28411	11.5409
negative regulation of double-strand break repair	-2.26651	3.21538	2.69276	5.06672	-2.32875	1.27592	3.3794
negative regulation of endothelial cell apoptotic process	-10.0789	-6.01689	6.54841	10.5444	5.27885	1.25516	8.82954
regulation of store-operated calcium entry	4.97072	-2.52735	-3.26877	5.45664	1.64183	1.25461	4.07372
establishment of protein localization to mitochondrion	-3.46828	-2.50864	1.61307	5.26681	5.35526	1.25165	4.16861
connexin complex	78.6659	61.298	65.9864	-89.875	-109.908	1.23353	92.803
axon cytoplasm	4.63562	3.36279	-2.40747	4.88995	-4.39661	1.21686	4.31368
regulation of ion transport	3.08794	5.57084	-3.02112	-6.90755	7.34485	1.21499	5.99952
regulation of intrinsic apoptotic signaling pathway by p53 class mediator	9.75785	5.79214	-9.99931	-5.13968	5.65874	1.21395	8.36391
negative regulation of peptidyl-lysine acetylation	1.97089	3.23024	-1.94933	-3.07983	5.8307	1.20053	3.68764
developmental pigmentation	6.66554	-5.96288	-4.6709	3.44951	6.41914	1.18008	6.08161
CatSper complex	-1.84442	3.25789	4.18698	8.40162	-8.11082	1.17825	6.34385
regulation of rRNA processing	1.46368	0.883726	1.1071	1.5051	0.849072	1.16173	0.311088
regulation of lymphoid progenitor cell differentiation	6.65771	6.33721	5.55512	-7.35767	-5.4063	1.15721	6.92843
DNA repair complex	-17.8901	-7.95877	10.0245	12.3703	9.21454	1.15209	13.3715
negative regulation of mesenchymal cell apoptotic process	3.99672	-1.74019	-1.12582	1.24906	3.28931	1.13382	2.56035
neuropeptide receptor activity	-4.93147	6.06227	5.45004	5.65788	-6.61254	1.12524	6.32811
regulation of amyloid-beta formation	4.65407	5.25939	-4.44462	-6.8242	6.94038	1.117	6.27647
unfolded protein binding	6.15325	7.51516	5.07548	-4.33718	-8.86279	1.10879	7.26832
RNA polymerase I activity	-1.52795	4.50734	2.16963	4.26583	-3.88335	1.1063	3.69176
positive regulation of amyloid-beta formation	2.72691	-1.78873	-2.97681	3.90081	3.63191	1.09882	3.23524
negative regulation of protein acetylation	9.45747	6.47994	5.2617	-4.33464	-11.4266	1.08758	8.69713
regulation of cAMP-dependent protein kinase activity	0	2.27174	1.32456	2.94766	-1.14714	1.07936	1.66544
negative regulation of intrinsic apoptotic signaling pathway by p53 class mediator	5.74441	-5.88097	7.52718	6.19288	-8.25018	1.06667	7.49951
mitochondrial outer membrane translocase complex	2.21661	2.71103	1.68042	0	-1.32283	1.05705	1.67705
regulation of production of miRNAs involved in gene silencing by miRNA	9.5406	11.2239	8.84228	-10.774	-13.6669	1.03318	12.1728
regulation of oxidative stress-induced intrinsic apoptotic signaling pathway	-6.82942	-21.4093	23.9066	21.3499	-11.8595	1.03169	20.4186
signal recognition particle	9.33102	-7.66963	-7.62746	8.6274	2.46817	1.0259	8.3566
establishment of endothelial intestinal barrier	7.41191	-8.44265	5.98839	-5.19206	5.27626	1.00837	7.27647
scaffold protein binding	3.25959	-6.69285	5.46991	-4.42867	7.42237	1.00607	6.22461
positive regulation of vascular associated smooth muscle cell migration	-2.61557	1.95246	-3.00947	4.36921	4.2534	0.990004	3.60524
protein localization to vacuole	1.64702	-1.48344	0.956662	1.06905	2.7593	0.989719	1.55623
asymmetric cell division	-4.03185	4.77912	1.18604	0.995908	1.89696	0.965236	3.1794
positive regulation of fertilization	-1.85797	3.75022	4.23534	2.07386	-3.47326	0.945638	3.44048
RNA polymerase III activity	8.50872	-7.93277	-7.16843	6.59826	4.71844	0.944845	7.87481
acrosome assembly	11.8502	11.5188	16.948	-12.8071	-22.7862	0.944744	17.6005
common myeloid progenitor cell proliferation	45.2146	-68.977	41.6763	48.9275	-62.1676	0.934769	60.8142
extrinsic component of organelle membrane	4.28698	3.56563	-3.2439	3.01159	-2.96904	0.930253	3.71392
localization within membrane	-4.08102	11.6263	5.70037	-4.51352	-4.09289	0.927841	7.3678
regulation of supramolecular fiber organization	-3.9197	4.88841	5.71542	4.8417	-6.98481	0.908203	5.91676
regulation of receptor clustering	-5.73104	-11.0034	5.82597	7.62363	7.77588	0.89821	8.69499
autolysosome	2.50604	-4.40548	-5.03886	8.01317	3.39293	0.893559	5.54097
cellular response to reactive nitrogen species	5.41726	6.83681	-4.22785	5.15291	-8.73031	0.889762	6.94218
clathrin adaptor complex	-9.62353	9.31096	5.07548	4.15784	-4.53449	0.87725	7.73091
negative regulation of substrate adhesion-dependent cell spreading	-3.97207	-4.84011	10.169	9.67245	-6.69666	0.866516	8.32556
magnesium ion transmembrane transport	6.8346	-2.3908	0	1.2367	-1.53294	0.829514	3.63547
ATPase activator activity	-4.61478	-2.99401	1.62914	4.66098	5.44139	0.824543	4.49579
regulation of integrin-mediated signaling pathway	-2.29853	4.90947	-4.90823	3.35903	3.04187	0.820725	4.20253
regulation of transcription involved in G1/S transition of mitotic cell cycle	10.9491	9.10631	-13.7848	2.41563	-4.58859	0.819532	10.2025
endoplasmic reticulum tubular network organization	2.66106	3.16662	3.11006	-3.47977	-1.65723	0.760149	3.11237
regulation of developmental pigmentation	-4.08165	1.52756	1.36753	1.57788	3.39647	0.757556	2.8293
sleep	8.58724	2.90657	-6.14598	5.04241	-6.75724	0.7266	6.8631
cellular response to increased oxygen levels	0	3.02858	1.62407	0	-1.0338	0.723769	1.60152
pyrimidine nucleotide-sugar transmembrane transport	7.28597	3.80897	-8.9252	3.34337	-1.98357	0.705908	6.32207
negative regulation of cell size	-2.11694	1.4394	1.0508	1.23052	1.91104	0.702965	1.6088
neuron projection fasciculation	6.93135	7.47134	4.48232	-6.15142	-9.3216	0.682399	7.84792
positive regulation of ruffle assembly	9.57624	12.0061	-5.95715	-6.21383	-6.00257	0.68175	9.26898
positive regulation of urine volume	12.8148	8.36674	7.96039	-12.5057	-13.2993	0.667409	12.5362
pri-miRNA transcription by RNA polymerase II	-9.98376	-7.84114	8.53212	7.92988	4.68851	0.665123	8.89676
negative regulation of response to drug	-4.77367	6.46825	1.51638	-1.18162	1.27665	0.661196	4.116
translation regulator activity	12.3571	-26.8187	-25.7075	24.304	19.1587	0.658718	24.9419
regulation of phosphorylation of RNA polymerase II C-terminal domain	5.43981	-1.40947	-0.837671	-0.713622	0.797777	0.655366	2.79634
isomerase activity	5.40263	12.784	10.0885	-12.2698	-12.7904	0.642991	12.3133
ATP synthesis coupled proton transport	3.40332	6.7254	6.77109	-6.56837	-7.17014	0.632259	6.986
regulation of neurotransmitter secretion	-2.46766	8.45529	-3.3385	4.76826	-4.27818	0.627841	5.65232
sperm plasma membrane	-2.42387	4.61788	3.29976	-1.0909	-1.27125	0.626321	3.11982
positive regulation of excitatory postsynaptic potential	8.01556	-8.98834	-13.8169	8.0786	9.81769	0.621318	11.1318
negative regulation of signal transduction by p53 class mediator	3.89049	-13.3917	5.90217	3.57154	3.00947	0.596389	7.89532
positive regulation of intrinsic apoptotic signaling pathway in response to DNA damage	-6.44082	-11.9644	-6.41082	12.2649	15.5016	0.590105	12.3967
nuclear ubiquitin ligase complex	0.954712	9.26544	4.86142	-3.77725	-8.41575	0.577716	6.96091
positive regulation of ERAD pathway	13.0694	17.6912	8.83893	-16.0255	-20.7286	0.569073	17.6549
iron-sulfur cluster binding	5.47663	-5.7116	-2.1947	-2.38302	7.54824	0.54711	5.66989
chemosensory behavior	8.54146	4.80181	-2.82158	-4.90081	-2.92506	0.539163	5.81153
regulation of synaptic vesicle transport	-6.86543	2.18656	4.51107	4.42828	-1.57164	0.53777	4.8192
regulation of action potential	6.30879	-9.11113	7.17486	-10.9266	9.18789	0.526767	9.70453
DNA replication factor A complex	14.3144	-6.75331	-4.09264	-6.55907	5.71894	0.525659	9.24127
demethylase activity	4.84595	2.14604	-2.21502	-2.21789	0	0.511815	3.02507
regulation of RNA polymerase II regulatory region sequence-specific DNA binding	7.67063	-11.9775	7.32753	-13.4813	12.9686	0.501577	12.295
GTP-dependent protein binding	-17.6053	17.2192	2.74761	-6.59402	6.65041	0.483574	13.2338
basal RNA polymerase II transcription machinery binding	2.96225	1.28487	-1.87033	0	0	0.475358	1.78845
one-carbon metabolic process	0	2.71788	0.882513	2.42042	-3.66617	0.470928	2.56691
histone acetyltransferase complex	-5.27259	-4.20654	-3.77577	7.74336	7.72827	0.443344	6.67935
pre-mRNA binding	6.63789	-3.77561	-4.83266	1.35252	2.80603	0.437634	4.75439
pigment granule organization	1.77521	-2.12566	0.932198	-0.911435	2.41801	0.417666	1.89368
fucosylation	8.21968	9.3911	-11.5565	-16.7123	12.6881	0.406004	13.4979
regulation of DNA-templated transcription, initiation	1.62959	18.0178	12.4108	-11.5907	-18.5696	0.379567	15.4902
peptidyl-tyrosine autophosphorylation	3.75557	-2.9754	3.37578	4.32689	-6.66423	0.363719	4.92
chloride ion binding	6.92327	-3.24921	-3.78371	-1.28092	3.19535	0.360955	4.58271
mismatch repair complex	2.46804	2.34269	2.86117	-1.65376	-4.31616	0.340394	3.18397
regulation of organelle transport along microtubule	-14.6317	-12.5532	7.19446	6.87113	14.7962	0.335362	13.1245
signaling adaptor activity	3.64309	-10.3857	5.80204	5.71861	-3.13826	0.327965	7.01447
negative regulation of neuron migration	2.40492	-10.5288	8.1254	6.10922	-4.56112	0.309929	7.75092
regulation of phospholipase C activity	2.15704	-7.59191	3.68917	-7.77404	11.0487	0.305791	8.03028
heme metabolic process	1.84936	-5.0345	4.81093	-3.26588	3.07234	0.28645	4.23103
walking behavior	2.03013	-1.3915	-1.66893	-1.64381	4.02103	0.269386	2.61491
regulation of protein localization to centrosome	11.8187	24.981	16.3396	-18.7635	-33.043	0.266558	24.871
drug transport	0	1.21048	0	0	0	0.242096	0.541343
positive regulation of signal transduction by p53 class mediator	5.16988	5.58499	5.20575	-5.59451	-9.18064	0.237093	7.07674
segment specification	6.41989	4.82684	4.60736	-9.35494	-5.38115	0.2236	7.10568
pseudopodium	-4.2186	1.46789	-2.49988	2.62177	3.67916	0.210066	3.40551
translation activator activity	3.50111	-9.38315	-5.21139	5.9005	6.01048	0.163509	7.04038
erythrocyte maturation	2.96265	-4.36347	3.67808	3.13725	-4.71147	0.140608	4.28039
nucleotide-sugar metabolic process	8.55655	-3.83334	-4.05472	0	0	0.133698	5.1054
positive regulation of dendrite extension	0	-2.79838	2.05881	1.39738	0	0.131561	1.86653
negative regulation of oxidative stress-induced intrinsic apoptotic signaling pathway	7.95388	-5.42864	5.86426	-3.56064	-4.2265	0.120471	6.2768
acid-amino acid ligase activity	8.77751	1.55979	-6.08598	-1.08065	-2.5992	0.114293	5.57618
TORC1 signaling	1.53889	-2.93435	3.54142	-3.45767	1.82025	0.101706	3.11197
RNA polymerase II repressing transcription factor binding	2.83043	7.32544	-1.66252	-4.5042	-3.49299	0.0992326	4.92131
posttranscriptional gene silencing	-6.90226	5.30139	4.56619	-1.7752	-0.714752	0.0950741	5.00532
exploration behavior	-3.74415	7.49809	6.51343	-3.77189	-6.14656	0.069783	6.41576
histone methyltransferase complex	-9.25427	-6.95836	-3.7307	9.75767	10.5132	0.0655032	9.4034
mannosylation	-2.23254	-4.21453	-2.37326	4.3441	4.74057	0.0528655	4.1746
endosome to plasma membrane protein transport	6.64205	-5.97977	1.49294	1.28326	-3.2237	0.0429595	4.85111
negative regulation of ATP biosynthetic process	3.03673	6.65781	3.0592	-6.08741	-6.48836	0.0355934	5.95936
phagocytosis, recognition	-4.04602	1.60891	-2.76787	4.22496	1.11368	0.026732	3.38035
mitochondrial gene expression	-7.12132	-2.88904	2.89808	3.47163	3.67787	0.00744295	4.82279
messenger ribonucleoprotein complex	-10.5432	5.47609	3.17929	-0.978094	2.87165	0.00113723	6.33361
oxidoreductase activity, acting on single donors with incorporation of molecular oxygen	5.9043	5.45715	-5.0953	4.48346	-10.8378	-0.0176352	7.5525
oxidoreductase activity, acting on single donors with incorporation of molecular oxygen, incorporation of two atoms of oxygen	-0.16463	0.106445	0	-0.0335942	0	-0.0183559	0.0973106
negative regulation of vasculature development	6.03184	5.52402	-5.19144	4.57731	-11.0446	-0.0205685	7.69385
negative regulation of autophagosome assembly	17.3587	20.8957	-37.0139	23.4389	-24.7874	-0.0215902	28.5997
retrograde transport, endosome to plasma membrane	-1.48939	6.73956	5.69553	-3.67618	-7.40955	-0.0280073	6.09284
odorant binding	6.00072	-8.67198	2.5043	2.10451	-2.07857	-0.0282041	5.61758
ceramide binding	5.91535	-2.63971	-4.40243	3.73434	-2.8251	-0.0435096	4.56228
acetylcholine receptor signaling pathway	-2.86271	-6.42737	4.27502	3.72041	1.07577	-0.0437757	4.54893
response to acetylcholine	-2.86271	-6.42737	4.27502	3.72041	1.07577	-0.0437757	4.54893
proton-transporting two-sector ATPase complex, proton-transporting domain	2.8599	-3.20116	-3.66	1.86785	1.912	-0.0442801	3.12077
Seh1-associated complex	2.08749	1.87854	-3.81866	-3.08981	2.69855	-0.0487771	3.13392
epithelial cell maturation	-2.02311	8.21144	5.56553	-5.92413	-6.17856	-0.0697645	6.62838
phosphatidylinositol monophosphate phosphatase activity	3.75098	8.39344	-7.03556	-2.92867	-2.7371	-0.111381	6.12425
response to mitochondrial depolarisation	7.94132	-9.96496	7.56042	-2.2629	-3.83656	-0.112534	7.73469
RNA polymerase II complex binding	0	-0.920628	0.993492	-0.652864	0	-0.116	0.740529
calcium-dependent phospholipid binding	9.95689	-5.44	-2.5602	-5.29754	2.75696	-0.116778	6.53614
modulation by host of viral process	5.04225	-8.71542	14.8622	-5.78129	-6.00346	-0.119149	9.89521
complement activation, classical pathway	-14.0422	8.00055	5.68383	6.21413	-6.48738	-0.126207	9.67108
regulation of synaptic vesicle exocytosis	-7.01568	-2.3218	4.76142	7.33017	-3.3866	-0.126498	5.96662
negative regulation of adenylate cyclase-activating G-protein coupled receptor signaling pathway	1.64373	0	-0.934797	-1.53582	0.170667	-0.131244	1.21217
immunoglobulin complex, circulating	1.03765	8.03166	3.38921	-4.13691	-9.03554	-0.142784	6.62805
phosphatidylinositol-3-phosphate biosynthetic process	4.45413	-2.92765	1.70543	-1.94051	-2.04287	-0.150293	3.12829
response to pheromone	1.97622	5.46086	-5.80655	-7.43449	4.94717	-0.171357	6.06304
structural constituent of eye lens	0.0963946	-0.0500972	-0.987951	-0.0208	0.0280002	-0.186891	0.451228
acetylcholine binding	-1.81773	0	0.859232	0	0	-0.191699	0.982175
spermatid differentiation	0	-6.3308	-4.07096	5.95434	3.30058	-0.229368	5.06796
microtubule anchoring at microtubule organizing center	0	-6.3308	-4.07096	5.95434	3.30058	-0.229368	5.06796
regulation of cytoplasmic translation	-2.08382	-1.74404	2.10505	2.34848	-1.82038	-0.238942	2.25604
clathrin adaptor activity	9.15391	10.6335	-5.31857	-8.35509	-7.3094	-0.239128	9.32874
endocytic adaptor activity	2.46103	3.09106	-2.10705	-1.34989	-3.37096	-0.255163	2.8684
neuronal stem cell population maintenance	-2.21737	-1.07091	0	-1.10013	3.02113	-0.273455	2.0017
regulation of urine volume	-8.50926	2.42167	4.1751	3.74167	-3.25862	-0.28589	5.47525
sequence-specific single stranded DNA binding	-10.2179	-13.6953	3.93068	8.65397	9.79231	-0.307246	10.9285
vascular smooth muscle cell development	7.6074	7.11466	5.70681	-10.2011	-11.8014	-0.314722	9.79666
neuron fate determination	2.02311	-7.13909	-2.17593	1.58271	4.0982	-0.322199	4.43214
regulation of development, heterochronic	4.6875	6.0198	4.79735	-2.47121	-14.71	-0.335323	8.70568
acetylcholine receptor activity	-2.44197	2.98378	1.58393	0	-3.85397	-0.345646	2.81206
regulation of fear response	3.88937	2.13678	-3.35695	1.23496	-5.67453	-0.354075	4.00189
regulation of behavioral fear response	-1.84501	-2.32746	1.86582	2.1051	-1.58763	-0.357836	2.15721
negative regulation of ATP metabolic process	0	-1.03134	0	0	-0.777033	-0.361676	0.50334
somatic diversification of immunoglobulins	0	6.32919	-5.25752	-1.56767	-1.3152	-0.36224	4.21993
regulation of voltage-gated calcium channel activity	-4.83494	1.60397	-3.70399	1.83174	3.29117	-0.36241	3.64689
water transmembrane transporter activity	-4.83494	1.60397	-3.70399	1.83174	3.29117	-0.36241	3.64689
positive regulation of peptidyl-lysine acetylation	-4.42325	7.92307	7.69949	-6.28351	-6.76706	-0.370253	7.52018
transcription export complex	-10.1964	-3.59453	-5.73529	6.05409	11.5698	-0.380468	8.93828
peristalsis	-4.72867	7.93384	6.19481	-6.6127	-4.73122	-0.388788	6.87456
post-embryonic animal morphogenesis	-8.18253	4.44452	-3.13819	1.75672	3.1448	-0.394936	5.21421
midbrain dopaminergic neuron differentiation	4.52129	-7.32495	-7.91482	4.35505	4.36559	-0.399567	6.59484
negative regulation of receptor binding	-2.18656	-3.85983	1.29451	1.44843	1.25562	-0.409567	2.45922
positive regulation of lactation	5.60879	-4.42401	3.34092	-2.09871	-4.63899	-0.442402	4.6674
vacuolar proton-transporting V-type ATPase complex	-3.93855	2.96241	0	1.56325	-2.92848	-0.468274	2.92453
transcription factor activity, transcription factor binding	13.1358	-4.17623	5.69745	-7.74224	-9.29014	-0.47507	9.58608
heme-copper terminal oxidase activity	-4.3821	-4.28915	4.44311	6.34486	-4.5518	-0.487014	5.41136
cytochrome-c oxidase activity	12.2349	14.0958	-6.20143	-6.65795	-15.9631	-0.498355	13.0839
regulation of carbohydrate metabolic process by regulation of transcription from RNA polymerase II promoter	5.59851	-0.68344	-2.0666	-2.12022	-3.29397	-0.513145	3.53943
cyclosporin A binding	5.59851	-0.68344	-2.0666	-2.12022	-3.29397	-0.513145	3.53943
cyclin binding	0	4.1738	-3.32904	-3.46198	0	-0.523444	3.12724
nucleoid	6.18573	3.13877	-1.67855	-4.98325	-5.32638	-0.532735	5.06746
adenohypophysis development	-6.1094	-5.48878	-4.3322	4.81788	8.27397	-0.567707	6.6385
phosphatidylglycerol binding	12.1713	-6.8093	-9.08339	8.00595	-7.13684	-0.570457	9.87949
negative regulation of cellular protein localization	-7.87378	3.06415	-2.67467	1.59648	2.97625	-0.582316	4.69709
nuclear inner membrane	-5.79554	5.24899	-5.73988	4.52467	-1.19639	-0.591629	5.34416
collagen-activated signaling pathway	19.0833	22.5389	11.4497	-16.3005	-39.8101	-0.607742	26.7019
establishment of protein localization to postsynaptic membrane	-2.8728	7.60341	-6.08244	-8.54168	6.82962	-0.612778	7.42946
arrestin family protein binding	8.50158	-4.91624	-7.02335	-6.83809	7.20404	-0.614413	7.78691
mesodermal cell differentiation	6.30581	-6.44079	5.36331	-3.82357	-4.65776	-0.650598	6.00438
neurotransmitter receptor transport	-3.57335	-3.81802	-2.951	3.21555	3.82034	-0.661299	3.83415
negative regulation of reactive oxygen species biosynthetic process	2.03863	-2.64257	0	-1.49922	-1.20669	-0.66197	1.77848
proton-transporting V-type ATPase complex	2.99024	5.3565	-3.91079	-2.95307	-4.80078	-0.663581	4.54132
neurotransmitter receptor transport to postsynaptic membrane	5.90075	-6.89562	4.19804	-3.06325	-3.52998	-0.678011	5.46667
regulation of flagellated sperm motility	-8.48795	-11.4415	13.3105	7.90636	-4.77009	-0.696536	10.7583
cellular response to forskolin	-4.08199	-3.98926	3.61253	5.18295	-4.25134	-0.70542	4.69244
lactation	6.37986	-6.74648	5.58573	-3.96681	-4.87474	-0.724488	6.21072
chloride transmembrane transport	3.25959	-1.15156	-2.29478	-2.44375	-1.03755	-0.733608	2.32242
regulation of renal sodium excretion	0.699064	-0.762599	-1.40466	-1.19631	-1.01146	-0.735193	0.83591
protein membrane anchor	9.48097	8.26292	-4.76903	-7.25323	-9.59776	-0.775227	8.98095
protein localization to postsynaptic membrane	5.79597	-4.71197	8.93986	-8.18342	-5.78158	-0.788226	7.63226
neurotransmitter:sodium symporter activity	-1.94579	4.79338	-5.57483	-1.24556	0	-0.794561	3.74954
regulation of TORC1 signaling	12.2281	-3.37459	-3.78446	-5.51165	-3.57178	-0.802879	7.33397
regulation of mitochondrial membrane permeability involved in apoptotic process	6.05473	-5.44606	4.63078	-3.34747	-6.05496	-0.832596	5.74816
regulation of calcium ion transmembrane transporter activity	4.52827	5.81544	3.05113	-8.28146	-9.29877	-0.837077	7.33451
RNA polymerase III regulatory region DNA binding	6.26501	3.05122	-4.14618	-6.86273	-2.52329	-0.843195	5.37727
regulation of bone development	12.2719	-10.5132	-6.66287	-5.22464	5.8675	-0.852255	9.53432
G-protein coupled serotonin receptor signaling pathway	-7.16951	11.3078	11.9638	-7.75575	-12.6788	-0.866488	11.6141
intramolecular oxidoreductase activity, transposing C=C bonds	9.01206	-8.15464	-10.9649	-3.37803	9.1094	-0.875215	9.46712
social behavior	-1.73956	-2.37629	-0.844664	-1.07404	1.50076	-0.906759	1.47318
negative regulation of excitatory postsynaptic potential	12.5414	5.24177	-6.31774	-5.62001	-10.3935	-0.909617	9.48879
TRAPP complex	1.69024	6.26065	-3.36953	-3.41467	-5.71637	-0.909935	4.83744
clathrin coat	0	1.83174	-1.43222	-1.85926	-3.14474	-0.920896	1.90476
myoblast fusion	4.19738	-4.03098	-1.16589	-1.26208	-2.361	-0.924514	3.08705
muscle cell cellular homeostasis	-6.84581	-12.6522	12.2158	11.9475	-9.32562	-0.932074	12.0575
regulation of AMPA receptor activity	-2.62546	-5.17558	-2.84567	3.61437	2.32542	-0.941386	3.73556
photoreceptor cell outer segment organization	0	-1.4954	-2.33162	-0.893046	0	-0.944012	1.0018
translation repressor activity, mRNA regulatory element binding	-4.81098	8.3352	-7.07803	6.26458	-7.52884	-0.963613	7.64861
oligosaccharyltransferase complex	3.25439	4.63931	-5.58398	-4.99128	-2.14615	-0.965543	4.69448
motile cilium assembly	-10.8996	-9.94743	3.96463	6.1609	5.63716	-1.01687	8.63184
regulation of postsynaptic membrane organization	-8.20495	-3.2034	1.48022	3.23764	1.59111	-1.01988	4.6794
negative regulation of anoikis	-0.98259	-2.38501	-0.945147	0.578997	-1.36872	-1.02049	1.06638
viral RNA genome replication	-5.70837	3.30173	-4.53807	2.56555	-0.946436	-1.06512	4.05852
mRNA 3'-UTR AU-rich region binding	9.45195	-9.08961	9.91144	-9.05436	-6.56595	-1.0693	9.8688
glial cell fate commitment	-9.21404	5.00362	2.82176	-2.45413	-1.61758	-1.09207	5.49029
MLL3/4 complex	-10.2181	5.86213	4.15583	1.44878	-6.7344	-1.09716	7.02634
neurotransmitter transporter activity	5.19279	7.6827	-4.18092	-4.80101	-9.40899	-1.10308	7.22779
neurexin family protein binding	0	-1.18072	0	-1.6747	-2.76055	-1.12319	1.17383
protein localization to ciliary membrane	-4.19366	2.21436	-1.28797	-3.81687	1.45438	-1.12595	2.93658
protein disulfide oxidoreductase activity	0	-2.29176	1.52649	-1.76766	-3.15772	-1.13813	1.88424
regulation of myoblast proliferation	5.12488	13.0388	-5.52946	-7.47322	-10.858	-1.13939	9.92604
mitochondrial inner membrane presequence translocase complex	-2.04786	-2.60608	5.49556	-4.06532	-2.49118	-1.14298	3.78772
mitochondrial matrix	-2.79165	0	-1.82174	-3.32817	2.07401	-1.17351	2.21386
activin binding	0	1.02185	0	-2.40788	-4.56311	-1.18983	2.26857
ubiquitin-specific protease binding	-3.97045	4.51257	-6.68938	-6.03526	6.20117	-1.19627	6.09506
ligand-gated calcium channel activity	6.4977	-4.90247	2.5887	-4.91333	-5.27004	-1.19989	5.42382
SMAD binding	-4.35479	-3.02751	-5.23955	3.17281	3.3641	-1.21699	4.17018
filopodium	-29.5052	-25.8328	-17.8663	35.2708	31.8035	-1.22602	32.0354
regulation of histone H3-K9 trimethylation	-3.13824	2.41136	-3.45048	-2.00425	0	-1.23632	2.44661
response to angiotensin	1.96425	2.95269	5.2397	-4.84048	-11.5342	-1.24361	6.86962
establishment of protein localization to vacuole	0	2.82617	-3.89433	-3.89433	-1.26416	-1.24533	2.83561
positive regulation of long-term synaptic potentiation	3.33192	0	-1.98631	-3.51812	-4.20421	-1.27534	3.04003
RNA polymerase II distal enhancer sequence-specific DNA binding	6.35303	-4.344	-2.72783	-1.07904	-4.58555	-1.27668	4.49206
nitric oxide biosynthetic process	-4.94181	-3.48184	1.85767	0	0	-1.3132	2.80059
myristoyl-CoA hydrolase activity	8.12428	7.34811	-7.97406	-4.92137	-9.28283	-1.34117	8.44069
extracellular matrix binding	7.66605	24.0058	19.0144	-25.1123	-32.3288	-1.35096	25.8033
negative regulation of stem cell differentiation	-18.9058	28.7377	-20.4835	-14.4383	18.3291	-1.35215	23.12
positive regulation of acrosome reaction	2.79389	-2.90665	-1.23013	-1.8681	-3.54979	-1.35215	2.4858
regulation of stem cell differentiation	10.5068	10.1206	-9.55793	-9.41867	-8.47683	-1.3652	10.6703
C21-steroid hormone metabolic process	-7.15181	-10.3358	7.34728	-3.30078	6.59426	-1.36937	8.01503
estrogen metabolic process	-4.88301	-4.00562	6.17102	4.73768	-8.87407	-1.3708	6.51478
negative regulation of skeletal muscle cell differentiation	12.4767	13.4482	-13.3788	-9.25222	-10.1839	-1.37801	13.1846
transferase activity, transferring glycosyl groups	2.1191	-1.80282	-3.66334	-1.96545	-1.60044	-1.38259	2.12294
blood coagulation, fibrin clot formation	11.8807	-9.49056	-15.6455	17.9538	-11.8351	-1.42735	15.2334
nucleotide transmembrane transport	8.87196	-7.25797	-5.71696	3.48449	-6.5374	-1.43118	7.22342
GABA-A receptor complex	7.88793	8.71624	-12.7413	8.42235	-19.6608	-1.47512	13.6669
eating behavior	-3.97835	0	1.56793	-2.58132	-2.4141	-1.48117	2.22528
positive regulation of protein localization to endosome	-2.4141	-3.00922	4.76943	-3.15892	-3.60581	-1.48372	3.52151
dioxygenase activity	0	-1.18139	5.45665	-5.19463	-6.53208	-1.49029	4.73598
respiratory chain complex IV	-5.88558	4.60446	4.19106	-4.27005	-6.21238	-1.5145	5.44896
ligase activity	-1.61942	0.971607	-1.42722	-2.86208	-2.66746	-1.52092	1.52843
carbon-sulfur lyase activity	-15.3634	-24.0932	-18.5721	25.9062	24.4921	-1.52609	24.6007
co-receptor binding	-4.43732	0	-3.34301	0	0	-1.55607	2.16557
Lys48-specific deubiquitinase activity	2.35774	-2.58538	5.1356	-4.91339	-7.86257	-1.5736	5.29617
inorganic cation import across plasma membrane	-5.08911	6.15718	-3.01522	-3.43399	-2.4953	-1.57529	4.43037
insulin receptor substrate binding	20.7206	7.40434	-12.0269	-10.6491	-13.3358	-1.5774	15.0634
negative regulation of transcription from RNA polymerase II promoter in response to stress	15.6554	-15.2139	-15.246	14.0494	-7.38533	-1.62809	15.3921
dendritic spine organization	1.94168	-1.34895	-8.81424	1.95433	-1.97918	-1.64927	4.39934
RNA polymerase II intronic transcription regulatory region sequence-specific DNA binding	-2.48866	-1.40806	-2.16204	-2.19431	0	-1.65062	1.00534
outer membrane	1.64528	3.49242	-5.67908	-3.96766	-3.77121	-1.65605	3.98145
organelle outer membrane	0	-2.09071	-1.54306	-1.86632	-2.80624	-1.66127	1.03817
G-rich strand telomeric DNA binding	6.41904	2.90112	-4.77806	-2.73279	-10.1325	-1.66464	6.49483
tricarboxylic acid cycle enzyme complex	-8.07237	-8.24784	9.49953	7.91681	-9.5718	-1.69514	9.53099
axonal transport	-3.66428	-2.06732	-1.32495	0	-1.44316	-1.69994	1.33135
sperm fibrous sheath	4.85529	8.57736	-9.04962	-7.81185	-5.21116	-1.728	7.94185
neurological system process involved in regulation of systemic arterial blood pressure	-6.41462	3.3743	3.19098	-3.5861	-5.20653	-1.7284	4.68367
toxic substance binding	-2.64149	-4.20046	-2.91254	0	1.09071	-1.73275	2.19555
cargo receptor activity	3.67987	8.36191	-5.57989	-5.97191	-9.17501	-1.73701	7.40535
regulation of mRNA polyadenylation	-2.0058	-3.03391	-3.14425	-3.58432	3.01002	-1.75165	2.72398
regulation of intestinal absorption	0	-5.64396	-1.33139	-1.78735	0	-1.75254	2.31649
regulation of exosomal secretion	4.78547	-5.21723	-2.97062	-5.49553	0	-1.77958	4.28109
positive regulation of exosomal secretion	14.9883	-36.5272	-28.8195	20.9665	20.4165	-1.79507	28.4155
dendrite extension	14.9883	-36.5272	-28.8195	20.9665	20.4165	-1.79507	28.4155
negative regulation of cellular response to insulin stimulus	2.40544	-8.89271	-2.89658	-1.87459	2.26227	-1.79923	4.62878
photoreceptor cell development	4.16699	-2.54917	-5.09197	-2.83262	-2.69396	-1.80015	3.49531
negative regulation of pri-miRNA transcription by RNA polymerase II	9.80756	-11.7879	11.0113	-10.8231	-7.27787	-1.814	11.2921
viral life cycle	-7.46383	3.42547	10.1879	-8.01555	-7.41851	-1.8569	8.26559
TBP-class protein binding	-6.85126	-11.262	-24.0563	22.6432	10.1909	-1.86707	18.3822
cellular response to catecholamine stimulus	-5.90064	4.46845	-3.0239	-2.3472	-2.53903	-1.86847	3.82194
sodium channel regulator activity	-8.74911	-9.20311	5.29027	4.38365	-1.14484	-1.88463	6.92819
NADH dehydrogenase activity	-8.74911	-9.20311	5.29027	4.38365	-1.14484	-1.88463	6.92819
inner dynein arm assembly	-2.34464	6.10479	-4.17668	-3.2081	-5.83673	-1.89227	4.65474
acid secretion	9.86314	20.1987	-12.3194	-11.8604	-15.3857	-1.90073	15.9402
ceramide transport	-6.12086	6.49844	-3.83234	-3.00205	-3.06054	-1.90347	4.86428
phosphatase activator activity	3.74759	7.23603	-4.06224	-6.61141	-9.82782	-1.90357	7.1604
negative regulation of ubiquitin-dependent protein catabolic process	-16.2028	15.3387	21.21	-12.6056	-17.2756	-1.90709	18.6201
AP-2 adaptor complex binding	6.79124	-5.74384	-8.94528	-6.92488	5.18455	-1.92764	7.338
positive regulation of sodium ion transmembrane transporter activity	-7.7446	4.99739	5.60023	-3.56446	-8.99913	-1.94211	6.91278
GABA receptor complex	4.51629	-8.83869	-11.7877	13.7934	-7.43625	-1.95059	10.7703
dopamine binding	0	-3.26788	-1.74302	-2.09185	-2.74591	-1.96973	1.24838
protein localization to non-motile cilium	-2.73028	-4.68224	-0.603515	-0.764899	-1.08268	-1.97272	1.73502
exocyst	5.8973	-7.94371	5.40834	-6.82647	-6.46694	-1.98629	6.99689
outer mitochondrial membrane protein complex	3.91418	-3.1223	-3.68531	-3.80651	-3.31432	-2.00285	3.31919
sensory perception of pain	-6.44151	3.38379	5.44876	-6.17937	-6.25934	-2.00953	5.91195
cellular response to angiotensin	0	-2.74895	-4.25617	-1.66024	-1.53721	-2.04051	1.57897
cellular glucuronidation	10.2731	8.88526	-11.2367	-8.05526	-10.0784	-2.0424	10.6812
cellular response to platelet-derived growth factor stimulus	-2.18378	-9.42179	-4.07096	2.08844	3.35181	-2.04726	5.11741
ATP metabolic process	5.44557	4.72334	-9.42129	-5.7092	-5.29178	-2.05067	6.71373
response to platelet-derived growth factor	1.3236	-5.86874	-2.06498	-1.86694	-1.85675	-2.06676	2.55116
mitochondrial proton-transporting ATP synthase complex	-11.0905	-7.91758	3.88092	2.18859	2.46906	-2.09389	6.8868
pigment biosynthetic process	-5.74457	4.37744	-4.44145	-4.70446	0	-2.10261	4.24015
proton-transporting ATP synthase complex, coupling factor F(o)	4.17215	-3.40241	-3.91315	-4.41922	-2.96438	-2.1054	3.55139
regulation of actomyosin structure organization	7.30409	12.3105	-19.8405	10.3763	-20.6985	-2.10963	16.6762
regulated exocytosis	7.54426	10.7583	-10.0817	-10.0487	-8.78528	-2.12264	10.3673
positive regulation of mitochondrial outer membrane permeabilization involved in apoptotic signaling pathway	5.58308	-11.7065	8.3154	-5.89972	-6.91726	-2.12501	8.62318
transferase activity, transferring hexosyl groups	-19.5817	-10.3805	-10.2583	13.9647	15.6227	-2.12662	15.913
L-type voltage-gated calcium channel complex	5.43305	-14.2665	10.5854	-5.70198	-6.71337	-2.13269	9.99927
polysome	-7.29015	-1.36518	-2.15563	-0.678013	0.760625	-2.14567	3.06902
retina vasculature development in camera-type eye	-4.59144	-9.74289	-1.65645	-7.35715	12.5295	-2.16368	8.75296
regulation of epithelial cell differentiation involved in kidney development	0	-6.86214	-3.96023	3.95696	-3.97983	-2.16905	4.20551
intra-Golgi vesicle-mediated transport	16.5668	-38.5518	13.7942	16.212	-18.9111	-2.17798	25.2375
peripheral nervous system development	13.8103	-13.8874	18.4651	-13.846	-15.4841	-2.18841	16.8231
regulation of complement activation	0	6.67814	4.38463	-8.06814	-14.0727	-2.21562	8.69503
cell adhesion mediator activity	-13.404	-18.6817	-11.5203	15.1745	17.3294	-2.22042	17.083
calcineurin-mediated signaling	15.5453	-8.70071	-12.3835	-2.96898	-2.66696	-2.23495	10.7432
biomineral tissue development	6.07513	4.46589	6.41572	-11.351	-16.7872	-2.23628	10.9962
long-chain fatty acid binding	-5.13274	6.38684	-3.64201	-4.60446	-4.24595	-2.24767	4.85721
synaptic vesicle recycling	4.02103	-4.96415	-4.59212	-2.6403	-3.15892	-2.26689	3.64537
positive regulation of feeding behavior	13.5156	19.4797	-10.145	-15.8958	-18.3613	-2.28137	17.5274
porphyrin-containing compound metabolic process	6.78834	-8.04822	-9.87801	3.8676	-4.24609	-2.30328	7.32961
sulfate transmembrane transport	2.78427	-3.28799	-7.71739	-5.44918	2.14436	-2.30519	4.63259
response to monoamine	-4.73413	-4.15111	-4.13624	-4.69223	5.95433	-2.35188	4.65206
channel inhibitor activity	-5.48421	10.7096	-11.8561	-14.2207	9.08819	-2.35263	11.6457
FMN binding	-8.7234	7.46468	6.9473	-7.1526	-10.3632	-2.36545	8.81282
response to catecholamine	4.40304	-7.71994	8.76548	-6.96762	-10.4476	-2.39334	8.43917
positive regulation of glutamate receptor signaling pathway	-2.13548	-1.84067	-1.37912	-3.07105	-3.61189	-2.40764	0.914291
actin filament bundle organization	1.7645	-9.86251	-3.42889	-9.88496	9.36628	-2.40912	8.19391
carbon-carbon lyase activity	3.22096	-8.27161	-5.28018	-4.32786	2.49908	-2.43192	5.05171
mesodermal cell fate commitment	-10.1714	4.70674	5.30168	-3.41538	-8.59724	-2.43512	7.2396
negative regulation of cardiac muscle cell differentiation	6.78815	-14.4712	-8.17292	13.5163	-9.84569	-2.43707	11.9606
hydrolase activity, acting on glycosyl bonds	-10.3326	4.84843	5.44732	-3.48826	-8.79341	-2.46371	7.40078
regulation of apoptotic DNA fragmentation	1.41332	2.94509	-6.41731	-5.44654	-5.01266	-2.50362	4.33889
transcriptional repressor complex	0	-4.56423	-1.95676	-4.0467	-1.99674	-2.51289	1.83377
entrainment of circadian clock	5.22083	-15.1046	17.9006	-6.80076	-13.7898	-2.51473	13.9699
adenylate cyclase-activating adrenergic receptor signaling pathway	4.74818	-6.1004	-10.0152	-6.78059	5.43852	-2.54189	7.12936
adrenergic receptor signaling pathway	-9.14611	15.2903	-6.90199	-6.24561	-5.76433	-2.55354	10.0588
palmitoyltransferase complex	-15.3937	-21.6669	-11.1656	18.1787	17.2785	-2.55382	18.8911
regulation of high voltage-gated calcium channel activity	3.22565	-5.42084	2.00709	-6.27459	-6.35457	-2.56345	4.76218
protein localization to lysosome	17.0733	-22.2089	-5.3204	-13.1671	10.7827	-2.56805	16.3532
perinuclear endoplasmic reticulum	8.06873	6.07497	-2.77135	-8.56898	-15.8034	-2.60001	9.98831
semaphorin-plexin signaling pathway involved in neuron projection guidance	4.55519	-5.06206	-2.20763	-7.10849	-3.20447	-2.60549	4.41883
cell-cell adhesion mediated by cadherin	4.55519	-5.06206	-2.20763	-7.10849	-3.20447	-2.60549	4.41883
RNAi effector complex	-4.35527	-3.64785	-2.89633	-1.09254	-1.14219	-2.62684	1.47146
cell-cell adhesion mediator activity	-5.73807	4.25827	-3.50389	-5.58276	-2.62539	-2.63837	4.08015
learning	8.74943	-8.10062	-2.37177	-7.65522	-3.87367	-2.65037	6.82428
endoderm development	9.477	-3.77481	-7.12758	-7.02871	-4.84657	-2.66013	6.93498
positive regulation of myoblast proliferation	3.34781	-3.01724	-4.93496	-5.06743	-3.70916	-2.6762	3.47462
regulation of cerebellar granule cell precursor proliferation	-2.0947	-6.10317	-6.01034	3.34126	-2.52004	-2.6774	3.85464
regulation of Golgi organization	-2.90135	-3.84153	-5.09191	-4.00645	2.42594	-2.68306	2.95996
vesicle cytoskeletal trafficking	-12.3186	14.6949	16.3955	-15.8568	-16.37	-2.69099	16.731
Derlin-1 retrotranslocation complex	19.8887	16.4255	-14.1399	-15.8901	-19.7759	-2.69836	19.1864
ribbon synapse	7.26594	-5.56794	-2.77988	-6.03965	-6.40791	-2.70589	5.75441
amine binding	2.29017	-4.85585	-2.02311	-4.63046	-4.34638	-2.71313	3.01844
semaphorin-plexin signaling pathway involved in axon guidance	13.3186	-14.545	7.5591	-11.1487	-8.82123	-2.72745	12.3591
hormone biosynthetic process	-4.82611	-7.59625	5.61635	-3.37918	-3.51531	-2.7401	4.96924
negative regulation of cilium assembly	-7.05071	-3.11977	-0.92704	0	-2.67161	-2.75382	2.71683
regulation of response to reactive oxygen species	-2.47496	-3.21236	-2.14501	-2.24651	-3.83816	-2.7834	0.722399
modulation of excitatory postsynaptic potential	9.82975	-3.85397	-7.46749	-7.36786	-5.08446	-2.78881	7.2196
proton-transporting ATP synthase complex	2.79935	-5.12698	-2.54579	-3.7159	-5.37682	-2.79323	3.32832
amine biosynthetic process	4.28138	-6.00687	-3.80881	-4.14538	-4.361	-2.80814	4.05259
amelogenesis	12.2208	-14.7979	-14.3464	-16.1763	19.0419	-2.81158	17.0212
transcriptional repressor activity, RNA polymerase II distal enhancer sequence-specific binding	5.79598	8.66904	-9.29951	-8.51145	-10.7288	-2.81494	9.26227
Golgi transport complex	-7.09532	-3.28692	-3.78497	-0.644805	0.725895	-2.81722	3.03036
drug transmembrane transporter activity	-5.09514	-5.9597	-2.64178	-3.19919	2.72741	-2.83368	3.39051
G-protein alpha-subunit binding	2.78614	-2.91311	-0.907649	-5.88551	-7.26184	-2.8364	4.00688
HOPS complex	-3.00634	4.28738	-4.38781	-5.69332	-5.47783	-2.85558	4.13283
beta-catenin-TCF complex	-2.09431	-4.04188	-3.0844	-2.6205	-2.46103	-2.86042	0.750003
extracellular matrix organization	11.3892	12.8229	-11.8336	-8.54815	-18.2128	-2.87648	14.1207
telomere cap complex	6.51685	7.26962	-9.43647	-7.9582	-10.7798	-2.8776	8.9791
aromatic amino acid family metabolic process	-1.90019	5.93395	-7.41116	-5.56602	-5.46038	-2.88076	5.31626
regulation of microtubule motor activity	3.71021	8.70194	-7.43095	-11.0954	-8.30214	-2.88327	8.59034
positive regulation of protein maturation	-28.1396	-28.9243	-56.9387	59.7475	39.7652	-2.89798	49.9487
anatomical structure regression	-4.2216	-5.53721	-5.06308	-4.27618	4.46324	-2.92697	4.16797
mRNA splice site selection	4.03796	-6.50414	-5.36055	-3.3696	-3.4594	-2.93115	4.11424
synaptonemal complex assembly	4.63445	-15.7036	-5.52245	4.78235	-2.87546	-2.93695	8.46449
neurotransmitter receptor activity	-2.74384	-5.07098	-4.98679	2.82767	-4.81304	-2.9574	3.37423
locomotory exploration behavior	8.35449	-8.63629	-4.3047	-13.1424	2.91258	-2.96325	8.66334
neurotransmitter-gated ion channel clustering	-2.84405	-4.9701	-5.83166	3.93354	-5.12951	-2.96836	4.01645
behavioral defense response	-1.55397	-2.82567	-3.88538	-3.81206	-2.85828	-2.98707	0.946572
regulation of synaptic vesicle clustering	-4.43143	4.1801	-3.9393	-4.6767	-6.1061	-2.99469	4.09097
carbohydrate catabolic process	2.22266	1.25375	-7.21583	-5.29364	-5.94791	-2.99619	4.39018
mitochondrial respiratory chain complex I	-3.36661	5.43745	-6.41144	-4.59351	-6.117	-3.01022	4.87897
respiratory chain complex I	4.10731	-5.34485	-7.27261	-3.41467	-3.25336	-3.03564	4.31559
dorsal/ventral axis specification	-24.8674	-13.15	-14.0795	17.3977	19.431	-3.05363	20.1443
voltage-gated calcium channel complex	5.87561	0	-3.14085	-6.57124	-11.4913	-3.06556	6.56946
plasma membrane tubulation	-4.81551	-4.44402	-7.18159	-1.90157	2.96146	-3.07625	3.85952
regulation of cellular response to drug	-4.81551	-4.44402	-7.18159	-1.90157	2.96146	-3.07625	3.85952
integrator complex	-3.86329	5.37786	-4.18092	-3.20852	-9.53376	-3.08173	5.36257
detection of light stimulus involved in sensory perception	2.80429	-3.848	-5.43838	-5.79766	-3.24166	-3.10428	3.47079
cellular glucose homeostasis	7.38931	-12.7429	5.35687	-5.98618	-9.55591	-3.10776	9.00748
extrinsic component of plasma membrane	-10.957	11.2157	-7.76785	9.28059	-17.3552	-3.11675	12.6979
vitamin biosynthetic process	1.19769	-4.18723	-2.9082	-5.49058	-4.33009	-3.14368	2.59362
regulation of hydrogen peroxide-induced cell death	8.87309	15.0895	-14.0153	-14.6801	-10.9993	-3.14644	14.0521
viral genome replication	17.2737	37.3668	-20.8789	-22.2796	-27.2623	-3.15606	28.8114
detection of light stimulus	3.26888	-6.86115	-6.37459	-3.9368	-1.88655	-3.15804	4.11059
positive regulation of viral release from host cell	-11.2458	11.6703	-8.13902	9.66672	-17.9042	-3.1904	13.1531
peroxiredoxin activity	-8.07551	4.2296	-3.88575	-4.8917	-3.42097	-3.20886	4.53735
integral component of postsynaptic membrane	1.4834	-6.14403	-4.1714	-4.64099	-2.61808	-3.21822	2.9137
oxidoreductase activity, acting on the CH-NH group of donors	-7.09093	5.12233	-3.94106	-3.43498	-6.86949	-3.24282	4.96137
cellular response to vascular endothelial growth factor stimulus	-2.1978	-3.00687	-3.17193	-4.29598	-3.57321	-3.24916	0.769883
positive regulation of calcium ion transmembrane transport	-1.43169	7.32641	-10.3267	-6.88202	-4.9686	-3.25652	6.73407
outer dynein arm assembly	7.55447	-13.0759	9.44445	-9.9125	-10.3063	-3.25915	10.8237
endothelial cell proliferation	15.06	12.0896	-7.84512	-7.63018	-27.9727	-3.25968	17.4791
L-ascorbic acid binding	8.05336	11.0883	-9.70349	-11.1699	-14.715	-3.28935	11.9286
postsynaptic density organization	-5.49068	3.88698	-7.54867	-4.68224	-2.68865	-3.30465	4.38142
regulation of store-operated calcium channel activity	-5.40675	-5.41386	8.25641	-6.54508	-7.42887	-3.30763	6.51988
intronic transcription regulatory region sequence-specific DNA binding	5.58308	2.25121	-11.5604	-6.45043	-6.37189	-3.30968	7.02353
fluid transport	-1.84148	6.05064	-6.96805	-5.66906	-8.16237	-3.31806	5.75043
sex determination	-2.1666	1.6022	-3.87795	-5.34597	-6.8095	-3.31956	3.24619
collagen trimer	-4.27213	-4.64193	-4.80878	-5.4736	2.57137	-3.32501	3.32478
neuron fate specification	-6.53685	11.8993	-9.72056	-4.88535	-7.41165	-3.33102	8.69099
regulation of glutamate receptor signaling pathway	-2.81336	8.56172	-8.01977	-8.30708	-6.16202	-3.3481	7.00828
hair follicle morphogenesis	-19.1561	-23.393	-27.0304	27.4501	25.3816	-3.34954	27.3243
photoreceptor inner segment	-5.35976	-3.12614	-1.83347	-2.63886	-3.88773	-3.36919	1.33997
regulation of female gonad development	7.82915	3.63179	-10.793	-8.80361	-8.74232	-3.3756	8.48429
mitochondrial electron transport, NADH to ubiquinone	3.94864	-5.21521	-6.33968	-3.72286	-5.61771	-3.38936	4.21192
guanyl-nucleotide exchange factor complex	7.09061	-3.33201	-7.49127	-6.26968	-6.99699	-3.39987	6.08213
enteroendocrine cell differentiation	-3.9734	-4.165	3.70443	-4.61364	-8.0391	-3.41734	4.31218
insulin metabolic process	-1.9621	-5.14037	-5.83914	-2.75465	-1.56023	-3.4513	1.92574
response to mechanical stimulus	3.5882	-7.93721	-4.17418	-3.64723	-5.11337	-3.45676	4.27204
reflex	2.29962	-3.62983	-4.90989	-4.73104	-6.33889	-3.46201	3.36184
positive regulation of stem cell population maintenance	23.8343	18.4573	-23.7576	-13.9249	-21.9248	-3.46315	22.8463
positive regulation of protein acetylation	6.40765	-5.80739	-6.72844	-9.35751	-1.8834	-3.47382	6.14062
regulation of behavior	-1.8144	-8.22597	-2.01731	-1.72442	-3.85372	-3.52717	2.76805
negative regulation of feeding behavior	-6.24732	-10.5102	-11.2835	5.10848	5.13014	-3.56048	8.1523
neuropeptide receptor binding	4.6762	7.80195	-9.10842	-8.3835	-12.832	-3.56915	9.17809
molecular adaptor activity	-2.86932	-2.20615	-1.11673	-5.92413	-5.73273	-3.56981	2.15574
RNA polymerase II activating transcription factor binding	-4.91029	-1.35282	-1.88943	-2.90208	-6.87672	-3.58627	2.28669
ligase activity, forming carbon-nitrogen bonds	-11.1393	-21.4894	20.4358	14.312	-20.1528	-3.60675	19.6814
transcriptional repressor activity, RNA polymerase II transcription factor binding	9.29985	11.4113	-14.2159	-10.8539	-13.7253	-3.61678	12.8412
regulation of sodium ion transmembrane transporter activity	0	-6.21591	-4.16575	-5.08128	-2.79413	-3.65141	2.39549
regulation of ATP metabolic process	9.06949	-6.45229	-8.00278	-6.46132	-6.46262	-3.66191	7.1484
angiotensin-activated signaling pathway	5.26829	-6.05113	-5.81967	-3.69697	-8.11027	-3.68195	5.24166
regulation of eating behavior	0	0	-2.56279	-6.77866	-9.38602	-3.74549	4.19738
response to thyroid hormone	14.4338	-14.525	-20.1286	12.2943	-10.8912	-3.76334	15.9955
negative regulation of neural precursor cell proliferation	0	-18.115	-7.53071	2.89727	3.92525	-3.76464	9.18974
regulation of cardiac muscle cell differentiation	10.6204	-11.1749	14.9793	-19.4258	-13.838	-3.7678	15.4913
regulation of oocyte maturation	5.41117	-6.72589	-6.26462	-7.26052	-4.02157	-3.77229	5.27971
pharyngeal arch artery morphogenesis	-2.21737	-2.75341	-3.44223	-4.50415	-6.00855	-3.78514	1.50835
neurotransmitter receptor activity involved in regulation of postsynaptic membrane potential	-10.7747	7.10236	4.14018	-9.55995	-9.87376	-3.79317	8.66921
cellular response to leucine starvation	-11.3504	11.8767	4.25199	-7.3815	-16.391	-3.79885	11.6078
cell recognition	9.27859	15.4876	-14.3719	-11.9384	-17.4793	-3.8047	15.068
transmitter-gated ion channel activity involved in regulation of postsynaptic membrane potential	-6.99013	-5.75303	-5.33964	-6.49217	5.50831	-3.81333	5.25008
respiratory chain complex III	0	-9.70737	-7.75035	-2.83462	1.2194	-3.81459	4.77147
ATP hydrolysis coupled transmembrane transport	-1.6265	-2.93828	-5.24653	-5.17262	-4.20526	-3.83784	1.54922
ATP hydrolysis coupled cation transmembrane transport	-4.19366	-1.58418	-4.47901	-3.46857	-5.4661	-3.83831	1.44951
ATP hydrolysis coupled ion transmembrane transport	-5.85416	-2.60597	-10.2098	-5.33656	4.72174	-3.85695	5.51579
positive regulation of response to drug	-1.6591	-3.00377	-5.28282	-5.2089	-4.24137	-3.87919	1.54633
positive regulation of non-canonical Wnt signaling pathway	9.08883	-4.3429	-9.43152	-6.29749	-8.57504	-3.91162	7.53503
positive regulation of ATP biosynthetic process	9.08883	-4.3429	-9.43152	-6.29749	-8.57504	-3.91162	7.53503
learned vocalization behavior or vocal learning	9.08883	-4.3429	-9.43152	-6.29749	-8.57504	-3.91162	7.53503
fatty-acyl-CoA binding	-3.03267	7.75078	-6.66554	-5.81919	-11.9115	-3.93562	7.28014
excitatory synapse assembly	-6.33617	-8.25848	7.79671	-7.53936	-5.34705	-3.93687	6.6535
organic acid transmembrane transporter activity	-5.16137	-6.4399	11.1956	-9.26361	-10.0393	-3.94172	8.69439
regulation of stem cell population maintenance	-4.6016	1.79168	-4.42958	-3.54287	-8.96938	-3.95035	3.83997
positive regulation of voltage-gated calcium channel activity	-5.13924	-10.354	-4.05565	-3.16641	2.91682	-3.95971	4.74879
sperm capacitation	-1.84148	2.79551	-6.96805	-5.66906	-8.16237	-3.96909	4.46525
endodermal cell fate commitment	0	-6.01412	-5.20872	-2.89793	-5.84957	-3.99407	2.557
adenylate cyclase activity	10.6902	-11.1191	19.1439	-18.6019	-20.0875	-3.99488	17.8476
insemination	-4.15443	-9.16179	-2.69709	2.82128	-6.8241	-4.00323	4.55167
astrocyte projection	-1.70416	-4.55584	-6.03302	-4.57253	-3.18894	-4.0109	1.63539
sperm midpiece	-2.47975	-2.31269	-5.04606	-5.79226	-4.45928	-4.01801	1.55515
peptidyl-threonine dephosphorylation	-6.04523	3.15864	-4.39327	-5.24967	-7.57831	-4.02157	4.18173
diencephalon development	16.1761	-2.78282	-13.0104	-7.15799	-13.4369	-4.04241	12.1322
asymmetric stem cell division	1.94689	-5.42066	-3.16481	-5.50546	-8.09318	-4.04744	3.77792
exopeptidase activity	5.40034	-5.38886	-4.41366	-7.69042	-8.22849	-4.06422	5.52144
establishment of protein localization to peroxisome	6.448	-4.09168	-2.53532	-13.5359	-6.64784	-4.07255	7.23245
dorsal aorta development	0	-5.95189	-7.2005	-1.80409	-5.42723	-4.07674	3.03655
ammonium transmembrane transport	6.04137	-9.9875	-3.62405	-7.5078	-5.36971	-4.08954	6.14332
positive regulation of signaling receptor activity	12.6272	-9.70351	-9.51122	-5.12855	-8.8095	-4.10511	9.5357
organic acid transmembrane transport	1.6569	-6.19637	-6.19533	-5.63903	-4.24284	-4.12333	3.32841
carboxylic acid transmembrane transport	10.575	-24.0382	-16.3754	-10.9299	20.0862	-4.13647	18.6761
anchored component of membrane	-4.20421	-3.64688	-4.01755	-5.97716	-2.90981	-4.15112	1.1347
neuron projection maintenance	2.55235	2.11695	-5.5421	-5.51096	-14.4624	-4.16924	6.97013
AV node cell to bundle of His cell communication	3.29398	4.88232	-2.40098	-9.47587	-17.1972	-4.17956	9.20116
regulation of postsynapse organization	-3.12469	0	0	-15.4413	-2.38792	-4.19078	6.44371
positive regulation of blood pressure	6.67819	-3.83546	-6.21425	-9.79404	-7.81248	-4.19561	6.45888
antibacterial humoral response	14.0671	-14.7471	24.583	-22.8539	-22.0332	-4.19683	22.0192
exocytosis	14.0671	-14.7471	24.583	-22.8539	-22.0332	-4.19683	22.0192
multicellular organismal response to stress	-13.5295	11.422	-29.7981	33.7684	-22.8756	-4.20258	26.3473
oxidoreductase activity, acting on NAD(P)H, quinone or similar compound as acceptor	3.79268	-8.10778	-5.19602	-5.89319	-5.62657	-4.20618	4.61106
nuclear transcriptional repressor complex	2.22266	-7.48808	-2.76083	-5.28879	-7.737	-4.21041	4.1179
calcium ion export	9.0289	19.9502	-20.4862	-9.8987	-19.6671	-4.21458	17.9943
phosphotransferase activity, phosphate group as acceptor	3.70546	-4.1703	-6.9217	-5.7809	-7.99096	-4.23168	4.65753
phosphatidylinositol phosphate phosphatase activity	-6.06913	-4.63684	-2.15329	-4.14801	-4.18297	-4.23805	1.40261
guanylate cyclase activity	16.0658	-23.9592	36.3448	-25.5127	-24.1877	-4.24979	28.7173
positive regulation of autophagosome assembly	5.14268	10.8516	-12.1807	-12.9327	-12.2116	-4.26613	11.3793
erythrocyte development	-5.5648	-6.70612	-5.3331	-2.97525	-0.851601	-4.28617	2.35063
regulation of cell proliferation involved in heart morphogenesis	15.0432	-9.22853	-5.61438	-13.8984	-7.73499	-4.28661	11.2261
cardiac neural crest cell development involved in heart development	-5.32905	-5.35045	-5.14686	-3.28018	-2.45705	-4.31272	1.35234
negative regulation of cation channel activity	-2.8148	-13.221	-7.66805	11.7241	-9.6422	-4.32439	9.72677
carbohydrate transmembrane transporter activity	2.63009	-6.90866	-8.80366	-5.37626	-3.19941	-4.33158	4.40111
negative regulation of TORC1 signaling	5.46013	-2.49205	-6.01692	-9.82279	-8.81387	-4.3371	6.17142
embryonic brain development	-4.82611	-3.90838	-4.41815	-4.91806	-3.72402	-4.35894	0.533972
protein deacetylase activity	-5.21819	5.86335	-2.00899	-13.2971	-7.18021	-4.36824	7.04639
regulation of mitochondrial outer membrane permeabilization involved in apoptotic signaling pathway	-5.45964	4.40173	5.42901	-11.1664	-15.0876	-4.37656	9.15434
phosphorus-oxygen lyase activity	3.99672	-7.21172	-5.70955	-4.62349	-8.3468	-4.37897	4.89261
mitochondrial respiratory chain	-6.18858	8.08221	-10.707	-6.12144	-6.96709	-4.38039	7.2169
positive regulation of glycoprotein metabolic process	-7.14063	5.35076	-8.11114	-2.96623	-9.13225	-4.3999	5.93319
neuron fate commitment	-1.97231	-3.24191	-6.14598	-7.72472	-3.0031	-4.41761	2.41282
macroautophagy	-2.79628	-5.35858	-9.74599	-2.03239	-2.16571	-4.41979	3.26596
neurotransmitter binding	0	-2.28018	-3.52735	-5.96328	-10.3488	-4.42393	3.95109
regulation of gliogenesis	2.22393	-7.88921	-9.45531	-4.31723	-2.73084	-4.43373	4.59332
positive regulation of calcium ion transmembrane transporter activity	-7.98799	-6.56883	-7.41104	2.13955	-2.37502	-4.44067	4.28666
response to fibroblast growth factor	13.5474	-4.01867	-10.7315	-8.53457	-12.4804	-4.44354	10.5442
nucleotide-activated protein kinase complex	-9.52537	-4.04061	-8.59822	-2.70153	2.52905	-4.46734	4.87077
epiboly	-3.54893	7.90891	-8.83428	-10.2292	-7.66994	-4.47469	7.35766
excretion	-8.26279	5.85957	-3.83238	-3.66374	-12.5158	-4.48303	6.83513
negative regulation of cyclin-dependent protein kinase activity	-19.6035	-21.6525	15.111	12.8252	-9.16532	-4.49702	17.5274
cyclase activity	1.09741	-4.66781	2.86016	-9.72356	-12.0851	-4.50378	6.52592
synaptic vesicle exocytosis	13.7767	-16.5096	16.6397	-16.0114	-20.4287	-4.50667	18.1065
manchette	5.54125	-9.05441	-6.57666	-4.66972	-7.81036	-4.51398	5.84953
hydrolase activity, acting on carbon-nitrogen (but not peptide) bonds, in linear amides	5.60176	14.3972	-15.0075	-13.2957	-14.2818	-4.51721	13.6254
foregut morphogenesis	-7.61988	-3.44186	-4.30033	-3.31929	-3.93332	-4.52294	1.77523
retina vasculature morphogenesis in camera-type eye	-9.19032	6.07728	-6.82466	-5.97043	-6.81441	-4.54451	6.05786
14-3-3 protein binding	4.4874	11.6105	-12.6561	-12.1176	-14.1619	-4.56754	11.8131
cofactor transport	12.0834	-3.94093	-10.4363	-8.33068	-12.2216	-4.56922	9.8086
proton-transporting two-sector ATPase complex	-1.94485	-8.65571	7.36449	-8.27917	-11.4034	-4.58373	7.52444
response to ethanol	-1.84442	-5.21686	-3.17085	-5.05149	-7.72607	-4.60194	2.23564
positive regulation of cell size	0	-5.05368	-9.2168	-5.66906	-3.0737	-4.60265	3.3968
protein transmembrane import into intracellular organelle	-4.92177	11.7828	-14.9619	-8.44723	-6.51226	-4.61207	9.92879
cyclic purine nucleotide metabolic process	4.32421	5.66005	-9.81863	-9.01701	-14.2252	-4.61532	9.00413
muscle cell fate commitment	-5.26693	-5.07587	6.68975	-8.15069	-11.2908	-4.6189	6.80995
inositol phosphate phosphatase activity	17.0536	-10.2551	-7.5747	-10.9564	-11.4357	-4.63367	12.2151
insulin receptor binding	2.83487	-8.84532	-10.8688	6.57305	-12.9997	-4.66118	8.77455
cellular response to fibroblast growth factor stimulus	-7.92579	-3.51462	-4.50789	-3.82662	-3.56518	-4.66802	1.86368
neuron maturation	12.9102	14.2082	-14.2654	-15.4506	-20.7624	-4.67201	16.8279
postsynaptic density membrane	4.02601	-4.47359	-5.90738	-6.09368	-10.9549	-4.6807	5.44784
regulation of stem cell division	-9.18496	-2.06099	-6.38889	-3.12447	-2.66228	-4.68432	3.02345
HMG box domain binding	12.2978	-4.01867	-10.7315	-8.53457	-12.4804	-4.69345	10.0126
perikaryon	-1.92447	-3.1615	-8.75664	-3.80372	-5.82631	-4.69453	2.67388
osteoblast development	5.53337	11.9635	-10.0141	-16.5825	-14.4491	-4.70977	12.7169
response to alcohol	5.7784	12.9184	-15.5706	-11.9151	-14.839	-4.72557	13.1646
regulation of hematopoietic progenitor cell differentiation	7.31003	-4.79565	-6.53735	-7.68953	-11.9609	-4.73468	7.23321
postsynaptic specialization membrane	4.75174	-5.44956	-11.7405	-6.9397	-4.34001	-4.74361	6.01254
positive regulation by host of viral process	-1.54071	-4.62485	-2.18898	-11.3552	-4.15969	-4.77388	3.90026
amyloid-beta binding	-10.7286	9.07985	9.05058	-14.9254	-16.4276	-4.79023	12.8195
CoA-ligase activity	-2.35473	-13.0355	-9.30552	-4.27113	5.00479	-4.79242	6.90138
presynaptic active zone	-3.05229	0	0	-15.4046	-5.50834	-4.79304	6.36578
histone H3-K4 trimethylation	-3.05229	0	0	-15.4046	-5.50834	-4.79304	6.36578
synaptic vesicle transport	19.8878	21.1085	-19.5113	-21.7543	-23.7209	-4.79803	23.1442
neurotransmitter secretion	0	-8.40289	-5.79844	-5.02066	-4.78439	-4.80128	3.04412
negative regulation of stem cell proliferation	1.19591	-6.73181	-4.56857	-4.69098	-9.21941	-4.80297	3.84965
sodium ion import across plasma membrane	4.64301	-5.13749	-11.2893	-6.61612	-5.6875	-4.81747	5.81978
carboxy-lyase activity	-12.4865	2.71889	-6.33353	-3.32149	-4.73823	-4.83217	5.48071
desmosome organization	10.6624	10.0606	-16.2268	-15.3813	-13.2979	-4.8366	13.9164
vacuolar membrane	0	-5.34485	-9.64933	-5.96561	-3.25336	-4.84263	3.55649
postsynaptic membrane assembly	-2.80509	-9.31305	-2.9426	-4.74127	-4.43205	-4.84681	2.64221
renal filtration	-3.93322	-5.49819	-5.44031	-3.14958	-6.25327	-4.85491	1.27177
cullin family protein binding	-8.69159	-11.4393	-2.41093	-6.27609	4.39837	-4.88391	6.15805
response to anesthetic	5.57486	-13.4845	9.18074	-15.1294	-10.6613	-4.90393	11.3965
positive regulation of blood circulation	3.83752	-9.31576	6.81318	-9.88461	-15.9998	-4.90989	9.7608
photoreceptor cell maintenance	0	-11.4158	-6.15264	-3.54682	-3.47614	-4.91828	4.23945
negative regulation of cellular response to hypoxia	5.49531	-2.01594	-6.8555	-9.28453	-11.9702	-4.92616	6.88135
epidermis morphogenesis	-4.65346	-6.44661	-3.95984	-4.70424	-4.90463	-4.93376	0.917788
proton-transporting two-sector ATPase complex, catalytic domain	4.19762	-5.68115	-8.9503	-6.76253	-7.4728	-4.93383	5.24081
ATP synthesis coupled electron transport	3.08511	-5.31374	-4.42526	-6.38957	-11.6355	-4.93579	5.28531
photoreceptor cell differentiation	-22.5105	-30.7907	21.2841	18.507	-11.2681	-4.95566	23.7407
microfibril	-1.92916	-3.45822	-6.49899	-6.66953	-6.24183	-4.95954	2.14332
negative regulation of blood pressure	-10.6197	-8.11285	-6.2698	-2.15197	2.18314	-4.99424	5.06439
negative regulation of cardiocyte differentiation	2.30293	-9.71683	3.40868	-10.6732	-10.4204	-5.01977	7.20853
oxidoreductase activity, acting on NAD(P)H	-6.38034	-7.50077	-3.29373	-7.96337	0	-5.02764	3.34844
regulation of cyclase activity	13.8449	22.7885	-18.5594	-18.2298	-25.0718	-5.04553	21.7318
regulation of neuroblast proliferation	0	-7.60071	-5.2779	-5.3688	-7.11168	-5.07182	3.01705
adaptive thermogenesis	-5.49436	-6.87366	-5.48861	-4.57677	-3.06121	-5.09892	1.40382
copulation	-6.76214	-4.83047	-5.61776	-3.27688	-5.01689	-5.10083	1.26828
regulation of glucose import in response to insulin stimulus	-7.37532	-4.55582	-3.78289	-5.08267	-4.81884	-5.12311	1.34951
positive regulation of voltage-gated potassium channel activity	-11.0216	-4.59206	1.63216	-6.17221	-5.50327	-5.1314	4.52639
carbohydrate transport	-5.70859	-8.65986	-5.21462	-2.29085	-3.86539	-5.14786	2.36961
regulation of protein targeting to mitochondrion	4.52879	-3.62261	-15.6195	-5.05922	-5.97919	-5.15035	7.18189
phosphatidylinositol bisphosphate binding	14.4078	-9.02149	-5.75174	-10.6484	-14.7627	-5.15531	11.4072
membrane repolarization	-8.3199	16.689	-12.454	-10.0961	-11.8644	-5.20907	12.3478
monosaccharide metabolic process	-7.3203	-12.4233	-7.80988	5.76374	-4.44321	-5.2466	6.78693
renal tubule development	-2.05254	-7.07768	-4.25489	-5.72846	-7.17682	-5.25808	2.15033
sensory perception of light stimulus	6.6357	4.55587	-7.64788	-10.4448	-19.5092	-5.28205	10.8798
proximal/distal pattern formation	1.65014	-8.69027	-4.85392	-6.74619	-7.80214	-5.28848	4.13367
ATPase complex	1.65014	-6.77591	-4.5857	-8.06886	-8.73892	-5.30385	4.19779
aging	-1.71417	-4.46459	-5.15499	-6.77167	-8.47683	-5.31645	2.54135
ganglion development	-10.3875	-4.17068	-3.10516	-3.39766	-5.56955	-5.32611	2.98595
establishment of skin barrier	-9.18744	3.7981	-7.94302	-3.11351	-10.1929	-5.32775	5.77907
ER membrane protein complex	-1.95291	-7.66804	-7.54154	-4.08584	-5.40351	-5.33037	2.4143
presynapse assembly	14.4556	-21.7897	16.6689	-18.7458	-17.2437	-5.33095	19.159
vitamin transmembrane transporter activity	-1.58444	-4.81606	-7.12641	-5.76944	-7.3774	-5.33475	2.34015
mesoderm formation	-21.6445	-21.5945	18.3013	17.5957	-19.4063	-5.34968	21.2888
BMP binding	17.5772	18.1788	-22.5913	-21.5431	-18.3849	-5.35263	21.2641
synaptic vesicle localization	-4.54646	4.04375	-6.54949	-8.88454	-10.8315	-5.35365	5.76339
cellular aldehyde metabolic process	-6.17218	-3.54998	-6.18454	-5.49686	-5.41775	-5.36426	1.07676
regulation of neuromuscular junction development	23.2642	-13.1945	-9.2072	-18.4883	-9.30794	-5.38674	16.458
positive regulation of stem cell differentiation	14.6751	15.3898	-18.1381	-18.9834	-19.9764	-5.40659	18.6713
acid-thiol ligase activity	6.19186	-3.70158	-11.7801	-7.78563	-10.0413	-5.42335	7.16226
ovarian follicle development	-5.85678	-3.98336	-3.51417	-4.26145	-9.64353	-5.45186	2.50311
ATP-dependent microtubule motor activity, plus-end-directed	-2.04296	-3.78112	-7.89474	-5.75013	-7.85465	-5.46472	2.56131
craniofacial suture morphogenesis	1.60476	-7.66064	-12.5871	-5.66906	-3.0737	-5.47715	5.27461
formation of primary germ layer	1.16206	-5.49186	-6.25289	-3.61867	-13.3361	-5.50749	5.2415
ectoderm development	8.35848	-9.29199	-9.64152	-8.2327	-8.81194	-5.52393	7.77854
axolemma	5.45657	-13.1007	8.87914	-16.7092	-12.1969	-5.53421	11.7799
presynaptic membrane organization	6.80455	-15.9566	-9.78176	-4.33191	-4.44048	-5.54123	8.38978
tricarboxylic acid metabolic process	-6.42534	-3.27637	-3.57654	-5.91392	-8.59881	-5.55819	2.19417
membrane depolarization during cardiac muscle cell action potential	-4.26272	3.19036	-6.3487	-6.65213	-13.7929	-5.57322	6.07961
proton-exporting ATPase activity	-4.2107	-10.4634	-4.24198	-4.85949	-4.09441	-5.574	2.74949
regulation of bile acid metabolic process	9.69144	-7.82814	-12.2732	-7.00014	-10.51	-5.58399	8.79475
regulation of ventricular cardiac muscle cell action potential	-5.14009	-13.9189	-10.7889	-13.0395	14.856	-5.60629	11.9387
negative regulation of hydrogen peroxide-induced cell death	-2.16916	-4.42185	-4.99873	-5.09378	-11.5927	-5.65524	3.52398
synaptic vesicle cycle	11.3368	14.4703	-19.2405	-15.7939	-19.1412	-5.67371	17.0513
oxidoreductase complex	1.77119	-4.45096	-8.58319	-8.05811	-9.15696	-5.69561	4.56078
negative regulation of response to wounding	6.77009	-5.87291	-9.16915	-12.9522	-7.27878	-5.70059	7.46082
positive regulation of glucose import in response to insulin stimulus	-8.88949	-11.0772	-5.7269	-7.74108	4.65143	-5.75664	6.13167
dopamine metabolic process	2.19517	-12.9794	-7.12325	-7.60263	-3.36785	-5.77559	5.62093
negative regulation of potassium ion transmembrane transport	-5.68879	-3.72634	-5.12023	-4.29199	-10.1805	-5.80157	2.56112
retinal binding	6.62049	-8.25911	-10.5742	-7.2858	-9.51217	-5.80215	7.05508
monosaccharide transmembrane transport	5.76554	-9.02736	-5.08257	-8.02043	-12.654	-5.80377	7.01071
membrane repolarization during action potential	-9.54017	-7.08151	6.63577	-7.57093	-11.4762	-5.80661	7.16998
regulation of cilium assembly	-3.13116	-8.9148	11.1748	-13.1096	-15.1726	-5.83068	10.5622
glycoprotein biosynthetic process	-12.6542	-14.2894	-14.7578	5.98899	6.54532	-5.83341	11.0756
presynaptic membrane assembly	13.8251	-17.2597	-24.7522	16.5599	-17.5725	-5.83988	19.4564
renal tubule morphogenesis	-4.37587	-6.5662	-12.8693	-5.48158	0	-5.85859	4.64529
myeloid cell development	-2.02311	-4.79946	-5.49068	-7.60439	-9.52478	-5.88848	2.84835
positive regulation of cell proliferation in bone marrow	-4.20529	2.98731	-9.38575	-11.2511	-7.61609	-5.89419	5.60326
regulation of NMDA receptor activity	-5.25131	4.89884	-10.0101	-9.59596	-9.65418	-5.92255	6.35768
alcohol catabolic process	-5.00013	-5.22897	-7.09861	-4.03084	-8.70434	-6.01258	1.87026
acyl-CoA dehydrogenase activity	-1.92447	-5.56794	-8.30464	-6.92103	-7.38101	-6.01982	2.49307
regulation of relaxation of muscle	4.31434	-14.3573	-20.5757	-11.1279	11.6424	-6.02083	13.4743
cellular response to starvation	-15.7617	-26.3973	-22.9827	22.0906	12.8604	-6.03816	22.0485
cellular response to extracellular stimulus	16.5373	16.299	-21.6051	-24.5719	-17.0487	-6.07787	20.7102
ciliary transition zone	12.109	-9.0502	-7.21967	-14.4633	-11.7935	-6.08355	10.5343
atrial cardiac muscle cell action potential	1.65207	-8.2295	-9.09854	-7.85944	-6.91026	-6.08913	4.39807
anion transmembrane transport	0	-8.99057	-3.21515	-9.38698	-8.8984	-6.09822	4.25802
lipoprotein biosynthetic process	5.04085	-4.20883	-12.7599	-7.44005	-11.2341	-6.12041	7.07464
digestive system process	4.39822	-11.4272	-9.63278	-7.71434	-6.23605	-6.12243	6.19867
vasoconstriction	-8.04393	-4.02054	5.81898	-8.12739	-16.3928	-6.15313	8.06539
male sex differentiation	14.9784	-19.9141	25.5067	-23.5696	-27.7743	-6.15458	24.5411
regulation of cellular response to hypoxia	23.8483	-28.936	34.298	-28.2786	-31.7746	-6.16859	32.4093
atrial cardiac muscle cell to AV node cell communication	-6.25852	-11.3711	-7.5129	-0.850619	-4.90471	-6.17957	3.83273
estrogen 16-alpha-hydroxylase activity	3.13587	-10.3977	-8.30464	-7.98122	-7.38101	-6.18574	5.33327
membrane repolarization during cardiac muscle cell action potential	15.2585	-27.2567	33.1729	-24.4435	-27.7083	-6.19542	28.5023
glycerol ether metabolic process	-11.4036	-8.18969	-15.4866	-6.67517	10.7655	-6.19792	10.0664
positive regulation of dendrite development	-6.66844	-9.65572	5.70839	-6.19995	-14.3205	-6.22725	7.41469
hemoglobin binding	8.21882	-6.08743	-7.58777	-9.69134	-16.0207	-6.23369	8.92289
regulation of neurotransmitter receptor activity	11.9311	24.4778	-26.3942	-21.3643	-19.8309	-6.23611	22.877
cerebellar Purkinje cell layer morphogenesis	-7.84315	-7.47661	-5.17979	-6.47197	-4.2181	-6.23792	1.53013
exocrine system development	5.01874	-12.9794	-8.02572	-7.60263	-7.62236	-6.24227	6.69207
response to starvation	-2.01279	-5.76295	-8.61432	-7.22536	-7.68742	-6.26057	2.58835
positive regulation of muscle tissue development	-2.39761	-9.92785	-7.13798	-4.6688	-7.17946	-6.26234	2.85129
ciliary tip	16.6197	26.948	-27.6204	-17.8608	-29.4853	-6.27976	26.2512
negative regulation of proteolysis involved in cellular protein catabolic process	8.49548	-8.05871	-13.2868	-9.69657	-8.93688	-6.2967	8.50448
neuronal stem cell division	-5.03864	-7.34766	-6.26435	-8.10277	-4.80377	-6.31143	1.42985
male sex determination	14.3144	15.3091	-21.2298	-15.7504	-24.2046	-6.31227	19.5236
oxidative phosphorylation	16.5279	-23.7477	31.0211	-25.7236	-29.664	-6.31726	28.0248
deacetylase activity	-13.3397	17.3717	-17.8322	14.5715	-32.441	-6.33393	21.5746
multivesicular body sorting pathway	-9.295	11.4302	-11.3932	-10.3033	-12.3238	-6.377	10.0194
intestinal absorption	0	-11.9945	-7.96186	-7.15552	-4.92086	-6.40654	4.40046
positive regulation of cardiac muscle cell differentiation	1.30198	-10.7271	-10.7479	-6.74331	-5.19598	-6.42245	4.96268
S100 protein binding	-1.64208	-5.49068	-8.24893	-9.37166	-7.50276	-6.45122	3.03797
vasodilation	-10.4059	-6.61685	-3.04725	-6.01817	-6.23256	-6.46415	2.62148
vascular endothelial growth factor signaling pathway	3.24936	-11.6663	-11.4846	-7.57683	-4.87195	-6.47006	6.13172
cell-cell junction organization	-3.94237	-11.0217	-6.09003	-5.69008	-5.6071	-6.47025	2.67413
positive regulation of actin cytoskeleton reorganization	-4.94207	-4.35507	-8.10738	-7.14427	-7.88324	-6.48641	1.72765
water homeostasis	7.92005	-5.93272	-8.99549	-9.44668	-16.0349	-6.49795	8.86121
cerebellar Purkinje cell layer formation	-4.16468	-3.46407	-5.21004	-12.6334	-7.21966	-6.53838	3.68999
postsynapse assembly	11.5796	7.21292	-15.1152	-18.337	-18.1663	-6.56518	14.7083
electron transfer activity	13.5417	-12.4536	-6.19816	-7.76194	-20.0616	-6.58671	12.4768
cellular response to nutrient levels	13.6423	21.343	-9.52571	-22.588	-35.8395	-6.59357	24.0296
fear response	5.43981	-7.53643	-10.6135	-8.60283	-11.6644	-6.59547	6.92101
sulfur amino acid metabolic process	-12.0315	4.18985	-5.39452	-7.29922	-12.4455	-6.59618	6.746
sperm principal piece	-3.30173	-8.32253	-6.86517	-9.09015	-5.49349	-6.61461	2.30977
protein transmembrane transport	-1.56163	-4.14792	-10.7964	-7.17234	-9.4884	-6.63334	3.79712
nerve growth factor signaling pathway	-14.5281	7.06028	-9.77948	-8.05076	-7.91862	-6.64334	8.11483
receptor localization to synapse	16.5876	-26.0883	30.1021	-25.0821	-28.8196	-6.66007	27.8378
outer dynein arm	-3.30182	-6.18075	-8.49054	-7.59552	-7.75167	-6.66406	2.05699
positive regulation of sodium ion transmembrane transport	7.72645	-13.5482	-8.82139	-8.71818	-10.1376	-6.69979	8.29775
phosphatidylinositol phosphate binding	-6.79144	-1.45021	-5.83103	-14.6006	-4.91876	-6.71842	4.84549
intraciliary retrograde transport	-11.2106	-3.04322	-9.27424	-4.36943	-5.78947	-6.73739	3.41313
filamentous actin	4.22689	-7.28851	-7.02719	-13.3209	-10.4569	-6.77331	6.66658
regulation of blood volume by renin-angiotensin	5.36263	-6.07087	-10.2271	-10.4815	-12.5022	-6.78381	7.18111
carboxylic acid transport	-6.13162	-3.67182	-9.85255	-9.80581	-4.51954	-6.79627	2.90627
organic acid transport	-7.18962	5.73309	-13.9347	-9.67092	-8.97055	-6.80654	7.43451
suckling behavior	20.658	-29.0569	23.4269	-26.7044	-22.3818	-6.81163	26.4667
type B pancreatic cell proliferation	-4.27309	-9.92906	-7.22791	-5.03456	-7.83812	-6.86055	2.26581
blastoderm segmentation	-5.70498	-8.75473	-5.2262	-4.77309	-9.92524	-6.87685	2.30992
hemoglobin complex	-6.55525	-8.49457	-6.01836	-6.7908	-6.68951	-6.9097	0.934688
regulation of GTP binding	27.3616	-26.8547	31.4909	-34.6515	-31.9196	-6.91466	33.3243
smooth muscle contraction	27.3616	-26.8547	31.4909	-34.6515	-31.9196	-6.91466	33.3243
heart trabecula morphogenesis	-3.06981	-8.46957	-5.66813	-8.89164	-8.50503	-6.92084	2.50958
visual behavior	-4.56307	-12.2914	-5.19408	-6.01249	-6.56225	-6.92466	3.09587
PcG protein complex	-9.38609	-6.51774	-6.03594	-6.20821	-6.77487	-6.98457	1.37221
epithelial cell proliferation	6.18113	-12.0944	-10.0405	-7.07597	-12.1825	-7.04244	7.6778
microvillus	-5.75383	-5.76877	-7.17606	-5.6211	-10.9331	-7.05057	2.2615
phosphatase inhibitor activity	16.8266	-8.21195	-10.7007	-12.8425	-20.3385	-7.0534	14.097
lymph vessel morphogenesis	9.85003	-13.0622	-13.1324	-11.4975	-7.43725	-7.05586	9.72989
negative regulation of long-term synaptic potentiation	7.30545	-15.2563	-7.85373	-9.78871	-9.72718	-7.06409	8.4961
regulation of cellular response to insulin stimulus	8.89	-20.0374	18.7258	-22.3542	-20.5877	-7.0727	19.3948
embryonic epithelial tube formation	15.8019	16.5699	-18.2372	-17.4002	-32.1838	-7.08989	22.0459
neuron recognition	-4.74063	-6.78491	-8.1111	-5.89345	-9.94795	-7.0956	2.01586
mesoderm morphogenesis	3.44548	-6.33431	-8.52674	-8.08797	-16.0669	-7.11409	6.98587
cell maturation	-2.81885	-7.3672	-10.9351	-8.82876	-5.62657	-7.1153	3.09298
cell cortex region	9.29628	22.0072	-19.4094	-22.4944	-24.9799	-7.11605	21.3557
regulation of autophagosome assembly	18.7164	38.6559	-27.3017	-37.9336	-27.7433	-7.12126	33.7085
protein phosphatase inhibitor activity	4.53533	-7.54531	-23.1016	-5.78938	-3.79352	-7.1389	10.0533
positive regulation of supramolecular fiber organization	7.94039	-11.3749	-10.752	-9.71575	-11.7971	-7.13986	8.46643
stem cell population maintenance	8.21414	17.0145	-18.341	-18.3747	-24.2801	-7.15342	18.4706
vascular smooth muscle cell differentiation	5.404	-12.5611	-8.12653	-7.72132	-12.8457	-7.17015	7.42635
regulation of cell maturation	-5.4237	-10.8916	-6.63983	-5.77247	-7.15397	-7.17632	2.18713
intramolecular transferase activity	-5.12664	-6.89309	-6.86393	-6.46731	-10.5883	-7.18785	2.0324
negative regulation of dendrite development	-20.2948	-38.5074	33.4372	32.486	-43.1114	-7.19808	37.6418
endothelial cell chemotaxis	21.1011	-12.9988	-14.9667	-14.5155	-14.691	-7.21417	15.8471
epidermis development	-8.91921	9.95103	-10.6001	-8.85821	-17.6825	-7.22181	10.2629
sialylation	-5.52755	-5.33805	-7.53301	-8.65032	-9.15438	-7.24066	1.75282
isoprenoid binding	-2.54374	-12.7632	-5.64947	-9.58503	-6.01384	-7.31105	3.93914
lymphangiogenesis	8.25906	-9.99847	-12.3901	-9.22878	-13.2108	-7.31382	8.85906
body fluid secretion	-1.84894	-5.92188	-8.08639	-9.48128	-11.2468	-7.31705	3.6251
cerebellar Purkinje cell layer development	15.8055	29.8635	-26.8035	-19.9948	-35.4788	-7.32163	28.5069
protein localization to cell junction	-2.09447	-11.2413	-9.68378	-5.58179	-8.06113	-7.33249	3.6
neurotrophin signaling pathway	3.56739	-6.53043	-8.87099	-8.3586	-16.5234	-7.34321	7.19971
regulation of systemic arterial blood pressure by hormone	10.6149	-10.9034	-8.37068	-9.51057	-18.7652	-7.38698	10.8556
regulation of cardiac muscle cell action potential	-5.79071	-7.31585	-8.52918	-8.22758	-7.16725	-7.40611	1.07364
extracellular structure organization	-1.6114	-13.5619	-5.23261	-7.18605	-9.74729	-7.46784	4.51959
regulation of long-term synaptic potentiation	8.07454	-10.2096	-7.69207	-14.8217	-12.7535	-7.48046	9.09875
regulation of skeletal muscle cell differentiation	-8.15575	-7.42991	-5.91787	-6.69836	-9.27398	-7.49518	1.29688
muscle cell proliferation	8.85364	-12.5036	-5.21055	-10.3869	-18.3869	-7.52685	10.3026
skeletal muscle fiber development	-32.4404	-35.6875	-63.8333	55.4483	38.827	-7.5372	51.7172
inner dynein arm	9.29566	-9.55825	-12.1795	-10.0392	-15.2414	-7.54453	9.67723
regulation of mesoderm development	0	-9.01578	-9.77115	-8.81362	-10.1438	-7.54887	4.25467
lipid storage	-12.3797	1.42566	-6.39659	-9.81605	-10.8855	-7.61043	5.51047
microtubule motor activity	4.16862	-7.28078	-6.22348	-9.20241	-19.5576	-7.61914	8.45648
reproductive behavior	-5.1285	-9.8236	-10.1164	-8.51785	-4.51833	-7.62093	2.63257
cellular respiration	-4.42187	-13.1128	-10.3793	-5.72421	-4.64897	-7.65743	3.88672
carbohydrate derivative biosynthetic process	11.0395	-9.99068	-11.604	-13.808	-13.9312	-7.65889	10.5805
vitamin transport	5.21215	-27.3686	-24.4816	-33.9492	42.1831	-7.68083	31.6723
mating behavior	6.00693	-9.87571	-7.70953	-13.9022	-12.9739	-7.69089	8.0451
oxidoreductase activity, acting on the aldehyde or oxo group of donors, NAD or NADP as acceptor	-16.8003	-11.562	-11.4225	-8.26546	9.37956	-7.73413	10.045
transcription corepressor binding	-35.7482	-50.034	-47.2249	48.3988	45.9108	-7.73949	50.404
structural constituent of myelin sheath	1.68174	-7.35823	-8.24448	-8.04222	-16.8486	-7.76236	6.56172
lipid transporter activity	3.46243	-13.1557	-8.43837	-13.1852	-7.52014	-7.76739	6.80086
positive regulation of cellular response to insulin stimulus	-6.27403	-8.69232	-7.66271	-8.62931	-7.6137	-7.77441	0.982706
post-anal tail morphogenesis	2.24772	-12.5017	-9.25266	-5.90917	-13.4636	-7.77589	6.34078
regulation of Wnt signaling pathway, planar cell polarity pathway	2.46174	-8.03794	-10.9662	-10.2334	-12.162	-7.78757	5.92311
protein localization to cilium	-10.3446	18.3644	-15.4462	-11.5647	-19.9951	-7.79723	15.103
oxidoreductase activity, acting on the CH-CH group of donors, NAD or NADP as acceptor	-1.39828	-7.39664	-7.03701	-11.5435	-11.865	-7.8481	4.25011
morphogenesis of embryonic epithelium	-2.0726	-10.1819	-18.2959	-6.47454	-2.27668	-7.86033	6.72471
semi-lunar valve development	-3.68181	-11.3197	-9.20799	-10.408	-4.71716	-7.86692	3.45011
lamin binding	-5.19265	-7.29138	-13.4549	-3.52534	-9.90364	-7.87359	3.92766
exocytic vesicle membrane	-3.57253	-13.4695	-12.1091	-3.40664	-6.83818	-7.8792	4.71113
regulation of delayed rectifier potassium channel activity	21.7096	45.0699	-32.093	-41.1725	-32.923	-7.8818	38.7332
cellular response to nerve growth factor stimulus	9.65654	-11.7863	-14.3653	-8.31674	-14.6358	-7.88951	10.1326
response to nerve growth factor	-3.52243	3.08229	-12.3254	-17.8768	-8.99113	-7.92671	8.06354
positive regulation of endothelial cell chemotaxis	8.14462	-7.77632	-18.4849	-9.85095	-11.6794	-7.9294	9.84342
oxygen carrier activity	-6.27153	-4.3628	-8.75532	-10.475	-9.91897	-7.95672	2.57808
oxygen transport	13.7709	-12.9281	-10.3825	-12.7246	-17.5291	-7.95867	12.4202
retinoid binding	13.7709	-12.9281	-10.3825	-12.7246	-17.5291	-7.95867	12.4202
secondary palate development	5.66876	-13.4951	-11.931	-10.9433	-9.22385	-7.98491	7.78852
mechanosensory behavior	-2.2562	-12.4525	-10.3285	-6.07645	-8.8963	-8.00198	3.96046
monosaccharide binding	-5.88906	-6.66071	-10.9205	-7.16646	-9.6067	-8.04868	2.12387
response to extracellular stimulus	14.2723	-9.98134	-19.9921	-15.5458	-8.99732	-8.04885	13.2449
tethering complex	30.4743	-39.1797	46.8217	-35.0379	-43.3331	-8.05096	43.12
transcription coregulator activity	-8.97191	-12.7978	-7.12937	-5.7419	-5.70288	-8.06878	2.96117
phosphoprotein phosphatase activity	45.2251	62.3347	-35.4266	-50.2375	-62.3222	-8.08531	57.5912
positive regulation of potassium ion transmembrane transporter activity	28.2775	-38.7486	-29.1317	-30.1819	29.2393	-8.10909	33.863
ventricular cardiac muscle cell action potential	-7.65591	-5.48169	-5.53786	-8.21681	-13.728	-8.12406	3.36536
bundle of His cell to Purkinje myocyte communication	1.93285	-10.2366	-9.80929	-7.34938	-15.2917	-8.15082	6.33276
9+0 non-motile cilium	4.85854	-15.8686	-5.303	-11.4187	-13.1748	-8.18133	8.25883
maintenance of cell number	-5.11021	-9.63952	-9.99788	-6.63711	-9.76387	-8.22972	2.22122
neuropilin binding	20.6461	-14.5467	-15.9809	-15.5676	-15.7535	-8.24053	16.1574
presynaptic membrane	13.5357	-11.523	-21.3621	-10.1569	-11.725	-8.24625	12.9708
calcium channel regulator activity	-3.12264	-5.27918	-9.11521	-9.95226	-13.7649	-8.24684	4.15861
basement membrane	-6.2816	-4.3727	-10.3418	-11.3113	-9.07798	-8.27708	2.88692
photoreceptor cell cilium	14.8588	-12.263	-44.061	22.6381	-22.6376	-8.29292	27.357
ciliary base	-5.14247	-9.74189	-10.1014	-6.7126	-9.86084	-8.31184	2.24997
anion transport	-3.43969	-8.48012	-8.66489	-5.90396	-15.2044	-8.3386	4.39295
glial cell projection	33.4377	-42.5337	45.4549	-37.0668	-41.1006	-8.3617	43.8946
cerebellar cortex formation	5.28424	-10.3685	-6.68776	-14.8907	-15.2432	-8.3812	8.41164
post-Golgi vesicle-mediated transport	-6.02613	-10.4611	-8.46958	-9.03626	-7.95677	-8.38997	1.61934
positive regulation of adherens junction organization	7.53676	-21.9616	20.9896	-26.989	-21.5361	-8.39207	21.3293
dendritic shaft	11.9479	-15.5771	-12.4644	-12.8165	-13.0779	-8.39758	11.4396
cell-cell signaling involved in cardiac conduction	-11.1436	-9.94541	-9.82115	-7.10446	-4.27867	-8.45866	2.76505
negative regulation of voltage-gated potassium channel activity	6.51881	-17.9092	-9.06015	-9.63175	-12.2197	-8.46039	9.07635
SNARE binding	-4.58243	-4.7959	-13.5675	-9.36288	-10.4923	-8.56019	3.85496
negative regulation of cellular protein catabolic process	-6.79893	-16.3357	12.5501	-13.0435	-19.2213	-8.56985	12.6784
establishment of vesicle localization	-11.9519	-13.2334	-13.1071	9.58707	-14.1916	-8.57939	10.1864
positive regulation of insulin secretion involved in cellular response to glucose stimulus	20.0429	-28.4491	16.0183	-25.4945	-25.102	-8.59689	24.3834
positive regulation of stem cell proliferation	7.92853	-12.2346	-16.7681	-12.8015	-9.11332	-8.5978	9.63116
endothelial cell development	3.44324	-8.89845	-14.2189	-10.4774	-13.0078	-8.63187	7.06486
peroxisome organization	13.7373	-14.4748	18.3142	-25.3089	-35.4632	-8.63909	23.7626
vesicle localization	-3.60951	-10.9592	-11.985	-9.38829	-7.26375	-8.64115	3.32895
polysaccharide binding	19.2942	-26.7942	16.6087	-27.0081	-25.346	-8.64908	24.3098
organelle transport along microtubule	-8.23646	4.48692	-12.184	-12.8734	-14.4862	-8.65861	7.69961
inner ear receptor cell development	9.66944	-18.5595	-8.29995	-14.3804	-12.0274	-8.71956	10.9332
apicolateral plasma membrane	-4.13034	-13.8591	-9.07107	-8.65234	-7.92913	-8.72839	3.47232
regulation of oogenesis	10.2237	-12.4614	-14.3626	-10.8833	-16.217	-8.74012	10.7887
mitochondrion localization	-9.13674	-8.60812	-8.06017	-9.71391	-8.36293	-8.77637	0.65594
oxygen binding	-10.4088	7.76337	-12.2864	-9.13219	-20.0063	-8.81407	10.183
ureteric bud development	-4.87183	-4.79601	-4.00011	-18.4838	-11.9794	-8.82622	6.2925
regulation of heart morphogenesis	14.8481	25.7474	-27.4293	-27.5738	-29.7316	-8.82786	26.8812
positive regulation of neural precursor cell proliferation	7.73603	-9.25355	-13.0526	-11.9708	-17.7244	-8.85306	9.76494
carbohydrate biosynthetic process	4.22993	-14.5686	-16.0976	-6.58892	-11.2459	-8.85424	8.17264
negative regulation of synapse organization	-11.8191	-16.3089	-11.6186	9.35093	-14.176	-8.91435	10.3891
protein phosphatase regulator activity	4.66182	-4.98071	-17.7639	-14.9904	-11.6388	-8.9424	8.97828
proton transmembrane transport	9.58754	-13.5389	-15.6475	-12.8449	-12.3897	-8.96668	10.4469
vitamin metabolic process	-9.6044	-4.68214	-9.5117	-5.01191	-16.079	-8.97784	4.61752
ubiquitin ligase complex	-3.4926	-13.4851	-12.5327	-7.97009	-7.51886	-8.99987	4.06761
negative regulation of potassium ion transmembrane transporter activity	27.1001	-41.4905	27.7126	-34.5807	-23.7495	-9.00158	33.8326
cell fate specification	-6.05234	-5.43008	-11.1549	-11.3214	-11.0865	-9.00905	2.99243
tubulin binding	-7.89441	-6.62592	-10.4502	-8.89263	-11.2255	-9.01774	1.86579
structural constituent of muscle	32.2412	-43.6805	-47.3647	-56.587	70.2957	-9.01906	56.8501
glutathione peroxidase activity	6.69802	-15.6389	-12.2877	-8.8804	-15.0097	-9.02372	9.18476
response to nutrient levels	2.63947	-15.8859	-15.5521	-7.79267	-8.76745	-9.07173	7.53838
regulation of protein targeting	22.533	-36.4977	41.0018	-31.9984	-40.4652	-9.08529	37.9789
bone trabecula morphogenesis	-2.66059	-8.97194	-10.5392	-10.7174	-12.8753	-9.1529	3.88615
beta-catenin binding	-4.80807	-6.8957	-9.65731	-12.6708	-11.8957	-9.18553	3.32116
selective autophagy	9.02706	-14.7112	-11.1148	-14.0609	-15.1255	-9.19706	10.3078
sex differentiation	-14.6928	-13.4485	-5.69487	-5.9004	-6.3332	-9.21396	4.46126
organelle disassembly	13.4072	37.6152	-36.0945	-30.6689	-30.4018	-9.22857	32.926
establishment or maintenance of apical/basal cell polarity	-11.6421	-10.1341	-6.60359	-10.4776	-7.33936	-9.23934	2.1601
transcription coactivator binding	-8.96856	-7.88656	-8.10438	-10.7241	-10.5505	-9.24681	1.33367
negative regulation of cold-induced thermogenesis	-5.50834	-9.39872	-9.56557	-10.1426	-11.754	-9.27384	2.30139
gliogenesis	-4.99195	-11.9328	-10.3277	-6.65459	-12.532	-9.28781	3.31626
positive regulation of neuron migration	26.9047	38.4674	-36.29	-34.2588	-41.375	-9.31032	38.6416
voltage-gated sodium channel complex	7.25114	-13.6025	-12.2674	-12.7733	-15.3129	-9.341	9.34703
negative regulation of cellular response to transforming growth factor beta stimulus	-2.48547	-9.32387	-14.0936	-10.4679	-10.405	-9.35517	4.24226
establishment of tissue polarity	12.1264	-10.745	-14.9202	-15.3447	-17.9486	-9.36642	12.289
molting cycle	-5.49113	-18.2115	-18.2302	-4.41757	-0.578661	-9.38583	8.26945
hair cycle	7.91906	-11.9347	-23.7145	-9.64421	-9.80444	-9.43575	11.3081
retinol binding	7.91906	-11.9347	-23.7145	-9.64421	-9.80444	-9.43575	11.3081
regulation of neural precursor cell proliferation	14.1192	-13.1138	-11.1285	-12.5492	-24.5132	-9.43708	14.2149
calcium-dependent cell-cell adhesion via plasma membrane cell adhesion molecules	4.39474	-9.62957	-15.5715	-13.2971	-13.1716	-9.455	8.02857
cellular biogenic amine metabolic process	-8.17687	-15.3628	-10.8987	-6.01263	-6.88705	-9.46761	3.77701
sulfotransferase activity	-4.45689	-3.03612	-12.0443	-10.8932	-16.9076	-9.46761	5.71175
regulation of cation channel activity	17.3927	14.0237	-26.0291	-23.4676	-29.7467	-9.56539	23.2099
detection of abiotic stimulus	5.03634	-11.7675	-19.5017	-8.80814	-12.9101	-9.59022	9.06293
digestion	-5.82426	-9.21686	-9.92471	-6.2889	-16.771	-9.60514	4.38447
establishment of planar polarity	-5.60444	-18.6127	-18.6825	-4.55705	-0.604174	-9.61216	8.45635
positive regulation of potassium ion transmembrane transport	-6.14388	-6.13328	-7.85622	-10.6626	-17.5243	-9.66406	4.76725
ventral spinal cord development	-9.73708	-4.36463	-13.2373	-8.93084	-12.0978	-9.67353	3.43939
cerebellar cortex morphogenesis	-4.63685	-13.7991	-13.5315	-9.44449	-7.5893	-9.80026	3.92393
thiolester hydrolase activity	2.74253	-10.5343	-13.3154	-11.0665	-16.8394	-9.8026	7.43925
cellular response to peptide	25.4527	-33.9194	39.1876	-46.5365	-33.3007	-9.82325	39.1348
establishment or maintenance of epithelial cell apical/basal polarity	-10.1036	-9.15972	-9.54875	-10.269	-10.1124	-9.8387	0.467802
enhancer sequence-specific DNA binding	10.7625	-16.0674	-18.1046	-14.1563	-11.8429	-9.88175	11.7705
transferase activity, transferring sulfur-containing groups	-5.54185	-4.12972	-13.995	-10.9695	-15.131	-9.9534	4.9384
cerebellar cortex development	5.5433	-17.3232	-15.2565	-11.2226	-11.5851	-9.9688	9.03958
cell communication involved in cardiac conduction	7.90422	-20.2925	-10.3776	-11.492	-15.7576	-10.0031	10.7473
racemase and epimerase activity	-6.60995	-14.3047	-19.879	-4.50133	-4.77088	-10.0132	6.80434
voltage-gated potassium channel complex	-5.2057	-8.44627	-8.57064	-12.0362	-15.8812	-10.028	4.06736
embryonic cranial skeleton morphogenesis	-4.93627	-11.1894	-13.2975	-9.60095	-11.2071	-10.0462	3.14383
positive regulation of cell junction assembly	13.5825	-16.394	-13.4432	-17.4771	-16.5385	-10.0541	13.2996
aorta morphogenesis	-5.07112	-9.06597	-7.52549	-9.55543	-19.0538	-10.0544	5.32551
regulation of sodium ion transmembrane transport	15.0943	-15.9965	-20.2723	-14.0566	-15.233	-10.0928	14.2741
regulation of cardiac conduction	-5.05573	-15.1674	-8.23851	-7.7488	-14.2786	-10.0978	4.4039
apical dendrite	-10.2288	-8.95125	-4.66872	-10.8152	-15.8628	-10.1054	4.01734
morphogenesis of a polarized epithelium	-9.36407	-15.0601	-15.6495	-7.4448	-3.19169	-10.142	5.26089
regulation of non-canonical Wnt signaling pathway	-4.42325	-12.9579	-14.362	-14.3593	-4.61855	-10.1442	5.16566
phenol-containing compound metabolic process	-5.26063	-6.83534	-7.65299	-15.7984	-15.2112	-10.1517	4.96607
phosphatase regulator activity	12.4924	-16.9981	-17.5973	-14.3169	-14.5288	-10.1897	12.7629
ubiquitin-like protein ligase activity	20.0437	-48.0499	28.8278	-26.77	-25.1423	-10.2181	33.0466
protein tyrosine kinase binding	19.6985	-18.4219	-14.8917	-14.8931	-22.5905	-10.2197	17.0226
cell fate determination	-8.14054	-8.67293	-10.3263	-9.64887	-14.387	-10.2351	2.47071
flagellated sperm motility	-10.2025	-5.01674	-8.82874	-15.8275	-11.4152	-10.2581	3.93303
histone deacetylase complex	17.5328	-21.3751	-17.7477	-19.8237	-10.1395	-10.3107	16.1518
lipoprotein particle binding	3.90479	-8.42859	-20.0546	-12.0661	-15.2487	-10.3787	9.05551
plasma membrane raft	18.4558	-28.8835	-32.6153	26.5152	-35.4076	-10.3871	30.2321
peroxidase activity	-4.19414	-13.8131	-11.1514	-13.5644	-9.2372	-10.3921	3.93992
steroid biosynthetic process	8.33661	-20.5273	-16.3824	-11.8163	-11.5785	-10.3936	11.0996
membrane depolarization during action potential	-1.93905	-15.4445	-15.4142	-11.2374	-8.01927	-10.4109	5.6689
multicellular organismal movement	-14.7474	-10.7944	-8.96786	-7.54512	-10.0555	-10.4221	2.70983
musculoskeletal movement	-14.7474	-10.7944	-8.96786	-7.54512	-10.0555	-10.4221	2.70983
cortical actin cytoskeleton	10.9317	-13.5505	-14.012	-16.8846	-18.7044	-10.444	12.1349
sensory perception of mechanical stimulus	10.0244	-16.8936	-16.6716	-16.1654	-12.584	-10.458	11.5829
hair cycle process	6.77155	-12.9638	-25.282	-10.5066	-10.6709	-10.5304	11.4336
cardiac muscle cell contraction	5.42597	-18.1606	-14.1124	-11.7398	-14.2455	-10.5665	9.23192
oxidoreductase activity, acting on paired donors, with incorporation or reduction of molecular oxygen, NAD(P)H as one donor, and incorporation of one atom of oxygen	-8.18052	-8.82593	-11.1795	-11.0841	-13.6782	-10.5896	2.18208
regulation of cell fate specification	-5.24276	-17.5835	-14.2718	-9.70271	-6.32436	-10.625	5.24488
morphogenesis of a branching structure	21.9689	46.4291	-37.4429	-40.2177	-43.9698	-10.6465	41.9056
glycosaminoglycan binding	22.2487	-31.4106	-53.9569	53.1826	-43.2984	-10.6469	46.1772
establishment of protein localization to plasma membrane	5.30867	-11.45	-11.2937	-13.8408	-22.1101	-10.6772	9.9655
blood vessel remodeling	10.257	7.13753	-17.6803	-20.8368	-32.3112	-10.6867	18.5465
sperm motility	-10.0584	-5.96852	-8.42553	-15.1671	-13.913	-10.7065	3.81608
skin epidermis development	6.89665	-13.2397	-25.6005	-10.738	-10.9033	-10.717	11.5991
regulation of vasoconstriction	14.9246	-14.4978	-17.8322	-14.6969	-21.804	-10.7813	14.6727
insulin-like growth factor binding	4.78314	-9.0454	-18.1954	-15.6226	-15.971	-10.8103	9.36218
cardiac muscle cell development	-12.0872	-10.682	-7.30924	-9.25612	-14.7672	-10.8203	2.82739
regulation of cardiac muscle cell contraction	7.45828	-16.2893	-11.0631	-14.3434	-20.2917	-10.9058	10.7953
cardiac muscle cell action potential involved in contraction	5.61087	-18.7215	-14.4494	-12.2664	-14.7951	-10.9243	9.53177
cardiac conduction	8.97593	-20.4052	-11.3961	-12.9788	-18.8267	-10.9262	11.7558
dendrite morphogenesis	17.7969	-16.9735	-17.782	-16.0294	-21.6658	-10.9308	16.2016
respiratory gaseous exchange	-5.04777	-16.8175	-9.97279	-9.28312	-13.5339	-10.931	4.46295
developmental maturation	11.8518	21.8604	-32.0345	-23.5762	-33.0037	-10.9805	25.9171
dystrophin-associated glycoprotein complex	-8.22394	-9.38953	-11.8931	-9.49368	-16.0386	-11.0078	3.11265
toxin metabolic process	2.36028	-9.8198	-15.2329	-15.0067	-17.5435	-11.0485	8.01042
energy homeostasis	-5.76088	6.68799	-14.6106	-19.3871	-22.2278	-11.0597	11.7233
collagen-containing extracellular matrix	-20.9338	-31.7286	-75.5414	42.2417	30.4657	-11.0993	48.0832
mating	2.74253	-17.0935	-10.1908	-17.1327	-13.827	-11.1003	8.24917
regulation of heart rate by cardiac conduction	8.02523	-23.5185	-12.1227	-14.1388	-14.1821	-11.1874	11.6161
endocrine process	-12.4735	-8.16795	-8.25125	-11.4969	-15.6472	-11.2074	3.13751
actin-based cell projection	29.4696	33.7692	-42.2959	-33.614	-43.5374	-11.2417	39.3423
regulation of synapse assembly	-7.22441	13.5218	-15.3053	-22.3067	-24.9521	-11.2533	15.462
midbrain development	0.449442	-15.792	-19.9781	-11.8898	-9.21127	-11.2843	7.71761
reactive oxygen species metabolic process	-14.0531	15.5871	-21.6823	-16.9083	-19.4445	-11.3002	15.2976
animal organ formation	-3.62479	-9.62904	-15.854	-12.8546	-14.6678	-11.3261	4.90397
syntaxin binding	-4.38078	-13.5765	-7.84463	-12.5958	-18.4043	-11.3604	5.41133
FAD binding	-9.32964	-10.2369	-7.75673	-10.8944	-18.6451	-11.3726	4.2325
cilium or flagellum-dependent cell motility	-3.49298	-4.42115	-6.51514	-19.4704	-23.028	-11.3855	9.15734
microtubule organizing center localization	-3.67655	-13.4715	-9.92428	-17.9931	-12.1904	-11.4512	5.24884
embryonic digestive tract development	-8.51818	-12.9717	-10.7841	-9.3144	-15.7164	-11.4609	2.92047
stem cell division	6.4364	-17.9457	-18.643	-16.0027	-11.4503	-11.5211	10.423
regulation of circadian rhythm	13.9406	-17.7952	-13.7316	-15.6204	-24.4088	-11.5231	14.7939
fat cell differentiation	14.5928	28.7037	-24.6538	-33.0081	-43.3476	-11.5426	31.4128
transmission of nerve impulse	-4.5372	-8.09013	-12.9045	-15.9261	-16.3626	-11.5641	5.13068
neuron projection extension	19.4851	-19.852	-22.2631	-14.2094	-21.0154	-11.571	17.6319
multicellular organism growth	14.3301	-12.9937	-15.478	-25.6401	-18.0945	-11.5753	15.2369
antioxidant activity	12.5365	-18.398	-20.7882	-17.6242	-13.8165	-11.6181	13.7332
RNA polymerase II transcription factor binding	16.548	-22.2732	-14.2584	-17.4968	-20.6505	-11.6262	16.0466
sperm flagellum	-9.56889	-6.63426	-6.53041	-19.1585	-16.301	-11.6386	5.7816
transcription corepressor activity	-21.7589	23.6356	-15.2637	-22.4459	-22.6972	-11.706	19.9931
embryonic digit morphogenesis	5.44052	-14.9859	-22.837	-10.1775	-16.186	-11.7492	10.6191
cellular oxidant detoxification	14.1265	-20.1071	-22.2215	-17.294	-13.3953	-11.7783	14.8537
regulation of vascular endothelial growth factor signaling pathway	-14.4124	7.33781	-14.6235	-8.6359	-28.5924	-11.7853	12.9716
neuroblast proliferation	-4.75159	-13.1832	-19.624	-8.98108	-12.7206	-11.8521	5.51337
regulation of organ growth	12.2417	18.5523	-22.173	-25.2318	-42.7274	-11.8677	26.1904
myofibril assembly	-18.647	-6.86881	-8.13742	-8.46932	-17.8135	-11.9872	5.73788
oxidoreductase activity, acting on peroxide as acceptor	-5.09913	-14.1975	-16.4391	-13.8307	-10.613	-12.0359	4.39959
odontogenesis	-8.79462	-14.6276	-11.0495	-11.7979	-13.998	-12.0535	2.35056
regulation of hormone secretion	15.081	38.3471	-28.8185	-36.7381	-48.3995	-12.1056	37.0402
negative regulation of vascular smooth muscle cell proliferation	-5.07575	-13.0097	-13.6402	-8.92982	-20.1863	-12.1684	5.65587
hydro-lyase activity	-7.79812	-15.609	-14.1161	-12.4461	-11.0476	-12.2034	3.0024
fatty acid binding	-11.8729	-6.95691	-10.799	-11.6758	-20.1788	-12.2967	4.83346
genitalia development	-5.51248	-13.0056	-12.6391	-15.6846	-14.8661	-12.3416	4.02228
adult behavior	-7.51305	-14.5004	-15.9809	-10.756	-13.0103	-12.3521	3.32341
aorta development	9.8397	-15.63	-16.6594	-18.7167	-20.6379	-12.3608	12.5592
protein kinase activity	67.8565	95.7743	-71.8274	-70.6004	-83.0749	-12.3744	86.6842
microfilament motor activity	-17.731	-10.9647	-9.39792	-11.2051	-12.8258	-12.4249	3.20538
neurotransmitter metabolic process	-9.65802	-12.2832	-14.3351	-14.442	-11.6951	-12.4827	1.9943
[truncated: 359 more rows]
