# Supplementary material for: Crowdsourcing temporal transcriptomic coronavirus host infection data: Resources, guide, and novel insights
Source: Biol Methods Protoc. 2023 Nov 14;8(1):bpad033. doi: 10.1093/biomethods/bpad033 (PMC10723038; doi:10.1093/biomethods/bpad033)
Supplement: bpad033_Supplementary_Data [file bpad033_supplementary_data.zip › Supplemental Table 9 - Meta-Signature correlations to GO cell cycle genes.xlsx]

## Sheet: Meta-Signature cell cycle_975
Supplemental Table 9 – Temporal meta-signature correlations to Gene Ontology ‘cell cycle’ biogroup. The BSCE Pathway Enrichment application was used to correlate and rank temporal meta-signature results to the 1,311 gene ‘cell cycle biogroup. Meta-signature results were aggregated with directional signs and sorted by the highest positive (gold) to lowest negative (blue) average of the meta-signat…
Gene	Mean 0.5 dpi	Mean 1 dpi	Mean 2 dpi	Mean 4 dpi	Mean 7 dpi	Average directional gene score
Slfn1	14.425	38.03	79.4054	65.9978	47.1574	49.0031
Ifng	0	35.0082	71.5394	44.5317	70.391	44.2941
Trex1	0	53.4695	81.7653	47.8805	28.3859	42.3002
Cdkn1a	14.6716	38.0232	65.826	47.4465	28.1891	38.8313
Myc	32.3557	48.6736	47.3584	40.149	24.4374	38.5948
Inhba	0	41.2579	64.0289	52.4426	32.0599	37.9579
Timeless	0	35.7153	49.684	53.8433	49.6722	37.7829
Tpx2	0	0	21.0401	66.7816	88.5232	35.269
Mitd1	0	48.5788	60.1766	43.1032	19.7946	34.3307
Misp	0	29.8316	72.8831	47.1581	21.2073	34.216
Chl1	-12.9932	22.045	43.1984	66.467	51.7774	34.0989
Cenpe	11.0582	3.06588	0	63.4668	91.1433	33.7468
Uhrf1	0	-4.15093	13.1292	69.972	89.035	33.597
Il12b	0	34.6723	62.6714	32.786	32.0199	32.4299
Mcm10	0	27.9985	28.3552	47.3655	58.1963	32.3831
Top2a	0	0	0	66.3903	94.7991	32.2379
Birc5	0	0	0	66.0533	94.2923	32.0691
Cdca3	0	0	0	67.1099	93.2016	32.0623
Ccne1	0	0	18.2316	60.4708	81.2855	31.9976
Cdk1	0	0	0	67.25	92.2005	31.8901
Cdca8	0	0	0	65.8464	93.1232	31.7939
Pbk	0	0	0	68.3577	89.0445	31.4804
Thbs1	0	47.8429	64.6282	44.5135	0	31.3969
Cdkn3	0	0	0	61.9586	94.2131	31.2343
Ccna2	0	0	0	63.5352	91.4939	31.0058
Aunip	0	0	0	63.1289	91.4129	30.9084
Aurka	0	0	0	64.6964	89.0137	30.742
Rad51	0	0	0	67.8707	85.4045	30.655
Ccnb1	0	0	0	58.6764	94.5522	30.6457
Pml	0	44.6913	65.523	27.9763	14.0497	30.4481
Plk1	0	0	0	60.322	90.5711	30.1786
Kif20a	0	0	0	57.7588	91.6552	29.8828
Daxx	0	47.8375	71.1823	30.048	0	29.8136
Ska1	0	-10.6596	0	64.5621	94.9617	29.7728
Spag5	0	0	0	58.7723	89.6817	29.6908
Cep55	0	0	0	58.5874	88.5492	29.4273
Aurkb	0	0	0	57.8974	88.533	29.2861
Sgo1	0	0	0	57.6347	88.5918	29.2453
Nuf2	0	0	0	56.9826	88.8917	29.1749
Brip1	0	0	27.2066	47.5801	71.0398	29.1653
Prc1	0	0	0	59.2642	85.5031	28.9535
Cenph	0	0	0	58.9759	85.5003	28.8952
Mcm5	0	0	9.61981	58.6387	74.3201	28.5157
Ckap2	0	0	0	54.9418	87.4969	28.4877
Cenpf	0	0	0	51.1182	90.8526	28.3942
Cdca5	0	-16.3232	0	66.8561	91.2925	28.3651
Ncapg	0	-16.4519	0	61.8764	96.3857	28.362
Rrm2	0	-11.3921	0	63.9262	89.1033	28.3275
Melk	0	0	0	58.7417	82.6779	28.2839
Kif22	0	0	0	50.2764	90.9569	28.2467
Spc25	0	0	0	53.6372	85.2433	27.7761
Knl1	0	0	0	49.4379	88.4536	27.5783
Mastl	0	4.64253	0	53.421	79.3181	27.4763
Tubb6	0	26.492	30.2463	46.0096	34.1706	27.3837
Pimreg	0	0	0	48.9686	86.1876	27.0312
Ccnb2	0	0	0	45.7531	89.2776	27.0061
Ptprc	9.99872	37.5519	21.6646	21.9901	43.3213	26.9053
Chek1	0	0	17.3232	51.4546	65.2868	26.8129
Gins1	0	0	20.6236	50.0359	62.5019	26.6323
Fignl1	0	-9.70114	0	59.9809	82.6866	26.5933
Kif18b	0	0	0	48.0488	84.5756	26.5249
Brca1	0	3.71975	0	52.6869	75.995	26.4803
Stil	0	0	0	50.3448	81.6031	26.3896
Nusap1	0	0	0	47.5956	84.3492	26.389
Cdca2	0	0	0	46.113	85.5356	26.3297
Smc2	8.95518	8.4012	0	44.6721	68.6589	26.1375
Mki67	0	-15.8422	0	55.3706	89.6867	25.843
Esco2	0	0	0	47.1077	82.0742	25.8364
Fanci	0	0	0	50.3353	78.6134	25.7897
Ube2c	0	0	0	47.0671	81.8425	25.7819
Gtse1	0	0	0	46.5052	82.2706	25.7552
Bcat1	0	0	20.1448	34.1282	74.4211	25.7388
Exo1	0	-10.3697	0	56.8188	81.0671	25.5032
Spdl1	0	0	19.8547	42.2824	65.2714	25.4817
Kif15	0	6.75849	0	40.5482	79.0857	25.2785
Trip13	0	0	0	46.1339	80.0663	25.24
Iqgap3	0	0	0	54.3868	71.7116	25.2197
Dtl	0	-18.4506	0	61.1196	83.0603	25.1459
Cenps	0	0	0	53.393	72.2649	25.1316
Sgo2a	0	-12.4928	0	56.2858	81.6734	25.0933
Clspn	0	0	0	47.8839	77.3762	25.052
Knstrn	0	0	0	42.5459	82.5486	25.0189
Dhfr	0	0	41.7993	41.8193	41.2817	24.98
E2f8	0	0	0	47.3418	77.3659	24.9415
Pim1	14.2389	45.7014	49.6604	15.0407	0	24.9283
Dlgap5	0	0	0	44.0934	80.2495	24.8686
Racgap1	0	0	0	42.4464	81.4792	24.7851
Kif11	0	0	0	39.0202	84.6963	24.7433
E2f7	0	0	0	51.0987	72.1129	24.6423
Psrc1	0	0	0	48.4565	74.2746	24.5462
Mis18bp1	0	0	0	42.6823	78.8345	24.3033
Kif2c	0	0	0	38.9084	82.4128	24.2642
Ncapg2	0	-1.2372	0	49.4946	72.642	24.1799
Tacc3	0	0	0	41.5627	78.6766	24.0479
Kifc1	0	0	0	42.2709	77.7074	23.9957
Rad54b	0	0	0	44.6978	75.0833	23.9562
Ska3	0	0	0	39.3267	79.9398	23.8533
Spc24	0	-11.0039	0	52.297	77.6344	23.7855
Cenpw	0	0	0	44.0868	74.7495	23.7673
Cks2	0	0	0	46.1482	72.4394	23.7175
Ect2	0	-18.3517	0	57.4144	79.4358	23.6997
Cdc20	0	-9.62088	0	43.9488	84.102	23.686
Sfn	0	19.4661	29.3008	44.5098	24.4792	23.5512
Dscc1	0	-7.4799	0	49.2844	75.8016	23.5212
Fam83d	0	0	0	40.8011	75.0397	23.1682
Foxm1	0	0	0	38.4516	77.0354	23.0974
Cks1b	0	0	0	45.8772	68.9027	22.956
Kif23	0	-7.41384	0	48.1162	72.8053	22.7015
Kif20b	0	-4.93887	0	45.8011	72.4245	22.6573
Kif14	0	0	0	35.6019	77.0898	22.5383
Kif4	0	0	0	37.0095	75.5383	22.5096
Aspm	0	0	0	29.7378	82.7611	22.4998
Oip5	0	0	0	41.9671	70.1595	22.4253
Plk4	0	18.6541	0	32.8282	60.1707	22.3306
Anln	0	3.88527	0	45.0571	62.4282	22.2741
Hells	0	0	0	42.6655	66.4466	21.8224
Ercc6l	0	0	0	40.538	68.2687	21.7613
Ddias	0	0	0	41.8186	66.8546	21.7346
Kntc1	0	-10.8474	0	43.7445	75.1368	21.6068
Trim21	0	41.1164	51.8926	14.8988	0	21.5816
Cdt1	0	0	9.46562	41.3504	56.9655	21.5563
KIFC5B	0	-10.9626	0	42.0501	76.3093	21.4794
Chaf1b	0	0	0	39.2286	67.9764	21.441
Mad2l1	0	-5.51953	0	43.9476	68.7106	21.4277
Ccnf	0	0	0	33.6061	73.3015	21.3815
Irf1	0	43.4496	49.7781	0	12.6101	21.1676
Cdc25c	0	0	0	33.765	69.9254	20.7381
Cdc45	0	0	0	37.646	65.7178	20.6728
Sapcd2	0	0	0	30.8353	71.5053	20.4681
Pole	-11.359	-12.6702	0	50.0065	75.369	20.2693
Pnpt1	0	30.6796	50.1685	20.35	0	20.2396
Fap	0	36.0443	53.6113	10.6909	0	20.0693
Haspin	0	0	0	31.6841	68.4098	20.0188
Tyms	0	-11.0663	0	43.4896	67.5843	20.0015
Espl1	0	0	0	32.8751	67.0254	19.9801
Ncapd2	0	-7.09208	0	37.5598	69.2071	19.935
Rfc5	0	0	17.7963	32.8345	48.7581	19.8778
Bub1	0	-10.8022	0	36.6235	73.5288	19.87
Fen1	0	0	11.2093	33.6184	54.3787	19.8413
Ttk	0	0	0	27.7651	70.7889	19.7108
Ddx4	0	29.0279	69.1037	0	0	19.6263
Eme1	0	0	0	31.2147	66.5497	19.5529
Pole2	0	0	0	42.6915	54.9468	19.5276
Pclaf	0	0	0	26.8575	70.334	19.4383
Cdc6	0	-2.94501	0	37.8132	62.2433	19.4223
Bub1b	0	0	0	30.4013	66.4268	19.3656
Ticrr	0	0	0	32.5219	63.813	19.267
Gem	0	53.0081	43.1748	0	0	19.2366
Chmp4b	0	34.2622	46.4323	14.0042	0	18.9397
Chtf18	0	-13.8216	0	43.7297	64.7551	18.9326
Rbl1	0	15.5911	33.6433	16.6109	28.7704	18.9231
Piwil4	0	16.048	36.8767	34.3476	7.06265	18.867
Htt	20.2724	10.5313	19.3276	24.9831	19.2148	18.8659
Tuba1c	0	0	19.3105	36.6193	37.6703	18.72
Rad54l	0	0	0	32.9145	60.5452	18.6919
Nsl1	0	-14.816	0	35.0551	72.6336	18.5745
Mcm3	0	0	0	37.3316	54.3614	18.3386
Smpd3	0	9.16015	44.0728	37.5454	0	18.1557
Mcm2	0	0	0	33.9304	56.0728	18.0007
Papd7	0	34.1654	38.9863	16.7766	0	17.9857
Dbf4	0	0	0	30.0782	59.5281	17.9213
Fbxo5	0	0	0	26.841	62.1772	17.8036
Zwilch	0	-8.47811	0	34.3077	62.7172	17.7093
Cenpa	0	0	-11.6274	27.1231	72.9411	17.6874
Chaf1a	0	-6.98129	0	35.2942	59.0665	17.4759
Ccne2	0	0	0	27.6679	59.6931	17.4722
Fancd2	0	0	0	29.1039	58.1216	17.4451
Acp2	0	0	35.2421	28.0548	23.7777	17.4149
H2afx	0	4.36164	0	24.9715	57.195	17.3056
Mybl2	0	0	0	27.5842	58.9233	17.3015
Prr11	0	0	0	24.8107	61.4388	17.2499
Ndc80	-12.4586	0	0	28.7839	69.776	17.2202
Pold3	0	8.90639	26.0021	25.8422	25.2937	17.2089
Ptgs2	0	42.2772	21.9162	19.9781	0	16.8343
Pidd1	0	0	0	33.2073	50.8635	16.8142
Wdhd1	0	-0.283447	0	26.7608	57.1936	16.7342
Anapc15	0	0	0	35.1608	47.7608	16.5843
Incenp	0	-14.5222	0	32.4913	64.7171	16.5372
Rfc4	0	0	0	33.2803	48.2467	16.3054
Bora	0	4.181	0	21.9854	54.9492	16.2231
Tube1	0	0	0	30.7091	50.1144	16.1647
Sass6	0	8.33981	26.2895	22.8039	22.7485	16.0363
Ppp2r5c	11.1863	7.10495	0.36708	22.5437	38.5147	15.9433
Ezh2	0	0	0	23.7817	55.8447	15.9253
Gfi1	0	0	17.0462	0	61.9357	15.7964
Ncaph	0	0	0	24.2403	54.4538	15.7388
Mcm6	0	0	0	31.6092	46.0072	15.5233
Ptpn6	13.9685	11.7524	18.2227	16.7438	16.0134	15.3402
Suv39h2	0	16.0786	12.1208	18.9051	28.4053	15.102
Nasp	-11.0582	0	9.49516	27.8519	47.3943	14.7366
Tcf19	-11.359	-14.9148	0	37.5131	61.0823	14.4643
Rrm1	0	-8.01367	0	27.9361	51.7209	14.3286
Mcm7	10.61	0	0	19.6207	41.225	14.2911
Tubb5	0	0	0	38.0867	33.2922	14.2758
Prim1	0	-12.1639	0	29.131	53.4927	14.092
Brinp1	0	0	0	39.248	30.534	13.9564
Ube2l3	9.51815	0	18.1588	18.4018	23.5235	13.9204
Pmf1	9.13532	0	0	19.5379	40.0103	13.7367
Pola1	0	0	0	25.4748	43.0355	13.7021
Poc1a	0	0	0	24.7469	42.6017	13.4697
Dsn1	0	0	0	18.599	48.378	13.3954
Rcc2	14.6299	0	11.0045	18.419	22.7164	13.354
E2f3	0	0.0543388	11.2543	21.5722	33.2062	13.2174
Prim2	0	0	0	28.2941	37.6757	13.194
Dnmt3l	0	0	14.574	30.6241	20.6112	13.1618
Nup43	0	0	9.99552	29.6132	25.7819	13.0781
Kif18a	0	1.26362	0	16.9097	47.1368	13.062
Ndc1	0	0	0	26.9391	38.3566	13.0591
Sla2	0	0	0	0	64.2612	12.8522
Rfc3	0	0	10.7654	18.91	33.7173	12.6785
Lrmp	24.3261	0	0	0	38.819	12.629
Map3k8	0	21.909	26.2683	14.3781	0	12.5111
Xlr4b	0	16.5685	0	0	45.8467	12.483
Plk3	0	7.76927	26.2263	14.6888	13.6999	12.4768
Majin	0	17.8796	44.0666	0	0	12.3892
Ddit3	0	0	37.8546	23.6104	0	12.293
Tubb2a	0	0	10.4568	32.2903	18.4874	12.2469
Azi2	0	23.5038	37.7001	0	0	12.2408
Smc1b	0	7.29536	35.1804	18.5912	0	12.2134
Ccna1	0	0	0	0	60.8297	12.1659
Lig1	0	0	0	21.5565	38.8751	12.0863
Syce2	-8.95518	-8.53274	0	29.7733	47.554	11.9679
Tubb4a	0	0	0	32.0364	27.6572	11.9387
Phgdh	14.4792	0	0	0	44.3713	11.7701
Pkmyt1	0	0	0	17.9977	40.4951	11.6985
Rcc1	0	0	0	13.288	44.9468	11.647
Fes	10.4947	8.1785	15.8898	23.5289	0	11.6184
Mre11a	0	0	10.1144	20.5444	26.6438	11.4605
Ccno	0	0	0	31.5819	25.4303	11.4024
E2f1	0	-6.93038	0	24.537	39.3262	11.3866
Whamm	11.6769	17.5442	26.2312	0	0	11.0905
Atad5	0	0	0	17.9514	37.2118	11.0326
Efcab11	0	0	0	14.4805	40.6477	11.0256
Cfl1	9.13532	5.33048	0	15.9935	23.9259	10.877
Pcna	0	0	0	17.4796	36.2687	10.7497
Blm	0	0	0	18.6274	35.1035	10.7462
Nek6	0	-1.91857	15.8773	21.1249	18.0776	10.6323
Ccnd2	0	31.4288	20.8915	0	0	10.464
Mapk6	0	16.9691	14.7814	10.6156	9.15028	10.3033
Snx18	0	11.036	20.4698	10.3831	9.38522	10.2548
Nek2	0	9.32471	0	0	41.5575	10.1764
Rhoc	0	0	32.2185	18.5145	0	10.1466
Lin9	0	-3.25957	0	18.3988	35.4608	10.12
Cdc7	0	-14.7869	0	20.7758	43.9845	9.99467
Camk2d	0	18.5025	24.6085	6.82685	0	9.98757
Ccng1	8.0962	-1.51764	1.14685	16.4047	25.5516	9.93634
Fanca	-15.1021	0	37.5196	0	26.2782	9.73913
Pold1	9.13532	0	0	14.0473	25.3014	9.69679
Tbrg1	0	10.008	27.8235	10.5605	0	9.6784
Tuba8	0	15.3845	32.396	0	0	9.55611
Ptp4a1	13.6114	21.9724	12.1537	0	0	9.5475
Mcl1	0	12.8898	22.7689	11.841	0	9.49995
Tcp10b	0	25.1156	22.0783	0	0	9.43877
Cenpq	0	0	0	13.409	33.5808	9.39795
Rgs14	10.0835	0	17.3626	0	19.3806	9.36534
Mcm4	0	-6.83751	0	15.6074	37.9159	9.33715
Optn	0	16.5508	28.5746	0	0	9.02508
Tfdp1	0	0	0	13.1661	31.773	8.98782
Prkcd	13.8681	14.3471	16.6066	0	0	8.96436
Mdm4	34.2579	-1.42144	11.5864	0	0	8.88456
Rassf2	8.0962	0	13.9822	8.40563	13.9268	8.88217
Katna1	0	19.1674	25.1167	0	0	8.85682
Cgref1	0	0	0	16.9723	26.8374	8.76194
Tlk2	0	19.0449	24.4941	0	0	8.70779
Gas7	0	0	8.3295	20.6736	14.482	8.69703
Ikzf1	14.1088	6.04672	0	0	23.2381	8.67871
Topbp1	0	3.92714	0	12.283	27.1632	8.67467
Ddx11	0	0	0	17.8777	25.407	8.65694
Ankle2	0	9.37506	19.9761	13.2675	0	8.52372
Zwint	24.7263	0	0	17.5279	0	8.45085
Dnmt3a	0	0	12.1469	6.26298	23.8103	8.44403
Chek2	0	0	0	13.4272	28.7629	8.43802
Mtbp	7.0989	0	0	13.6464	20.7183	8.29272
Prkcb	16.0099	0	0	0	25.3109	8.26417
Prkaa1	0	0	12.3778	18.5552	10.3863	8.26388
Sept1	0	0	0	0	40.7399	8.14798
Brca2	-10.8714	-11.9202	0	20.5654	42.8546	8.12568
Rhou	0	22.8468	17.6704	0	0	8.10344
Skp2	0	0	0	12.826	27.1925	8.00371
Bcl2l1	10.0377	0	29.3751	0	0	7.88256
Orc1	0	0	0	0	39.39	7.878
Slbp	0	0	0	9.78339	29.1024	7.77716
Deup1	0	0	0	19.0008	18.9208	7.58432
Calm3	0	0	-6.76902	15.5266	28.3824	7.42802
Psmc3ip	0	0	0	20.2182	16.8344	7.41053
Tuba3a	0	13.1087	23.7203	0	0	7.3658
Cdkn2d	0	10.8408	7.68522	0	18.1321	7.33162
Krt18	0	0	15.1371	21.1782	0	7.26305
Cables1	0	15.4268	39.0178	0.360978	-18.8017	7.20076
Map2k1	0	14.2053	21.5744	0	0	7.15594
Rbm7	0	20.4882	14.7273	0	0	7.04309
Numa1	0	7.45493	40.1001	-12.546	0	7.00181
Pim3	0	30.4555	23.0578	0	-18.5092	7.00082
Mcm8	0	-16.624	0	21.5918	29.6161	6.91678
Trp53	15.0873	0	0	10.6031	8.51028	6.84015
Cit	0	-13.8434	0	8.38686	39.3726	6.78321
Mad2l2	0	0	15.8181	17.9153	0	6.74668
Ino80	11.359	12.3824	9.94563	0	0	6.73742
Cenpt	0	0	0	13.9113	19.6178	6.70582
Donson	0	0	0	13.3785	19.9313	6.66195
Pole3	0	0	0	19.6737	13.2935	6.59344
Mak16	0	10.5339	11.0307	11.3493	0	6.58279
Rbbp8	0	13.7565	0	6.77581	12.334	6.57326
Srsf2	11.1863	8.11942	13.4153	0	0	6.5442
Sept6	0	0	-8.03565	-0.395665	41.0735	6.52844
Btg2	32.0438	16.2153	0	0	-15.7262	6.50657
Naa50	0	0	0	18.3725	13.9806	6.47062
Tipin	0	-1.4056	0	11.5437	22.1953	6.46668
Seh1l	0	16.4013	14.0179	1.96275	-0.0643264	6.46352
Rpa2	0	0	0	0	32.1403	6.42807
Ran	0	0	0	14.4978	17.6338	6.42633
Setdb2	0	12.3148	19.7715	0	0	6.41726
Mcph1	0	0	0	13.1084	18.9424	6.41014
Rnh1	15.4341	0	16.3405	0	0	6.35491
Gadd45a	14.7982	16.8897	0	0	0	6.33758
Dna2	0	14.0975	0	0	17.4477	6.30904
Ccsap	0	0	0	0	31.4659	6.29319
Vps54	0	12.8347	18.5437	0	0	6.27567
Bard1	0	0	0	0	31.0356	6.20712
Nup37	0	0	0	10.0692	20.9054	6.19492
Cdc34	0	0	9.14303	11.1033	10.7068	6.19063
Cdk5rap2	0	0	0	14.2387	16.6272	6.17318
Vcpip1	-8.0962	19.1647	19.4913	0	0	6.11196
Wdr62	9.13532	0	0	0	21.1917	6.06541
Tcp10c	0	12.9311	17.2471	0	0	6.03566
Xlr3c	29.878	0	0	0	0	5.97561
Bax	16.3836	0	0	0	13.3939	5.95548
Rtfdc1	0	0	14.2299	7.28194	7.45332	5.79303
Oraov1	0	0	7.66142	9.6819	11.2966	5.72798
Erh	0	0	0	9.12125	19.4262	5.70949
Pa2g4	0	0	0	14.994	13.4815	5.6951
Kmt5a	0	0	0	12.7413	15.4545	5.63916
Vrk1	0	14.2604	0	0	13.8107	5.61422
Ska2	0	0	0	11.0255	17.0098	5.60707
Mars	0	0	15.8574	11.9918	0	5.56985
Id2	0	0	0	0	27.1443	5.42887
Sfi1	21.6682	5.12691	0	0	0	5.35902
Hinfp	0	0	17.8502	0	8.8283	5.33571
Suv39h1	9.13532	0	0	0	17.2762	5.28231
Ier3	1.63639	24.7696	0	0	0	5.2812
Rgcc	0	8.68043	17.4447	0	0	5.22503
Pinx1	0	0	0	14.5916	11.2869	5.1757
Rad51c	0	0	0	0	25.8585	5.17169
Tuba1b	14.2389	0	0	11.4995	0	5.14768
Lmna	0	0	0	14.1945	11.3766	5.11422
Skil	-13.193	13.9985	24.7175	0	0	5.1046
Fam32a	25.5047	0	0	0	0	5.10094
Nup62	0	0	0	9.22111	15.9993	5.04408
Cdk11b	14.5474	10.6654	0	0	0	5.04257
Ranbp1	0	0	0	12.7884	12.2622	5.01013
Hace1	13.318	11.6509	0	0	0	4.99378
Kat2b	0	14.2845	10.5526	0	0	4.96742
Tbrg4	-10.0377	0	10.7369	10.3504	13.5941	4.92873
Cnot4	18.4579	14.5829	0	-8.62051	0	4.88407
Psmd13	13.7691	0	0	0	10.6373	4.88128
Hcfc1	0	15.1131	0	0	9.27072	4.87677
Senp5	0	9.73877	14.626	0	0	4.87295
Arf6	0	5.0276	9.5413	0	9.5638	4.82654
Cacul1	7.60952	-1.58202	8.45576	9.54776	0	4.8062
Meikin	0	0	23.9484	0	0	4.78967
Sept12	0	0	0	0	23.8916	4.77831
Fmr1	0	12.4056	11.4148	0	0	4.76407
Gspt2	9.51815	14.2182	0	0	0	4.74728
Cenpj	0	0	11.8574	0	11.1302	4.59752
Actr3	0	0	0	7.84323	15.111	4.59085
Cep192	0	0	0	0	22.8469	4.56939
Cep72	0	0	0	0	22.7326	4.54652
Tep1	0	0	0	11.9474	10.7359	4.53666
Haus6	7.0989	0	0	0	15.5742	4.53462
Phlda1	-11.0582	12.5759	8.89701	12.0528	0	4.4935
Dis3	0	0	0	11.3321	11.0413	4.47469
Calm1	20.8042	7.30746	-7.55431	5.92012	-4.28054	4.43939
Rassf4	0	-0.571656	1.0264	11.0637	10.5921	4.42212
Cinp	0	0	0	10.0726	11.9625	4.40703
Pttg1	0	21.6848	0	0	0	4.33696
Ppp1r15a	0	11.5858	10.0224	0	0	4.32163
Rad51b	0	0	-12.872	6.50341	27.9056	4.3074
Mis18a	0	3.48412	0	0	18.0287	4.30256
Hnrnpu	0	0	0	9.57317	11.8949	4.29361
Nup153	0	21.1925	0	0	0	4.2385
Haus4	0	-10.267	0	0	31.3924	4.22508
Tgfb1	10.9021	0	0	10.0583	0	4.19208
Anp32b	8.57727	0	0	0	12.32	4.17945
Cds1	-7.0989	9.74553	13.1796	5.89131	-0.825454	4.17841
Ccdc69	0	0	0	0	20.6577	4.13154
Khdc3	0	20.6475	0	0	0	4.12949
Oaf	-14.5887	0	0	18.7994	16.3991	4.12197
Rrs1	0	0	10.5324	9.73469	0	4.05342
Stk10	8.57251	0	0	0	11.5015	4.01481
Pkn2	0	11.8612	8.09971	0	0	3.99219
Fbxw11	13.4456	6.41204	0	0	0	3.97154
Cdc25a	-13.8432	0	0	11.828	21.5135	3.89966
Haus8	0	0	0	0	19.4761	3.89522
Egfr	0	13.4504	14.5183	2.80667	-11.335	3.88806
Pard6b	0	12.6996	6.72964	0	0	3.88584
Ube2s	0	0	0	0	19.1133	3.82266
Banf1	9.13532	0	0	0	9.86945	3.80095
Odf2	0	6.85616	0	2.065	9.64472	3.71318
Nfatc1	0	0	0	0	18.4483	3.68966
Rab11fip4	0	0	0	0	18.2269	3.64537
Mybl1	0	0	0	0	18.2067	3.64133
Fbl	0	0	0	9.495	8.57708	3.61442
Bin3	0	0	0	9.87597	7.93233	3.56166
Wasl	17.0009	8.13395	0	0	-7.49433	3.5281
Ppp2r2a	10.61	0	6.94896	0	0	3.5118
Rps6ka3	0	-1.67044	8.21945	0	10.9721	3.50422
Eps8	0	9.66673	7.57393	0	0	3.44813
Arl8b	0	0	0	9.9123	7.27165	3.43679
Dgkz	9.51815	7.65506	0	0	0	3.43464
Uxt	0	0	0	7.69654	9.43424	3.42616
Katnb1	0	0	7.73504	0	9.19794	3.3866
Ncapd3	0	0	0	0	16.7942	3.35884
Rfwd3	0	0	0	0	16.6864	3.33728
Pola2	0	7.65487	0	0	8.91596	3.31416
Carm1	16.5062	0	0	0	0	3.30125
Xbp1	0	0	16.0875	0	0	3.2175
Tgs1	0	16.0612	0	0	0	3.21223
Fancm	0	0	0	0	15.8755	3.17509
Tdrd12	0	0	0	15.7467	0	3.14935
Ttc19	0	0	0	13.1927	2.54098	3.14674
Usp8	0	15.4483	0	0	0	3.08965
Cnot11	0	0	7.89552	0	7.53122	3.08535
Maea	15.1599	0	0	0	0	3.03197
Cntrl	0	-2.66692	7.76584	0	9.97704	3.01519
Mcmbp	15.0579	0	0	0	0	3.01158
Slc16a1	0	0.581429	0	14.4561	0	3.0075
Orc6	0	0	0	0	15.001	3.00021
S100a6	0	0	0	14.9943	0	2.99887
Pole4	-12.4788	0	0	14.6887	12.6678	2.97556
Tnks1bp1	0	14.8351	0	0	0	2.96703
Piwil2	0	0	14.7806	0	0	2.95613
Csnk1a1	14.7136	0	0	0	0	2.94272
Trp53inp1	12.2317	2.37284	0	0	0	2.92091
Tubb4b	14.452	0	0	0	0	2.89041
Pcm1	13.8931	0.496798	0	0	0	2.87797
Dnm2	14.3312	0	0	0	0	2.86625
Neb	0	0	0	0	14.3212	2.86424
Arid3a	14.318	0	0	0	0	2.86359
Crlf3	0	14.2702	0	0	0	2.85403
Cep76	0	0	0	0	14.1636	2.83272
Cdc37	14.083	0	0	0	0	2.8166
Dctn2	14.083	0	0	0	0	2.8166
Haus3	-10.0835	0	0	0	24.0834	2.79998
Brd4	13.9938	0	0	0	0	2.79877
Cltc	13.9559	0	0	0	0	2.79118
Triobp	0	0	13.9409	0	0	2.78817
Fzr1	0	0	0	0	13.9378	2.78756
B9d2	13.8681	0	0	0	0	2.77362
Chmp6	13.8681	0	0	0	0	2.77362
Cntrob	0	0	0	0	13.8598	2.77197
Dmtf1	0	13.8393	0	0	0	2.76786
Paf1	13.7691	0	0	0	0	2.75382
Cdc73	12.6629	1.09469	0	0	0	2.75152
Rock1	13.7315	0	0	0	0	2.74629
Stra8	0	0	13.5033	0	0	2.70066
Kpnb1	0	1.82992	0	0	11.6486	2.69571
Cdkn2b	0	0	13.3322	0	0	2.66644
Nabp2	13.318	0	0	0	0	2.6636
Rraga	13.318	0	0	0	0	2.6636
Rhno1	0	0	0	0	13.2558	2.65116
Txnl4a	-1.62136	0	0	7.80809	6.9295	2.62325
Smc3	13.0922	0	0	0	0	2.61845
Smc1a	12.9932	0	0	0	0	2.59864
Zfp385a	0	0	0	12.969	0	2.5938
Cep152	0	0	0	0	12.9198	2.58396
Ubb	12.8525	0	0	0	0	2.57051
Rpa3	0	0	0	0	12.7975	2.5595
Taok3	0	12.7382	0	0	0	2.54764
Smc6	0	-18.5624	0	8.19666	22.9187	2.51059
Rbm38	0	0	0	0	12.4849	2.49698
Atf1	0	8.66592	3.74327	0	0	2.48184
Lats1	0	12.1963	0	0	0	2.43926
Cib1	12.126	0	0	0	0	2.42519
Pms1	0	0	0	0	12.0181	2.40362
Smc5	0	0	0	0	11.8869	2.37738
Gnai2	11.8198	0	0	0	0	2.36397
Rhob	14.8839	7.04511	0	0	-10.2818	2.32943
Cab39	0	11.6199	0	0	0	2.32397
Nedd1	0	0	0	0	11.6119	2.32238
Nup107	0	0	0	0	11.5236	2.30471
Ccnjl	11.4433	0	0	0	0	2.28865
Rps3	11.4179	0	0	0	0	2.28357
Cep135	0	0	0	0	11.3866	2.27731
Rnf2	0	11.2339	0	0	0	2.24678
Cnot7	11.1863	0	0	0	0	2.23726
Arf3	11.0582	0	0	0	0	2.21164
Max	0	0	10.9783	0	0	2.19566
Gmnn	0	-27.1032	0	0	38.0372	2.1868
Cep250	10.9021	0	0	0	0	2.18042
Pdik1l	0	0	0	0	10.7629	2.15258
Haus7	0	0	0	0	10.6826	2.13651
Brcc3	0	0	0	10.6766	0	2.13532
Dis3l2	10.61	0	0	0	0	2.12201
Notch1	10.61	0	0	0	0	2.12201
Bub3	0	0	0	0	10.4913	2.09827
Usp3	0	0	0	0	10.4598	2.09195
Bach1	0	10.3466	0	0	0	2.06932
Rfc2	0	0	0	0	10.3336	2.06673
Katnal1	10.0377	0	0	0	0	2.00755
Ruvbl1	10.0377	0	0	0	0	2.00755
Bag6	11.6769	-1.65039	0	0	0	2.0053
Klk10	9.99872	0	0	0	0	1.99974
Tubg1	0	-6.84203	0	0	16.773	1.98619
Mtor	0	0	0	9.83231	0	1.96646
Smc4	-8.95518	0	-15.4259	0	33.9786	1.9195
Actr1a	9.56524	0	0	0	0	1.91305
Stk35	0	1.2377	0	0	8.32383	1.91231
Lbr	0	0	0	0	9.55045	1.91009
Birc6	0	0	9.37223	0	0	1.87445
Cnot9	0	0	0	0	9.34332	1.86866
Babam2	9.13532	0	0	0	0	1.82706
Mob2	9.13532	0	0	0	0	1.82706
Nabp1	9.13532	0	0	0	0	1.82706
Sept5	0	0	0	9.02227	0	1.80445
Tubgcp3	8.95518	0	0	0	0	1.79104
Sept9	0	0	0	0	8.8988	1.77976
Xrn1	0	8.61288	0	0	0	1.72258
Top3a	0	0	8.61224	0	0	1.72245
Bud13	8.57727	0	0	0	0	1.71545
Mau2	8.57727	0	0	0	0	1.71545
Esco1	8.57251	0	0	0	0	1.7145
Spast	0	-0.0114784	0	0	8.49818	1.69734
Chfr	0	0	0	0	8.20768	1.64154
Sept7	0	8.17863	0	0	0	1.63573
Tubgcp4	0	0	0	0	8.14731	1.62946
Prmt1	0	0	0	0	8.12974	1.62595
Cdc42	0	0	0	0	8.07892	1.61578
Ccnt2	0	7.85265	0	0	0	1.57053
Hjurp	0	-10.4218	0	0	18.2741	1.57046
Ppp1cc	0	0	0	0	7.73241	1.54648
Arhgef2	7.60952	0	0	0	0	1.5219
Msh5	7.60952	0	0	0	0	1.5219
Pelo	24.9544	0	0	-17.4102	0	1.50883
Bud31	0	0	0	0	7.2413	1.44826
Tbcd	0	0	0	0	7.22017	1.44403
Orc5	0	7.04701	0	0	0	1.4094
Cdc40	0	6.9784	0	0	0	1.39568
Rassf1	-9.13532	0	16.0208	0	0	1.37709
Cul4b	0	6.88053	0	0	0	1.37611
Ppme1	0	0	6.78585	0	0	1.35717
Wdr18	0	0	0	6.63029	0	1.32606
Tgfbr1	0	-17.4378	0	13.6874	10.3637	1.32266
Mdm2	0	0	6.43989	0	0	1.28798
Anapc16	0	0	6.41836	0	0	1.28367
Map10	0	6.11821	0	0	0	1.22364
Clasp1	20.9549	-15.0036	0	0	0	1.19025
Nedd9	0	5.94281	0	0	0	1.18856
Reep3	0	0	-0.127486	5.75265	0	1.12503
Nin	0	5.62347	0	0	0	1.12469
Ckap5	-9.99872	0	0	0	14.9239	0.985033
Csnk1d	-8.95518	0	10.4829	3.34078	0	0.973696
Spin1	0	0	4.69655	0	0	0.93931
Rabgap1	0	4.28756	0	0	0	0.857512
Fer	0	-6.36107	3.76117	6.83037	0	0.846092
Usp37	0	-0.560499	4.23993	0	0	0.735886
Tlk1	0	12.1352	0	-8.74087	0	0.678857
Tbce	0	3.34159	0	0	0	0.668317
Pik3c3	0	3.28095	0	0	0	0.656191
Usp9x	11.1863	0	0	0	-8.25205	0.586846
Tnks	0	2.6602	0	0	0	0.53204
Prkca	0	2.64338	0	0	0	0.528676
Cnot2	0	2.43923	0	0	0	0.487846
E2f2	0	0	-9.62694	0	12.0504	0.484693
Ncaph2	2.36539	0	0	0	0	0.473078
Tubb2b	-13.9559	0	0	16.1315	0	0.435128
Hspa2	0	2.08317	0	0	0	0.416633
E2f5	0	1.91906	0	0	0	0.383812
Ccp110	0	1.87724	0	0	0	0.375447
Acvr1b	12.126	-10.2991	0	0	0	0.36538
Ythdc2	0	1.67338	0	0	0	0.334676
Itgb3bp	0	1.30114	0	0	0	0.260227
Prkci	0	18.9525	0	0	-17.6687	0.256763
Nolc1	-9.51815	0	0	9.03859	1.62654	0.229395
Mical3	0	1.02067	0	0	0	0.204134
Pias1	0	0.874472	0	0	0	0.174894
Sugt1	0	1.45818	0	0	-0.646327	0.16237
Eif4g2	0	-0.0139428	0	0	0	-0.00278856
Net1	0	7.66373	-7.88424	0	0	-0.0441006
Pdp1	12.126	2.91363	0	-15.8977	0	-0.171611
Nek8	-1.20075	0	0	0	0	-0.240149
Smad3	0	-1.54884	0	0	0	-0.309767
Dclre1a	0	-1.68359	0	0	0	-0.336717
Prpf40a	0	-1.69988	0	0	0	-0.339975
Apbb2	11.0582	0	0	0	-13.0357	-0.395508
Cecr2	0	25.3069	0	-9.0201	-18.2898	-0.400613
Ptpn11	0	-2.16394	0	0	0	-0.432788
Taf10	0	0	0	-5.68713	3.50521	-0.436384
Ppp1r12a	0	-2.31364	0	0	0	-0.462729
Myh9	0	-2.35324	0	0	0	-0.470648
Eif4e	-10.9021	0	0	8.41692	0	-0.497032
Rab11a	0	0	0	5.70813	-8.44772	-0.547918
Itgb1	0	-2.87291	0	0	0	-0.574583
Rbl2	0	7.97308	-11.1724	0	0	-0.63987
Chmp3	0	6.20252	0	0	-9.62291	-0.684077
Uvrag	0	-3.44859	0	0	0	-0.689718
Calm2	0	-3.53955	0	0	0	-0.707909
Gsk3b	0	-3.92851	0	0	0	-0.785703
Ppm1d	0	-4.01802	0	0	0	-0.803605
Msh2	11.8835	0	-16.0075	0	0	-0.824798
Mbd4	-4.23778	0	0	0	0	-0.847556
Mapk1	0	0.131384	-4.37412	0	0	-0.848548
Atf2	17.7861	-22.3854	0	0	0	-0.919854
Cep131	0	-4.64986	0	0	0	-0.929972
Xrcc2	0	-15.7625	0	0	11.045	-0.943505
Lrrcc1	0	2.64204	-7.76953	0	0	-1.0255
Hspa8	-14.7136	0	0	9.53521	0	-1.03568
Hgf	0	-5.3057	0	0	0	-1.06114
Ttyh1	-10.4947	-2.81908	7.92005	0	0	-1.07875
Cul3	0	0	0	0	-5.59469	-1.11894
Ccndbp1	0	-5.64263	0	0	0	-1.12853
Crb2	0	-13.8105	7.94166	0	0	-1.17377
Rb1	0	-5.93934	0	0	0	-1.18787
Cyld	0	0.577063	-8.18739	-10.1227	11.781	-1.19041
Mapre1	0	0	-6.2381	0	0	-1.24762
Blcap	0	-6.30524	0	0	0	-1.26105
Khdrbs1	-15.0579	1.96464	0	0	6.73846	-1.27096
Rala	0	0	0	0	-6.40193	-1.28039
Tpk1	0	4.45031	-10.8536	0	0	-1.28067
Epb41l2	0	3.78456	0	0	-10.2371	-1.2905
Trrap	0	-6.46915	0	0	0	-1.29383
Rad21	0	-6.54277	0	0	0	-1.30855
Eif2ak4	0	0	0	0	-6.57734	-1.31547
Actr8	0	-6.85333	0	0	0	-1.37067
Ing4	0	-6.87776	0	0	0	-1.37555
Pdcd2l	-7.0989	0	0	0	0	-1.41978
Sirt2	-7.0989	0	0	0	0	-1.41978
Ccnh	-10.61	0	0	-3.53924	7.0425	-1.42135
Cnot3	0	-7.18825	0	0	0	-1.43765
Cnot6	0	0.773194	-7.96419	0	0	-1.4382
Dlc1	0	-7.28589	0	0	0	-1.45718
Scrib	0	-7.36111	0	0	0	-1.47222
Cdk20	0	-7.37618	0	0	0	-1.47524
Csnk2a2	0	-7.51935	0	0	0	-1.50387
Pak4	-7.60952	0	0	0	0	-1.5219
Pcnp	-7.60952	0	0	0	0	-1.5219
Rnf8	-7.60952	0	0	0	0	-1.5219
Arl2	0	-7.62792	0	0	0	-1.52558
Rasa1	0	0	-7.65511	0	0	-1.53102
Syde1	0	0	0	0	-7.66502	-1.533
Dynll1	0	-7.8197	0	0	0	-1.56394
Lzts2	0	0	0	0	-7.89121	-1.57824
Ppp5c	-8.08252	0	0	0	0	-1.6165
Ywhag	-8.0962	0	0	0	0	-1.61924
Arpp19	-13.5398	0	0	0.45497	4.86826	-1.64331
Eif4ebp1	-20.0823	0	0	11.8451	0	-1.64743
Stradb	0	-8.26144	0	0	0	-1.65229
Chmp4c	0	0	0	4.61311	-12.9705	-1.67149
Pcnt	0	0	-8.42843	0	0	-1.68569
Arf1	-8.57251	0	0	0	0	-1.7145
Pin1	-8.57251	0	0	0	0	-1.7145
Sbds	0	0	0	0	-8.58112	-1.71622
Jtb	0	-8.75671	0	0	0	-1.75134
Atrx	0	0.362292	-9.17533	0	0	-1.76261
Fbxl18	0	-8.99765	0	0	0	-1.79953
Rgp1	0	-9.00538	0	0	0	-1.80108
Ssx2ip	-11.1863	2.17965	0	0	0	-1.80133
Crb3	-9.13532	0	0	0	0	-1.82706
Sun1	0	0	0	0	-9.19744	-1.83949
Gspt1	0	6.88487	-7.57917	-1.49401	-7.10312	-1.85829
Zfp318	29.3169	0	-22.8148	-15.8657	0	-1.87272
Rpa1	0	-9.3762	0	0	0	-1.87524
Xlr	0	-9.41421	0	0	0	-1.88284
Son	12.126	0	0	-11.2587	-10.2816	-1.88285
Cul1	-9.51815	0	0	0	0	-1.90363
Tpr	-9.51815	0	0	0	0	-1.90363
Cenpx	8.57727	-8.2064	-9.90267	0	0	-1.90636
P3h4	0	0	-9.59459	0	0	-1.91892
Trp73	0	0	0	0	-9.66673	-1.93335
Orc4	0	-1.13725	0	0	-8.54076	-1.9356
Abl1	0	-9.75487	0	0	0	-1.95097
Ccdc155	0	0	-9.77309	0	0	-1.95462
Src	0	-9.83389	0	0	0	-1.96678
Rem1	0	0	-9.84123	0	0	-1.96825
Pbrm1	0	0	-9.8482	0	0	-1.96964
Anapc5	0	0	-10.033	0	0	-2.0066
Phf13	-10.0835	0	0	0	0	-2.01671
Anapc7	-10.1766	0	0	0	0	-2.03533
Tspyl2	0	0	0	0	-10.3105	-2.06211
Haus5	0	-10.3638	0	0	0	-2.07275
Stag2	0	0	-10.4772	0	0	-2.09545
Diaph2	-10.4947	0	0	0	0	-2.09894
Sept2	0	-10.5959	0	0	0	-2.11918
C2cd3	-10.61	0	0	0	0	-2.12201
Ccar1	-10.61	0	0	0	0	-2.12201
Appl1	0	-1.47507	-9.18463	0	0	-2.13194
Pard3b	0	0	0	0	-10.824	-2.16481
Paics	0	-1.06019	-9.80605	0	0	-2.17325
Dad1	-10.8714	0	0	0	0	-2.17427
Cetn2	0	-1.50055	-9.3712	0	0	-2.17435
Rpl26	0	0	-10.8755	0	0	-2.1751
Ssna1	0	-11.0107	0	0	0	-2.20213
Npat	-11.0582	0	0	0	0	-2.21164
Abcb1a	0	0	0	0	-11.1291	-2.22583
Cpeb1	0	0	0	0	-11.1693	-2.23385
Ccnd1	-11.1863	0	0	0	0	-2.23726
Nae1	-11.1863	0	0	0	0	-2.23726
Cdkn1c	0	0	0	0	-11.2096	-2.24192
Ccnb1ip1	0	0	0	-11.2893	0	-2.25786
Strada	0	-5.5604	0	-5.82639	0	-2.27736
Rock2	-11.4179	0	0	0	0	-2.28357
Tsg101	-11.4179	0	0	0	0	-2.28357
Tubb3	-11.4433	0	0	0	0	-2.28865
Cnot10	0	0	0	-11.4657	0	-2.29314
Ercc4	0	-11.4665	0	0	0	-2.2933
Tex15	0	0	-11.4923	0	0	-2.29846
Prkdc	0	0	-11.6811	0	0	-2.33622
Ccnt1	-11.8198	0	0	0	0	-2.36397
Ywhae	-11.8835	0	0	0	0	-2.37671
Amn1	0	-11.9775	0	0	0	-2.39549
Sik1	28.1447	10.7707	0	-19.4658	-31.4866	-2.4074
Ing1	0	0	-12.1918	0	0	-2.43835
Reep4	-12.27	0	0	0	0	-2.454
Msh6	-9.51815	0	0	-9.17344	6.33118	-2.47208
Rgs2	47.7061	-5.2097	-19.914	-14.8475	-20.1748	-2.48798
Actr2	0	-12.4714	0	0	0	-2.49429
Cdk6	0	-11.6533	-8.40451	0	7.57592	-2.49638
Clip1	0	0	0	0	-12.4914	-2.49828
Anapc2	2.71354	0	0	-7.32185	-7.92276	-2.50621
Gnai1	0	-12.8654	0	0	0	-2.57308
2610002M06Rik	0	0	0	-3.12786	-9.83315	-2.5922
Prkab2	-12.9932	0	0	0	0	-2.59864
Nek11	0	0	0	0	-12.9984	-2.59967
Ahctf1	0	1.4894	0	-8.16435	-6.49123	-2.63323
Snx9	-13.193	0	0	0	0	-2.63859
Flna	0	-13.218	0	0	0	-2.6436
Cenpv	0	0	-13.3157	0	0	-2.66313
Alms1	0	-13.3165	0	0	0	-2.6633
Myb	0	-13.3863	0	0	0	-2.67726
Tubgcp6	0	-13.5248	0	0	0	-2.70495
Sun2	0	0	0	-13.5973	0	-2.71946
Siah2	-13.5994	0	0	0	0	-2.71989
Nr3c1	15.2964	-4.63578	0	-10.4335	-13.9287	-2.7403
Tpm1	-16.4359	2.64445	0	0	0	-2.75829
Stox1	10.61	0	-12.6253	0	-11.817	-2.76647
Hormad1	-13.8432	0	0	0	0	-2.76864
Lats2	0	1.31277	0	0	-15.2225	-2.78195
Lin52	0	0	0	0	-13.9446	-2.78893
Chmp5	0	-14.4055	0	0	0	-2.88109
Rack1	-14.6716	0	0	0	0	-2.93432
Ncor1	23.8526	-14.851	0	-14.857	-8.96744	-2.96456
Mecp2	0	-0.0538925	0	0	-14.8674	-2.98425
Inha	0	-15.1153	0	0	0	-3.02306
Yeats4	-15.3116	0	0	0	0	-3.06232
Ovol1	0	0	0	0	-15.4265	-3.08529
Akap9	0	4.62542	0	-12.3	-7.75286	-3.08549
Eya1	0	0	0	-15.4366	0	-3.08732
Plk2	-15.574	0	0	0	0	-3.1148
E2f4	-15.7008	0	0	0	0	-3.14015
Clasp2	0	-8.92875	0	-6.79718	0	-3.14519
Smarcad1	0	-15.7649	0	0	0	-3.15297
Trappc12	0	-15.9935	0	0	0	-3.19871
Rttn	-12.8633	-3.53326	0	0	0	-3.2793
Cyp26b1	-16.5416	0	0	0	0	-3.30832
Rbbp4	-9.51815	3.79274	0	-10.8332	0	-3.31172
Sdccag8	0	-15.3512	0	-1.2717	0	-3.32459
Dync1i2	-10.8714	-5.76959	0	0	0	-3.32819
Prkaca	0	-8.9917	-7.81253	0	0	-3.36084
Haus1	0	-6.22325	-19.0313	0	8.10704	-3.4295
Csnk1e	0	0	0	0	-17.3518	-3.47037
Tada2a	0	-8.63306	-8.96468	0	0	-3.51955
Rps6kb1	0	-17.7675	0	0	0	-3.5535
Spice1	0	-7.18841	-10.8739	0	0	-3.61246
Prnp	0	0	0	-9.96653	-8.2453	-3.64237
Stard13	0	0	-8.04	0	-10.2946	-3.66691
Slc2a8	-7.0989	-11.2782	0	0	0	-3.67542
4933427D14Rik	0	-18.5217	0	0	0	-3.70434
Mlh3	0	-5.56879	-12.9561	0	0	-3.70498
Top2b	0	-9.03654	-9.63995	0	0	-3.7353
Rragd	-8.0962	0	0	-10.6058	0	-3.7404
Cdc25b	0	-20.4876	-24.5467	0	26.2196	-3.76295
Cnot1	0	-18.8367	0	0	0	-3.76733
Usp33	0	0	0	-10.8953	-7.99987	-3.77904
Dynlt3	0	-5.70503	-13.2964	0	0	-3.80028
Uhrf2	0	-10.5109	-8.52995	0	0	-3.80816
Ralbp1	0	0	-10.813	0	-8.23491	-3.80959
Anxa11	0	0	0	-11.4065	-7.72624	-3.82655
Zfyve26	-11.8108	-7.52929	0	0	0	-3.86802
Anapc1	8.57727	-14.4089	-13.6018	0	0	-3.88669
Ctnnb1	0	6.60918	-4.38215	-12.5773	-9.192	-3.90845
Epb41	0	0.559915	0	-20.1452	0	-3.91706
Usp2	0	-0.672322	0	0	-18.9408	-3.92262
Klf11	0	0	0	0	-19.8577	-3.97155
Dync1h1	-10.61	-9.98338	0	0	0	-4.11868
Swi5	0	-20.6895	0	0	0	-4.1379
Sox2	-10.0377	0	0	0	-10.7346	-4.15447
Spry1	15.5429	-3.07199	-13.9753	0	-19.4264	-4.18616
Mrnip	0	-14.5376	-15.4818	0	8.93529	-4.21682
Pibf1	-8.57727	0	0	-12.5349	0	-4.22244
Cdc27	-21.3661	0	0	0	0	-4.27322
Cntln	-10.1766	-0.31336	-11.2636	0	0	-4.35072
Evi5	0	2.84879	-12.9261	0	-11.691	-4.35368
Eid1	0	-8.87875	-12.9508	0	0	-4.36591
Fgf10	0	0	-11.6559	0	-10.4527	-4.42171
Wnt9a	-9.99872	-12.2124	0	0	0	-4.44222
Kiz	0	0	-14.7926	0	-7.54313	-4.46715
Rad51d	0	-6.43623	0	-14.1339	-1.78952	-4.47192
Dusp1	0	0	0	0	-22.5367	-4.50734
Ppp1cb	-22.4454	-0.173003	0	0	0	-4.52367
Nipbl	0	0	-7.87938	-14.8615	0	-4.54817
Taok2	11.4179	-6.79585	-8.79716	-7.69476	-11.2581	-4.62561
Rab11fip3	0	0	-10.235	0	-13.359	-4.7188
Ube2i	0	-12.0655	-9.99894	-9.40134	7.80105	-4.73295
Cep126	0	7.23143	0	-11.8404	-19.0928	-4.74035
Pde4dip	0	-1.70202	0	0	-22.143	-4.76901
Ajuba	-23.8526	0	0	0	0	-4.77053
Psme3	-23.8588	0	0	0	0	-4.77177
Tpd52l1	0	0	-13.4746	0	-10.4166	-4.77823
Fbxl12	0	0	0	-13.5342	-10.4298	-4.79281
Cul7	0	-14.5757	-9.41832	0	0	-4.79881
Hepacam	0	-12.0712	0	-11.9758	0	-4.8094
Rabgap1l	0	0	-24.0955	0	0	-4.8191
Cdk14	12.6629	-5.1421	-15.6717	0	-16.3678	-4.90374
Top1	-13.4456	0	0	-11.2062	0	-4.93037
Pard6g	8.95518	-4.93668	0	-9.90666	-18.7793	-4.93349
Uhmk1	0	-11.9458	-13.1257	0	0	-5.0143
Spout1	0	0	0	-13.2164	-11.9132	-5.02592
Cep57	0	-25.9723	0	0	0	-5.19447
Mplkip	-23.4084	-2.60539	0	0	0	-5.20277
Ppp3ca	0	0	-8.03255	-10.0779	-8.35382	-5.29285
Pds5b	0	-11.9584	-14.5804	0	0	-5.30776
Snx33	0	-15.4639	0	0	-11.3176	-5.3563
Klhl42	0	-18.8791	-8.18802	0	0	-5.41343
Ubr2	-10.7044	-9.67378	-1.27004	-5.52705	0	-5.43505
Calml3	0	0	-27.2077	0	0	-5.44153
Slc38a9	0	-2.04161	-11.0475	-14.1422	0	-5.44626
Hip1	0	-12.8613	-14.5562	0	0	-5.4835
Cdc14a	0	0	-9.9763	-17.8447	0	-5.56421
Ccny	0	1.50095	0	-10.5201	-18.9045	-5.58473
Pdcd6ip	-26.7271	-1.09029	-3.38228	3.26056	0	-5.58781
Pkd1	0	-10.7149	-17.2279	0	0	-5.58856
Tacc1	0	-15.3366	-12.7389	0	0	-5.6151
Cdc26	0	-9.91027	-9.60432	-8.76971	0	-5.65686
Rtkn	-7.0989	0	-12.8372	0	-8.66855	-5.72094
Irf6	0	-6.96337	0	-8.49782	-13.3712	-5.76648
Marf1	19.669	-22.6758	-11.5763	-14.3166	0	-5.77994
Eml1	0	0	-15.8906	0	-13.0403	-5.78617
Gpsm2	-9.13532	-10.5215	-9.71031	0	0	-5.87343
Rptor	0	-17.483	0	-12.1984	0	-5.93628
Mlf1	-19.7454	0	0	0	-10.1492	-5.97892
Stmn1	0	-23.084	-34.0737	0	27.1795	-5.99564
Zmynd11	0	2.23191	-9.23603	-13.3102	-9.72747	-6.00835
Mal2	0	0	-16.4651	-13.7561	0	-6.04424
Cnn1	0	0	0	0	-30.3084	-6.06167
Sept11	0	0	-12.7104	-17.9164	0	-6.12535
Tfdp2	0	0	-17.8628	-13.0445	0	-6.18147
Ube2b	0	-7.41761	0	-23.8357	0	-6.25067
Arhgef10	0	-12.9857	0	-8.98801	-9.37389	-6.26951
F7	-31.7918	0	0	0	0	-6.35837
Mapk3	0	-9.36155	-22.7237	0	0	-6.41705
Vangl2	0	-6.92265	-18.2031	-7.0635	0	-6.43786
Map3k20	0	0.217515	-5.31286	-13.2182	-13.9355	-6.4498
Xpc	10.61	0	-14.16	-14.7317	-14.0414	-6.46462
Ppp2r2c	9.51815	-10.4787	0	-31.5663	0	-6.50538
Anapc13	0	-6.86279	-16.2438	-10.1211	0	-6.64555
Stk33	0	0	0	-12.8591	-20.8561	-6.74305
Spry2	-20.5786	0	0	0	-13.6598	-6.84768
Hbp1	0	-11.352	0	-12.091	-10.8507	-6.85874
Cdkn2c	0	-17.5708	-30.3892	0	12.3817	-7.11566
Gab1	0	-8.71455	0	-10.0071	-17.0349	-7.15132
Dab2ip	0	-11.9663	-9.18388	0	-14.704	-7.17085
Prkar2b	9.99872	0	-18.8721	-10.0786	-17.2518	-7.24076
Cst9	0	0	0	-36.2433	0	-7.24866
Ccng2	0	-6.11647	-16.8056	-13.3444	0	-7.25328
Ccni	7.0989	-16.5636	-13.9216	-12.9015	0	-7.25755
Taok1	-25.141	0.406899	-11.71	0	0	-7.28882
Ppp2r2b	0	-1.05108	-14.5073	-20.9411	0	-7.29989
Zfp386	0	-17.3605	-8.46735	-10.8643	0	-7.33842
Gas1	-13.3641	-3.0819	-20.253	0	0	-7.3398
Apc	0	0	-14.49	-13.4124	-8.9895	-7.37838
Foxn3	0	1.99845	-16.8468	-12.2188	-10.1221	-7.43784
Prkag2	0	-18.5557	-18.9933	0	0	-7.50981
Gigyf2	-28.4125	0	0	-9.47048	0	-7.57659
Ing2	0	-15.6704	-11.3273	-10.9772	0	-7.59498
Mapk12	8.0962	0	-8.10174	-14.4868	-23.9708	-7.69264
Ak1	-23.5292	-14.9801	0	0	0	-7.70186
Drc1	0	0	0	-13.8867	-24.9195	-7.76123
Hdac8	0	0	-20.9527	-17.9527	0	-7.78108
Wdr6	-14.7982	0	-24.1105	0	0	-7.78175
Cetn4	-28.1132	0	-11.4876	0	0	-7.92016
Mapk1ip1	0	0	-10.2732	-11.8609	-17.7767	-7.98216
Akap8l	0	0	-13.504	-17.0768	-9.49037	-8.01425
Cab39l	0	0	-12.8151	-18.3994	-9.09385	-8.06166
Pard3	11.4433	-11.1047	0	-19.1722	-21.8249	-8.13169
Arl3	0	-10.3575	-12.197	-9.99976	-8.5477	-8.2204
Pura	0	-13.9007	-18.3825	-9.12112	0	-8.28086
Pmp22	-10.1766	-9.43095	0	-12.3242	-10.303	-8.44695
Far1	0	-21.2985	-13.2819	-9.63474	1.26786	-8.58946
Cdc14b	0	-8.59128	-23.5535	-10.8559	0	-8.60013
Sox4	0	-13.7135	-29.5686	0	0	-8.65642
Pkd2	0	-10.546	-22.5722	0	-10.5484	-8.73332
Plcb1	-14.5611	0	-16.3961	-12.9775	0	-8.78693
Rspo1	0	-16.3682	-14.9498	-13.242	0	-8.912
Chd3	10.4947	-6.03692	-29.9662	-19.3978	0	-8.98125
Prkaa2	0	0	-15.5414	-13.1924	-16.2271	-8.99218
Meig1	-25.9064	0	-19.3303	0	0	-9.04734
Anapc11	-11.359	-7.20799	-18.0078	-8.7902	0	-9.07301
Calml4	0	0	0	-18.4493	-27.2737	-9.1446
Cul5	0	-5.89605	-19.5904	-14.8993	-5.37864	-9.15287
Tex11	0	0	-12.5696	0	-33.2574	-9.16541
Crocc	0	-11.3945	-23.2061	-11.2456	0	-9.16924
Dynlt1b	0	0	-14.6781	-19.9244	-11.3604	-9.19258
Txnip	15.653	0	0	-26.6602	-35.2283	-9.24712
Tacc2	0	0	-13.5895	-17.7703	-15.9802	-9.468
Jmy	0	-6.80445	-16.5084	-13.7791	-10.4572	-9.50983
Lzts1	-14.8278	-17.5581	-15.2367	0	0	-9.52452
Cdkn1b	0	-14.896	-9.14495	-15.2803	-9.45175	-9.75461
Txlng	0	-15.6198	0	-16.8933	-16.6802	-9.83866
Ptk2	0	0	-10.3965	-15.0349	-23.8781	-9.86191
Il12a	0	0	-19.7242	-17.8688	-13.0916	-10.1369
Trp53bp2	0	-5.81358	-19.1886	-17.3309	-8.85269	-10.2371
Kmt2e	0	-17.7792	-8.90326	-14.2295	-10.9326	-10.3689
Camk2a	0	-25.6974	-14.6382	-12.0183	0	-10.4708
Nek1	12.2317	-23.401	-15.9303	-12.164	-13.1328	-10.4793
Rida	0	-10.061	-32.3945	-10.3018	0	-10.5515
Klhl13	0	-4.57384	-30.4077	-18.2624	0	-10.6488
Kif13a	0	-3.55788	-17.0732	-13.1469	-19.757	-10.707
Klhl21	0	-12.4497	-12.9392	-14.4605	-13.7717	-10.7242
Pgrmc1	0	-10.6682	-17.0569	-10.5531	-16.1292	-10.8815
Ccpg1	0	-5.3356	-12.707	-19.4969	-16.9273	-10.8934
Trnp1	0	0	-25.0006	-25.8041	-6.44179	-11.4493
Apbb1	-26.6188	0	-16.403	-14.8545	0	-11.5753
Map2k6	0	-7.19042	-36.631	-15.0553	0	-11.7754
Hmcn1	0	5.89015	-39.7082	-14.1857	-11.4198	-11.8847
Cep70	0	-3.34824	-18.4644	-26.1923	-11.7442	-11.9498
Prkce	0	-16.3341	0	-20.714	-24.8515	-12.3799
Cbs	0	0	-8.24224	-25.9057	-28.0014	-12.4299
Mapre2	0	-9.99333	-17.1145	-21.7238	-13.4678	-12.4599
Grp	-15.8296	0	-46.6323	0	0	-12.4924
Appl2	0	-7.13433	-21.3897	-18.1056	-16.2665	-12.5792
Sept4	0	-9.99877	-18.3092	-19.0444	-18.8205	-13.2346
Orc3	-14.2389	-7.21961	-10.7858	-20.682	-13.72	-13.3293
Rec114	0	0	0	-67.0346	0	-13.4069
Zfhx3	-13.1033	-10.8174	-14.4289	-14.1505	-15.5455	-13.6091
Fbxl7	0	-13.9735	-23.9438	-17.4973	-14.0264	-13.8882
Cdh13	0	0	-16.9044	-32.525	-20.1747	-13.9208
Rb1cc1	-9.51815	-9.39482	-16.7731	-16.9585	-17.2448	-13.9779
Lpin1	0	-0.50967	-15.7883	-29.4146	-24.4436	-14.0312
Id4	0	-0.7184	-25.498	-21.5687	-24.601	-14.4772
Muc1	-14.6299	-23.4495	-13.7396	-20.8742	0	-14.5386
Klhdc8b	9.51815	0	-35.9326	-33.4137	-13.0044	-14.5665
Magi2	0	-10.8426	-24.4874	-27.1228	-10.948	-14.6801
Mid2	0	-6.53914	-27.0524	-17.7585	-22.1116	-14.6923
Marveld1	0	-10.9366	-20.0072	-21.2577	-22.7204	-14.9844
Mtus1	0	-21.6138	-18.325	-15.2801	-20.8793	-15.2197
Ago4	0	-6.12386	-27.3353	-22.1511	-22.0624	-15.5345
Mrc1	-45.7272	0	-35.1832	0	0	-16.1821
Gas6	0	-20.729	-20.6059	-23.1099	-16.4935	-16.1877
Ahr	0	-13.6467	-28.2809	-21.0097	-18.0698	-16.2014
Nupr1l	0	-17.9477	-27.3926	-21.9779	-16.0177	-16.6672
Crebl2	0	-4.74481	-24.9612	-28.6544	-26.1274	-16.8976
Sept8	10.61	-12.1153	-26.2266	-35.3259	-23.432	-17.298
Ttc28	7.60952	-22.4753	-28.5812	-20.4209	-23.0906	-17.3917
Specc1l	10.0377	-26.3809	-28.3662	-26.0532	-18.4764	-17.8478
Ppm1a	7.0989	-8.24899	-34.8518	-30.0185	-23.2567	-17.8554
Emb	0	-25.6411	-31.8319	-32.8146	0	-18.0575
Ank3	0	0.451592	-26.7977	-37.9192	-26.3393	-18.1209
Fign	0	-24.0786	-25.2055	-27.4874	-15.9689	-18.5481
Mia	-11.359	-18.3504	-26.7731	-36.6639	0	-18.6293
Fbxo31	-21.924	0	-16.2836	-29.5319	-26.1828	-18.7845
Myh10	0	-17.9755	-39.9802	-15.8013	-20.5552	-18.8625
Syne2	-0.761649	-21.0592	-28.6081	-23.2401	-23.9679	-19.5274
Plagl1	11.1863	-26.398	-34.2465	-29.1134	-20.4043	-19.7952
Sept3	0	-10.1576	-25.5913	-47.6259	-16.5182	-19.9786
Stard9	0	-17.1407	-28.0586	-27.7808	-30.018	-20.5996
Mlc1	0	-21.9574	-31.1229	-32.7792	-19.9915	-21.1702
Plk5	-10.1766	-15.03	-35.5542	-28.6044	-21.7607	-22.2252
Wnt10b	0	0	-37.8158	-45.3129	-35.238	-23.6733
Rtkn2	0	-5.17282	-54.7336	-42.4272	-22.9556	-25.0578
Sptbn1	0	-29.9163	-30.9586	-36.3998	-28.4328	-25.1415
Ace2	-13.7691	-18.6364	-38.7225	-35.5651	-29.1101	-27.1607
Ttn	-12.7886	-20.4452	-27.1282	-43.5903	-33.0693	-27.4043
Hepacam2	0	-5.25673	-33.2861	-52.4053	-47.882	-27.766
Tef	0	-31.7406	-36.9605	-32.3326	-38.2795	-27.8626
Rprm	0	-32.3763	-30.5152	-55.6332	-29.4737	-29.5997
Bex2	-16.0767	-40.6074	-57.6566	-60.0659	-77.55	-50.3913

## Sheet: up_dpi_1-2
Gene	Mean 0.5 dpi	Mean 1 dpi	Mean 2 dpi	Mean 4 dpi	Mean 7 dpi	GOI
Trex1	0	53.4695	81.7653	47.8805	28.3859
Slfn1	14.425	38.03	79.4054	65.9978	47.1574
Misp	0	29.8316	72.8831	47.1581	21.2073
Ifng	0	35.0082	71.5394	44.5317	70.391
Daxx	0	47.8375	71.1823	30.048	0
Ddx4	0	29.0279	69.1037	0	0
Cdkn1a	14.6716	38.0232	65.826	47.4465	28.1891
Pml	0	44.6913	65.523	27.9763	14.0497
Thbs1	0	47.8429	64.6282	44.5135	0
Inhba	0	41.2579	64.0289	52.4426	32.0599
Il12b	0	34.6723	62.6714	32.786	32.0199
Mitd1	0	48.5788	60.1766	43.1032	19.7946
Fap	0	36.0443	53.6113	10.6909	0
Trim21	0	41.1164	51.8926	14.8988	0
Pnpt1	0	30.6796	50.1685	20.35	0
Irf1	0	43.4496	49.7781	0	12.6101
Timeless	0	35.7153	49.684	53.8433	49.6722
Pim1	14.2389	45.7014	49.6604	15.0407	0
Myc	32.3557	48.6736	47.3584	40.149	24.4374
Chmp4b	0	34.2622	46.4323	14.0042	0
Smpd3	0	9.16015	44.0728	37.5454	0
Majin	0	17.8796	44.0666	0	0
Chl1	-12.9932	22.045	43.1984	66.467	51.7774
Gem	0	53.0081	43.1748	0	0
Numa1	0	7.45493	40.1001	-12.546	0
Cables1	0	15.4268	39.0178	0.360978	-18.8017
Papd7	0	34.1654	38.9863	16.7766	0
Azi2	0	23.5038	37.7001	0	0
Piwil4	0	16.048	36.8767	34.3476	7.06265
Smc1b	0	7.29536	35.1804	18.5912	0
Rbl1	0	15.5911	33.6433	16.6109	28.7704
Tuba8	0	15.3845	32.396	0	0
Tubb6	0	26.492	30.2463	46.0096	34.1706
Sfn	0	19.4661	29.3008	44.5098	24.4792
Optn	0	16.5508	28.5746	0	0
Mcm10	0	27.9985	28.3552	47.3655	58.1963
Tbrg1	0	10.008	27.8235	10.5605	0
Sass6	0	8.33981	26.2895	22.8039	22.7485
Map3k8	0	21.909	26.2683	14.3781	0
Whamm	11.6769	17.5442	26.2312	0	0
Plk3	0	7.76927	26.2263	14.6888	13.6999
Pold3	0	8.90639	26.0021	25.8422	25.2937
Katna1	0	19.1674	25.1167	0	0
Skil	-13.193	13.9985	24.7175	0	0
Camk2d	0	18.5025	24.6085	6.82685	0
Tlk2	0	19.0449	24.4941	0	0
Tuba3a	0	13.1087	23.7203	0	0
Pim3	0	30.4555	23.0578	0	-18.5092
Mcl1	0	12.8898	22.7689	11.841	0
Tcp10b	0	25.1156	22.0783	0	0
Ptgs2	0	42.2772	21.9162	19.9781	0
Ptprc	9.99872	37.5519	21.6646	21.9901	43.3213
Map2k1	0	14.2053	21.5744	0	0
Ccnd2	0	31.4288	20.8915	0	0
Snx18	0	11.036	20.4698	10.3831	9.38522
Ankle2	0	9.37506	19.9761	13.2675	0
Setdb2	0	12.3148	19.7715	0	0
Vcpip1	-8.0962	19.1647	19.4913	0	0
Htt	20.2724	10.5313	19.3276	24.9831	19.2148
Vps54	0	12.8347	18.5437	0	0
Ptpn6	13.9685	11.7524	18.2227	16.7438	16.0134
Rhou	0	22.8468	17.6704	0	0
Rgcc	0	8.68043	17.4447	0	0
Tcp10c	0	12.9311	17.2471	0	0
Prkcd	13.8681	14.3471	16.6066	0	0
Fes	10.4947	8.1785	15.8898	23.5289	0
Mapk6	0	16.9691	14.7814	10.6156	9.15028
Rbm7	0	20.4882	14.7273	0	0
Senp5	0	9.73877	14.626	0	0
Egfr	0	13.4504	14.5183	2.80667	-11.335
Seh1l	0	16.4013	14.0179	1.96275	-0.0643264
Srsf2	11.1863	8.11942	13.4153	0	0
Cds1	-7.0989	9.74553	13.1796	5.89131	-0.825454
Ptp4a1	13.6114	21.9724	12.1537	0	0
Suv39h2	0	16.0786	12.1208	18.9051	28.4053
Fmr1	0	12.4056	11.4148	0	0
E2f3	0	0.0543388	11.2543	21.5722	33.2062
Mak16	0	10.5339	11.0307	11.3493	0
Kat2b	0	14.2845	10.5526	0	0
Ppp1r15a	0	11.5858	10.0224	0	0
Ino80	11.359	12.3824	9.94563	0	0
Arf6	0	5.0276	9.5413	0	9.5638
Phlda1	-11.0582	12.5759	8.89701	12.0528	0
Pkn2	0	11.8612	8.09971	0	0
Cdkn2d	0	10.8408	7.68522	0	18.1321
Eps8	0	9.66673	7.57393	0	0
Pard6b	0	12.6996	6.72964	0	0
Atf1	0	8.66592	3.74327	0	0
Ppp2r5c	11.1863	7.10495	0.36708	22.5437	38.5147

## Sheet: down_dpi_1-2
Gene	Mean 0.5 dpi	Mean 1 dpi	Mean 2 dpi	Mean 4 dpi	Mean 7 dpi	GOI
Ace2	-13.7691	-18.6364	-38.7225	-35.5651	-29.1101
Ago4	0	-6.12386	-27.3353	-22.1511	-22.0624
Ahr	0	-13.6467	-28.2809	-21.0097	-18.0698
Anapc1	8.57727	-14.4089	-13.6018	0	0
Anapc11	-11.359	-7.20799	-18.0078	-8.7902	0
Anapc13	0	-6.86279	-16.2438	-10.1211	0
Appl1	0	-1.47507	-9.18463	0	0
Appl2	0	-7.13433	-21.3897	-18.1056	-16.2665
Arl3	0	-10.3575	-12.197	-9.99976	-8.5477
Bex2	-16.0767	-40.6074	-57.6566	-60.0659	-77.55
Camk2a	0	-25.6974	-14.6382	-12.0183	0
Ccng2	0	-6.11647	-16.8056	-13.3444	0
Ccni	7.0989	-16.5636	-13.9216	-12.9015	0
Ccpg1	0	-5.3356	-12.707	-19.4969	-16.9273
Cdc14b	0	-8.59128	-23.5535	-10.8559	0
Cdc25b	0	-20.4876	-24.5467	0	26.2196
Cdc26	0	-9.91027	-9.60432	-8.76971	0
Cdk14	12.6629	-5.1421	-15.6717	0	-16.3678
Cdk6	0	-11.6533	-8.40451	0	7.57592
Cdkn1b	0	-14.896	-9.14495	-15.2803	-9.45175
Cdkn2c	0	-17.5708	-30.3892	0	12.3817
Cenpx	8.57727	-8.2064	-9.90267	0	0
Cep70	0	-3.34824	-18.4644	-26.1923	-11.7442
Cetn2	0	-1.50055	-9.3712	0	0
Chd3	10.4947	-6.03692	-29.9662	-19.3978	0
Cntln	-10.1766	-0.31336	-11.2636	0	0
Crebl2	0	-4.74481	-24.9612	-28.6544	-26.1274
Crocc	0	-11.3945	-23.2061	-11.2456	0
Cul5	0	-5.89605	-19.5904	-14.8993	-5.37864
Cul7	0	-14.5757	-9.41832	0	0
Dab2ip	0	-11.9663	-9.18388	0	-14.704
Dynlt3	0	-5.70503	-13.2964	0	0
Eid1	0	-8.87875	-12.9508	0	0
Emb	0	-25.6411	-31.8319	-32.8146	0
Far1	0	-21.2985	-13.2819	-9.63474	1.26786
Fbxl7	0	-13.9735	-23.9438	-17.4973	-14.0264
Fign	0	-24.0786	-25.2055	-27.4874	-15.9689
Gas1	-13.3641	-3.0819	-20.253	0	0
Gas6	0	-20.729	-20.6059	-23.1099	-16.4935
Gpsm2	-9.13532	-10.5215	-9.71031	0	0
Haus1	0	-6.22325	-19.0313	0	8.10704
Hepacam2	0	-5.25673	-33.2861	-52.4053	-47.882
Hip1	0	-12.8613	-14.5562	0	0
Id4	0	-0.7184	-25.498	-21.5687	-24.601
Ing2	0	-15.6704	-11.3273	-10.9772	0
Jmy	0	-6.80445	-16.5084	-13.7791	-10.4572
Kif13a	0	-3.55788	-17.0732	-13.1469	-19.757
Klhl13	0	-4.57384	-30.4077	-18.2624	0
Klhl21	0	-12.4497	-12.9392	-14.4605	-13.7717
Klhl42	0	-18.8791	-8.18802	0	0
Kmt2e	0	-17.7792	-8.90326	-14.2295	-10.9326
Lpin1	0	-0.50967	-15.7883	-29.4146	-24.4436
Lzts1	-14.8278	-17.5581	-15.2367	0	0
Magi2	0	-10.8426	-24.4874	-27.1228	-10.948
Map2k6	0	-7.19042	-36.631	-15.0553	0
Mapk3	0	-9.36155	-22.7237	0	0
Mapre2	0	-9.99333	-17.1145	-21.7238	-13.4678
Marf1	19.669	-22.6758	-11.5763	-14.3166	0
Marveld1	0	-10.9366	-20.0072	-21.2577	-22.7204
Mia	-11.359	-18.3504	-26.7731	-36.6639	0
Mid2	0	-6.53914	-27.0524	-17.7585	-22.1116
Mlc1	0	-21.9574	-31.1229	-32.7792	-19.9915
Mlh3	0	-5.56879	-12.9561	0	0
Mrnip	0	-14.5376	-15.4818	0	8.93529
Mtus1	0	-21.6138	-18.325	-15.2801	-20.8793
Muc1	-14.6299	-23.4495	-13.7396	-20.8742	0
Myh10	0	-17.9755	-39.9802	-15.8013	-20.5552
Nek1	12.2317	-23.401	-15.9303	-12.164	-13.1328
Nupr1l	0	-17.9477	-27.3926	-21.9779	-16.0177
Orc3	-14.2389	-7.21961	-10.7858	-20.682	-13.72
Paics	0	-1.06019	-9.80605	0	0
Pdcd6ip	-26.7271	-1.09029	-3.38228	3.26056	0
Pds5b	0	-11.9584	-14.5804	0	0
Pgrmc1	0	-10.6682	-17.0569	-10.5531	-16.1292
Pkd1	0	-10.7149	-17.2279	0	0
Pkd2	0	-10.546	-22.5722	0	-10.5484
Plagl1	11.1863	-26.398	-34.2465	-29.1134	-20.4043
Plk5	-10.1766	-15.03	-35.5542	-28.6044	-21.7607
Ppm1a	7.0989	-8.24899	-34.8518	-30.0185	-23.2567
Ppp2r2b	0	-1.05108	-14.5073	-20.9411	0
Prkaca	0	-8.9917	-7.81253	0	0
Prkag2	0	-18.5557	-18.9933	0	0
Pura	0	-13.9007	-18.3825	-9.12112	0
Rb1cc1	-9.51815	-9.39482	-16.7731	-16.9585	-17.2448
Rgs2	47.7061	-5.2097	-19.914	-14.8475	-20.1748
Rida	0	-10.061	-32.3945	-10.3018	0
Rprm	0	-32.3763	-30.5152	-55.6332	-29.4737
Rspo1	0	-16.3682	-14.9498	-13.242	0
Rtkn2	0	-5.17282	-54.7336	-42.4272	-22.9556
Sept3	0	-10.1576	-25.5913	-47.6259	-16.5182
Sept4	0	-9.99877	-18.3092	-19.0444	-18.8205
Sept8	10.61	-12.1153	-26.2266	-35.3259	-23.432
Slc38a9	0	-2.04161	-11.0475	-14.1422	0
Sox4	0	-13.7135	-29.5686	0	0
Specc1l	10.0377	-26.3809	-28.3662	-26.0532	-18.4764
Spice1	0	-7.18841	-10.8739	0	0
Spry1	15.5429	-3.07199	-13.9753	0	-19.4264
Sptbn1	0	-29.9163	-30.9586	-36.3998	-28.4328
Stard9	0	-17.1407	-28.0586	-27.7808	-30.018
Stmn1	0	-23.084	-34.0737	0	27.1795
Syne2	-0.761649	-21.0592	-28.6081	-23.2401	-23.9679
Tacc1	0	-15.3366	-12.7389	0	0
Tada2a	0	-8.63306	-8.96468	0	0
Taok2	11.4179	-6.79585	-8.79716	-7.69476	-11.2581
Tef	0	-31.7406	-36.9605	-32.3326	-38.2795
Top2b	0	-9.03654	-9.63995	0	0
Trp53bp2	0	-5.81358	-19.1886	-17.3309	-8.85269
Ttc28	7.60952	-22.4753	-28.5812	-20.4209	-23.0906
Ttn	-12.7886	-20.4452	-27.1282	-43.5903	-33.0693
Ube2i	0	-12.0655	-9.99894	-9.40134	7.80105
Ubr2	-10.7044	-9.67378	-1.27004	-5.52705	0
Uhmk1	0	-11.9458	-13.1257	0	0
Uhrf2	0	-10.5109	-8.52995	0	0
Vangl2	0	-6.92265	-18.2031	-7.0635	0
Zfhx3	-13.1033	-10.8174	-14.4289	-14.1505	-15.5455
Zfp386	0	-17.3605	-8.46735	-10.8643	0

## Sheet: up_dpi_4-7
Gene	Mean 0.5 dpi	Mean 1 dpi	Mean 2 dpi	Mean 4 dpi	Mean 7 dpi	GOI
Ncapg	0	-16.4519	0	61.8764	96.3857
Ska1	0	-10.6596	0	64.5621	94.9617
Top2a	0	0	0	66.3903	94.7991
Ccnb1	0	0	0	58.6764	94.5522
Birc5	0	0	0	66.0533	94.2923
Cdkn3	0	0	0	61.9586	94.2131
Cdca3	0	0	0	67.1099	93.2016
Cdca8	0	0	0	65.8464	93.1232
Cdk1	0	0	0	67.25	92.2005
Kif20a	0	0	0	57.7588	91.6552
Ccna2	0	0	0	63.5352	91.4939
Aunip	0	0	0	63.1289	91.4129
Cdca5	0	-16.3232	0	66.8561	91.2925
Cenpe	11.0582	3.06588	0	63.4668	91.1433
Kif22	0	0	0	50.2764	90.9569
Cenpf	0	0	0	51.1182	90.8526
Plk1	0	0	0	60.322	90.5711
Mki67	0	-15.8422	0	55.3706	89.6867
Spag5	0	0	0	58.7723	89.6817
Ccnb2	0	0	0	45.7531	89.2776
Rrm2	0	-11.3921	0	63.9262	89.1033
Pbk	0	0	0	68.3577	89.0445
Uhrf1	0	-4.15093	13.1292	69.972	89.035
Aurka	0	0	0	64.6964	89.0137
Nuf2	0	0	0	56.9826	88.8917
Sgo1	0	0	0	57.6347	88.5918
Cep55	0	0	0	58.5874	88.5492
Aurkb	0	0	0	57.8974	88.533
Tpx2	0	0	21.0401	66.7816	88.5232
Knl1	0	0	0	49.4379	88.4536
Ckap2	0	0	0	54.9418	87.4969
Pimreg	0	0	0	48.9686	86.1876
Cdca2	0	0	0	46.113	85.5356
Prc1	0	0	0	59.2642	85.5031
Cenph	0	0	0	58.9759	85.5003
Rad51	0	0	0	67.8707	85.4045
Spc25	0	0	0	53.6372	85.2433
Kif11	0	0	0	39.0202	84.6963
Kif18b	0	0	0	48.0488	84.5756
Nusap1	0	0	0	47.5956	84.3492
Cdc20	0	-9.62088	0	43.9488	84.102
Dtl	0	-18.4506	0	61.1196	83.0603
Aspm	0	0	0	29.7378	82.7611
Fignl1	0	-9.70114	0	59.9809	82.6866
Melk	0	0	0	58.7417	82.6779
Knstrn	0	0	0	42.5459	82.5486
Kif2c	0	0	0	38.9084	82.4128
Gtse1	0	0	0	46.5052	82.2706
Esco2	0	0	0	47.1077	82.0742
Ube2c	0	0	0	47.0671	81.8425
Sgo2a	0	-12.4928	0	56.2858	81.6734
Stil	0	0	0	50.3448	81.6031
Racgap1	0	0	0	42.4464	81.4792
Ccne1	0	0	18.2316	60.4708	81.2855
Exo1	0	-10.3697	0	56.8188	81.0671
Dlgap5	0	0	0	44.0934	80.2495
Trip13	0	0	0	46.1339	80.0663
Ska3	0	0	0	39.3267	79.9398
Ect2	0	-18.3517	0	57.4144	79.4358
Mastl	0	4.64253	0	53.421	79.3181
Kif15	0	6.75849	0	40.5482	79.0857
Mis18bp1	0	0	0	42.6823	78.8345
Tacc3	0	0	0	41.5627	78.6766
Fanci	0	0	0	50.3353	78.6134
Kifc1	0	0	0	42.2709	77.7074
Spc24	0	-11.0039	0	52.297	77.6344
Clspn	0	0	0	47.8839	77.3762
E2f8	0	0	0	47.3418	77.3659
Kif14	0	0	0	35.6019	77.0898
Foxm1	0	0	0	38.4516	77.0354
KIFC5B	0	-10.9626	0	42.0501	76.3093
Brca1	0	3.71975	0	52.6869	75.995
Dscc1	0	-7.4799	0	49.2844	75.8016
Kif4	0	0	0	37.0095	75.5383
Pole	-11.359	-12.6702	0	50.0065	75.369
Kntc1	0	-10.8474	0	43.7445	75.1368
Rad54b	0	0	0	44.6978	75.0833
Fam83d	0	0	0	40.8011	75.0397
Cenpw	0	0	0	44.0868	74.7495
Bcat1	0	0	20.1448	34.1282	74.4211
Mcm5	0	0	9.61981	58.6387	74.3201
Psrc1	0	0	0	48.4565	74.2746
Bub1	0	-10.8022	0	36.6235	73.5288
Ccnf	0	0	0	33.6061	73.3015
Cenpa	0	0	-11.6274	27.1231	72.9411
Kif23	0	-7.41384	0	48.1162	72.8053
Ncapg2	0	-1.2372	0	49.4946	72.642
Nsl1	0	-14.816	0	35.0551	72.6336
Cks2	0	0	0	46.1482	72.4394
Kif20b	0	-4.93887	0	45.8011	72.4245
Cenps	0	0	0	53.393	72.2649
E2f7	0	0	0	51.0987	72.1129
Iqgap3	0	0	0	54.3868	71.7116
Sapcd2	0	0	0	30.8353	71.5053
Brip1	0	0	27.2066	47.5801	71.0398
Ttk	0	0	0	27.7651	70.7889
Ifng	0	35.0082	71.5394	44.5317	70.391
Pclaf	0	0	0	26.8575	70.334
Oip5	0	0	0	41.9671	70.1595
Cdc25c	0	0	0	33.765	69.9254
Ndc80	-12.4586	0	0	28.7839	69.776
Ncapd2	0	-7.09208	0	37.5598	69.2071
Cks1b	0	0	0	45.8772	68.9027
Mad2l1	0	-5.51953	0	43.9476	68.7106
Smc2	8.95518	8.4012	0	44.6721	68.6589
Haspin	0	0	0	31.6841	68.4098
Ercc6l	0	0	0	40.538	68.2687
Chaf1b	0	0	0	39.2286	67.9764
Tyms	0	-11.0663	0	43.4896	67.5843
Espl1	0	0	0	32.8751	67.0254
Ddias	0	0	0	41.8186	66.8546
Eme1	0	0	0	31.2147	66.5497
Hells	0	0	0	42.6655	66.4466
Bub1b	0	0	0	30.4013	66.4268
Cdc45	0	0	0	37.646	65.7178
Chek1	0	0	17.3232	51.4546	65.2868
Spdl1	0	0	19.8547	42.2824	65.2714
Chtf18	0	-13.8216	0	43.7297	64.7551
Incenp	0	-14.5222	0	32.4913	64.7171
Ticrr	0	0	0	32.5219	63.813
Zwilch	0	-8.47811	0	34.3077	62.7172
Gins1	0	0	20.6236	50.0359	62.5019
Anln	0	3.88527	0	45.0571	62.4282
Cdc6	0	-2.94501	0	37.8132	62.2433
Fbxo5	0	0	0	26.841	62.1772
Prr11	0	0	0	24.8107	61.4388
Tcf19	-11.359	-14.9148	0	37.5131	61.0823
Rad54l	0	0	0	32.9145	60.5452
Plk4	0	18.6541	0	32.8282	60.1707
Ccne2	0	0	0	27.6679	59.6931
Dbf4	0	0	0	30.0782	59.5281
Chaf1a	0	-6.98129	0	35.2942	59.0665
Mybl2	0	0	0	27.5842	58.9233
Mcm10	0	27.9985	28.3552	47.3655	58.1963
Fancd2	0	0	0	29.1039	58.1216
H2afx	0	4.36164	0	24.9715	57.195
Wdhd1	0	-0.283447	0	26.7608	57.1936
Cdt1	0	0	9.46562	41.3504	56.9655
Mcm2	0	0	0	33.9304	56.0728
Ezh2	0	0	0	23.7817	55.8447
Bora	0	4.181	0	21.9854	54.9492
Pole2	0	0	0	42.6915	54.9468
Ncaph	0	0	0	24.2403	54.4538
Fen1	0	0	11.2093	33.6184	54.3787
Mcm3	0	0	0	37.3316	54.3614
Prim1	0	-12.1639	0	29.131	53.4927
Chl1	-12.9932	22.045	43.1984	66.467	51.7774
Rrm1	0	-8.01367	0	27.9361	51.7209
Pidd1	0	0	0	33.2073	50.8635
Tube1	0	0	0	30.7091	50.1144
Timeless	0	35.7153	49.684	53.8433	49.6722
Rfc5	0	0	17.7963	32.8345	48.7581
Dsn1	0	0	0	18.599	48.378
Rfc4	0	0	0	33.2803	48.2467
Anapc15	0	0	0	35.1608	47.7608
Syce2	-8.95518	-8.53274	0	29.7733	47.554
Nasp	-11.0582	0	9.49516	27.8519	47.3943
Slfn1	14.425	38.03	79.4054	65.9978	47.1574
Kif18a	0	1.26362	0	16.9097	47.1368
Mcm6	0	0	0	31.6092	46.0072
Rcc1	0	0	0	13.288	44.9468
Cdc7	0	-14.7869	0	20.7758	43.9845
Ptprc	9.99872	37.5519	21.6646	21.9901	43.3213
Pola1	0	0	0	25.4748	43.0355
Brca2	-10.8714	-11.9202	0	20.5654	42.8546
Poc1a	0	0	0	24.7469	42.6017
Dhfr	0	0	41.7993	41.8193	41.2817
Mcm7	10.61	0	0	19.6207	41.225
Efcab11	0	0	0	14.4805	40.6477
Pkmyt1	0	0	0	17.9977	40.4951
Pmf1	9.13532	0	0	19.5379	40.0103
Cit	0	-13.8434	0	8.38686	39.3726
E2f1	0	-6.93038	0	24.537	39.3262
Lig1	0	0	0	21.5565	38.8751
Ppp2r5c	11.1863	7.10495	0.36708	22.5437	38.5147
Ndc1	0	0	0	26.9391	38.3566
Mcm4	0	-6.83751	0	15.6074	37.9159
Prim2	0	0	0	28.2941	37.6757
Tuba1c	0	0	19.3105	36.6193	37.6703
Atad5	0	0	0	17.9514	37.2118
Pcna	0	0	0	17.4796	36.2687
Lin9	0	-3.25957	0	18.3988	35.4608
Blm	0	0	0	18.6274	35.1035
Tubb6	0	26.492	30.2463	46.0096	34.1706
Rfc3	0	0	10.7654	18.91	33.7173
Cenpq	0	0	0	13.409	33.5808
Tubb5	0	0	0	38.0867	33.2922
E2f3	0	0.0543388	11.2543	21.5722	33.2062
Inhba	0	41.2579	64.0289	52.4426	32.0599
Il12b	0	34.6723	62.6714	32.786	32.0199
Tfdp1	0	0	0	13.1661	31.773
Brinp1	0	0	0	39.248	30.534
Mcm8	0	-16.624	0	21.5918	29.6161
Slbp	0	0	0	9.78339	29.1024
Rbl1	0	15.5911	33.6433	16.6109	28.7704
Chek2	0	0	0	13.4272	28.7629
Suv39h2	0	16.0786	12.1208	18.9051	28.4053
Trex1	0	53.4695	81.7653	47.8805	28.3859
Calm3	0	0	-6.76902	15.5266	28.3824
Cdkn1a	14.6716	38.0232	65.826	47.4465	28.1891
Rad51b	0	0	-12.872	6.50341	27.9056
Tubb4a	0	0	0	32.0364	27.6572
Skp2	0	0	0	12.826	27.1925
Topbp1	0	3.92714	0	12.283	27.1632
Cgref1	0	0	0	16.9723	26.8374
Mre11a	0	0	10.1144	20.5444	26.6438
Nup43	0	0	9.99552	29.6132	25.7819
Ccng1	8.0962	-1.51764	1.14685	16.4047	25.5516
Ccno	0	0	0	31.5819	25.4303
Ddx11	0	0	0	17.8777	25.407
Pold1	9.13532	0	0	14.0473	25.3014
Pold3	0	8.90639	26.0021	25.8422	25.2937
Sfn	0	19.4661	29.3008	44.5098	24.4792
Myc	32.3557	48.6736	47.3584	40.149	24.4374
Cfl1	9.13532	5.33048	0	15.9935	23.9259
Dnmt3a	0	0	12.1469	6.26298	23.8103
Acp2	0	0	35.2421	28.0548	23.7777
Ube2l3	9.51815	0	18.1588	18.4018	23.5235
Smc6	0	-18.5624	0	8.19666	22.9187
Sass6	0	8.33981	26.2895	22.8039	22.7485
Rcc2	14.6299	0	11.0045	18.419	22.7164
Tipin	0	-1.4056	0	11.5437	22.1953
Cdc25a	-13.8432	0	0	11.828	21.5135
Misp	0	29.8316	72.8831	47.1581	21.2073
Nup37	0	0	0	10.0692	20.9054
Mtbp	7.0989	0	0	13.6464	20.7183
Dnmt3l	0	0	14.574	30.6241	20.6112
Donson	0	0	0	13.3785	19.9313
Mitd1	0	48.5788	60.1766	43.1032	19.7946
Cenpt	0	0	0	13.9113	19.6178
Erh	0	0	0	9.12125	19.4262
Htt	20.2724	10.5313	19.3276	24.9831	19.2148
Mcph1	0	0	0	13.1084	18.9424
Deup1	0	0	0	19.0008	18.9208
Tubb2a	0	0	10.4568	32.2903	18.4874
Nek6	0	-1.91857	15.8773	21.1249	18.0776
Ran	0	0	0	14.4978	17.6338
Ska2	0	0	0	11.0255	17.0098
Psmc3ip	0	0	0	20.2182	16.8344
Cdk5rap2	0	0	0	14.2387	16.6272
Oaf	-14.5887	0	0	18.7994	16.3991
Ptpn6	13.9685	11.7524	18.2227	16.7438	16.0134
Nup62	0	0	0	9.22111	15.9993
Kmt5a	0	0	0	12.7413	15.4545
Actr3	0	0	0	7.84323	15.111
Gas7	0	0	8.3295	20.6736	14.482
Pml	0	44.6913	65.523	27.9763	14.0497
Naa50	0	0	0	18.3725	13.9806
Rassf2	8.0962	0	13.9822	8.40563	13.9268
Plk3	0	7.76927	26.2263	14.6888	13.6999
Tbrg4	-10.0377	0	10.7369	10.3504	13.5941
Pa2g4	0	0	0	14.994	13.4815
Pole3	0	0	0	19.6737	13.2935
Pole4	-12.4788	0	0	14.6887	12.6678
Rbbp8	0	13.7565	0	6.77581	12.334
Ranbp1	0	0	0	12.7884	12.2622
Cinp	0	0	0	10.0726	11.9625
Hnrnpu	0	0	0	9.57317	11.8949
Lmna	0	0	0	14.1945	11.3766
Oraov1	0	0	7.66142	9.6819	11.2966
Pinx1	0	0	0	14.5916	11.2869
Dis3	0	0	0	11.3321	11.0413
Tep1	0	0	0	11.9474	10.7359
Cdc34	0	0	9.14303	11.1033	10.7068
Rassf4	0	-0.571656	1.0264	11.0637	10.5921
Prkaa1	0	0	12.3778	18.5552	10.3863
Tgfbr1	0	-17.4378	0	13.6874	10.3637
Odf2	0	6.85616	0	2.065	9.64472
Uxt	0	0	0	7.69654	9.43424
Snx18	0	11.036	20.4698	10.3831	9.38522
Mapk6	0	16.9691	14.7814	10.6156	9.15028
Fbl	0	0	0	9.495	8.57708
Trp53	15.0873	0	0	10.6031	8.51028
Bin3	0	0	0	9.87597	7.93233
Rtfdc1	0	0	14.2299	7.28194	7.45332
Arl8b	0	0	0	9.9123	7.27165
Piwil4	0	16.048	36.8767	34.3476	7.06265
Txnl4a	-1.62136	0	0	7.80809	6.9295
Arpp19	-13.5398	0	0	0.45497	4.86826
Ttc19	0	0	0	13.1927	2.54098
Nolc1	-9.51815	0	0	9.03859	1.62654

## Sheet: down_dpi_4-7
Gene	Mean 0.5 dpi	Mean 1 dpi	Mean 2 dpi	Mean 4 dpi	Mean 7 dpi	GOI
Bex2	-16.0767	-40.6074	-57.6566	-60.0659	-77.55
Hepacam2	0	-5.25673	-33.2861	-52.4053	-47.882
Tef	0	-31.7406	-36.9605	-32.3326	-38.2795
Wnt10b	0	0	-37.8158	-45.3129	-35.238
Txnip	15.653	0	0	-26.6602	-35.2283
Ttn	-12.7886	-20.4452	-27.1282	-43.5903	-33.0693
Sik1	28.1447	10.7707	0	-19.4658	-31.4866
Stard9	0	-17.1407	-28.0586	-27.7808	-30.018
Rprm	0	-32.3763	-30.5152	-55.6332	-29.4737
Ace2	-13.7691	-18.6364	-38.7225	-35.5651	-29.1101
Sptbn1	0	-29.9163	-30.9586	-36.3998	-28.4328
Cbs	0	0	-8.24224	-25.9057	-28.0014
Calml4	0	0	0	-18.4493	-27.2737
Ank3	0	0.451592	-26.7977	-37.9192	-26.3393
Fbxo31	-21.924	0	-16.2836	-29.5319	-26.1828
Crebl2	0	-4.74481	-24.9612	-28.6544	-26.1274
Drc1	0	0	0	-13.8867	-24.9195
Prkce	0	-16.3341	0	-20.714	-24.8515
Id4	0	-0.7184	-25.498	-21.5687	-24.601
Lpin1	0	-0.50967	-15.7883	-29.4146	-24.4436
Mapk12	8.0962	0	-8.10174	-14.4868	-23.9708
Syne2	-0.761649	-21.0592	-28.6081	-23.2401	-23.9679
Ptk2	0	0	-10.3965	-15.0349	-23.8781
Sept8	10.61	-12.1153	-26.2266	-35.3259	-23.432
Ppm1a	7.0989	-8.24899	-34.8518	-30.0185	-23.2567
Ttc28	7.60952	-22.4753	-28.5812	-20.4209	-23.0906
Rtkn2	0	-5.17282	-54.7336	-42.4272	-22.9556
Marveld1	0	-10.9366	-20.0072	-21.2577	-22.7204
Mid2	0	-6.53914	-27.0524	-17.7585	-22.1116
Ago4	0	-6.12386	-27.3353	-22.1511	-22.0624
Pard3	11.4433	-11.1047	0	-19.1722	-21.8249
Plk5	-10.1766	-15.03	-35.5542	-28.6044	-21.7607
Mtus1	0	-21.6138	-18.325	-15.2801	-20.8793
Stk33	0	0	0	-12.8591	-20.8561
Myh10	0	-17.9755	-39.9802	-15.8013	-20.5552
Plagl1	11.1863	-26.398	-34.2465	-29.1134	-20.4043
Rgs2	47.7061	-5.2097	-19.914	-14.8475	-20.1748
Cdh13	0	0	-16.9044	-32.525	-20.1747
Mlc1	0	-21.9574	-31.1229	-32.7792	-19.9915
Kif13a	0	-3.55788	-17.0732	-13.1469	-19.757
Cep126	0	7.23143	0	-11.8404	-19.0928
Ccny	0	1.50095	0	-10.5201	-18.9045
Sept4	0	-9.99877	-18.3092	-19.0444	-18.8205
Pard6g	8.95518	-4.93668	0	-9.90666	-18.7793
Specc1l	10.0377	-26.3809	-28.3662	-26.0532	-18.4764
Cecr2	0	25.3069	0	-9.0201	-18.2898
Ahr	0	-13.6467	-28.2809	-21.0097	-18.0698
Mapk1ip1	0	0	-10.2732	-11.8609	-17.7767
Prkar2b	9.99872	0	-18.8721	-10.0786	-17.2518
Rb1cc1	-9.51815	-9.39482	-16.7731	-16.9585	-17.2448
Gab1	0	-8.71455	0	-10.0071	-17.0349
Ccpg1	0	-5.3356	-12.707	-19.4969	-16.9273
Txlng	0	-15.6198	0	-16.8933	-16.6802
Sept3	0	-10.1576	-25.5913	-47.6259	-16.5182
Gas6	0	-20.729	-20.6059	-23.1099	-16.4935
Appl2	0	-7.13433	-21.3897	-18.1056	-16.2665
Prkaa2	0	0	-15.5414	-13.1924	-16.2271
Pgrmc1	0	-10.6682	-17.0569	-10.5531	-16.1292
Nupr1l	0	-17.9477	-27.3926	-21.9779	-16.0177
Tacc2	0	0	-13.5895	-17.7703	-15.9802
Fign	0	-24.0786	-25.2055	-27.4874	-15.9689
Zfhx3	-13.1033	-10.8174	-14.4289	-14.1505	-15.5455
Xpc	10.61	0	-14.16	-14.7317	-14.0414
Fbxl7	0	-13.9735	-23.9438	-17.4973	-14.0264
Map3k20	0	0.217515	-5.31286	-13.2182	-13.9355
Nr3c1	15.2964	-4.63578	0	-10.4335	-13.9287
Klhl21	0	-12.4497	-12.9392	-14.4605	-13.7717
Orc3	-14.2389	-7.21961	-10.7858	-20.682	-13.72
Mapre2	0	-9.99333	-17.1145	-21.7238	-13.4678
Irf6	0	-6.96337	0	-8.49782	-13.3712
Nek1	12.2317	-23.401	-15.9303	-12.164	-13.1328
Il12a	0	0	-19.7242	-17.8688	-13.0916
Klhdc8b	9.51815	0	-35.9326	-33.4137	-13.0044
Spout1	0	0	0	-13.2164	-11.9132
Cep70	0	-3.34824	-18.4644	-26.1923	-11.7442
Hmcn1	0	5.89015	-39.7082	-14.1857	-11.4198
Dynlt1b	0	0	-14.6781	-19.9244	-11.3604
Taok2	11.4179	-6.79585	-8.79716	-7.69476	-11.2581
Magi2	0	-10.8426	-24.4874	-27.1228	-10.948
Kmt2e	0	-17.7792	-8.90326	-14.2295	-10.9326
Hbp1	0	-11.352	0	-12.091	-10.8507
Jmy	0	-6.80445	-16.5084	-13.7791	-10.4572
Fbxl12	0	0	0	-13.5342	-10.4298
Pmp22	-10.1766	-9.43095	0	-12.3242	-10.303
Son	12.126	0	0	-11.2587	-10.2816
Foxn3	0	1.99845	-16.8468	-12.2188	-10.1221
2610002M06Rik	0	0	0	-3.12786	-9.83315
Zmynd11	0	2.23191	-9.23603	-13.3102	-9.72747
Akap8l	0	0	-13.504	-17.0768	-9.49037
Cdkn1b	0	-14.896	-9.14495	-15.2803	-9.45175
Arhgef10	0	-12.9857	0	-8.98801	-9.37389
Ctnnb1	0	6.60918	-4.38215	-12.5773	-9.192
Cab39l	0	0	-12.8151	-18.3994	-9.09385
Apc	0	0	-14.49	-13.4124	-8.9895
Ncor1	23.8526	-14.851	0	-14.857	-8.96744
Trp53bp2	0	-5.81358	-19.1886	-17.3309	-8.85269
Arl3	0	-10.3575	-12.197	-9.99976	-8.5477
Ppp3ca	0	0	-8.03255	-10.0779	-8.35382
Prnp	0	0	0	-9.96653	-8.2453
Usp33	0	0	0	-10.8953	-7.99987
Anapc2	2.71354	0	0	-7.32185	-7.92276
Akap9	0	4.62542	0	-12.3	-7.75286
Anxa11	0	0	0	-11.4065	-7.72624
Gspt1	0	6.88487	-7.57917	-1.49401	-7.10312
Ahctf1	0	1.4894	0	-8.16435	-6.49123
Trnp1	0	0	-25.0006	-25.8041	-6.44179
Cul5	0	-5.89605	-19.5904	-14.8993	-5.37864
Rad51d	0	-6.43623	0	-14.1339	-1.78952
