# Supplementary material for: Crowdsourcing temporal transcriptomic coronavirus host infection data: Resources, guide, and novel insights
Source: Biol Methods Protoc. 2023 Nov 14;8(1):bpad033. doi: 10.1093/biomethods/bpad033 (PMC10723038; doi:10.1093/biomethods/bpad033)
Supplement: bpad033_Supplementary_Data [file bpad033_supplementary_data.zip › Supplemental Table 10 - CXCL10 14 gene highest up and 4-7dpi high up clusters in Pathway Enrichment app.xlsx]

## Sheet: Description
Supplemental Table 10. BSCE Pathway Enrichment analysis on two distinctive clusters: i) a 14 gene cluster containing Cxcl10 highly upregulated from 1dpi through to 7dpi (Figure 3B, cluster III) and ii) a twenty-eight gene cluster highly upregulated at 4dpi and 7dpi with no significant expression changes at 0.5dpi, 1dpi and 2 dpi (Figure 3B, cluster II)

## Sheet: CXCL10 highest up cluster_14
Bioset vs Biogroups record downloaded from Correlation Engine
Bioset: CXCL10 highest up cluster_14 genes
Study: CoV-1 Temporal Cluster Lists
Biogroup name	source	Score	common genes	direction	p-value
defense response to virus	GO	56.2607	10	up	3.7e-25
response to virus	GO	53.6401	10	up	5.1e-24
defense response to other organism	GO	43.8081	10	up	9.4e-20
innate immune response	GO	39.8664	9	up	4.9e-18
neutrophil migration	GO	26.4607	5	up	3.2e-12
leukocyte chemotaxis	GO	24.4571	5	up	2.4e-11
leukocyte migration	GO	22.4089	5	up	1.9e-10
cytokine activity	GO	21.7839	5	up	3.5e-10
negative regulation of viral life cycle	GO	21.1247	4	up	6.7e-10
regulation of viral genome replication	GO	20.5283	4	up	1.2e-09
negative regulation of viral process	GO	20.3921	4	up	1.4e-09
G-protein coupled receptor binding	GO	20.364	5	up	1.4e-09
antimicrobial humoral immune response mediated by antimicrobial peptide	GO	20.1156	4	up	1.8e-09
antimicrobial humoral response	GO	19.3315	4	up	4e-09
regulation of viral life cycle	GO	18.708	4	up	7.5e-09
inflammatory response	GO	18.6153	5	up	8.2e-09
chemotaxis	GO	17.8386	5	up	1.8e-08
regulation of viral process	GO	17.775	4	up	1.9e-08
lymphocyte migration	GO	17.6656	3	up	2.1e-08
humoral immune response	GO	14.9467	4	up	3.2e-07
response to molecule of bacterial origin	GO	14.5247	4	up	4.9e-07
glycosaminoglycan binding	GO	13.5902	3	up	1.3e-06
regulation of cytokine production	GO	13.5841	4	up	1.3e-06
T cell migration	GO	13.3455	2	up	1.6e-06
eosinophil migration	GO	13.1166	2	up	2e-06
regulation of myoblast fusion	GO	11.9637	2	up	6.4e-06
positive regulation of cytokine production	GO	11.0747	3	up	1.5e-05
positive regulation of immune response	GO	9.61374	3	up	6.7e-05
negative regulation of angiogenesis	GO	9.54677	2	up	7.1e-05
negative regulation of vasculature development	GO	9.309	2	up	9.1e-05
double-stranded RNA binding	GO	9.25128	2	up	9.6e-05
nucleotidyltransferase activity	GO	8.4885	2	up	0.0002
regulation of chemotaxis	GO	8.35049	2	up	0.0002
regulation of lymphocyte chemotaxis	GO	8.14561	1	up	0.0003
positive regulation of T cell migration	GO	7.70735	1	up	0.0004
regulation of ossification	GO	7.70115	2	up	0.0005
interspecies interaction between organisms	GO	7.63773	2	up	0.0005
positive regulation of lymphocyte migration	GO	7.58599	1	up	0.0005
regulation of angiogenesis	GO	7.57016	2	up	0.0005
regulation of T cell migration	GO	7.50375	1	up	0.0006
regulation of vasculature development	GO	7.37435	2	up	0.0006
regulation of lymphocyte migration	GO	7.24952	1	up	0.0007
cytokine biosynthetic process	GO	7.0473	1	up	0.0009
adenosine deaminase activity	GO	6.89324	1	up	0.001
positive regulation of calcium ion transmembrane transport	GO	6.82385	1	up	0.0011
regulation of release of sequestered calcium ion into cytosol	GO	6.81061	1	up	0.0011
divalent inorganic cation homeostasis	GO	6.63272	2	up	0.0013
positive regulation of cell motility	GO	6.45594	2	up	0.0016
positive regulation of cellular component movement	GO	6.39677	2	up	0.0017
regulation of sequestering of calcium ion	GO	6.37917	1	up	0.0017
positive regulation of locomotion	GO	6.33935	2	up	0.0018
macrophage migration	GO	6.29007	1	up	0.0019
protein tag	GO	6.27459	1	up	0.0019
amyloid-beta clearance	GO	6.20055	1	up	0.002
regulation of calcium ion transmembrane transport	GO	6.15773	1	up	0.0021
cellular ion homeostasis	GO	6.15405	2	up	0.0021
positive regulation of cation transmembrane transport	GO	6.15091	1	up	0.0021
positive regulation of macrophage migration	GO	6.11837	1	up	0.0022
mitochondrial membrane	GO	6.08636	2	up	0.0023
cell activation	GO	6.01734	2	up	0.0024
deaminase activity	GO	5.9776	1	up	0.0025
cellular chemical homeostasis	GO	5.9015	2	up	0.0027
hydrolase activity, acting on carbon-nitrogen (but not peptide) bonds, in cyclic amidines	GO	5.79549	1	up	0.003
external side of plasma membrane	GO	5.79222	2	up	0.0031
regulation of protein transport	GO	5.76668	2	up	0.0031
low-density lipoprotein particle binding	GO	5.73111	1	up	0.0032
positive regulation of myoblast fusion	GO	5.70037	1	up	0.0033
response to ethanol	GO	5.62508	1	up	0.0036
cellular extravasation	GO	5.50828	1	up	0.0041
lipoprotein particle binding	GO	5.24654	1	up	0.0053
CD4-positive, alpha-beta T cell activation	GO	5.20882	1	up	0.0055
regulation of protein targeting	GO	5.0756	1	up	0.0062
lipoprotein particle	GO	4.95014	1	up	0.0071
positive regulation of response to wounding	GO	4.87554	1	up	0.0076
cell killing	GO	4.8169	1	up	0.0081
cellular response to toxic substance	GO	4.79845	1	up	0.0082
iron-sulfur cluster binding	GO	4.77344	1	up	0.0085
cytokine production	GO	4.75432	1	up	0.0086
protein self-association	GO	4.74325	1	up	0.0087
response to alcohol	GO	4.70341	1	up	0.0091
regulation of plasma lipoprotein particle levels	GO	4.69977	1	up	0.0091
tubulin binding	GO	4.65755	1	up	0.0095
leukocyte homeostasis	GO	4.63529	1	up	0.0097
lipid droplet	GO	4.60472	1	up	0.01
regulation of ion transport	GO	4.59887	1	up	0.0101
nucleoside binding	GO	4.54821	1	up	0.0106
guanyl nucleotide binding	GO	4.54277	1	up	0.0106
amyloid-beta binding	GO	4.53689	1	up	0.0107
mitochondrion organization	GO	4.5134	1	up	0.011
positive regulation of protein localization to membrane	GO	4.49206	1	up	0.0112
response to heat	GO	4.48185	1	up	0.0113
sterol transport	GO	4.4135	1	up	0.0121
regulation of leukocyte mediated cytotoxicity	GO	4.3852	1	up	0.0125
hydrolase activity, acting on carbon-nitrogen (but not peptide) bonds	GO	4.28136	1	up	0.0138
cellular response to drug	GO	4.26975	1	up	0.014
viral process	GO	4.26696	1	up	0.014
myeloid cell homeostasis	GO	4.2241	1	up	0.0146
perikaryon	GO	4.17081	1	up	0.0154
response to toxic substance	GO	4.14539	1	up	0.0158
cargo receptor activity	GO	4.1277	1	up	0.0161
adaptive immune response based on somatic recombination of immune receptors built from immunoglobulin superfamily domains	GO	4.12278	1	up	0.0162
collagen trimer	GO	4.10319	1	up	0.0165
modification of morphology or physiology of other organism	GO	4.07887	1	up	0.0169
leukocyte mediated immunity	GO	4.06775	1	up	0.0171
positive regulation of lipid localization	GO	4.05594	1	up	0.0173
regulation of protein localization to membrane	GO	4.02628	1	up	0.0178
response to temperature stimulus	GO	4.0199	1	up	0.018
regulation of response to wounding	GO	3.97637	1	up	0.0188
mitochondrial outer membrane	GO	3.81811	1	up	0.022
positive regulation of leukocyte cell-cell adhesion	GO	3.81409	1	up	0.0221
adaptive immune response	GO	3.75021	1	up	0.0235
gliogenesis	GO	3.74923	1	up	0.0235
outer membrane	GO	3.72379	1	up	0.0241
organelle outer membrane	GO	3.72379	1	up	0.0241
negative regulation of establishment of protein localization	GO	3.70804	1	up	0.0245
ossification	GO	3.59976	1	up	0.0273
negative regulation of secretion by cell	GO	3.59511	1	up	0.0275
transcription factor activity, RNA polymerase II proximal promoter sequence-specific DNA binding	GO	3.56324	1	up	0.0283
regulation of endocytosis	GO	3.55306	1	up	0.0286
regulation of myeloid cell differentiation	GO	3.50058	1	up	0.0302
RNA polymerase II proximal promoter sequence-specific DNA binding	GO	3.48256	1	up	0.0307
negative regulation of secretion	GO	3.47322	1	up	0.031
proximal promoter sequence-specific DNA binding	GO	3.45887	1	up	0.0315
positive regulation of cellular protein localization	GO	3.39653	1	up	0.0335
T cell activation	GO	3.38714	1	up	0.0338
angiogenesis	GO	3.38317	1	up	0.0339
lymphocyte differentiation	GO	3.36493	1	up	0.0346
membrane invagination	GO	3.34269	1	up	0.0353
distal axon	GO	3.24437	1	up	0.039
regulation of epithelial cell proliferation	GO	3.22728	1	up	0.0397
response to wounding	GO	3.18314	1	up	0.0415
regulation of intracellular transport	GO	3.17242	1	up	0.0419
presynapse	GO	3.16181	1	up	0.0423
ubiquitin-like protein ligase binding	GO	3.10353	1	up	0.0449
leukocyte differentiation	GO	3.07337	1	up	0.0463
blood vessel morphogenesis	GO	3.06886	1	up	0.0465
positive regulation of establishment of protein localization	GO	3.0313	1	up	0.0483
mitochondrial inner membrane	GO	3.0182	1	up	0.0489
lipid transport	GO	2.98107	1	up	0.0507
lymphocyte activation	GO	2.9398	1	up	0.0529
regulation of cellular protein localization	GO	2.90428	1	up	0.0548
defense response to bacterium	GO	2.89793	1	up	0.0551
regulation of hemopoiesis	GO	2.8806	1	up	0.0561
regulation of protein secretion	GO	2.88054	1	up	0.0561
regulation of cell morphogenesis	GO	2.8648	1	up	0.057
endoplasmic reticulum membrane	GO	2.82893	1	up	0.0591
regulation of lymphocyte activation	GO	2.79943	1	up	0.0608
peptide binding	GO	2.78849	1	up	0.0615
vasculature development	GO	2.78333	1	up	0.0618
nuclear outer membrane-endoplasmic reticulum membrane network	GO	2.78198	1	up	0.0619
cardiovascular system development	GO	2.75881	1	up	0.0634
leukocyte activation	GO	2.75838	1	up	0.0634
negative regulation of transport	GO	2.74872	1	up	0.064
cofactor binding	GO	2.70551	1	up	0.0668
perinuclear region of cytoplasm	GO	2.65885	1	up	0.07
regulation of cell adhesion	GO	2.62826	1	up	0.0722
regulation of cell activation	GO	2.59573	1	up	0.0746
axon	GO	2.57988	1	up	0.0758
neuronal cell body	GO	2.56289	1	up	0.0771
tube morphogenesis	GO	2.5559	1	up	0.0776
dendrite	GO	2.54071	1	up	0.0788
dendritic tree	GO	2.53797	1	up	0.079
hemopoiesis	GO	2.50319	1	up	0.0818
hematopoietic or lymphoid organ development	GO	2.41848	1	up	0.0891
immune system development	GO	2.37888	1	up	0.0927
endocytosis	GO	2.21997	1	up	0.1086
import into cell	GO	2.11246	1	up	0.1209

## Sheet: 4-7dpi high up cluster_28
Bioset vs Biogroups record downloaded from Correlation Engine
Bioset: 4-7dpi high up cluster_28 genes
Study: CoV-1 Temporal Cluster Lists
Biogroup name	source	Score	common genes	direction	p-value
cell division	GO	77.0441	18	up	3.5e-34
spindle	GO	59.5625	13	up	1.4e-26
kinetochore	GO	48.1161	10	up	1.3e-21
chromosome segregation	GO	46.6422	11	up	5.5e-21
mitotic nuclear division	GO	44.3148	9	up	5.7e-20
midbody	GO	43.2324	9	up	1.7e-19
nuclear division	GO	41.2693	10	up	1.2e-18
mitotic sister chromatid segregation	GO	41.099	8	up	1.4e-18
sister chromatid segregation	GO	39.0727	8	up	1.1e-17
microtubule organizing center	GO	38.6704	11	up	1.6e-17
microtubule	GO	37.8276	10	up	3.7e-17
centrosome	GO	36.5554	10	up	1.3e-16
nuclear chromosome	GO	35.7788	11	up	2.9e-16
nuclear chromosome segregation	GO	35.2122	8	up	5.1e-16
condensed chromosome kinetochore	GO	34.2728	6	up	1.3e-15
spindle pole	GO	33.4152	7	up	3.1e-15
cytoskeleton-dependent cytokinesis	GO	30.0962	6	up	8.5e-14
cytokinesis	GO	29.6324	6	up	1.4e-13
mitotic spindle organization	GO	29.2473	6	up	2e-13
microtubule cytoskeleton organization involved in mitosis	GO	27.4313	6	up	1.2e-12
microtubule associated complex	GO	26.5933	6	up	2.8e-12
establishment of chromosome localization	GO	25.8892	5	up	5.7e-12
positive regulation of cell cycle	GO	25.5485	7	up	8e-12
organelle localization	GO	25.5145	7	up	8.3e-12
mitotic spindle	GO	23.3583	5	up	7.2e-11
protein kinase activity	GO	22.896	8	up	1.1e-10
establishment of organelle localization	GO	22.6836	6	up	1.4e-10
regulation of mitotic cell cycle	GO	22.2096	6	up	2.3e-10
mitotic metaphase plate congression	GO	22.0924	4	up	2.5e-10
regulation of chromosome separation	GO	21.7924	4	up	3.4e-10
positive regulation of mitotic cell cycle phase transition	GO	21.1247	4	up	6.7e-10
metaphase plate congression	GO	21.1107	4	up	6.8e-10
tubulin binding	GO	20.9798	6	up	7.7e-10
regulation of mitotic cell cycle phase transition	GO	20.8842	5	up	8.5e-10
positive regulation of cell cycle phase transition	GO	20.5747	4	up	1.2e-09
regulation of cell division	GO	20.5384	5	up	1.2e-09
regulation of cell cycle phase transition	GO	20.3464	5	up	1.5e-09
condensed chromosome outer kinetochore	GO	20.0803	3	up	1.9e-09
mitotic cell cycle phase transition	GO	18.8721	4	up	6.4e-09
negative regulation of mitotic cell cycle phase transition	GO	18.7408	4	up	7.3e-09
negative regulation of chromosome organization	GO	18.6137	4	up	8.2e-09
cell cycle phase transition	GO	18.5826	4	up	8.5e-09
negative regulation of mitotic sister chromatid separation	GO	18.238	3	up	1.2e-08
attachment of spindle microtubules to kinetochore	GO	18.0541	3	up	1.4e-08
meiotic cell cycle	GO	17.064	5	up	3.9e-08
G2/M transition of mitotic cell cycle	GO	16.9398	3	up	4.4e-08
cyclin-dependent protein kinase holoenzyme complex	GO	16.8451	3	up	4.8e-08
cell cycle G2/M phase transition	GO	16.782	3	up	5.1e-08
mitotic spindle pole	GO	16.3947	3	up	7.6e-08
positive regulation of chromosome organization	GO	15.5793	4	up	1.7e-07
serine/threonine protein kinase complex	GO	15.0457	3	up	2.9e-07
protein-DNA complex assembly	GO	14.6067	4	up	4.5e-07
intercellular bridge	GO	14.5353	3	up	4.9e-07
protein kinase complex	GO	14.4894	3	up	5.1e-07
regulation of cell cycle G2/M phase transition	GO	14.2125	3	up	6.7e-07
centrosome cycle	GO	13.6239	3	up	1.2e-06
meiotic chromosome segregation	GO	13.2016	3	up	1.8e-06
microtubule organizing center organization	GO	13.1048	3	up	2e-06
cellular response to DNA damage stimulus	GO	13.0035	5	up	2.3e-06
female gamete generation	GO	12.5578	3	up	3.5e-06
positive regulation of cell cycle G2/M phase transition	GO	12.398	2	up	4.1e-06
regulation of ubiquitin-dependent protein catabolic process	GO	12.2067	3	up	5e-06
positive regulation of ATP metabolic process	GO	12.0525	2	up	5.8e-06
meiosis I	GO	11.9592	3	up	6.4e-06
mitotic spindle midzone	GO	11.8337	2	up	7.3e-06
regulation of chromatin organization	GO	11.8258	2	up	7.3e-06
cell separation after cytokinesis	GO	11.5377	2	up	9.8e-06
cyclin-dependent protein kinase activity	GO	11.3968	2	up	1.1e-05
cyclin-dependent protein serine/threonine kinase regulator activity	GO	10.9339	2	up	1.8e-05
regulation of cellular protein catabolic process	GO	10.853	3	up	1.9e-05
regulation of proteolysis	GO	10.7588	4	up	2.1e-05
regulation of ATP metabolic process	GO	10.4718	2	up	2.8e-05
positive regulation of muscle tissue development	GO	10.1296	2	up	4e-05
kinesin complex	GO	10.0655	2	up	4.3e-05
negative regulation of cell cycle G2/M phase transition	GO	10.0098	2	up	4.5e-05
protein localization to cytoskeleton	GO	10.0019	2	up	4.5e-05
chromatin	GO	9.82846	4	up	5.4e-05
regulation of organ growth	GO	9.52881	2	up	7.3e-05
regulation of protein catabolic process	GO	9.52133	3	up	7.3e-05
regulation of protein serine/threonine kinase activity	GO	9.46941	3	up	7.7e-05
microtubule motor activity	GO	9.29958	2	up	9.1e-05
site of DNA damage	GO	8.82883	2	up	0.0001
regulation of striated muscle tissue development	GO	8.71813	2	up	0.0002
regeneration	GO	8.65661	2	up	0.0002
regulation of binding	GO	8.63457	3	up	0.0002
regulation of double-strand break repair	GO	8.60556	2	up	0.0002
positive regulation of ubiquitin-dependent protein catabolic process	GO	8.49655	2	up	0.0002
protein kinase regulator activity	GO	8.38189	2	up	0.0002
positive regulation of proteasomal protein catabolic process	GO	8.36897	2	up	0.0002
motor activity	GO	8.31758	2	up	0.0002
positive regulation of proteolysis involved in cellular protein catabolic process	GO	8.11796	2	up	0.0003
response to radiation	GO	8.02375	3	up	0.0003
kinase regulator activity	GO	8.02284	2	up	0.0003
mitochondrial matrix	GO	7.87101	2	up	0.0004
positive regulation of cellular protein catabolic process	GO	7.80051	2	up	0.0004
regulation of organelle assembly	GO	7.47941	2	up	0.0006
oocyte maturation	GO	7.4526	1	up	0.0006
regulation of type B pancreatic cell proliferation	GO	7.27038	1	up	0.0007
chromatin assembly	GO	7.02674	2	up	0.0009
chromatin binding	GO	6.89378	3	up	0.001
oocyte development	GO	6.86493	1	up	0.001
oocyte differentiation	GO	6.7596	1	up	0.0012
positive regulation of cyclin-dependent protein kinase activity	GO	6.71082	1	up	0.0012
nucleosome	GO	6.68699	1	up	0.0012
organelle inheritance	GO	6.66451	1	up	0.0013
perinuclear region of cytoplasm	GO	6.65377	3	up	0.0013
chromatin DNA binding	GO	6.58746	1	up	0.0014
cysteine-type endopeptidase inhibitor activity involved in apoptotic process	GO	6.53669	1	up	0.0014
positive regulation of chromosome separation	GO	6.35457	1	up	0.0017
regulation of response to DNA damage stimulus	GO	6.2447	2	up	0.0019
cysteine-type endopeptidase regulator activity involved in apoptotic process	GO	6.17229	1	up	0.0021
regulation of double-strand break repair via nonhomologous end joining	GO	6.10533	1	up	0.0022
signal transduction involved in G2 DNA damage checkpoint	GO	6.09244	1	up	0.0023
kinase activator activity	GO	6.09204	1	up	0.0023
regulation of oocyte maturation	GO	6.06714	1	up	0.0023
ubiquitin-like protein ligase binding	GO	6.02932	2	up	0.0024
response to alcohol	GO	6.02635	2	up	0.0024
regulation of protein transport	GO	6.01167	2	up	0.0024
regulation of intracellular transport	GO	6.00079	2	up	0.0025
liver regeneration	GO	5.97194	1	up	0.0025
cellular response to fibroblast growth factor stimulus	GO	5.94924	1	up	0.0026
response to fibroblast growth factor	GO	5.90049	1	up	0.0027
meiotic spindle	GO	5.88504	1	up	0.0028
regulation of oogenesis	GO	5.80511	1	up	0.003
response to light stimulus	GO	5.79711	2	up	0.003
regulation of gene expression, epigenetic	GO	5.70762	1	up	0.0033
meiotic spindle organization	GO	5.66222	1	up	0.0035
response to hydroxyurea	GO	5.6622	1	up	0.0035
negative regulation of double-strand break repair	GO	5.65392	1	up	0.0035
cyclin binding	GO	5.59774	1	up	0.0037
mitotic G2/M transition checkpoint	GO	5.59774	1	up	0.0037
regulation of mitotic spindle assembly	GO	5.58231	1	up	0.0038
mitotic sister chromatid cohesion	GO	5.54464	1	up	0.0039
establishment of protein localization to organelle	GO	5.54292	1	up	0.0039
muscle organ development	GO	5.49589	1	up	0.0041
Flemming body	GO	5.49068	1	up	0.0041
cell maturation	GO	5.39308	1	up	0.0045
regulation of neural precursor cell proliferation	GO	5.38081	1	up	0.0046
negative regulation of cyclin-dependent protein kinase activity	GO	5.3596	1	up	0.0047
positive regulation of telomere capping	GO	5.3146	1	up	0.0049
signal transduction involved in DNA damage checkpoint	GO	5.24653	1	up	0.0053
signal transduction involved in cell cycle checkpoint	GO	5.24653	1	up	0.0053
cleavage furrow	GO	5.23286	1	up	0.0053
negative regulation of cysteine-type endopeptidase activity	GO	5.21377	1	up	0.0054
chaperone binding	GO	5.19276	1	up	0.0056
microtubule end	GO	5.17262	1	up	0.0057
cytokinetic process	GO	5.15249	1	up	0.0058
establishment of spindle orientation	GO	5.07112	1	up	0.0063
mitotic DNA damage checkpoint	GO	5.03934	1	up	0.0065
organelle disassembly	GO	5.03934	1	up	0.0065
interstrand cross-link repair	GO	5.02185	1	up	0.0066
developmental maturation	GO	5.00744	1	up	0.0067
positive regulation of protein import	GO	5.00435	1	up	0.0067
microtubule organizing center localization	GO	4.97071	1	up	0.0069
cell cycle DNA replication	GO	4.9221	1	up	0.0073
nuclear envelope organization	GO	4.91613	1	up	0.0073
regulation of cell maturation	GO	4.90639	1	up	0.0074
regulation of telomere capping	GO	4.89095	1	up	0.0075
cell division site	GO	4.88698	1	up	0.0075
protein heterodimerization activity	GO	4.88578	2	up	0.0076
establishment of spindle localization	GO	4.86818	1	up	0.0077
DNA repair	GO	4.82964	2	up	0.008
cell death in response to oxidative stress	GO	4.76853	1	up	0.0085
spindle localization	GO	4.74504	1	up	0.0087
germ cell development	GO	4.71065	1	up	0.009
positive regulation of protein serine/threonine kinase activity	GO	4.70745	1	up	0.009
damaged DNA binding	GO	4.68713	1	up	0.0092
response to ethanol	GO	4.64722	1	up	0.0096
positive regulation of protein localization to nucleus	GO	4.63529	1	up	0.0097
cell cycle G1/S phase transition	GO	4.62362	1	up	0.0098
regulation of protein import	GO	4.62351	1	up	0.0098
positive regulation of telomere maintenance via telomere lengthening	GO	4.59494	1	up	0.0101
negative regulation of ubiquitin-dependent protein catabolic process	GO	4.56686	1	up	0.0104
endopeptidase inhibitor activity	GO	4.55498	1	up	0.0105
sister chromatid cohesion	GO	4.54232	1	up	0.0106
signal transduction in response to DNA damage	GO	4.53821	1	up	0.0107
negative regulation of proteasomal protein catabolic process	GO	4.52624	1	up	0.0108
homologous chromosome segregation	GO	4.48718	1	up	0.0113
anterior/posterior axis specification	GO	4.46205	1	up	0.0115
peptidase inhibitor activity	GO	4.43647	1	up	0.0118
phosphoprotein phosphatase activity	GO	4.3836	1	up	0.0125
enzyme activator activity	GO	4.37371	1	up	0.0126
cell aging	GO	4.34019	1	up	0.013
regulation of cysteine-type endopeptidase activity	GO	4.32628	1	up	0.0132
negative regulation of neuron death	GO	4.31763	1	up	0.0133
site of double-strand break	GO	4.25638	1	up	0.0142
regulation of nucleocytoplasmic transport	GO	4.2241	1	up	0.0146
negative regulation of proteolysis involved in cellular protein catabolic process	GO	4.22058	1	up	0.0147
regulation of protein localization to nucleus	GO	4.1933	1	up	0.0151
homologous recombination	GO	4.18626	1	up	0.0152
reciprocal meiotic recombination	GO	4.18626	1	up	0.0152
neuron projection extension	GO	4.18616	1	up	0.0152
heat shock protein binding	GO	4.18574	1	up	0.0152
positive regulation of organelle assembly	GO	4.17861	1	up	0.0153
regulation of telomere maintenance via telomere lengthening	GO	4.09301	1	up	0.0167
regulation of hormone secretion	GO	4.08803	1	up	0.0168
negative regulation of cellular protein catabolic process	GO	4.07175	1	up	0.017
apical plasma membrane	GO	4.01881	1	up	0.018
cranial skeletal system development	GO	4.00081	1	up	0.0183
negative regulation of leukocyte apoptotic process	GO	3.92086	1	up	0.0198
regulation of epithelial cell proliferation	GO	3.91039	1	up	0.02
regulation of neuron death	GO	3.90471	1	up	0.0201
axis specification	GO	3.88967	1	up	0.0205
positive regulation of DNA biosynthetic process	GO	3.87871	1	up	0.0207
chordate embryonic development	GO	3.85773	1	up	0.0211
enzyme inhibitor activity	GO	3.84422	1	up	0.0214
negative regulation of protein serine/threonine kinase activity	GO	3.81587	1	up	0.022
nucleus organization	GO	3.81587	1	up	0.022
aging	GO	3.78864	1	up	0.0226
establishment of cell polarity	GO	3.78544	1	up	0.0227
cell proliferation	GO	3.77106	2	up	0.023
apical part of cell	GO	3.74779	1	up	0.0236
response to antineoplastic agent	GO	3.71226	1	up	0.0244
regulation of microtubule polymerization or depolymerization	GO	3.68985	1	up	0.025
regulation of protein secretion	GO	3.67558	1	up	0.0253
regulation of protein depolymerization	GO	3.64336	1	up	0.0262
response to alkaloid	GO	3.58215	1	up	0.0278
DNA biosynthetic process	GO	3.55517	1	up	0.0286
GTPase binding	GO	3.53755	1	up	0.0291
cofactor binding	GO	3.49742	1	up	0.0303
regulation of DNA biosynthetic process	GO	3.44237	1	up	0.032
positive regulation of cellular protein localization	GO	3.39653	1	up	0.0335
neural precursor cell proliferation	GO	3.38289	1	up	0.0339
nucleoside metabolic process	GO	3.36243	1	up	0.0347
magnesium ion binding	GO	3.35097	1	up	0.0351
chromosome, telomeric region	GO	3.31732	1	up	0.0362
establishment or maintenance of cell polarity	GO	3.29924	1	up	0.0369
negative regulation of supramolecular fiber organization	GO	3.18938	1	up	0.0412
response to toxic substance	GO	3.17777	1	up	0.0417
response to ionizing radiation	GO	3.16346	1	up	0.0423
positive regulation of establishment of protein localization	GO	3.0313	1	up	0.0483
membrane invagination	GO	2.99363	1	up	0.0501
anterior/posterior pattern specification	GO	2.99004	1	up	0.0503
regulation of cellular protein localization	GO	2.90428	1	up	0.0548
regulation of inflammatory response	GO	2.76624	1	up	0.0629
regionalization	GO	2.56245	1	up	0.0771
protein C-terminus binding	GO	2.54252	1	up	0.0787
histone binding	GO	2.51609	1	up	0.0808
response to wounding	GO	2.51089	1	up	0.0812
urogenital system development	GO	2.48205	1	up	0.0836
gland development	GO	2.34473	1	up	0.0959
developmental growth	GO	2.34253	1	up	0.0961
pattern specification process	GO	2.32512	1	up	0.0978
regulation of supramolecular fiber organization	GO	2.31671	1	up	0.0986
apoptotic signaling pathway	GO	2.25599	1	up	0.1048
cell part morphogenesis	GO	2.24082	1	up	0.1064
cellular response to drug	GO	2.23894	1	up	0.1066
cell cortex	GO	2.2052	1	up	0.1102
response to oxidative stress	GO	2.07671	1	up	0.1253
cilium	GO	2.03801	1	up	0.1303
response to inorganic substance	GO	1.95109	1	up	0.1421
neuron projection development	GO	1.95037	1	up	0.1422
axon	GO	1.92531	1	up	0.1458
neuronal cell body	GO	1.90899	1	up	0.1482
cytoplasmic region	GO	1.79485	1	up	0.1662
calcium ion binding	GO	1.53344	1	up	0.2158
positive regulation of programmed cell death	GO	1.51432	1	up	0.22
lipid binding	GO	1.36421	1	up	0.2556
