# Supplementary material for: Crowdsourcing temporal transcriptomic coronavirus host infection data: Resources, guide, and novel insights
Source: Biol Methods Protoc. 2023 Nov 14;8(1):bpad033. doi: 10.1093/biomethods/bpad033 (PMC10723038; doi:10.1093/biomethods/bpad033)
Supplement: bpad033_Supplementary_Data [file bpad033_supplementary_data.zip › Supplemental Table 13 - BSCE Pharmaco Atlas results for the 5 Temporal Meta-Signatures.xlsx]

## Sheet: Supplemental Table 13
Supplemental Table 13 - BSCE Pharmco Atlas results for the 5 temporal Meta-Signatures. Temporal gene scores were aggregated and sorted by Average Score from lowest to highest. Positive scores are highlighted yellow, negative scores are highlighted blue. A negative Score indicates that gene activities in SARS-CoV-1 infection of Lung may be reversed by the test compound, while positive scores indic…
Compounds	0.5dpi compounds score	1dpi compounds score	2dpi compounds score	4dpi compounds score	7dpi compounds score	Average Score	Standard Deviation
Interleukin-23 Subunit p19	-46.1421	-80.8497	-84.2311	-81.3859	-77.4819	-74.0181	15.7665			0.5dpi	1dpi	2dpi	4dpi	7dpi
DNA-hsp65	-41.567	-69.7287	-71.191	-72.0701	-75.7217	-66.0557	13.8669		total neg =	377	298	327	585	689
pneumococcal polysaccharide, type III	-50.4451	-85.0685	-89.8133	-67.484	-37.4573	-66.0536	22.3019		total pos =	697	928	916	660	505
ruxolitinib	-61.2448	-71.7041	-70.5833	-64.1976	-58.334	-65.2128	5.81103		total 0 =	652	500	483	481	532
Interleukin-12 Subunit p40	-37.9812	-75.0322	-75.4611	-72.7532	-57.8709	-63.8197	16.156		highest neg score	-70.24	-85.07	-89.81	-81.39	-77.48
Cardiotoxin I	-41.6498	-64.6527	-65.9766	-65.0989	-55.046	-58.4848	10.4062		highest pos score	100	100	100	100	100
AG 1879	-25.8775	-69.6245	-67.5444	-60.4266	-49.3436	-54.5633	17.8875
Brodalumab	-32.4362	-59.6707	-59.7795	-63.9436	-56.7692	-54.5198	12.607
Culture media, differentiation	-33.0006	-57.9275	-58.4657	-56.0437	-53.6607	-51.8196	10.6872
Reverse Transcriptase Inhibitors	0	-64.6518	-64.0543	-69.085	-60.5005	-51.6583	29.0385
Dexamethasone	-35.3921	-60.8033	-57.0377	-53.4005	-49.4657	-51.2199	9.7985
beta-glycerol phosphate	-36.0781	-55.4128	-55.3158	-58.0264	-50.9523	-51.1571	8.80357
LY2439821	-36.5916	-57.5857	-59.4919	-54.9584	-45.7024	-50.866	9.57507
etanercept	-32.7656	-60.2202	-59.3274	-54.5206	-46.3274	-50.6323	11.4062
Isoniazid	-34.2589	-60.5473	-59.0185	-50.348	-44.6791	-49.7704	10.8228
adalimumab	-30.9312	-61.2209	-59.3098	-51.6528	-42.9697	-49.2169	12.5029
TAE226	0	-69.9248	-67.6819	-61.181	-46.7593	-49.1094	28.9015
Benzodiazepines	-27.0097	-58.3298	-55.7654	-54.1381	-49.6901	-48.9866	12.6813
HIV Protease Inhibitors	0	-60.6975	-60.2695	-65.7724	-57.9946	-48.9468	27.5093
Viral Vaccines	-40.4414	-78.9687	-71.4583	-51.3751	0	-48.4487	31.1483
AZD 1152	-28.71	-60.0039	-54.3677	-50.0805	-47.9274	-48.2179	11.841
antiglomerular basement membrane antibody	0	-60.4006	-59.7967	-66.184	-52.297	-47.7357	27.1372
ustekinumab	0	-65.7924	-63.9366	-57.599	-48.4878	-47.1632	27.2187
2-(1H-indazol-4-yl)-6-(4-methanesulfonylpiperazin-1-ylmethyl)-4-morpholin-4-ylthieno(3,2-d)pyrimidine	-26.2805	-54.13	-55.749	-50.9632	-43.9243	-46.2094	12.0283
Azathioprine	-35.0591	-52.1183	-51.3819	-48.2873	-44.1006	-46.1894	6.97785
Selenium	-35.9148	-56.6658	-57.9557	-45.6215	-34.5708	-46.1457	11.0575
gefitinib	-20.1956	-58.7575	-55.1082	-50.9657	-45.6512	-46.1356	15.2992
1-Methyl-3-isobutylxanthine	-25.195	-48.7298	-51.526	-53.8621	-50.8991	-46.0424	11.7967
VX	-33.6424	-54.7372	-52.7365	-48.294	-39.7241	-45.8268	8.92928
Rifampin	-25.0455	-56.8993	-54.6867	-47.7193	-43.0139	-45.4729	12.6869
tricaprylin	0	-58.1894	-57.7834	-62.7249	-47.1027	-45.1601	25.8884
Velaglucerase alfa, human	-45.3073	-46.0422	-53.4381	-43.1948	-35.8101	-44.7585	6.32066
1-ethyl-2-benzimidazolinone	-42.2966	-46.4141	-52.1512	-46.9025	-35.8452	-44.7219	6.0723
CP 690,550	-25.0946	-62.1948	-60.5935	-43.7347	-31.1317	-44.5499	16.7926
Agouti Signaling Protein	31.2195	-70.6029	-71.6532	-59.3204	-51.4679	-44.365	43.0703
tofacitinib	-29.9439	-53.2818	-52.3698	-40.8797	-41.2006	-43.5351	9.62121
Leukemia Inhibitory Factor	-30.6882	-52.1663	-53.8224	-43.2444	-35.9268	-43.1696	10.0333
Valproic Acid	-26.5897	-51.8049	-52.6481	-45.3826	-38.9372	-43.0725	10.7479
RANK Ligand	-8.62161	-56.0271	-56.4323	-50.2746	-41.1537	-42.5019	19.9192
2-(4-morpholinoanilino)-6-cyclohexylaminopurine	31.4942	-58.0915	-60.1861	-63.6042	-60.4993	-42.1774	41.2307
Herceptin	-7.3398	-42.2007	-45.2715	-59.127	-56.2537	-42.0385	20.6674
Transforming Growth Factor beta1	-27.3282	-53.5438	-51.708	-42.4457	-33.4989	-41.7049	11.3446
anthrax lethal factor	-25.042	-61.3345	-55.7786	-40.838	-24.9219	-41.583	16.907
R788 compound	-33.4508	-52.4952	-50.8916	-39.0383	-31.4055	-41.4563	9.77032
erlotinib	0	-50.074	-46.1437	-57.1424	-53.5715	-41.3863	23.4929
Cytokines	-33.9644	-64.5809	-62.7623	-45.3904	0	-41.3396	26.3574
JQ1	-15.2088	-50.6545	-48.716	-48.3082	-42.6129	-41.1001	14.7808
R 406 cpd	-31.5792	-50.4386	-45.3174	-41.4029	-36.5746	-41.0625	7.35197
AS602868	-25.5422	-56.0309	-52.3634	-40.6417	-30.66	-41.0476	13.2385
GSK-126	-20.5653	-52.076	-50.8495	-44.0891	-37.5086	-41.0177	12.8355
vemurafenib	0	-50.0029	-50.6661	-53.896	-50.1756	-40.9481	22.9454
SstT protein, Porphyromonas gingivalis	-46.9443	-56.3681	-56.1782	-44.9725	0	-40.8926	23.4447
4-(6-methoxy-7-(3-piperidin-1-ylpropoxy)quinazolin-4-yl)piperazine-1-carboxylic acid (4-isopropoxyphenyl)amide	-29.0654	-50.9106	-46.9119	-42.0626	-35.3364	-40.8574	8.78507
ranolazine	-36.054	-48.6385	-47.4483	-37.3467	-34.2339	-40.7443	6.76736
1-palmitoyl-2-linoleoylphosphatidylcholine	-18.4797	-61.4613	-57.8391	-40.4005	-24.8271	-40.6015	19.1736
Emodin	0	-46.8106	-51.6802	-56.756	-46.6541	-40.3802	22.9517
Ifosfamide	-26.1761	-50.8372	-49.5082	-39.235	-34.4625	-40.0438	10.3705
SC 514	-28.6358	-52.3981	-49.2336	-39.6331	-30.2751	-40.0352	10.7566
Propylthiouracil	-20.8555	-48.0008	-48.5753	-43.6998	-38.4029	-39.9069	11.4046
infliximab	-33.8148	-60.3036	-58.9477	-45.7728	0	-39.7678	24.7111
Histone Deacetylase Inhibitors	-26.7496	-53.8014	-46.8306	-36.2961	-34.2095	-39.5774	10.7129
N4-(2,2-dimethyl-3-oxo-4H-pyrid(1,4)oxazin-6-yl)-5-fluoro-N2-(3,4,5-trimethoxyphenyl)-2,4-pyrimidinediamine	-22.3014	-52.7765	-48.8594	-41.3361	-32.0017	-39.455	12.4423
vorinostat	-19.9485	-44.0815	-45.8464	-45.1014	-42.162	-39.4279	10.9768
BMP2 protein, human	18.3431	-45.4378	-48.5391	-61.6493	-59.3778	-39.3322	32.971
Gemfibrozil	-24.892	-48.1271	-45.8877	-41.2529	-35.8598	-39.2039	9.28046
cryptoxanthin	-33.3958	-58.6234	-56.6702	-46.7811	0	-39.0941	24.0324
terbinafine	-30.4032	-46.7265	-42.9543	-40.2264	-34.8387	-39.0298	6.48184
valdecoxib	-20.679	-51.6538	-47.4245	-40.3009	-34.3	-38.8716	12.1496
Butyrate	-32.828	-42.4521	-45.9334	-38.6628	-33.1138	-38.598	5.74533
Thioguanine	-21.775	-41.4304	-41.7028	-45.7576	-41.038	-38.3407	9.45461
Dexfenfluramine	-17.3482	-42.5103	-42.117	-47.69	-41.7441	-38.2819	11.951
Transforming Growth Factor beta2	0	-48.6446	-43.2935	-53.2304	-45.8285	-38.1994	21.6701
PCI 32765	-23.475	-53.555	-51.1612	-35.2422	-25.4002	-37.7667	14.0734
5-aza-2'-deoxycytidine-5'-triphosphate	-34.5899	0	-36.4945	-59.7068	-56.9892	-37.5561	23.9201
Salivary Cystatins	0	-52.7771	-51.4973	-45.3139	-37.1454	-37.3467	21.7751
Chlorambucil	-32.9977	-42.1068	-39.8662	-36.2268	-33.8628	-37.0121	3.8972
cyclopamine	-26.2172	-36.4254	-34.933	-44.2381	-42.212	-36.8051	7.07525
8-Bromo Cyclic Adenosine Monophosphate	-17.8185	-46.4949	-44.4595	-40.3576	-34.3806	-36.7022	11.5262
AZD 6244	-17.9927	-51.907	-48.8535	-35.8812	-28.4874	-36.6244	14.1157
Neomycin	-31.4426	-44.5259	-40.1122	-35.9118	-30.4995	-36.4984	5.90325
U 0126	0	-50.417	-46.1773	-45.3812	-39.8086	-36.3568	20.6719
Nifedipine	-16.2815	-45.5309	-43.0713	-42.9522	-33.3879	-36.2448	12.0884
GSK525762A	0	-45.5244	-45.1694	-46.7507	-42.2097	-35.9308	20.1551
Anakinra	-28.2646	-52.1356	-47.3951	-32.576	-18.922	-35.8587	13.7234
Bromocriptine	-20.7279	-47.8742	-46.2824	-35.2936	-27.435	-35.5226	11.7546
1,25-dihydroxy-23-oxo-vitamin D3	-28.3704	-53.0337	-50.0801	-29.0058	-16.1752	-35.333	15.7029
Dicyclomine	-13.2068	-44.9023	-41.0711	-41.2086	-35.8272	-35.2432	12.7357
NIK-333	-31.4609	-45.0531	-44.3756	-34.1255	-19.7326	-34.9495	10.4324
PLX4032	0	-42.9453	-48.309	-44.9627	-38.2294	-34.8893	19.8424
levosulpiride	-23.2223	-50.1244	-43.574	-35.1747	-21.6857	-34.7562	12.4296
AC220 compound	0	-45.7377	-46.6058	-42.6379	-37.7134	-34.5389	19.619
ARN-509	0	-34.2882	-37.983	-52.4194	-47.2903	-34.3962	20.537
N-(4-(3-amino-1H-indazol-4-yl)phenyl)-N1-(2-fluoro-5-methylphenyl)urea	0	-42.1048	-42.513	-45.0049	-42.2732	-34.3792	19.2548
Alpelisib	30.0284	-44.0615	-48.124	-57.2261	-52.0919	-34.295	36.286
geldanamycin	0	-47.0001	-43.1324	-40.4768	-39.4408	-34.01	19.2351
Guanethidine	-32.0915	-45.3393	-41.6943	-29.2572	-21.6626	-34.009	9.56724
GDC 0879	0	-44.1373	-45.0934	-42.7311	-37.6028	-33.9129	19.1768
panobinostat	20.6783	-48.1219	-46.7217	-47.7891	-45.7402	-33.5389	30.3228
Didanosine	-11.9655	-44.3662	-43.8855	-37.3514	-28.7323	-33.2602	13.481
Protein Kinase Inhibitors	19.5789	-48.1489	-45.7075	-47.3409	-42.4636	-32.8164	29.3707
4-(5-benzo(1,3)dioxol-5-yl-4-pyridin-2-yl-1H-imidazol-2-yl)benzamide	-17.5674	-43.1463	-42.5595	-34.7532	-25.6169	-32.7287	11.0647
crizotinib	-15.0307	-37.79	-38.7711	-37.0751	-33.8751	-32.5084	9.94119
4-1BB Ligand	-28.7286	-32.9591	-41.8742	-27.8964	-29.4537	-32.1824	5.75065
Trinitrobenzene Sulfonate	0	-57.3116	-57.2093	-45.8074	0	-32.0657	29.6429
1,10-phenanthroline	-28.4155	-47.1927	-42.8375	-25.3287	-15.3776	-31.8304	13.0555
Scgb3a2 protein, mouse	53.5303	-59.8146	-59.8979	-49.6371	-42.6398	-31.6918	48.1954
compound 30	0	-39.5799	-39.25	-42.1666	-37.3243	-31.6642	17.7846
sodium selenate	0	-47.6436	-46.4914	-33.4084	-30.6391	-31.6365	19.2477
Macrophage Colony-Stimulating Factor	-32.9659	-61.8091	-58.4427	-47.8755	43.2614	-31.5663	43.3131
Depsipeptides	-28.8475	-37.7106	-38.0974	-27.0885	-26.0727	-31.5633	5.87432
Tacrine	11.1924	-43.479	-42.1282	-44.2482	-39.108	-31.5542	23.9764
1-(2-cyano-3,12-dioxooleana-1,9-dien-28-oyl) imidazole	0	-55.8209	-56.0854	-45.6299	0	-31.5072	29.0693
Nintedanib	-35.9965	-47.7713	-40.8044	-32.5003	0	-31.4145	18.4713
PHA 665752	0	-44.9001	-46.4466	-38.9978	-26.4355	-31.356	19.2157
GW9508	-28.1267	-60.5749	-53.5277	-25.6357	12.5425	-31.0645	28.7886
PS1145	-30.5988	-62.9583	-61.389	0	0	-30.9892	31.0925
dibenzazepine	0	-45.323	-45.7601	-34.9511	-28.8683	-30.9805	18.7361
Cyproheptadine	-1.15978	-49.0747	-44.9451	-34.6295	-24.9993	-30.9617	19.11
Lorazepam	-31.5803	-34.4509	-38.0271	-27.9325	-22.4452	-30.8872	6.00325
Altretamine	-23.3543	-36.9551	-30.0255	-33.3623	-30.4723	-30.8339	5.01474
UPF17 peptide	0	-50.0407	-47.2132	-36.4736	-19.9498	-30.7355	20.8455
activin A	20.3482	-45.5655	-46.7513	-42.7503	-38.8839	-30.7206	28.7086
celecoxib	-19.7061	-52.4722	-48.3833	-32.0622	0	-30.5248	21.5162
imatinib	25.4642	-48.793	-46.1337	-43.8199	-37.1794	-30.0924	31.3538
Dimethyl Sulfoxide	-19.1831	-41.2043	-35.1982	-30.9417	-23.5875	-30.023	8.82562
quintozene	51.0824	-56.4375	-56.2969	-46.8697	-40.6031	-29.825	45.7211
Hydroxyzine	-22.556	-35.8775	-32.5083	-34.1125	-23.9164	-29.7941	6.12292
butylbenzyl phthalate	-32.6018	-58.371	-57.7831	0	0	-29.7512	29.0829
Risperidone	-13.0536	-39.8405	-43.5579	-31.1355	-20.916	-29.7007	12.7593
neratinib	-19.9073	-38.2602	-32.3168	-30.2811	-27.1136	-29.5758	6.76335
Phospholipid Ethers	0	-54.2616	-53.5908	-39.5454	0	-29.4796	27.545
lapatinib	0	0	-41.2589	-54.5515	-51.2023	-29.4025	27.2823
SNS 314	-16.8022	-53.2834	-45.4452	-30.5798	0	-29.2221	21.5184
ascorbate-2-phosphate	-34.1736	-54.5407	-52.8035	-51.313	47.2632	-29.1135	43.4729
Bay 65-1942	-33.1631	-58.1783	-53.341	0	0	-28.9365	28.032
Metiamide	0	-39.3044	-43.1916	-33.7252	-26.2652	-28.4973	17.1546
Hydroxychloroquine	0	-55.3298	-51.0368	-35.0626	0	-28.2858	26.903
ITF 2357	-19.8874	0	-42.1261	-40.7551	-38.3415	-28.222	18.1573
hydroquinone	0	-44.2267	-42.0111	-32.2768	-22.239	-28.1507	17.9929
Tocainide	-26.3328	-38.5412	-34.4251	-21.1707	-19.6101	-28.016	8.24936
E 616452	-30.8166	0	-42.8527	-35.5138	-30.7002	-27.9767	16.4034
Ephrin-A1	0	-35.3343	-34.0462	-36.8998	-32.519	-27.7599	15.602
Ephrin-A2	0	-35.3343	-34.0462	-36.8998	-32.519	-27.7599	15.602
Ephrin-A3	0	-35.3343	-34.0462	-36.8998	-32.519	-27.7599	15.602
Ephrin-A4	0	-35.3343	-34.0462	-36.8998	-32.519	-27.7599	15.602
Ephrin-A5	0	-35.3343	-34.0462	-36.8998	-32.519	-27.7599	15.602
Probiotic mixture	0	-37.825	-43.2187	-33.7939	-22.168	-27.4011	17.1605
Finasteride	-25.1182	0	-43.5096	-36.4853	-29.8165	-26.9859	16.6058
Faslodex	0	0	-36.332	-51.1142	-46.6586	-26.821	25.0643
Probucol	-20.6846	-33.9045	-36.7806	-27.6248	-14.4255	-26.684	9.23616
harringtonine	-20.7728	-38.2713	-31.0015	-19.0399	-23.9347	-26.604	7.96567
SHH protein, human	0	-47.8902	-42.6389	-30.84	-11.536	-26.581	20.3898
wortmannin	25.5072	-48.7814	-44.8944	-37.1674	-27.1286	-26.4929	30.2231
imiglucerase	32.209	-44.6747	-45.941	-39.0034	-32.8671	-26.0554	32.9807
soluble tumor necrosis factor-related apoptosis-inducing ligand (114-281), rat	7.72523	-44.4077	-45.936	-31.3306	-16.3156	-26.0529	22.3376
masitinib	0	0	-40.5207	-45.988	-43.683	-26.0383	23.8487
hepatitis B virus X protein	-46.4608	-47.1037	-47.3036	39.2648	-28.2477	-25.9702	37.3577
valsartan	12.2124	-42.1875	-40.8401	-34.4987	-24.2491	-25.9126	22.4594
Nitroprusside	-21.2211	-33.5966	-34.544	-19.2609	-20.2261	-25.7697	7.61634
WNT3A protein, human	-17.7976	-38.5255	-29.2236	-24.0062	-18.9258	-25.6957	8.48699
Fibroblast Growth Factor 1	0	-35.6446	-35.617	-27.065	-29.8808	-25.6415	14.8076
Dactinomycin	-25.9921	-55.1521	-46.4142	0	0	-25.5117	25.5802
IFN-alpha21a(1-95), IFN-alpha2c(96-165) fusion protein	0	-65.471	-61.8984	0	0	-25.4739	34.9044
asoprisnil	23.5555	-42.3696	-44.5671	-36.692	-26.8975	-25.3941	28.2035
trichostatin A	-30.0024	50.8577	-50.3527	-50.2662	-46.2126	-25.1952	43.3311
Cytochalasin D	0	0	0	-64.0595	-61.6504	-25.142	34.4376
oltipraz	-26.3672	-52.2272	-47.1058	0	0	-25.14	24.9086
pertuzumab	-21.6644	-36.2193	-33.5506	-21.1473	-12.3123	-24.9788	9.82253
Timolol	-15.9811	-40.4741	-37.7278	-22.5115	-8.12092	-24.9631	13.9093
FTY-720	0	-39.6561	-34.8409	-30.1454	-19.6823	-24.8649	15.7425
Femara	0	0	-43.1711	-40.5107	-40.546	-24.8456	22.7064
Diazepam	-7.89336	-36.4852	-31.4392	-26.84	-21.0439	-24.7404	11.0081
PTC-209	0	0	0	-63.4036	-59.0051	-24.4817	33.559
bafilomycin A1	0	-46.2482	-40.5707	-35.1198	0	-24.3877	22.6079
Dextroamphetamine	-31.3446	-26.5	-38.7845	-10.7157	-14.162	-24.3014	11.7429
MS 27-275	0	0	-39.537	-43.0199	-38.5795	-24.2273	22.178
5-((2,6-dichlorobenzyl)sulfonyl)-3-((3,5-dimethyl-4-((2-(pyrrolidin-1-ylmethyl)pyrrolidin-1-yl)carbonyl)-1H-pyrrol-2-yl)methylene)-1,3-dihydro-2H-indol-2-one	0	-42.3442	-44.7599	-33.6249	0	-24.1458	22.4277
Metoprolol	-9.20346	-25.9144	-32.3096	-28.9142	-24.1139	-24.0911	8.88499
NVP BEZ235	0	0	-40.1593	-43.3924	-36.5423	-24.0188	22.0596
Cortisone	-28.9547	0	0	-47.8387	-42.9484	-23.9484	22.9339
Unilamellar Liposomes	0	-61.4613	-57.8391	0	0	-23.8601	32.6969
Avonex	0	-42.8771	-41.9322	-29.8448	-4.38691	-23.8082	20.4485
Ceramides	0	0	0	-58.7605	-60.1196	-23.776	32.5602
Acetamides	0	0	0	-59.8003	-58.9634	-23.7527	32.5261
GDF11 protein, human	13.9768	-42.0581	-38.6104	-29.8729	-20.4009	-23.3931	22.5133
eosinophil chemotactic factor-L, mouse	0	0	0	-58.7417	-57.3696	-23.2223	31.8021
ICI 182780	0	0	-23.4489	-47.9032	-44.7376	-23.218	23.1876
R-38486	17.7199	-26.7883	-31.5928	-40.2628	-34.4605	-23.0769	23.3217
Benzodiazepinones	0	-58.965	-55.8876	0	0	-22.9705	31.4725
bacopaside I	0	-35.4671	-35.071	-25.5489	-18.6856	-22.9545	14.6222
Glial Cell Line-Derived Neurotrophic Factor	0	0	0	-57.676	-57.0031	-22.9358	31.4071
acteoside	0	-32.7818	-35.4381	-27.0885	-19.1535	-22.8924	14.2377
PHA 739358	0	0	0	-57.1418	-57.1054	-22.8494	31.2879
PD 173074	0	0	0	-58.3578	-55.326	-22.7368	31.152
Captopril	-31.4767	42.0217	-42.5107	-41.778	-39.8463	-22.718	36.4566
EPZ-6438	0	50.246	-51.3867	-57.0607	-55.2191	-22.6841	47.1632
imperatorin	0	-30.9586	-31.7301	-27.7785	-21.1938	-22.3322	13.1569
Benzothiazoles	0	0	0	-59.8914	-51.6417	-22.3066	30.6835
Ascorbic Acid	-22.8482	-46.0932	-46.4506	47.0288	-43.0279	-22.2782	39.9556
diethyl maleate	-8.90669	-29.8969	-32.8342	-17.909	-21.6594	-22.2412	9.58823
B-Cell Activation Factor Receptor	0	-58.478	-52.0089	0	0	-22.0974	30.3444
bazedoxifene	0	0	0	-54.6868	-55.371	-22.0116	30.1415
Chlorpyrifos	20.347	-38.2623	-34.0915	-30.5224	-27.2689	-21.9596	24.0017
ginsenoside Rd	0	-34.7431	-32.8857	-23.9515	-18.191	-21.9543	13.9928
Amphotericin B	0	0	0	-57.2806	-52.4143	-21.939	30.0904
2-deoxy-glucose tetraacetate	0	0	0	-55.6079	-53.4318	-21.8079	29.8717
astragaloside IV	0	-34.2694	-34.1233	-24.4233	-16.1448	-21.7921	14.3305
Curcumin	-38.534	46.131	-43.9671	-39.6737	-32.5673	-21.7222	38.1491
LBH589	0	0	-44.3981	-36.5	-27.6752	-21.7147	20.6865
Lipoproteins, LDL	0	-56.4075	-51.3644	0	0	-21.5544	29.5683
Anti-Retroviral Agents	0	0	0	-55.4728	-52.2239	-21.5393	29.5163
ginsenoside Rb2	0	-35.8305	-35.2593	-22.8925	-13.4558	-21.4876	15.1952
CRA 024781	-27.3971	0	0	-41.0473	-38.8679	-21.4625	20.267
2-((R)-2-methylpyrrolidin-2-yl)-1H-benzimidazole-4-carboxamide	17.8092	-46.3627	-44.7969	-33.7703	0	-21.4242	28.8049
fasudil	11.8113	-36.2123	-33.7695	-25.8558	-22.7514	-21.3556	19.346
Pentobarbital	-12.6036	-35.886	-36.4929	-21.7034	0	-21.3372	15.5969
Chlorogenic Acid	0	-35.9561	-32.9838	-24.1876	-13.1042	-21.2463	14.8366
CEP 14083	0	-55.8019	-49.9512	0	0	-21.1506	29.0355
Kanamycin	0	0	-39.66	-36.1287	-29.7486	-21.1075	19.5931
hydroxysafflor yellow A	0	-38.142	-31.7151	-23.0443	-11.812	-20.9427	15.3154
ginsenoside Rc	0	-33.8988	-34.0768	-21.8419	-14.7819	-20.9199	14.298
siomycin A	0	0	0	-52.6278	-51.7621	-20.878	28.59
nimotuzumab	0	0	-34.7542	-36.5937	-32.6941	-20.8084	19.0454
N-(2-cyclohexyloxy-4-nitrophenyl)methanesulfonamide	0	0	0	-52.7234	-50.8809	-20.7209	28.3807
indole	0	0	0	-52.5559	-50.814	-20.674	28.3157
Calcium	0	0	0	-52.9305	-49.7485	-20.5358	28.1423
Prss28 protein, mouse	-27.3648	-15.5668	-10.7329	-27.3688	-21.2294	-20.4526	7.32391
fulvestrant	0	0	0	-52.439	-49.7316	-20.4341	27.9969
Methotrexate	-23.3529	42.315	-40.0185	-41.7958	-39.302	-20.4308	35.8533
Bupropion	-23.8205	-45.5522	-43.8448	33.0749	-21.7086	-20.3702	31.8405
trinitrophenyl-bovine serum albumin	0	0	0	-51.5904	-50.192	-20.3565	27.8787
Il23a protein, mouse	-12.527	-37.6416	-33.3616	-3.7605	-13.9487	-20.2479	14.5399
GW 3965	0	0	0	-51.788	-49.1087	-20.1793	27.6479
PD 0325901	0	0	-40.4127	-34.3687	-26.0687	-20.17	19.1038
GSK 1120212	0	52.1521	-51.5456	-51.6629	-49.4528	-20.1018	46.019
Atenolol	-20.3124	-29.957	-24.4546	-21.5846	-3.95493	-20.0527	9.73428
troglitazone	0	0	0	-51.7945	-48.3275	-20.0244	27.4469
Raloxifene	0	0	0	-52.0267	-48.0696	-20.0193	27.4482
benzamil	2.81382	-36.8248	-32.4675	-20.3613	-12.7392	-19.9158	15.9044
ginsenoside Re	0	-33.8888	-30.9733	-20.4125	-13.7622	-19.8074	13.7132
BAY 43-9006	0	0	0	-51.0237	-47.3789	-19.6805	26.9795
ginsenoside Rb3	0	-32.6772	-33.3087	-19.5176	-12.1494	-19.5306	14.1297
Ethambutol	0	0	-52.1638	-44.9972	0	-19.4322	26.729
CEP-701	0	0	0	-48.7839	-48.2158	-19.3999	26.5652
Danazol	0	0	0	-50.958	-45.6983	-19.3313	26.5357
Charcoal Stripped Serum	0	0	0	-50.0958	-46.5469	-19.3285	26.4964
polydextrose	0	0	0	-49.7258	-46.6998	-19.2851	26.4289
HX 630	0	-53.3237	-50.5143	-23.149	30.5664	-19.2841	35.3762
Ephedrine Hydrochloride	0	-30.1008	-29.8236	-23.5696	-12.8001	-19.2588	12.8488
N-Methyl-3,4-methylenedioxyamphetamine	38.7854	-48.4749	-43.1015	-23.2658	-20.0091	-19.2132	34.6691
Connective Tissue Growth Factor	0	-34.5681	-29.8465	-21.0407	-10.4892	-19.1889	14.1194
Clofibrate	-28.2666	-42.0654	39.3699	-34.147	-30.613	-19.1444	33.1252
Etoposide	0	0	0	-49.2376	-46.3922	-19.126	26.2086
dasatinib	0	0	0	-49.3616	-45.1404	-18.9004	25.9234
Quinolines	14.292	34.6604	0	-70.0754	-72.9925	-18.8231	49.6803
Farnesol	0	0	0	-47.5682	-45.5702	-18.6277	25.5168
9-(2-hydroxy-3-nonyl)adenine	0	-49.0512	-44.0762	0	0	-18.6255	25.5646
Caffeine	-13.424	41.9089	-36.9933	-44.5356	-39.5862	-18.526	35.8451
Carbenicillin	0	0	0	-46.059	-46.2251	-18.4568	25.2731
blebbistatin	-20.6505	0	0	-36.8727	-34.4416	-18.3929	17.8938
Acrolein	0	0	0	-48.0943	-43.8467	-18.3882	25.2238
Triterpenes	0	-37.223	-36.1631	-18.4856	0	-18.3744	18.3505
A 771726	0	0	0	-45.8318	-44.7676	-18.1199	24.8145
TIC10	21.3304	0	0	-56.6053	-55.308	-18.1166	35.6268
cyclopropane	0	0	0	-47.4708	-43.1095	-18.1161	24.8543
Pyrimethamine	-22.7403	0	0	-34.0663	-33.2612	-18.0136	17.0404
testosterone 17 beta-cypionate	0	0	0	-45.7032	-44.2948	-17.9996	24.652
Ultrasound Radiation	0	0	0	-48.0805	-41.3289	-17.8819	24.6019
Chloroprene	-51.2769	0	0	0	-38.0724	-17.8699	24.9107
Phosphates	0	0	-16.4732	-37.5932	-35.1277	-17.8388	18.2171
Radiation, Ionizing	0	0	0	-45.8932	-43.2978	-17.8382	24.4432
Daunorubicin	0	0	0	-44.9719	-43.8431	-17.763	24.3263
A-83-01	0	-43.9668	-44.105	0	0	-17.6144	24.1195
CHR 3996	0	0	0	-45.2636	-42.6578	-17.5843	24.0959
Tunicamycin	0	0	0	-46.2554	-41.6075	-17.5726	24.1183
cyclopropane carboxylic acid	0	0	0	-44.6514	-42.4297	-17.4162	23.8611
Culture Media	0	0	0	-46.6134	-40.2341	-17.3695	23.8909
pyroxamide	-19.0609	0	0	-35.1346	-32.6066	-17.3604	16.9855
Disopyramide	0	0	0	-46.0645	-40.3462	-17.2821	23.7508
Heterocyclic Compounds	0	0	0	-45.2014	-41.1802	-17.2763	23.6993
Pemoline	0	0	0	-45.1375	-40.9667	-17.2208	23.6267
mitomycin D	-13.6277	30.1881	-37.5989	-31.97	-32.918	-17.1853	28.0166
PI103	17.7151	0	-40.3805	-36.2218	-26.4541	-17.0683	24.9981
PXD101	-19.0487	45.3954	-40.1815	-37.9371	-32.5096	-16.8563	35.7546
Fenofibrate	0	0	0	-45.0246	-38.9729	-16.7995	23.1029
2,3-dioxo-6-nitro-7-sulfamoylbenzo(f)quinoxaline	4.52548	0	-36.7536	-30.4928	-21.0333	-16.7508	18.3069
D 21266	18.0095	-33.6103	-29.419	-21.7133	-16.9214	-16.7309	20.4796
Secobarbital	0	-39.5552	-35.0559	-28.0823	19.4621	-16.6462	25.3743
Nisoldipine	-20.1957	-31.888	-37.7394	22.7065	-15.4488	-16.5131	23.6633
Methylnitronitrosoguanidine	-36.181	-31.3805	0	0	-14.8368	-16.4797	17.0002
gemcitabine	-0.144917	-15.0099	-24.4654	-23.1716	-19.5214	-16.4626	9.83347
CHR 2797	0	0	0	-41.0204	-39.472	-16.0985	22.0506
2-(4-morpholinyl)-8-phenyl-4H-1-benzopyran-4-one	0	0	0	-42.2842	-37.7588	-16.0086	21.979
Amoxapine	-25.237	34.5964	-23.7272	-34.1249	-28.0256	-15.3037	28.1768
Platelet Factor 4	-36.7327	-58.631	-53.0096	35.962	36.4451	-15.1932	47.6032
doxifluridine	0	-38.1799	21.4616	-25.9512	-32.6757	-15.069	25.1202
Metoclopramide	0	0	-28.9313	-23.7604	-21.8095	-14.9003	13.8487
Divalproex Sodium	-20.4705	-32.3439	25.7501	-28.4113	-18.7813	-14.8514	23.3739
GW0742	-18.151	-29.5641	-26.1798	0	0	-14.779	14.1137
Protein Methyltransferase Inhibitors	0	0	-41.2241	-32.0196	0	-14.6487	20.3209
salmeterol	-11.5979	-29.1689	-30.8408	16.2373	-17.3969	-14.5534	18.9986
Oxazepam	5.85183	-29.3214	-29.342	-14.4009	-5.26126	-14.4947	15.3258
ginkgolide B	0	0	-31.7912	-24.143	-16.3522	-14.4573	14.2819
apicidin	0	0	0	-38.8596	-33.1964	-14.4112	19.8347
Chemokine CCL2	-32.2621	-53.9545	-47.305	28.9404	33.2424	-14.2677	42.1736
Enoxacin	0	0	0	-37.069	-34.2088	-14.2556	19.5464
Penicillamine	-27.8937	-38.9211	33.3705	-20.6285	-17.0415	-14.2229	27.8882
eperisone	-24.443	19.3598	-28.8196	-10.0033	-26.9968	-14.1805	20.1636
acetosulfam, potassium salt	7.59562	-35.6575	-18.7934	-23.6347	0	-14.098	17.6577
Chemokine CXCL1	-28.1298	-59.0136	-51.0075	31.0827	37.9798	-13.8177	45.6334
zonisamide	-14.2657	0	-26.3213	-17.5485	-10.3089	-13.6889	9.66457
Betahistine	-8.53675	-26.9785	-23.0979	0	-9.75016	-13.6727	11.1196
bisindolylmaleimide I	26.2538	0	0	-48.3069	-46.291	-13.6688	32.525
dipivefrin	0	-26.9363	-20.5548	-13.783	-6.97428	-13.6497	10.6666
Pituitary Adenylate Cyclase-Activating Polypeptide	0	-39.2482	-38.758	24.8387	-14.7513	-13.5838	27.178
Histamine H1 Antagonists	-8.47296	-27.1447	-21.2045	-10.2325	-0.0369146	-13.4183	10.7553
Histamine H2 Antagonists	-8.47296	-27.1447	-21.2045	-10.2325	-0.0369146	-13.4183	10.7553
Acetazolamide	0	0	0	-34.3492	-32.6897	-13.4078	18.3687
PLX 4720	0	0	0	-36.1564	-30.8733	-13.4059	18.4516
hyperoside	0	-35.5812	0	-19.7274	-11.4795	-13.3576	14.9569
Droperidol	-7.3924	0	-23.2497	-21.5287	-14.5804	-13.3502	9.7484
Brefeldin A	0	0	0	-35.1403	-31.6026	-13.3486	18.321
CI 994	0	0	0	-32.0684	-34.6164	-13.337	18.2846
Organophosphorus Compounds	0	0	0	-34.2915	-31.9103	-13.2404	18.1496
Terfenadine	11.784	47.3879	-46.808	-42.2294	-36.0875	-13.1906	41.2042
N,N-dimethylarginine	0	0	0	-34.0343	-31.3228	-13.0714	17.9244
Temazepam	0	-23.588	-24.4515	-14.9534	-1.29142	-12.8569	11.7585
4'-deaza-1'-aza-2'-deoxy-1'-(9-methylene)-immucillin A	17.8555	0	0	-42.5929	-39.469	-12.8413	26.7688
Ficoll	30.3904	0	0	-48.2651	-45.8608	-12.7471	33.7041
acetyl-LDL	22.2549	-56.9153	51.0044	-42.3437	-37.4415	-12.6882	46.7065
Povidone	30.1889	0	0	-46.6225	-46.5644	-12.5996	33.3898
NU 7441	0	0	0	-33.1608	-29.7083	-12.5738	17.2606
everolimus	37.9565	0	0	-47.6862	-53.055	-12.557	37.8851
actein	12.1179	-23.5131	38.6742	-46.2356	-43.7548	-12.5423	36.9495
1-(5-Isoquinolinesulfonyl)-2-Methylpiperazine	-33.2871	0	0	0	-29.1822	-12.4939	17.1694
Norfloxacin	0	0	0	-34.2806	-27.9068	-12.4375	17.1792
triptolide	0	-32.6694	-34.254	21.0099	-15.1778	-12.2183	23.27
Hydroflumethiazide	0	-24.8162	-23.1901	-12.9822	0	-12.1977	12.0233
diarylpropionitrile	0	-32.2854	-28.2906	0	0	-12.1152	16.6494
Brain-Derived Neurotrophic Factor	9.04604	23.933	-30.3128	-32.989	-30.2245	-12.1094	26.6556
arbutamine	0	-32.0279	-28.3166	0	0	-12.0689	16.578
alpha-naphthoflavone	0	0	0	-32.111	-27.9298	-12.0082	16.5092
Methylnitrosourea	15.8177	48.8072	-45.4849	-41.2685	-37.8067	-11.987	42.1759
Melatonin	-15.5339	-34.7782	-37.6885	19.4857	9.16767	-11.8694	25.6445
bafilomycin A	0	0	0	-32.6869	-26.4468	-11.8267	16.344
Ethacrynic Acid	0	0	0	-31.9014	-27.0326	-11.7868	16.2313
Amlodipine	-21.2299	33.6922	-17.6724	-29.3513	-23.1923	-11.5507	25.644
INCB018424	-24.162	-55.0578	-49.5786	32.3946	38.7353	-11.5337	44.6035
salubrinal	0	0	47.5311	-53.3947	-51.5334	-11.4794	42.1515
Metipranolol	0	-30.4438	-26.7787	0	0	-11.4445	15.7245
olmesartan	0	-20.4297	-22.3709	-12.4865	-1.51542	-11.3605	10.3771
AZD5363	23.738	0	0	-41.8486	-38.37	-11.2961	28.0582
Amantadine	17.9482	40.5484	-40.9831	-40.2685	-33.6012	-11.2712	37.9517
Akt-I-1,2 compound	19.1121	0	0	-40.4747	-34.9467	-11.2619	25.449
Dopamine	0	-29.3947	-25.7596	0	0	-11.0309	15.1592
fluarix	0	-54.8694	0	0	0	-10.9739	24.5384
ebastine	-12.4277	36.8367	-22.4298	-28.8746	-27.3992	-10.8589	27.4288
Immunoglobulin G	0	-54.0856	0	0	0	-10.8171	24.1878
gabapentin	12.5891	-38.0001	33.4249	-34.8126	-26.868	-10.7334	31.9276
tris(2,3-dibromopropyl)phosphate	-51.8896	0	0	0	0	-10.3779	23.2057
sesamin	-28.5181	-23.0502	30.8026	-23.5133	-6.61511	-10.1788	24.3515
Polysaccharides	35.5616	0	0	-46.3363	-39.9577	-10.1465	33.5169
trichlorofluoromethane	-49.772	0	0	0	0	-9.95441	22.2587
MG 0103	17.4313	0	0	-34.4161	-32.7245	-9.94186	22.7212
brivanib alaninate	0	0	0	-23.4324	-25.9708	-9.88064	13.5594
Pyrrolidines	-48.6402	0	0	0	0	-9.72805	21.7526
Transforming Growth Factor beta3	25.7267	-38.6058	21.1106	-31.2148	-24.69	-9.53465	30.526
interleukin-34, mouse	0	0	52.8476	-52.1836	-47.8952	-9.44625	42.9063
Fusaric Acid	0	0	-32.6965	-23.7423	9.40443	-9.40686	17.8798
Betaxolol	0	-25.4858	-21.1351	0	0	-9.32419	12.86
temozolomide	0	-20.163	-19.9731	-6.46007	0	-9.31924	10.1608
glyphosate	30.8788	0	0	-38.7674	-38.129	-9.20352	29.5242
shogaol	-45.7939	0	0	0	0	-9.15878	20.4796
mosapride	-3.59955	0	0	-17.4082	-23.6	-8.92154	10.8971
propionaldehyde	0	0	0	0	-44.3214	-8.86428	19.8211
PF 00299804	0	0	0	-23.7585	-20.5282	-8.85734	12.1821
LMP2A protein, Human herpesvirus 4	0	-44.2631	0	0	0	-8.85261	19.795
Promethazine	24.8613	44.0101	-41.3434	-39.1927	-32.0868	-8.75029	40.1468
Perhexiline	25.8464	42.1149	-36.6591	-38.7499	-36.074	-8.70435	39.4007
Chenodeoxycholate	-17.6238	38.9517	25.9159	-44.5892	-46.003	-8.66969	39.4592
Chlorpheniramine	7.88327	0	0	-31.0933	-20.1261	-8.66723	16.2665
SB-590885	0	-43.022	0	0	0	-8.6044	19.24
Carbidopa	-15.0844	-26.121	23.483	-25.0241	0	-8.54931	20.7488
amitraz	10.3969	29.2621	0	-43.0662	-39.2284	-8.52711	31.6005
anti-IgM	-42.5874	0	0	0	0	-8.51748	19.0457
Lindane	0	0	0	0	-42.495	-8.49901	19.0044
cilostazol	9.11443	-13.4917	-22.9753	-14.8229	0	-8.43511	12.8153
monobenzone	0	0	0	0	-42.175	-8.435	18.8612
Org 2058	0	0	0	-23.3335	-18.6897	-8.40463	11.625
Glutamic Acid	41.9382	34.6215	-33.6579	-46.5261	-38.3669	-8.39823	42.9371
Chlordiazepoxide	0	30.2539	-28.1074	-25.3537	-18.6099	-8.36342	24.2112
THAL-SNS-032	0	-41.4038	0	0	0	-8.28076	18.5163
Japonicone A	0	0	0	0	-40.9719	-8.19438	18.3232
Ketanserin	0	0	-25.2443	-5.18859	-10.2022	-8.12701	10.4647
Heterocyclic Compounds with 4 or More Rings	0	0	0	0	-40.6137	-8.12275	18.163
RSPO1 protein, human	7.88294	-30.7056	-10.7781	-6.99814	0	-8.11979	14.4954
LDN 193189	0	0	-40.541	0	0	-8.10819	18.1305
360A compound	0	0	0	0	-40.4543	-8.09086	18.0917
chrysin	-11.2517	22.1735	-17.4492	-13.5537	-20.2569	-8.06758	17.258
sulforafan	0	0	0	0	-40.0872	-8.01744	17.9275
Sirolimus	0	0	0	0	-39.5534	-7.91068	17.6888
Dimethylformamide	0	0	0	0	-39.4337	-7.88673	17.6353
X-Rays	0	0	0	0	-39.3876	-7.87752	17.6147
ICG 001	0	0	0	0	-39.35	-7.87001	17.5979
nefazodone	0	0	0	0	-38.8633	-7.77267	17.3802
Y 27632	-22.0617	-45.627	-39.9397	35.2926	33.804	-7.70637	39.5445
Fibrinogen	-38.4724	0	0	0	0	-7.69449	17.2054
Roxithromycin	0	0	0	0	-38.3817	-7.67634	17.1648
Aminocaproic Acids	0	-23.937	-1.65769	-13.8197	1.21036	-7.64081	10.9118
Amrinone	0	-22.351	-15.8186	0	0	-7.63392	10.7053
Prazosin	0	0	0	-22.4039	-15.6993	-7.62064	10.7008
4-hydroxyestradiol-17 beta	-37.8723	0	0	0	0	-7.57445	16.937
Tamoxifen	0	0	0	0	-37.8164	-7.56328	16.912
bexarotene	0	0	0	0	-37.7501	-7.55001	16.8823
Rifabutin	0	0	0	0	-37.6904	-7.53808	16.8557
Epirubicin	0	0	0	0	-37.5595	-7.5119	16.7971
Dithiothreitol	0	0	0	0	-37.5123	-7.50245	16.776
8-((4-chlorophenyl)thio)cyclic-3',5'-AMP	0	0	0	-37.2786	0	-7.45572	16.6715
Culture Media, Serum-Free	0	0	0	0	-37.2554	-7.45107	16.6611
Cancer Vaccines	-37.2242	0	0	0	0	-7.44484	16.6472
N,N-dimethylformamide	0	0	0	0	-37.1369	-7.42738	16.6081
Promazine	11.6795	33.8007	-28.999	-30.2212	-22.9433	-7.33665	28.6811
Buspirone	0	0	0	-19.2992	-17.2145	-7.30273	10.0268
Methamphetamine	0	0	-23.0743	0	-13.1954	-7.25393	10.529
gamma-Tocopherol	0	0	0	-25.3377	-10.3332	-7.13419	11.1163
Sertraline	10.7922	37.7501	-33.0435	-27.8489	-23.0843	-7.08689	30.3758
Ethylene Glycol	-35.3746	0	0	0	0	-7.07493	15.82
SOST protein, human	-35.2445	0	0	0	0	-7.04889	15.7618
Hemin	-35.2252	0	0	0	0	-7.04505	15.7532
Isoflurophate	21.0509	35.8584	-29.8434	-32.1882	-29.8359	-6.99165	32.7927
PHA 533533	0	0	-21.6109	-11.8469	-1.29592	-6.95074	9.58508
naphthalan	-34.7121	0	0	0	0	-6.94243	15.5237
Blood Proteins	-34.6456	0	0	0	0	-6.92912	15.494
telmisartan	-7.09637	0	0	-23.0323	-4.40016	-6.90577	9.50999
diindolylmethane	-34.5247	0	0	0	0	-6.90495	15.4399
eprosartan	0	0	0	-20.51	-13.9328	-6.88855	9.71495
irbesartan	0	0	0	-20.51	-13.9328	-6.88855	9.71495
olmesartan medoxomil	0	0	0	-20.51	-13.9328	-6.88855	9.71495
Glycine	-27.5355	0	-25.6308	0	18.9074	-6.85179	19.608
benzofuran	-33.9904	0	0	0	0	-6.79809	15.201
Staurosporine	0	0	0	-33.7992	0	-6.75984	15.1155
Encainide	0	0	0	-20.4461	-13.0477	-6.69876	9.53832
indecainide	0	0	0	-20.4461	-13.0477	-6.69876	9.53832
antimycin	0	0	0	-33.353	0	-6.6706	14.9159
Humic Substances	0	0	-2.97122	-17.0327	-13.2024	-6.64126	7.94846
humin	0	0	-2.97122	-17.0327	-13.2024	-6.64126	7.94846
fingolimod	-33.0266	0	0	0	0	-6.60531	14.7699
prinomastat	0	0	0	-32.7484	0	-6.54967	14.6455
lamotrigine	6.93122	32.9757	-29.0911	-25.0713	-18.3665	-6.52438	26.1476
Fibroblast Growth Factor 10	-18.4256	0	0	0	-13.86	-6.45712	8.98791
MK 2206	0	0	0	0	-31.9291	-6.38582	14.2791
pramipexol	0	-31.7959	0	0	0	-6.35917	14.2195
ropinirole	0	-31.7959	0	0	0	-6.35917	14.2195
galsulfase	0	-31.7925	0	0	0	-6.3585	14.218
Iproniazid	0	0	0	0	-31.6734	-6.33467	14.1648
diisononyl phthalate	-31.5732	0	0	0	0	-6.31463	14.1199
deoxynivalenol	-5.16206	0	0	-9.36212	-16.9066	-6.28615	7.116
SRT1720	-7.39594	-22.0421	0	0	-1.95463	-6.27853	9.31766
ardeparin	0	-31.3315	0	0	0	-6.2663	14.0119
methylazoxymethanol	0	-16.2323	-9.4425	-5.57758	0	-6.25048	6.86324
Adenosine-5'-(N-ethylcarboxamide)	-31.1533	0	0	0	0	-6.23067	13.9322
FGF7 protein, human	-15.3227	-36.5486	-34.6689	28.0463	27.3745	-6.22389	32.0733
Cyproterone Acetate	-30.9066	0	0	0	0	-6.18132	13.8218
DNA, Mitochondrial	-30.8893	0	0	0	0	-6.17785	13.8141
Mitoxantrone Hydrochloride	21.0179	45.6796	0	-48.206	-49.1527	-6.13223	42.0719
alpidem	-30.6423	0	0	0	0	-6.12845	13.7036
Chlorzoxazone	-30.3094	0	0	0	0	-6.06188	13.5548
2-hydroxymethyl-2-methoxymethylazabicyclo(2.2.2)octan-3-one	-30.1575	0	0	0	0	-6.0315	13.4868
Pinometostat	0	0	0	0	-30.1398	-6.02796	13.4789
Ticlopidine	-18.678	-47.6983	-42.5654	41.8352	37.0297	-6.01536	42.9426
M-VAC protocol	0	32.7743	0	-31.5547	-31.2545	-6.00697	26.7688
Immunoglobulin Fc Fragments	-30.019	0	0	0	0	-6.0038	13.4249
Norethindrone	-29.9866	0	0	0	0	-5.99731	13.4104
Diethylhexyl Phthalate	-29.914	0	0	0	0	-5.9828	13.3779
Triazolam	0	-29.8996	0	0	0	-5.97991	13.3715
staphylococcal alpha-toxin	0	-27.8269	-20.5121	9.26309	9.40614	-5.93396	17.2721
HC toxin	0	0	0	0	-29.6505	-5.93011	13.2601
FLT3 protein, human	0	-14.6521	-11.9316	-2.73635	0	-5.86401	6.93905
Hydrogel	-29.1937	0	0	0	0	-5.83875	13.0558
177Lu-octreotate	-29.1592	0	0	0	0	-5.83184	13.0404
Promegestone	-29.1446	0	0	0	0	-5.82892	13.0339
Serotonin	0.0165093	-28.8114	0	0	0	-5.75898	12.8867
Lobeline	-10.4254	0	0	-11.3024	-6.98793	-5.74315	5.48511
N-(2-chlorophenylpropyl)-1-(3-methoxyphenyl)ethylamine	0	0	34.386	-31.2893	-31.3865	-5.65795	27.3243
esculetin	4.86662	0	0	-17.4112	-15.542	-5.61731	10.1318
6-methoxy-2-naphthylacetic acid	0	0	0	0	-27.9245	-5.58489	12.4882
BMP6 protein, human	12.737	-23.9765	31.0417	-30.0536	-17.571	-5.56448	26.2575
Magnesium Sulfate	0	0	-27.3019	0	0	-5.46039	12.2098
3,3',4',5-tetrachlorosalicylanilide	0	0	0	0	-27.0939	-5.41879	12.1168
Zimeldine	-22.1811	0	21.1109	-14.0549	-11.9658	-5.41816	16.8197
BMP4 protein, human	0	-7.93475	-2.52469	-9.61461	-6.65098	-5.34501	3.97383
UCN 01	0	0	0	0	-26.6988	-5.33976	11.9401
Trehalose	0	47.5392	41.3805	-57.9693	-57.5106	-5.31203	51.2327
IDR 1018	0	-64.5947	-64.2488	54.8397	47.5053	-5.29971	57.9312
Chlortetracycline	0	0	0	0	-26.1493	-5.22987	11.6943
pronethalol	0	0	0	-16.3807	-9.65571	-5.20729	7.51634
NCX 1102	0	43.8647	0	-34.9168	-34.4542	-5.10124	32.4048
Ofloxacin	0	0	0	0	-25.4766	-5.09532	11.3935
YW3-56	0	0	0	0	-25.3088	-5.06175	11.3184
BAY 11-7082	-25.0487	0	0	0	0	-5.00974	11.2021
delsoline	0	0	-25.0238	0	0	-5.00477	11.191
Hexamethonium	0	0	-24.8096	0	0	-4.96191	11.0952
Verapamil	-17.6816	24.5423	24.3635	-27.6384	-28.1665	-4.91615	27.1336
PD 0332991	0	44.7691	41.2162	-55.1869	-55.2825	-4.89682	49.206
Levobunolol	0	-24.094	0	0	0	-4.81881	10.7752
rosiglitazone	-32.5916	55.342	54.7426	-53.1381	-48.3819	-4.8054	55.1605
Terazosin	0	32.4699	-23.2737	-26.7645	-6.33175	-4.78	23.6545
RO 4929097	-23.2217	0	0	0	0	-4.64435	10.3851
Fenoprofen	-23.1909	0	0	0	0	-4.63818	10.3713
clofilium	10.9989	22.5392	33.3777	-46.3824	-43.6272	-4.61878	37.7195
Losartan	-36.8634	50.4316	44.3934	-41.2491	-39.6062	-4.57873	47.5351
Dicumarol	-22.8566	0	0	0	0	-4.57133	10.2218
Piroxicam	-22.1093	0	0	0	0	-4.42185	9.88756
Nordihydroguaiaretic Acid	0	29.3396	-18.1357	-16.1921	-16.8831	-4.37425	20.2563
Scopolamine Hydrobromide	0	-21.8412	0	0	0	-4.36824	9.76767
Clarithromycin	-21.4745	0	0	0	0	-4.29489	9.60367
Erythropoietin	-39.243	52.3314	45.9847	-42.8064	-37.7206	-4.29079	48.8783
sildenafil	-20.0379	-44.3423	43.3774	0	0	-4.20056	32.2534
Nicotine	0.19271	27.341	0	-26.9955	-21.4632	-4.18499	21.5024
2-methyl-1-((4-methyl-5-isoquinolinyl)sulfonyl)homopiperazine	-20.4557	0	0	0	0	-4.09114	9.14807
simendan	-20.1009	0	0	0	0	-4.02018	8.98939
dazoxiben	-19.9046	0	0	0	0	-3.98092	8.90161
Busulfan	-20.9695	31.3518	29.6123	-31.0854	-28.7809	-3.97431	31.6828
Nicergoline	0	0	0	-12.2524	-7.59913	-3.97031	5.68005
letrozole	-25.4754	46.1573	45.4567	-44.2846	-41.59	-3.94721	45.9858
RPI-1 cpd	-19.6355	0	0	0	0	-3.92709	8.78125
duloxetine	14.729	0	0	-17.4758	-16.6404	-3.87744	13.4543
Pergolide	-15.4319	30.26	23.5531	-29.899	-27.3593	-3.77542	28.6347
Ethoxzolamide	-18.6288	0	0	0	0	-3.72577	8.33106
Granisetron	-23.2024	0	-31.5258	13.88	22.3309	-3.70346	23.2108
phenethyl isothiocyanate	-18.5067	0	0	0	0	-3.70133	8.27643
Clindamycin	-18.1572	0	0	0	0	-3.63144	8.12015
Vaccines, DNA	-55.3927	0	0	0	37.2536	-3.62782	33.1299
LY 294002	-17.7525	0	0	0	0	-3.55049	7.93914
NQ Y15	-17.7439	0	0	0	0	-3.54878	7.93532
Ciprofloxacin	-17.5393	0	0	0	0	-3.50786	7.8438
Metyrapone	0.0954671	29.3781	0	-24.6189	-22.2781	-3.48468	21.8218
Mitomycin	-26.3507	50.1316	46.5428	-45.1009	-42.5503	-3.46551	47.8496
6-(4-chlorophenyl)imidazo(2,1-b)(1,3)thiazole-5-carbaldehyde O-(3,4-dichlorobenzyl)oxime	0	0	0	-17.2197	0	-3.44394	7.70089
Benzphetamine	0	0	0	-17.218	0	-3.44359	7.70011
ridogrel	-17.21	0	0	0	0	-3.44201	7.69657
Tissue Plasminogen Activator	0	0	-10.8701	-3.41245	-2.68062	-3.39263	4.45643
BIX 01294	0	0	43.0433	-34.2268	-25.3076	-3.29822	30.0428
Tetrodotoxin	0	-19.4328	0	3.31868	0	-3.22282	9.17489
Trazodone	0	0	0	-15.7058	0	-3.14116	7.02386
alpha-Tocopherol	12.6191	0	0	-27.1689	-0.800613	-3.07008	14.5851
Fenfluramine	0	0	0	-10.3319	-4.98914	-3.06421	4.60145
liquiritigenin	-19.4362	-46.7491	-47.1424	51.2406	46.9233	-3.03275	48.9057
tropisetron	21.6156	0	30.191	-36.7988	-30.1637	-3.03119	29.9867
Dizocilpine Maleate	0	0	0	-15.109	0	-3.02179	6.75694
Cystine	0	0	16.6652	-17.3204	-14.2276	-2.97655	13.5633
Sodium Valproate	-13.3337	-36.74	-33.3556	38.3202	30.3666	-2.94849	35.3104
fipexide	0	0	0	-4.39261	-10.3163	-2.94178	4.54012
pirinixic acid	-19.6613	-38.3824	-32.8009	38.9706	37.3563	-2.90352	38.1042
Flucytosine	0	0	-14.4333	0	0	-2.88667	6.45479
Chlorthalidone	0	-9.66286	0	0	-4.11036	-2.75464	4.25222
Nocodazole	15.915	45.2109	39.7837	-56.9395	-57.6358	-2.73313	51.0066
icilin	0	36.0339	34.149	-42.305	-41.4933	-2.72308	38.5322
benphothiamine	0	0	0	3.26701	-16.7286	-2.69232	7.97302
Yohimbine	-6.44497	0	0	-6.86969	0	-2.66293	3.64946
Isosorbide Dinitrate	0	0	0	0	-13.2557	-2.65114	5.92813
isosorbide-5-mononitrate	0	0	0	0	-13.2557	-2.65114	5.92813
dofetilide	0	0	0	0	-13.1925	-2.63851	5.89989
1-Methyl-4-phenyl-1,2,3,6-tetrahydropyridine	27.8448	-28.5185	28.0847	-26.3991	-13.9782	-2.59324	28.4432
anagrelide	0	0	0	0	-12.7686	-2.55372	5.7103
Phentolamine	-3.85699	0	0	0	-8.87735	-2.54687	3.91315
Sodium Glutamate	29.7768	0	0	0	-42.477	-2.54003	25.7813
Atropine	0	23.9545	-18.2427	-14.6886	-3.44783	-2.48493	16.6086
Ketoconazole	-22.1312	48.4255	44.9101	-43.4195	-40.2047	-2.48394	45.614
Avandia	0	0	0	-12.3168	0	-2.46336	5.50824
Phenylpropanolamine	11.7064	-23.9757	0	0	0	-2.45384	13.0553
enterotoxin F, Staphylococcal	0	-55.8378	-55.041	48.3114	50.7071	-2.37206	52.4987
Doxepin	-16.6577	40.019	41.9255	-40.1364	-36.8993	-2.34978	40.5636
N-oleoylethanolamine	0	53.9659	48.9574	-57.1636	-57.3849	-2.32504	54.4123
Nicardipine	0	0	0	0.991369	-12.6144	-2.3246	5.76816
Methylphenidate	-7.4281	0	0	0	-3.84118	-2.25386	3.33661
Quinidine	0	31.8835	26.4643	-37.3126	-32.1513	-2.22323	32.0864
naringin	0	0	0	0	-10.9703	-2.19405	4.90605
Solanine	0	-33.0154	35.2533	-9.7832	-3.14802	-2.13865	24.5742
Calcium hydride	-21.8997	0	0	0	11.251	-2.12974	12.0779
Nitrazepam	-8.52456	39.7414	31.8795	-36.8365	-36.9034	-2.12871	36.6213
Paraoxon	0	0	0	0	-10.5209	-2.10418	4.70509
Ketorolac	24.9384	0	0	-35.0053	0	-2.01339	21.3719
Flupenthixol	0	0	0	0	-10.0311	-2.00622	4.48605
IL2 protein, human	-36.9973	-52.8259	-45.8224	62.8385	62.8472	-1.99198	59.451
pipenzolate	0	0	0	0	-9.82171	-1.96434	4.3924
Debrisoquin	0	0	0	0	-9.44853	-1.88971	4.22551
Glutamate	-9.42964	0	0	0	0	-1.88593	4.21707
Mitogens	0	20.0636	-29.3698	0	0	-1.86124	17.6622
Naproxen	-27.6586	54.3431	51.929	-46.6755	-41.0898	-1.83038	50.6582
Fluvoxamine	0	0	0	-9.10071	0	-1.82014	4.06996
Antazoline	0	0	0	0	-8.75563	-1.75113	3.91564
Pancuronium	0	0	0	0	-8.5274	-1.70548	3.81357
Penicillin	21.722	0	0	0	-30.1308	-1.68175	18.4768
Clobetasol	30.5444	0	0	0	-38.6633	-1.62377	24.5694
nutlin-3A	21.2597	49.317	39.2428	-59.1804	-58.7002	-1.61221	53.2897
Permethrin	32.3705	41.868	0	-40.6863	-41.2566	-1.54088	39.1995
Lidoflazine	0	0	16.5593	-14.0742	-9.90097	-1.48317	11.825
Methyldopa	10.5347	22.4615	17.4528	-28.4303	-29.4343	-1.48312	25.4154
Fructose	32.3205	0	0	0	-39.2836	-1.39262	25.3876
Imipramine	0	36.1768	33.0847	-39.4223	-36.554	-1.34295	36.3478
carcinine	0	0	0	-6.18712	0	-1.23742	2.76696
Floxuridine	0	26.1941	-9.21864	1.20946	-24.2936	-1.22175	18.4072
Itraconazole	-25.9338	51.3741	49.2466	-42.2447	-38.4403	-1.19963	47.4135
Streptomycin	19.8819	0	0	0	-25.8446	-1.19255	16.249
ozagrel	0	0	-11.972	-3.56589	9.64666	-1.17824	7.78076
imidacloprid	-5.60904	0	0	0	0	-1.12181	2.50844
Chlorpromazine	-19.4103	47.8084	42.5759	-40.4817	-36.0318	-1.10791	43.0292
Simvastatin	-20.7778	48.7951	45.8053	-41.2831	-37.9557	-1.08323	44.8605
Practolol	0	0	0	-5.35348	0	-1.0707	2.39415
Biperiden	0	0	0	0	-5.34616	-1.06923	2.39087
Benomyl	0	-5.17251	0	0	0	-1.0345	2.31322
Xylazine	-4.99819	0	0	0	0	-0.999637	2.23526
Brompheniramine	-4.93096	0	0	0	0	-0.986192	2.20519
Quipazine	0	0	0	-4.54957	0	-0.909914	2.03463
Mesoridazine	0	0	0	0	-4.36293	-0.872585	1.95116
bromopride	-4.2461	0	0	0	0	-0.849219	1.89891
myrtecaine	0	22.6442	16.3469	-20.5161	-22.6424	-0.833483	20.6767
Fluorouracil	9.69594	30.2685	26.9927	-35.0515	-35.7328	-0.765444	32.5627
isochlorogenic acid	-1.20616	0	0	-2.35247	0	-0.711725	1.05548
Hydrocortisone	-31.1504	58.0846	53.7071	-44.9145	-39.02	-0.658646	51.8805
Pinacidil	0	0	0	-3.27572	0	-0.655143	1.46494
BI 2536	0	-43.4074	40.1849	0	0	-0.64449	29.5675
Chir 99021	-23.676	0	-42.7178	37.1396	26.6032	-0.530191	33.4329
Betamethasone	-30.5635	61.3772	57.395	-48.0106	-42.5289	-0.466158	55.0184
Trifluridine	6.25194	35.355	27.3483	-35.1432	-35.8245	-0.402501	33.744
latrunculin A	0	0	-1.8802	0	0	-0.37604	0.840851
atorvastatin	-21.9256	44.3609	40.6922	-34.8236	-30.1756	-0.374349	39.4557
Remoxipride	0	-24.173	22.423	0	0	-0.350011	16.4811
Leucine	3.03522	29.9251	29.0726	-33.266	-28.8824	-0.0230925	30.3758
Iressa	25.5041	42.8753	0	-37.4231	-30.9546	0.000349274	34.8118
Enterobactin	10.587	26.2325	16.8015	-26.9591	-26.354	0.0615646	25.0191
Cyclopentolate	0.365223	0	0	0	0	0.0730446	0.163333
Ginkgo biloba extract 761	-7.4697	0	0	7.84395	0	0.0748491	5.41516
Cocaine	0	0	0	0	0.5627	0.11254	0.251647
Pentylenetetrazole	0	0	0	0	0.936829	0.187366	0.418962
Carotenoids	-16.1103	0	0	17.4574	0	0.269431	11.8737
Protriptyline	0	37.3773	0	-13.4798	-22.1868	0.342141	22.7511
Clonazepam	-15.0014	47.1538	45.3556	-38.1825	-36.7412	0.516874	42.7555
Naphazoline	2.61063	0	0	0	0	0.522126	1.16751
Antibodies, Monoclonal	0	59.2665	-56.4904	0	0	0.55522	40.9333
geraniol	0	0	0	49.1587	-45.2791	0.775922	33.4057
Vidarabine	0.255468	38.343	33.5419	-35.8636	-32.3462	0.786111	35.0881
Dothiepin	4.59205	0	0	0	-0.540608	0.810289	2.12699
Cycloheximide	-22.9365	49.8638	42.7938	-33.6085	-32.0497	0.812582	41.8246
trabectedin	-27.2289	11.6061	0	20.404	0	0.956231	17.9434
Phenylalanine	15.2654	38.1306	28.7134	-39.3954	-37.8881	0.965205	37.0617
Mazindol	16.3843	0	0	0	-11.3516	1.00656	9.90251
Phentermine	16.3843	0	0	0	-11.3516	1.00656	9.90251
Lisuride	0	0	0	0	5.11468	1.02294	2.28735
mepenzolic acid	5.40431	0	0	0	0	1.08086	2.41688
2-methoxyestradiol	-16.2381	-42.1743	-32.3756	49.5876	47.4187	1.24367	44.1312
atomoxetine	19.1019	0	0	0	-12.8308	1.25422	11.4198
reboxetine	19.1019	0	0	0	-12.8308	1.25422	11.4198
Azaperone	0	0	0	6.85003	0	1.37001	3.06343
Acebutolol	0	0	0	0	7.01021	1.40204	3.13506
methyl 2-cyano-3,12-dioxoolean-1,9-dien-28-oate	-21.4309	0	28.7113	0	0	1.45609	17.8397
conessine	0	7.28415	0	0	0	1.45683	3.25757
Adenylate Cyclase Toxin	41.6344	53.2418	48.456	-67.5294	-68.4608	1.4684	63.5461
PD 98059	-18.8295	0	0	0	26.5151	1.53712	16.1693
Ranitidine	10.9447	32.0367	20.3377	-30.7664	-23.9116	1.72825	27.6729
Sodium Chloride	-11.9049	32.6349	31.3016	-22.4304	-20.7819	1.76387	27.8658
nutlin 3	22.0525	49.673	41.045	-52.4599	-50.8784	1.88645	49.9031
schizandrer A	0	0	0	0	10.4415	2.0883	4.66958
candesartan	-10.8913	40.6733	31.7493	-24.6657	-25.4048	2.29216	31.6563
Isradipine	-0.0596688	-11.2033	23.2355	0.227535	0	2.44	12.6064
hexylcaine	0	12.5404	0	-0.0234484	0	2.50339	5.61086
Azauridine	13.6478	-42.7995	-35.4479	40.2655	37.0469	2.54255	39.4844
Diazinon	26.2916	42.42	35.5878	-47.3272	-43.5021	2.69402	44.3092
Doxorubicin	0	56.852	53.4291	-49.3796	-47.263	2.72769	51.773
Tinidazole	13.4593	30.4242	-27.0782	19.8477	-22.9769	2.73523	26.0983
Methionine Sulfoximine	-1.96836	0	0	15.8529	0	2.7769	7.3592
Enoxaparin	0	-30.4003	26.8958	17.4318	0	2.78548	21.8669
geniposide	0	0	0	0	14.0297	2.80594	6.27427
mebhydroline	0	0	28.74	-14.6142	0	2.82515	15.8087
Metanephrine	14.2279	0	0	0	0	2.84558	6.36291
montelukast sodium	15.5578	-14.9716	13.8177	0	0	2.88077	12.4059
Acepromazine	-0.279316	0	0	14.9039	0	2.92491	6.69754
2-ethoxy-3-(4-((4-(methylsulfonyloxy)phenethyl)oxy)phenyl)propanoic acid	-27.9453	42.8133	31.8449	-5.60263	-26.3025	2.96154	32.8153
isoeugenol	0	54.4339	0	0	-39.593	2.96817	33.4911
tolfenamic acid	0	14.9179	0	0	0	2.98358	6.67148
dexpanthenol	0	15.3214	0	0	0	3.06429	6.85196
(6-(4-(2-piperidin-1-ylethoxy)phenyl))-3-pyridin-4-ylpyrazolo(1,5-a)pyrimidine	-4.45718	41.2457	44.7052	-36.5006	-29.1087	3.17689	38.2386
Diltiazem	16.1975	35.4631	37.3545	-38.7471	-34.2847	3.19667	37.219
Clemastine	6.34626	34.9284	30.5636	-29.8376	-25.6629	3.26756	30.3722
6-thioguanosine	0	29.2374	25.2583	-12.6121	-25.4877	3.27918	23.7051
Arecoline	16.4765	0	0	0	0	3.2953	7.36851
Xigris	0	0	16.4781	0	0	3.29562	7.36924
Antidepressive Agents	16.8371	0	0	0	0	3.36742	7.52977
6-hydroxy-2,5,7,8-tetramethylchroman-2-carboxylic acid	0	17.126	0	0	0	3.42519	7.65897
Triflupromazine	0	22.246	0	0	-4.98383	3.45243	10.7253
Hydrochlorothiazide	0	13.4711	3.82612	0	0	3.45944	5.83674
Roundup	17.5364	0	0	0	0	3.50727	7.8425
canadine	0	0	12.7429	3.59089	1.2163	3.51003	5.36552
Trypsin Inhibitor, Bowman-Birk Soybean	17.6899	0	0	0	0	3.53798	7.91116
Alprazolam	0	40.5205	32.8933	-29.4841	-25.7037	3.64521	32.3552
Lopinavir	18.5803	0	0	0	0	3.71606	8.30936
CPI-360	0	45.7071	0	0	-26.8849	3.76443	26.1777
denatonium benzoate	0	17.8921	25.3769	-20.5182	-3.90078	3.77002	18.2295
Azacitidine	7.05647	44.4582	45.561	-41.5023	-36.5688	3.80091	42.0999
Isoxsuprine	-15.2817	28.4266	0	5.93807	0	3.8166	15.8432
Amitriptyline	15.6461	43.6239	44.9704	-44.8027	-40.2995	3.82765	43.9552
lumiracoxib	19.2286	0	0	0	0	3.84572	8.59929
Clozapine	-7.17397	35.6304	35.733	-26.7898	-18.1259	3.85474	29.8739
abacavir	19.2799	0	0	0	0	3.85598	8.62223
osthol	0	0	0	19.497	0	3.89939	8.71931
Ro 31-7549	20.0099	0	0	0	0	4.00198	8.9487
hydroxytyrosol	17.5093	32.6146	25.8618	-28.9981	-26.9479	4.00794	29.6896
Lisinopril	20.3929	0	0	0	0	4.07858	9.11999
Lamivudine	20.4687	0	0	0	0	4.09374	9.15389
4-hydroxy-N-desmethyltamoxifen	0	16.5942	11.3521	-3.29999	-4.09231	4.11081	9.31909
Digoxin	0	46.7781	42.0366	-37.0747	-31.15	4.11799	39.4187
doxofylline	20.6835	0	0	0	0	4.13671	9.24996
Trichlormethiazide	0	9.88819	10.8783	0	0	4.15329	5.69789
deserpidine	20.8954	0	0	0	0	4.17908	9.34472
Fosinopril	20.8954	0	0	0	0	4.17908	9.34472
moexipril	20.8954	0	0	0	0	4.17908	9.34472
Perindopril	20.8954	0	0	0	0	4.17908	9.34472
trandolapril	20.8954	0	0	0	0	4.17908	9.34472
omapatrilat	21.1385	0	0	0	0	4.22771	9.45344
AM 251	0	21.2008	0	0	0	4.24016	9.48128
paricalcitol	0	14.1703	25.743	-15.1926	-3.48577	4.24699	15.9396
Amitrole	21.3276	0	0	0	0	4.26552	9.53799
Metaraminol	0	0	16.6486	4.78704	0	4.28713	7.21448
Sulfonylurea Compounds	0	21.747	0	0	0	4.34941	9.72557
risedronic acid	21.8185	0	0	0	0	4.36371	9.75754
rauwolscine-OHPC	0	21.8322	0	0	0	4.36644	9.76365
mirtazapine	0	22.2175	0	0	0	4.4435	9.93598
Allylamine	12.2947	42.0894	35.8052	-35.3641	-32.5194	4.46115	36.7876
Furosemide	9.1208	49.4006	43.9681	-42.7853	-37.1722	4.5064	43.496
PKC412	22.5366	0	0	0	0	4.50732	10.0787
Paroxetine	-6.88838	43.7819	42.2944	-28.825	-27.4995	4.57268	36.179
Methyltransferase Inhibitors	0	56.58	54.2933	-45.1657	-42.8231	4.5769	49.7948
Tranylcypromine	-19.3699	0	42.3586	0	0	4.59774	22.7143
acadesine	0	26.22	27.5252	-18.5104	-12.1694	4.61308	21.386
Zalcitabine	25.9719	36.7792	21.1184	-31.0278	-29.5412	4.6601	32.4039
Quinolones	23.402	0	0	0	0	4.6804	10.4657
piperlonguminine	23.4059	0	0	0	0	4.68118	10.4674
Methionine	6.39306	47.0695	40.2055	-34.6863	-35.362	4.72395	39.4174
Puromycin Aminonucleoside	-9.57468	52.506	41.6004	-32.7898	-27.5788	4.83262	39.6804
Sulpiride	5.31912	42.6008	37.5764	-34.6746	-26.5211	4.86014	35.506
Kineret	4.99988	19.4908	0	0	0	4.89814	8.43996
Mefenamic Acid	-20.9589	45.7072	0	0	0	4.94965	24.5251
Dimercaprol	0	0	0	15.1027	9.86363	4.99327	7.08377
MCI 186	0	25.0066	0	0	0	5.00133	11.1833
phenylmethylpyrazolone	0	25.0066	0	0	0	5.00133	11.1833
Trichloroepoxypropane	25.1859	0	0	0	0	5.03718	11.2635
dabrafenib	0	52.7661	51.2012	-41.6702	-36.9561	5.06819	45.7699
Flunarizine	16.5901	28.9277	19.7174	-20.4019	-19.3819	5.0903	23.2549
O,O-diethyl O-3,5,6-trichloro-2-pyridyl phosphate	0	25.5244	0	0	0	5.10487	11.4148
tetrahydropalmatine	0	0	25.9007	0	0	5.18014	11.5831
Wnt3A Protein	0	-17.3604	-18.7211	31.7838	30.2621	5.19287	24.7135
plastochromanol 8	0	37.4266	38.3193	-23.0579	-26.4454	5.24855	31.4738
Haloperidol	7.60066	36.8866	35.3048	-29.2286	-24.2623	5.26023	31.5017
phenacemide	5.5299	25.9764	31.513	-16.6021	-19.6745	5.34857	23.5484
GDC 0449	35.8878	42.967	37.0076	-45.0867	-43.9424	5.36664	45.6164
NG-Nitroarginine Methyl Ester	26.8428	0	0	0	0	5.36857	12.0045
Piribedil	0	0	26.9539	0	0	5.39079	12.0542
caffeic acid	0	14.4168	13.2352	0	0	5.53039	7.58431
zolpidem	0	0	17.5489	10.1125	0	5.53229	8.01867
Ethoxyquin	0	17.933	13.2801	0	-3.55052	5.53251	9.45405
Bay-1040	14.7892	15.4827	24.88	-18.3224	-8.96174	5.57357	18.2904
Chorionic Gonadotropin, Human	19.3475	30.8659	17.2689	-21.9242	-17.3654	5.63853	23.7092
ochratoxin A	-0.366749	14.9326	13.9618	0	0	5.70553	7.9888
Tropicamide	0	28.8551	0	0	0	5.77101	12.9044
Oxymetazoline	24.7368	44.4273	33.0573	-39.6931	-33.5549	5.79467	39.4083
Diphtheria-Tetanus-Pertussis Vaccine	29.0707	0	0	0	0	5.81413	13.0008
mitomycin C-dextran	0	29.1019	0	0	0	5.82038	13.0148
phenylhydrazine	29.3324	0	0	0	0	5.86648	13.1179
Trifluoperazine	7.31231	40.8248	35.2395	-26.7552	-27.2654	5.87119	32.5916
Dlk1 protein, mouse	0	59.621	60.2349	-48.0491	-42.3724	5.88688	52.7109
LTBR protein, human	29.4453	0	0	0	0	5.88906	13.1683
Gonadotropin-Releasing Hormone	14.0976	49.275	42.4742	-42.2093	-34.0406	5.91937	42.4147
Tacrolimus	29.6479	0	0	0	0	5.92959	13.259
ipriflavone	29.6586	0	0	0	0	5.93173	13.2637
Culture media, fetal bovine serum	29.6966	0	0	0	0	5.93931	13.2807
iturelix	29.7095	0	0	0	0	5.9419	13.2865
Fatty Acid Synthesis Inhibitors	23.1291	56.2596	53.4072	-51.8668	-51.0851	5.9688	54.0235
4-chloroaniline	29.8848	0	0	0	0	5.97696	13.3649
gabazine	0	29.8884	0	0	0	5.97769	13.3665
3-chloroaniline	29.9815	0	0	0	0	5.9963	13.4081
Phorate	0	30.0773	0	0	0	6.01546	13.451
Gossypol	30.151	0	0	0	0	6.0302	13.4839
Oxyquinoline	-19.4991	31.6788	22.5121	13.4013	-17.8115	6.05634	23.4734
Gene Products, gag	30.3415	0	0	0	0	6.0683	13.5691
EMD 392949	0	-40.2878	27.8645	27.4538	15.4294	6.09196	28.3097
Thapsigargin	19.0486	46.2328	46.1173	-42.3651	-38.4735	6.11201	43.9186
Moxisylyte	3.0622	37.2715	32.8969	-24.5865	-17.929	6.14304	28.3638
Tonox	30.731	0	0	0	0	6.14619	13.7433
TNFSF10 protein, human	30.7884	0	0	0	0	6.15767	13.769
cyclazosin	0	30.8044	0	0	0	6.16089	13.7762
TFAM protein, human	31.0007	0	0	0	0	6.20014	13.8639
Benzoic Acid	31.0127	0	0	0	0	6.20254	13.8693
Dinoprostone	31.1734	0	0	0	0	6.23467	13.9411
TGFB3 protein, human	31.5789	0	0	0	0	6.31579	14.1225
Foscarnet	31.6443	0	0	0	0	6.32887	14.1518
methylbenzethonium	31.8295	0	0	0	0	6.3659	14.2346
reteplase	0	32.0122	0	0	0	6.40245	14.3163
Loratadine	19.8315	38.4587	38.1609	-33.9473	-30.4611	6.40855	36.0679
trifloxystrobin	32.1318	0	0	0	0	6.42635	14.3698
dibenzothiazyl disulfide	32.1959	0	0	0	0	6.43918	14.3984
Ketotifen	12.9761	0	19.3234	0	0	6.4599	9.12581
GW9662	0	32.3111	0	0	0	6.46222	14.45
Benperidol	12.9033	0	19.6075	0	0	6.50216	9.21356
Activins	0	11.4977	18.0599	3.04027	0	6.51957	7.98556
chlorobenzene	0	63.1998	59.0047	-47.8309	-41.5769	6.55934	53.0968
nateglinide	32.8005	0	0	0	0	6.5601	14.6688
phorbolol-12-myristate-13-acetate	38.8274	52.7519	45.8168	-52.4526	-52.0521	6.57826	53.9301
Leukotriene B4	32.9291	0	0	0	0	6.58582	14.7264
Interleukin-17E	-4.2602	22.1596	26.5607	2.77893	-14.0171	6.64437	17.307
Tyrosine	10.5098	30.9309	29.4872	-19.8025	-17.8654	6.652	24.631
Fluphenazine	19.962	46.3497	39.5023	-38.4906	-33.9755	6.66957	40.3752
Xamoterol	-5.95047	0	29.8323	9.58154	0	6.69268	14.0821
TGFB1 protein, human	31.8411	-51.1721	48.9217	56.181	-52.2697	6.7004	54.0595
MIRN203 microRNA, human	33.6087	0	0	0	0	6.72174	15.0303
Clopenthixol	0	24.2026	18.6045	0	-9.10946	6.73953	14.0336
methantheline	12.8161	0	16.4483	4.59195	0	6.77128	7.52721
raltitrexed	0	0	0	20.2747	13.9168	6.83829	9.62975
Amiodarone	21.8612	48.2415	47.3171	-43.3375	-39.8567	6.84513	45.4876
Alpha Particles	37.0113	-54.2405	51.6062	0	0	6.8754	41.0448
Perphenazine	2.83913	27.9802	22.3032	-7.5634	-11.1446	6.8829	17.5565
emtricitabine	34.4457	0	0	0	0	6.88915	15.4046
Rolipram	29.2266	46.658	40.396	-42.9227	-38.9021	6.89118	44.1058
Theophylline	22.8141	43.1988	39.4805	-35.4202	-35.5926	6.89614	39.4619
4'-epidaunomycin	34.9146	0	0	0	0	6.98291	15.6143
allicin	0	0	0	21.9258	13.0219	6.98955	10.0753
chloroxylenol	35.015	0	0	0	0	7.003	15.6592
pladienolide D	0	21.9726	13.1245	0	0	7.01942	10.108
Bendroflumethiazide	-2.14944	24.1248	11.1267	2.18741	0	7.0579	10.7952
Cyclic AMP	0	21.9026	13.466	0	0	7.07372	10.135
Quercetin	14.9685	49.3694	46.8078	-39.0496	-36.0824	7.20275	43.069
sodium arsenite	17.8504	44.948	0	0	-26.777	7.20427	26.4408
CpG ODN 2216	-45.7772	0	0	44.7672	37.1218	7.22237	36.114
Oxygen	36.1662	0	0	0	0	7.23324	16.174
carvedilol	19.1605	51.2844	51.7177	-45.9047	-39.9142	7.26873	47.7183
azacyclonol	36.3559	0	0	0	0	7.27118	16.2589
Erythromycin	18.7028	44.6303	43.6082	-37.9306	-32.6413	7.27387	40.2584
Pyrilamine	-9.64194	21.2463	24.9034	0	0	7.30156	14.9832
Maprotiline	15.7524	34.0274	33.2222	-23.7379	-22.6793	7.31696	28.8091
cortistatin A	0	0	0	0	36.6253	7.32505	16.3793
CpG ODN 2006	0	16.2045	15.9039	4.53049	0	7.32779	8.1787
Graphene	36.7719	0	0	0	0	7.35439	16.4449
arsenate	36.8288	0	0	0	0	7.36575	16.4703
oxybutynin	20.5266	48.2993	42.5154	-40.6847	-33.8244	7.36642	42.1003
nimesulide	27.9507	50.8949	49.2811	-47.0263	-44.104	7.39929	49.2012
11-ketotestosterone	0	1.57573	22.1107	8.58476	4.85088	7.42441	8.84569
Tolazoline	13.9438	23.2786	0	0	0	7.44448	10.7147
gatifloxacin	0	0	0	0	37.2548	7.45096	16.6609
Amiloride	-2.37158	40.1115	34.482	-19.0322	-15.8845	7.46105	28.0168
Fibronectins	37.3289	0	0	0	0	7.46578	16.694
Sotalol	29.3372	45.4197	44.4276	-42.1788	-39.6053	7.48009	44.6243
phenylhydrazine hydrochloride	37.4518	0	0	0	0	7.49035	16.7489
fludarabine monophosphate	0	0	0	19.2766	18.194	7.49412	10.2689
Oligonucleotides, Antisense	37.4903	0	0	0	0	7.49807	16.7662
gingerol	0	0	20.8393	12.6045	4.12703	7.51417	9.05358
Bone Morphogenetic Protein 7	0	0	0	0	37.5747	7.51493	16.8039
Fluoxetine	23.2858	50.3198	50.7697	-45.9786	-40.6229	7.55478	47.7775
1,12-benzoperylene	0	0	0	0	37.7913	7.55825	16.9008
Astatine	37.8997	0	0	0	0	7.57994	16.9493
Nonoxynol-9	37.9004	0	0	0	0	7.58009	16.9496
Razoxane	0	0	0	21.5752	16.7508	7.6652	10.6337
boldine	0	22.4621	15.9519	0	0	7.6828	10.769
B7 Antigens	0	0	0	0	38.9831	7.79662	17.4338
Coumaphos	29.4011	0	30.8062	-10.3863	-10.7209	7.82001	20.7996
edelfosine	22.8547	62.7287	58.3478	-54.3333	-50.4207	7.83546	57.1163
Molsidomine	0	28.1556	11.078	0	0	7.84671	12.3248
Pentoxifylline	11.0286	41.5347	36.9645	-27.2793	-22.997	7.85028	32.3188
Magnesium	0	0	24.8063	8.12337	6.45294	7.87653	10.1586
Tiapamil Hydrochloride	10.2609	42.4657	35.0732	-25.8103	-22.6058	7.87673	31.6454
Dehydroepiandrosterone	0	0	0	0	39.4944	7.89887	17.6624
Clomipramine	25.1593	48.5617	45.0669	-40.9396	-38.1365	7.94234	44.2643
mesoporphyrin	0	0	39.7659	0	0	7.95317	17.7838
MLN 8237	19.7004	51.7327	49.2226	-40.2203	-40.668	7.95347	45.9416
ellipticine	0	0	39.7784	0	0	7.95568	17.7894
esmolol	0	38.6569	33.9631	-17.6497	-15.1534	7.96337	26.7951
pyrimidin-2-one beta-ribofuranoside	0	0	39.9001	0	0	7.98002	17.8439
lodenosine	0	0	39.9811	0	0	7.99622	17.8801
Gonanes	40.1035	0	0	0	0	8.02071	17.9348
Carbachol	0	26.9743	17.5357	0	-4.17926	8.06614	13.4839
Methotrimeprazine	17.1919	32.495	30.0645	-24.6642	-14.5311	8.11123	26.2006
Trihexyphenidyl	8.86571	39.0749	28.907	-14.8822	-21.2474	8.14361	26.3743
Benzbromarone	0	0	0	0	40.8272	8.16543	18.2585
Econazole	-28.8252	44.6479	-39.7525	35.1544	29.7881	8.20254	39.3425
olanzapine	18.8255	44.3924	37.7583	-31.5194	-28.2652	8.23831	36.0687
Lysine	0	0	0	0	41.2165	8.2433	18.4326
HIV-1 Gag KK10 epitope	0	0	0	0	41.6687	8.33375	18.6348
n-butoxy-2-propanol	42.1241	0	0	0	0	8.42481	18.8384
thiphenamil	0	17.8032	24.498	0	0	8.46025	11.824
Antipsychotic Agents	0	0	0	25.2309	17.1894	8.48406	11.9601
Metergoline	9.04741	29.2063	33.7266	-17.1208	-12.3684	8.49821	23.2236
Valproate	0	30.1444	25.8818	0	-13.4163	8.52198	18.6777
Aminophylline	0	26.2976	16.3303	0	0	8.52559	12.1944
lansoprazole	0	42.6896	0	0	0	8.53792	19.0914
Pravastatin	26.6578	41.8727	39.5605	-34.405	-30.9798	8.54123	38.1041
lysophosphatidic acid	13.0361	52.1743	44.2515	-35.8508	-30.7968	8.56286	40.9799
Puromycin	8.54956	38.1116	29.8538	-19.567	-14.1016	8.56926	25.6486
Dimenhydrinate	-2.30171	23.7888	0	12.7444	8.72232	8.59077	10.4964
WY 14,643	-24.2244	-49.0142	42.9899	39.2692	33.9622	8.59653	42.3183
US28 receptor, Cytomegalovirus	42.9977	0	0	0	0	8.59953	19.2291
ONO 2235	0	0	43.0237	0	0	8.60473	19.2408
Acyl-Butyrolactones	16.437	47.2275	45.8184	-33.3651	-33.0293	8.61769	40.1023
resveratrol	29.0975	47.3623	44.9584	-42.7212	-35.5126	8.63688	44.2278
rabeprazole	0	0	43.6048	0	0	8.72097	19.5007
pantoprazole	-25.3171	0	0	36.4765	32.4856	8.729	25.7188
Methylene Chloride	43.7995	0	0	0	0	8.75989	19.5877
Clonidine	20.615	44.7476	42.9097	-32.6251	-31.6392	8.8016	38.5573
Calcitriol	23.1447	53.5339	50.1418	-44.6408	-38.0937	8.81719	47.3576
Prochlorperazine	16.3192	45.8226	40.2239	-29.9657	-28.263	8.8274	36.37
Interleukin-13	16.2971	53.9817	51.4162	-40.7603	-36.6638	8.85418	45.9263
Baclofen	26.5713	37.1395	29.1512	-27.3701	-20.7718	8.94402	30.4786
sipuleucel-T	0	0	0	44.7454	0	8.94907	20.0107
Betazole	-8.47505	0	32.9405	16.0635	4.9089	9.08758	16.0165
Co-culture media	41.0437	59.8864	55.7414	-57.3068	-53.5934	9.15424	59.4041
Nomifensine	15.3	30.6869	0	0	0	9.19738	13.7187
Endothelin-1	26.0645	51.0394	45.6341	-39.7264	-36.8155	9.23921	44.3667
Nanotubes, Carbon	37.2351	-54.0623	56.503	48.4698	-41.8691	9.25529	52.8578
Camptothecin	22.941	49.0287	45.9163	-35.2904	-36.0178	9.31555	42.2706
MK 0591	29.7513	47.158	44.6263	-38.292	-36.3379	9.38112	43.1486
acetovanillone	-9.45475	13.6009	10.9026	16.8591	15.3371	9.44899	10.7968
6-Mercaptopurine	25.2046	42.3085	40.7957	-33.6469	-27.3322	9.46593	37.1507
leflunomide	25.0345	50.9121	45.5747	-39.0323	-34.9895	9.49989	43.5671
hesperetin	3.82526	27.4016	14.3852	1.90568	0	9.50355	11.4505
tranilast	32.8279	39.573	38.6657	-31.3394	-32.0853	9.52838	37.7372
N(1)-methyl-2-lysergic acid diethylamide	-19.07	33.9936	32.9161	0	0	9.56793	23.1569
Il27 protein, mouse	24.7601	48.7167	46.7818	-36.7316	-35.4522	9.61495	42.7748
Anisomycin	0	48.1236	0	0	0	9.62473	21.5215
Tgfb1 protein, mouse	21.8117	59.1589	56.22	-47.9457	-41.0045	9.64807	51.6017
Niacin	21.6076	35.9365	30.9123	-19.7451	-20.387	9.66484	27.624
Kainic Acid	0	22.2741	21.2674	4.88469	0	9.68525	11.217
Phlorhizin	-23.171	0	25.7612	23.0124	22.9028	9.70111	21.1192
Desipramine	0	26.9707	25.6671	4.82224	-8.79838	9.73233	15.9161
Ketamine	-6.14123	0	22.5737	22.7975	9.48355	9.74272	13.0609
Vitamin K 2	0	22.3247	16.1645	10.3875	0	9.77534	9.87164
Citalopram	23.6311	36.9284	37.6977	-27.447	-21.6791	9.82622	31.9523
Monensin	3.70878	39.0413	31.5583	-25.1642	0	9.82885	25.9042
4,4-difluoro-5,7-dimethyl-4-bora-3a,4a-diaza-s-indacene-3-propionyl ethylene diamine	49.1829	0	0	0	0	9.83658	21.9953
naphthalenediimide	49.1829	0	0	0	0	9.83658	21.9953
JAG1 protein, human	7.69732	27.3641	30.6755	0	-16.5261	9.84217	19.6074
Polyglutamic Acid	-37.567	64.7151	63.7703	0	-41.7016	9.84337	52.2507
Tretinoin	30.4034	58.9282	57.5804	-51.037	-46.4519	9.88463	54.7412
CXCL12 protein, human	-19.3984	36.3846	35.5072	-30.164	27.4127	9.94843	32.1223
tenofovir	19.0232	-45.1524	0	40.4669	35.7732	10.0222	34.6976
Ritodrine	0	28.2462	21.952	0	0	10.0396	13.9263
ammonium tetrathiomolybdate	0	7.042	20.8104	15.8254	6.71867	10.0793	8.22019
Propranolol	-11.3706	35.4637	31.6333	-19.5325	14.4839	10.1356	24.8258
perfosfamide	0	0	21.6289	19.131	9.93033	10.138	10.2288
NAD	0	29.9271	14.9765	6.00358	0	10.1814	12.626
EUK-189	14.1723	23.9883	9.36872	3.40398	0	10.1866	9.44472
parathyroid hormone-related protein (1-141)	14.9946	47.885	45.542	-32.4525	-24.9027	10.2133	37.8934
Biological Agents	0	0	51.2736	0	0	10.2547	22.9303
Azoxymethane	0	0	51.2814	0	0	10.2563	22.9337
carboprostacyclin	0	0	51.6382	0	0	10.3276	23.0933
Mustard Gas	0	0	51.7927	0	0	10.3585	23.1624
Epinephrine	-22.6526	40.0597	38.8198	18.6481	-22.5098	10.4731	31.3485
Gentamicins	34.9162	61.2175	58.0389	-53.8399	-47.7618	10.5142	56.9263
zaleplon	29.7065	38.5954	36.0623	-31.5178	-20.1309	10.5431	33.5984
sodium bichromate	0	0	52.8733	0	0	10.5747	23.6456
oxiconazole	0	0	53.1518	0	0	10.6304	23.7702
tenidap	0	41.7515	40.5976	0	-28.9412	10.6816	30.2426
oridonin	0	0	33.0601	20.4654	0	10.7051	15.32
GW 501516	0	23.6102	25.2737	10.4228	-5.67757	10.7258	13.8009
bradykinin (1-5)	0	53.8771	0	0	0	10.7754	24.0946
9-fluoroprednisolone	0.747409	25.256	20.8435	7.11007	0	10.7914	11.6314
Triglycerides	0	54.0221	0	0	0	10.8044	24.1594
indole-3-carbinol	0	54.0504	0	0	0	10.8101	24.1721
pyrvinium	0	54.0802	0	0	0	10.816	24.1854
MLN4924	0	44.4681	41.7177	-32.0398	0	10.8292	32.2412
carbinoxamine	0	28.7998	25.417	0	0	10.8434	14.896
Doxazosin	-1.74194	40.035	32.6371	-12.332	-4.36889	10.8459	23.7383
Ondansetron	0	33.3045	17.9653	0	3.2087	10.8957	14.5659
P2 protein, Sulfolobus	4.86677	28.9777	17.6884	3.01066	0	10.9087	12.1484
kaempferol	-9.3003	34.7852	20.4534	19.1142	-10.2703	10.9564	19.9089
Meglutol	18.0809	36.4648	34.7297	-16.0053	-18.4284	10.9683	26.7255
perfluorooctanoic acid	0	26.1916	19.6875	8.10784	0.972299	10.9919	11.5777
Orphenadrine	0	28.4439	26.6375	0	0	11.0163	15.0982
interferon alfa-2b	0	55.2135	0	0	0	11.0427	24.6922
Fludrocortisone	0	55.4252	0	0	0	11.085	24.7869
Adriamycin	0	29.0425	26.4401	0	0	11.0965	15.2224
Zinc Oxide Nanoparticles	0	55.6607	0	0	0	11.1321	24.8922
Phorbol Esters	0	55.7165	0	0	0	11.1433	24.9172
Selenomethionine	4.63865	5.23141	29.564	16.3411	0	11.155	11.914
Acetylmuramyl-Alanyl-Isoglutamine	0	55.8629	0	0	0	11.1726	24.9826
IL33 protein, human	-3.34946	29.559	21.0075	5.97302	2.86899	11.2118	13.6167
clopidogrel	0	23.926	23.5737	23.9556	-15.2897	11.2331	18.0617
Cisapride	19.6582	38.9585	37.9509	-23.1075	-17.0529	11.2815	29.719
Ethylene Oxide	56.4098	0	0	0	0	11.282	25.2272
dexchlorpheniramine	9.61761	44.53	39.8679	-18.3168	-19.1732	11.3051	30.5326
senecionine	0	56.5399	0	0	0	11.308	25.2854
Scopolamine	0	29.9323	26.7889	0	0	11.3443	15.5735
Chorionic Gonadotropin	0	56.8532	0	0	0	11.3706	25.4255
Azoles	-18.1853	0	42.0931	33.2576	0	11.4331	25.2736
Androgens	0	0	37.2518	20.0185	0	11.4541	16.826
Fluspirilene	9.04181	40.7249	41.7183	-17.732	-16.215	11.5076	29.1372
Pentetic Acid	0.51494	29.5006	18.2413	9.69044	0	11.5895	12.5062
GRN protein, human	19.5064	0	27.3976	0	11.0747	11.5957	12.0569
Dobutamine	-6.63951	37.3387	25.0287	23.1579	-20.6756	11.642	24.2424
tetrandrine	1.31076	35.7867	35.9763	-2.98918	-11.8131	11.6543	22.6168
Lasalocid	0	43.753	37.7748	-10.5713	-12.2145	11.7484	26.9818
FK-506	27.1773	49.8924	47.7281	-33.5879	-32.2126	11.7994	41.7597
fludrocortisone acetate	14.0128	65.839	63.1735	-43.4865	-40.3873	11.8303	53.2552
Albuterol	3.17282	26.7313	0	21.5059	8.13914	11.9098	11.6636
Spiperone	21.3666	44.8319	42.7821	-23.8619	-25.2235	11.979	34.5864
1-(4-(6-bromobenzo(1,3)dioxol-5-yl)-3a,4,5,9b-tetrahydro-3H-cyclopenta(c)quinolin-8-yl)ethanone	0	25.7928	22.933	11.3471	0	12.0146	12.229
Thioridazine	18.8839	50.7061	43.8658	-27.3028	-26.0215	12.0263	37.2536
MRK 003	27.9012	50.6251	43.6417	-31.7839	-29.7083	12.1352	40.0077
Alprostadil	0	34.8788	26.5553	0	0	12.2868	17.0799
resorcinol	-19.0282	0	0	42.7731	37.7913	12.3072	26.7509
scytonemin	0	0	27.7636	21.5379	12.2677	12.3138	12.5204
2-tert-butylhydroquinone	24.7427	42.1095	35.9183	-20.2632	-20.8077	12.3399	30.6501
Trimetrexate	0	0	28.7704	20.1975	12.9816	12.3899	12.6159
Phenoxybenzamine	0	43.8231	38.0554	0	-19.7376	12.4282	27.3219
irinotecan	19.6993	42.5064	0	0	0	12.4411	18.8477
Anthracyclines	26.6768	57.4235	53.9314	-41.2417	-34.3772	12.4826	47.4903
naftopidil	0	37.0361	25.5344	0	0	12.5141	17.6115
2-(4-acetoxyphenyl)-2-chloro-N-methyl-ethylammonium chloride	17.3358	49.3355	45.589	-26.7826	-22.7297	12.5496	36.2607
spliceostatin A	11.7883	30.1053	21.1612	0	0	12.611	13.209
Gallamine Triethiodide	0	28.9084	25.059	9.43128	0	12.6797	13.6814
versipelostatin	20.2121	43.4726	0	0	0	12.7369	19.2824
Proadifen	20.667	43.4855	0	0	0	12.8305	19.3327
silybin	0	0	30.6414	18.9383	14.6364	12.8432	13.1057
Bumetanide	0	27.4867	24.0011	12.7844	0	12.8544	12.9309
Niacinamide	45.5806	63.4133	62.7401	-55.546	-51.6048	12.9166	61.1338
mono-(2-ethylhexyl)phthalate	19.9408	44.793	0	0	0	12.9468	19.7861
phorbol-12-myristate	17.2427	42.1956	35.046	-11.8426	-16.7406	13.1802	26.7297
Go 6976	0	0	0	34.0395	32.0189	13.2117	18.1049
piclamilast	37.6909	49.6308	46.3307	-36.6755	-30.5324	13.2889	43.0833
Bisoprolol	0	28.8884	23.4343	14.1649	0	13.2975	13.2309
homochlorocyclizine	1.8032	37.3266	34.4784	5.10972	-11.7904	13.3855	21.5323
picrotoxinin	0	36.2704	21.4197	9.90492	0	13.519	15.4809
Pregnant Mare Serum Gonadotropins	0	30.4109	29.2916	12.2786	-4.36032	13.5242	16.1097
Methiothepin	21.9761	33.0286	28.5405	-6.57227	-9.0694	13.5807	19.9479
Apomorphine	12.1076	31.2788	24.7013	0	0	13.6175	14.212
anthra(1,9-cd)pyrazol-6(2H)-one	20.508	0	43.0931	37.0301	-32.488	13.6286	30.7229
alpha-MSH	-20.2987	44.8278	43.256	25.2308	-24.6143	13.6803	33.9092
p-Chloromercuribenzoic Acid	24.3207	44.2561	0	0	0	13.7154	20.0596
Procyclidine	0	23.5793	24.693	20.3523	0	13.7249	12.6301
Gastrin	9.00504	39.93	34.9193	0	-14.9655	13.7778	23.2899
cabergoline	0	29.9913	21.6198	7.42702	10.0721	13.822	11.9191
Digitoxin	27.379	41.7948	0	0	0	13.8348	19.6177
Vascular Endothelial Growth Factor A	11.7893	26.4636	16.4358	14.5849	0	13.8547	9.51838
Colcemide	18.2925	55.6969	51.1729	-26.527	-29.3161	13.8639	40.7968
Riluzole	0	24.5314	23.3243	14.7221	7.29215	13.974	10.4805
pemetrexed	0	0	27.2659	25.3998	18.107	14.1545	13.3668
Fluocinolone Acetonide	0	54.4684	55.5759	0	-38.9017	14.2285	40.4863
Quinpirole	0	26.4051	21.8687	23.3532	0	14.3254	13.1791
Heparin	7.27615	31.5706	25.0199	8.78374	0	14.5301	13.2021
clemizole	0	38.1535	34.5543	0	0	14.5416	19.9525
Cytarabine	-27.9736	49.6019	46.3481	35.4375	-30.3499	14.6128	40.3122
ebselen	0.762581	30.3874	27.9427	15.3598	-1.12726	14.665	14.7194
BRL 49653	18.7729	29.8782	30.5586	0	-5.12281	14.8174	16.639
famoxadon	29.3046	0	0	45.0426	0	14.8694	21.1074
Nizatidine	16.8113	30.9648	19.1247	7.50531	0	14.8812	11.7927
nabumetone	0	43.3211	0	31.6627	0	14.9968	20.9448
Isoetharine	0	37.5406	31.1396	7.17682	0	15.1714	17.8859
Vigabatrin	0	32.7922	25.9735	13.1161	4.16233	15.2088	13.989
Arsenic	0	0	42.8526	33.7324	0	15.317	21.2201
Carbaryl	14.4456	30.7559	31.5095	0	0	15.3422	15.5767
Cannabidiol	33.491	57.7217	53.9899	-36.8815	-31.5664	15.3509	46.2244
N-palmitoyl-S-(2,3-bis(palmitoyloxy)propyl)cysteinyl-seryl-lysyl-lysyl-lysyl-lysine	41.2569	58.836	54.0614	-43.6258	-33.7086	15.364	49.864
CX 5461	0	0	32.3533	24.9703	19.8768	15.4401	14.7763
arachidonyl dopamine	31.5697	58.4113	52.7037	-31.0443	-33.1789	15.6923	44.776
fluvastatin	-18.0865	45.8724	46.1118	36.2957	-31.1993	15.7988	37.4181
Hesperidin	0	35.9616	26.5452	16.5695	0	15.8153	15.983
piperidolate	0	33.693	28.1607	14.7166	3.15644	15.9453	14.862
Angiotensins	0	22.5033	26.0754	18.3102	13.0878	15.9954	10.1689
asperflavin	7.4916	37.2878	35.199	0	0	15.9957	18.7494
Cinnarizine	0	37.5676	32.7209	30.297	-20.543	16.0085	25.2019
Neuropeptide Y	38.7941	67.7589	60.4768	-43.854	-42.5919	16.1168	55.2091
formoterol	15.8373	23.5563	24.754	14.7397	1.79829	16.1371	9.17796
Polyphenols	-7.07675	43.481	40.0672	12.099	-7.87606	16.1389	24.7596
Transforming Growth Factors	12.2268	30.9085	27.2065	10.3802	0	16.1444	12.7433
arenobufagin	0	35.5089	28.2662	17.046	0	16.1642	16.1556
Sumatriptan	0	30.1206	22.679	12.1324	16.534	16.2932	11.3448
LG 268	0	33.0357	31.0741	17.6669	0	16.3553	16.0592
Astemizole	28.792	50.8451	46.2403	-20.4542	-23.1942	16.4458	35.904
Epstein-Barr Virus Nuclear Antigens	-31.1935	0	0	59.3108	54.3255	16.4886	38.9958
discretamine	0	29.7607	28.9391	7.03902	16.7851	16.5048	13.1569
Metaproterenol	0	35.0559	29.3328	18.903	0	16.6584	16.2723
rofecoxib	20.847	-48.0813	45.4334	37.6073	27.5373	16.6687	37.3965
Antigens, CD28	0	0	0	46.4892	36.9753	16.6929	23.1039
Antigens, CD3	0	0	0	46.4892	36.9753	16.6929	23.1039
vanadium pentoxide	45.8051	0	0	0	37.9832	16.7577	23.1124
Lomustine	-15.3412	47.6757	45.1219	37.1559	-30.4133	16.8398	36.8509
Etilefrine	0	35.3801	29.6426	19.3283	0	16.8702	16.4393
tripterine	19.802	42.0326	38.3695	0	-15.6815	16.9045	24.7395
temsirolimus	0	43.5203	41.1206	0	0	16.9282	23.1954
5-chloro-1-(4-chlorobenzyl)-3-(phenylthio)indole-2-carboxylic acid	-18.7124	31.9043	37.0655	22.2887	12.1952	16.9483	22.0861
propargite	32.2908	0	53.4151	0	0	17.1412	24.6311
platelet-derived growth factor A	0	23.3843	29.2598	19.6194	13.4927	17.1512	11.1704
nisoxetine	0	37.3949	32.3165	16.1092	0	17.1641	17.53
ethyl protocatechuate	0	43.4057	42.4283	0	0	17.1668	23.5091
BW B70C	0	45.9237	40.266	0	0	17.2379	23.6886
Triprolidine	11.3815	32.3688	29.1348	13.7826	0	17.3335	13.3587
Glucocorticoids	0	0	0	45.7479	41.157	17.381	23.8552
progonadoliberin I	31.959	55.2596	0	0	0	17.4437	25.2665
(+-)-Isomer of Equol	0	0.494301	19.0459	35.2525	32.4743	17.4534	16.8612
Androstenedione	0	0	0	46.2121	41.739	17.5902	24.1382
Ramipril	0	47.0595	40.9718	0	0	17.6063	24.2042
Prednisolone	0	64.4867	61.4118	0	-37.3945	17.7008	44.0503
pentanal	0	47.7576	40.831	0	0	17.7177	24.3843
Domperidone	12.3101	34.1272	28.1282	14.1568	0	17.7444	13.5415
Aminoglutethimide	0	45.3993	43.3645	0	0	17.7528	24.3196
ginkgolic acid	0	0	0	46.0336	43.024	17.8115	24.4126
Wnt3a protein, mouse	38.241	-26.9531	24.9746	25.5318	27.3475	17.8284	25.608
Dihydroergotamine	0	28.2175	27.817	18.1857	15.0033	17.8447	11.5506
RNA	0	0	0	47.7403	41.4973	17.8475	24.5382
Ions	-12.1829	39.5996	32.3295	12.1848	17.377	17.8616	20.1059
lysergol	-15.0139	37.4545	32.8117	18.982	15.0821	17.8633	20.5983
IL21 protein, human	0	38.0016	35.8914	13.661	1.78192	17.8672	18.2067
NSC 652287	0	36.5458	30.8942	16.0883	5.98444	17.9026	15.6699
artemisinine	0	0	0	47.1344	42.5108	17.929	24.6047
1-hydroxycholecalciferol	35.0618	54.7563	0	0	0	17.9636	25.5643
Growth Hormone	35.9432	53.9317	0	0	0	17.975	25.4217
GW8510	0	46.6208	43.7116	0	0	18.0665	24.7599
amlexanox	36.1895	54.5089	0	0	0	18.1397	25.6693
Piperonyl Butoxide	0	0	0	47.7758	43.2963	18.2144	24.9914
Adenosine Monophosphate	0	37.7155	33.9429	19.2843	0.148731	18.2183	17.9371
Zalypsis	-31.6194	48.1127	31.759	29.9791	12.9275	18.2318	30.5251
Radiation	-40.0757	62.6668	60.7124	55.1926	-47.2524	18.2487	56.6416
Prolactin	36.0723	55.1919	0	0	0	18.2529	25.8917
lead tetraacetate	0	0	0	49.4781	41.8902	18.2737	25.1656
pimethixene	9.5449	37.0822	35.2338	12.8181	-3.20238	18.2953	17.3823
Transforming Growth Factor alpha	0	0	0	48.4375	43.0947	18.3064	25.1382
N-((3S)-1-azabicyclo(2.2.2)oct-3-yl)-1H-indazole-3-carboxamide hydrochloride	0	29.4841	0	32.8177	29.3039	18.3211	16.7833
1-amino-2,4-dibromoanthraquinone	-50.5941	0	51.7053	49.3607	41.174	18.3292	43.8326
Diphenylamine	-27.4035	43.2867	32.9127	26.1965	16.675	18.3335	27.3481
17-hydroxyandrostane-3-glucuronide	0	0	0	48.0403	43.8769	18.3834	25.2156
R-1881	0	45.1292	43.8066	36.343	-33.2199	18.4118	34.2238
AEOL 10150	7.81529	38.5855	30.296	15.5017	0	18.4397	15.8742
Lead	0	0	0	49.9712	42.2323	18.4407	25.3988
Bicuculline	4.45111	40.0942	29.5314	18.4273	0	18.5008	16.7901
Tryptophan	0	0	0	47.4719	45.2258	18.5395	25.3987
Docosahexaenoic Acids	2.11857	40.7392	35.6337	16.647	-2.33625	18.5605	19.3265
crotamiton	0	0	0	47.8257	45.1012	18.5854	25.4673
PAM2-Cys-SKKK	39.0758	53.9492	0	0	0	18.605	26.013
decitabine	-23.135	57.438	54.8714	47.2931	-43.3833	18.6169	48.0392
GSK-J4	25.5536	48.9976	47.0582	0	-28.4973	18.6224	32.9634
casiopeina II-glycine	0	49.4225	44.2322	0	0	18.7309	25.714
Interleukin-4	-41.4157	65.5035	62.3996	55.5473	-48.3529	18.7364	58.2407
lycorine	0	50.2675	43.6645	0	0	18.7864	25.8301
Reactive Oxygen Species	40.1609	54.0859	0	0	0	18.8494	26.2759
ascaris suum 14-kDa antigen	0	0	0	49.0799	45.2488	18.8658	25.8685
benzo(b)fluoranthene	0	0	0	49.4811	44.9182	18.8799	25.9026
N,N'-diphenyl-4-phenylenediamine	24.1033	28.5588	34.3009	20.7648	-12.9799	18.9496	18.5563
Clorgyline	0	48.948	45.969	0	0	18.9834	26.0154
pronamide	-27.7733	43.2307	33.3988	27.7256	18.3391	18.9842	27.6531
Ionomycin	10.8533	44.3166	37.5421	25.2131	-22.9724	18.9905	26.6992
Diethylstilbestrol	0	0	0	49.6102	45.5137	19.0248	26.091
CD69 antigen	39.0452	56.9581	0	0	0	19.2006	27.0436
EBV-associated membrane antigen, Epstein-Barr virus	39.0452	56.9581	0	0	0	19.2006	27.0436
chlorcyclizine	0	42.9327	38.4294	27.0066	-12.2308	19.2276	24.2409
Diclofenac	0	45.2087	44.1372	39.259	-32.3364	19.2537	34.3704
Doxapram	0	0	53.7828	0	43.0518	19.3669	26.7893
Aflatoxin B1	0	0	0	50.5811	46.2632	19.3689	26.5658
idebenone	-1.72365	38.562	17.464	20.8363	21.7286	19.3735	14.3581
Nadolol	-4.18049	36.4596	30.6371	21.4386	12.6993	19.4108	15.9875
Parathion	0	30.4238	33.2623	19.139	14.2602	19.4171	13.384
thiocolchicoside	0	38.1502	35.4102	23.6362	0	19.4393	18.5644
Heme	0	0	0	51.3786	45.8476	19.4452	26.6982
Nortriptyline	6.81597	45.7816	42.8542	27.7123	-25.9305	19.4467	29.7001
Propranolol Hydrochloride	0	43.4248	38.0025	35.841	-19.8386	19.486	27.8816
Ethinyl Estradiol	0	0	0	51.7932	45.7801	19.5147	26.806
Trimipramine	24.7865	38.9939	36.3905	19.4489	-21.533	19.6174	24.3767
bromohydrin pyrophosphate	0	0	0	50.9362	47.3663	19.6605	26.9508
chloropyramine	11.7199	45.354	36.0626	16.452	-11.1478	19.6881	22.0889
Thiethylperazine	14.3948	35.5403	34.1209	16.5865	-2.15853	19.6968	15.6086
Loxapine	18.1814	41.1013	31.6795	7.72284	0	19.737	16.8476
Mebendazole	-32.8207	45.2537	40.2587	24.1436	21.9324	19.7535	31.0596
Ethyl Methanesulfonate	-22.652	58.005	54.5712	34.913	-26.0284	19.7618	41.2294
Levodopa	0	38.8588	30.4441	19.03	10.5438	19.7753	15.4503
eticlopride	15.0755	29.3287	34.3445	20.4694	0	19.8436	13.3897
pralidoxime	10.1757	29.1935	27.1438	18.5966	14.1495	19.8518	8.18781
Digoxigenin	17.4821	51.0219	42.1101	-2.51878	-8.69524	19.88	26.4007
Clenbuterol	6.2364	40.2286	35.4863	15.0875	2.57505	19.9228	17.0747
myricetin	4.15231	42.9515	36.6841	16.4988	0	20.0573	19.1607
chelidonine	-5.22979	43.1705	36.6751	25.7506	0	20.0733	21.7055
profenamine	12.4615	38.8618	38.4087	16.6128	-5.4488	20.1792	18.7779
Papaverine	30.3908	50.3105	46.4051	0	-25.5377	20.3137	32.3926
Tranexamic Acid	20.1215	37.1412	23.5201	20.9778	0	20.3521	13.2906
parathyroid hormone (7-34)amide,12-Trp,34-Tyr-, bovine	0	25.0043	30.4369	25.3344	21.2333	20.4018	11.8653
ergocryptine	0	43.3385	37.3196	21.9303	0.0744974	20.5326	20.273
acetamide	0	0	0	53.9906	49.6261	20.7233	28.4185
STI571	36.9686	53.2773	48.4557	-34.4819	0	20.8439	37.3154
Adenosine Triphosphate	16.8864	49.456	44.9663	13.439	-20.4607	20.8574	28.1829
Fonofos	0	31.0173	33.0014	24.0203	16.3953	20.8869	13.3757
securinine	-2.41211	40.4701	34.1494	24.2004	8.66984	21.0155	17.7651
calmidazolium	19.7757	45.4643	39.949	0	0	21.0378	21.4538
Prazosin Hydrochloride	31.7047	39.9403	33.5899	0	0	21.047	19.4539
4-chloro-2-nitroaniline	35.459	55.6654	51.6224	0	-37.3887	21.0716	39.3659
Fendiline	9.98798	40.7443	44.6624	9.97407	0	21.0738	20.2086
Ifna protein, mouse	0	0	0	52.7085	52.7953	21.1008	28.8934
Bepridil	13.5062	42.8825	38.8077	23.7753	-13.0499	21.1844	22.4669
Light	0	54.2573	51.8269	0	0	21.2169	29.0651
Albumins	0	54.3305	51.7644	0	0	21.219	29.0695
Cholecalciferol	0	54.4086	52.0666	0	0	21.295	29.1712
5-(6)-carboxyfluorescein diacetate succinimidyl ester	0	0	0	54.1751	52.3883	21.3127	29.1904
GAA protein, human	-18.6704	40.7697	38.0658	26.9089	19.5701	21.3288	23.9387
Interleukin-17A	-28.301	40.9618	40.5053	30.7073	22.8327	21.3412	28.7512
Monocrotaline	0	54.639	52.1353	0	0	21.3549	29.2548
Fibroblast Growth Factor 2	17.5428	44.409	40.5761	33.0584	-28.5285	21.4115	29.7523
2,4-Dinitrophenol	17.8612	46.5692	42.6955	0	0	21.4252	22.4468
tricarbonylchloro(glycinato)ruthenium(II)	0	54.5862	52.7394	0	0	21.4651	29.3996
Ultraviolet Rays	0	55.9849	51.9202	0	0	21.581	29.586
penciclovir	0	54.3978	53.6743	0	0	21.6144	29.5979
Gentian Violet	0	54.7253	53.4776	0	0	21.6406	29.6359
Dinoprost	0	56.0937	52.2666	0	0	21.6721	29.7065
Clioquinol	0	56.8544	51.5443	0	0	21.6798	29.7455
2,2-bis(4-hydroxyphenyl)-1,1,1-trichloroethane	0	0	0	56.6617	52.3115	21.7946	29.8831
Influenza A (H1N1) 2009 Monovalent Vaccine	0	57.5861	51.6496	0	0	21.8471	29.989
Adenovirus E1A Proteins	0	0	0	54.8776	54.4554	21.8666	29.9425
alexidine	19.9563	46.703	43.035	0	0	21.9389	22.4993
Protamines	0	56.0453	53.8078	0	0	21.9706	30.0949
epoxomicin	24.2642	42.6141	43.1041	0	0	21.9965	21.4677
IL12A protein, human	9.73491	28.3637	20.0977	25.6197	26.5669	22.0766	7.55772
IL12B protein, human	9.73491	28.3637	20.0977	25.6197	26.5669	22.0766	7.55772
Gold nanoparticle-oligonucleotide complexes	0	58.2614	52.7815	0	0	22.2086	30.472
beta-Glucans	0	57.5176	53.8907	0	0	22.2817	30.5374
Clofibric Acid	-22.162	39.8407	37.7608	27.6228	28.7809	22.3686	25.4651
Amyloid beta-Peptides	0	55.2945	56.7254	0	0	22.404	30.6821
Azinphosmethyl	0	43.7334	39.5647	24.204	4.62613	22.4257	19.8158
rocaglamide	0	58.6354	53.876	0	0	22.5023	30.8584
Antibodies, Neutralizing	0	0	0	58.561	54.5312	22.6184	31.0043
oxalylglycine	25.8004	45.6521	41.7205	0	0	22.6346	21.9588
glycoprotein peptide 33-41, Lymphocytic choriomeningitis virus	0	58.0473	55.1581	0	0	22.6411	31.0194
degrasyn	19.5968	48.5663	45.1332	0	0	22.6593	23.5187
Bmp2 protein, mouse	36.9357	34.9475	-14.6416	27.7993	28.4623	22.7006	21.2501
TNF-Related Apoptosis-Inducing Ligand	21.0881	37.9254	30.086	20.1677	4.77479	22.8084	12.416
benoxaprofen	17.3044	44.9427	46.8277	32.3427	-27.1789	22.8477	30.3594
MSLN protein, human	0	58.7613	55.7793	0	0	22.9081	31.386
Tetraethylammonium	19.2714	43.4613	40.7047	23.5893	-11.9271	23.0199	22.1714
Malathion	-19.2468	44.733	40.4969	31.3262	17.794	23.0207	25.7861
Lithium Carbonate	22.4655	50.3651	42.2787	0	0	23.0219	23.3388
Mianserin	16.8483	46.9146	42.3199	25.0122	-15.5927	23.1005	24.8817
cycloadiphenine	15.0954	41.8503	37.2233	21.4175	0	23.1173	16.9673
Palmitic Acid	0	41.7748	41.3642	32.5865	0	23.1451	21.4449
Bromcresol Green	0	62.0915	53.6579	0	0	23.1499	31.8392
Taxol	0	24.2325	38.3306	29.4292	23.9149	23.1814	14.2087
Synephrine	0	48.5835	40.7519	21.4582	5.32103	23.2229	21.2916
Gardasil	0	60.011	56.2034	0	0	23.2429	31.8551
Buthionine Sulfoximine	0	44.8238	41.6841	14.9325	14.8171	23.2515	19.275
Fenoterol	8.99475	35.1377	32.7829	27.768	11.5745	23.2515	12.1669
Methomyl	0	41.4764	36.9407	25.1572	12.7089	23.2566	17.1388
N-Methylaspartate	0.287703	28.2518	29.0441	35.0349	24.0591	23.3355	13.4662
beta-hydroxypropylcyclodextrin	0	60.9822	55.9091	0	0	23.3783	32.0622
N'-((1E)-(4-(diethylamino)phenyl)methylene)-4-hydroxybenzohydrazide	15.9225	15.5545	34.7679	28.597	22.3627	23.4409	8.28812
BCG Vaccine	0	62.0767	55.1761	0	0	23.4506	32.2035
ciprofibrate	0	36.8038	37.2182	29.6564	13.6932	23.4743	16.2134
Histamine	0	46.6356	43.2823	27.611	0	23.5058	22.6274
Aspirin	-20.1878	40.3717	34.1547	34.062	29.7565	23.6314	24.7862
Disulfiram	0	42.5936	0	41.7325	34.2224	23.7097	21.8874
CAMP protein, human	0	61.6	56.954	0	0	23.7108	32.5089
corchoroside A	26.7766	50.28	42.0496	0	0	23.8212	23.3237
1-(5-(2-thenyloxy)-1H-indol-3-yl)propan-2-amine	15.4742	33.4022	31.0085	25.0019	14.5732	23.892	8.66055
Bmp4 protein, mouse	8.66103	33.6628	34.5818	24.4419	18.3159	23.9327	10.8755
Lipoproteins, HDL	41.7092	63.8636	59.1529	-45.0109	0	23.943	46.0351
ICRF 193	17.1955	0	37.2806	35.8842	29.4387	23.9598	15.5682
NOC 18	0	42.684	38.5317	27.7102	11.5708	24.0993	18.0587
benzenesulfonic acid	0	62.9387	57.7806	0	0	24.1439	33.1106
benazepril	30.3266	50.4571	40.0663	0	0	24.17	23.184
Versicans	0	0	0	61.9844	58.8695	24.1708	33.1155
Pimozide	22.7884	42.7783	38.4519	16.8683	0	24.1774	17.2457
fragment C, human serum albumin	0	0	44.6241	40.4694	35.9223	24.2032	22.3077
Fluzone	0	61.4091	60.1056	0	0	24.3029	33.2813
Potassium Chloride	22.1595	47.1217	40.7431	32.6468	-21.12	24.3102	27.0575
Interleukin-17	12.1598	55.0024	50.0547	41.426	-36.9755	24.3335	38.0832
Parathyroid Hormone Peptide (1-34)	24.0164	49.372	48.3608	19.2603	-18.6013	24.4817	27.719
Diseased blood extracts	0	63.2287	59.453	0	0	24.5363	33.6243
Nafenopin	-25.0826	34.6701	39.7009	38.4758	35.1749	24.5878	27.8486
Pizotyline	18.4465	49.1271	40.834	19.3593	-4.70203	24.613	21.1486
cephaelin	20.1886	55.8546	47.1812	0	0	24.6449	26.0602
Asparaginase	22.0628	48.8053	43.6797	35.797	-26.9318	24.6826	30.5665
Topotecan	23.099	52.1101	48.2303	0	0	24.6879	25.1383
daidzein	0	0	0	62.4199	61.1905	24.7221	33.8549
6-bromoindirubin-3'-oxime	-37.4915	49.1501	50.3704	33.9738	27.6376	24.7281	36.122
NMS-873	36.2843	45.8148	41.7443	0	0	24.7687	22.862
N-acetylsphingosine	28.0317	45.2137	50.8498	0	0	24.819	24.1652
Aristolochic Acids	0	38.7475	38.4732	34.0509	12.8925	24.8328	17.4921
chaetocin	0	45.4209	45.4805	33.4872	0	24.8777	23.2294
Cimetidine	17.4322	35.7166	32.6432	25.5939	13.1971	24.9166	9.61981
1-azakenpaullone	0	42.6725	45.6763	36.9207	0	25.0539	23.0863
6-formylindolo(3,2-b)carbazole	16.3029	33.7298	28.26	22.9576	24.0257	25.0552	6.47265
marimastat	25.9152	51.5357	48.2454	0	0	25.1393	24.9762
Podophyllotoxin	0	47.7386	39.4286	25.3236	13.5193	25.202	19.248
Interferons	0	46.2993	46.0213	33.7851	0	25.2212	23.5717
8-aminohexylamino cAMP	26.1591	54.0203	46.057	0	0	25.2473	25.1824
astaxanthine	0	41.9318	32.1294	29.067	23.116	25.2488	15.6708
Shiga Toxin 2	23.4027	52.5173	50.5234	0	0	25.2887	25.7914
enterotoxin I, staphylococcal	0	65.9919	61.0631	0	0	25.411	34.8391
Chlorpromazine Hydrochloride	-27.5387	45.5286	45.8772	36.5335	26.8104	25.4422	30.6305
nonylphenol	0	0	0	64.6841	62.6352	25.4638	34.8753
GW 610742	0	29.2496	34.053	36.6643	27.4148	25.4763	14.712
deferiprone	21.7135	53.162	48.329	24.1338	-19.8729	25.4931	28.9882
Emetine	18.6078	57.7127	51.304	0	0	25.5249	27.6202
interferon beta 1a	0	64.7789	63.0769	0	0	25.5712	35.0199
vanoxerine	16.3457	49.2098	41.9953	20.3549	0	25.5812	19.9671
Kainate	28.2674	49.4627	40.9799	33.4407	-24.0131	25.6275	28.8791
Hepatocyte Growth Factor	-20.5609	43.6157	38.5859	36.8658	29.6467	25.6306	26.3027
Tubocurarine	3.16454	40.5706	34.724	29.988	19.9017	25.6698	14.6835
benzyloxycarbonylvalyl-alanyl-aspartyl fluoromethyl ketone	19.5358	57.7976	51.1927	0	0	25.7052	27.5641
Chlorprothixene	24.4386	46.7264	42.2858	16.0525	0	25.9007	19.1843
Melphalan	-18.2103	46.2876	42.7758	33.2051	25.6373	25.9391	25.9788
Leishmaniasis Vaccines	0	66.6462	63.1178	0	0	25.9528	35.5592
Trichodermin	29.6744	54.5495	45.7552	0	0	25.9958	25.3517
Bezafibrate	-27.5475	45.6955	43.6949	36.6645	31.9839	26.0983	30.4871
tetrafluoroethylene	0	34.2658	40.7947	33.2689	22.312	26.1283	16.0434
((1S,2S,4R)-4-(4-((1S)-2,3-dihydro-1H-inden-1-ylamino)-7H-pyrrolo(2,3-d)pyrimidin-7-yl)-2-hydroxycyclopentyl)methyl sulphamate	20.228	42.1938	38.8526	29.6439	0	26.1837	16.9548
2,2'-(hydroxynitrosohydrazono)bis-ethanamine	20.3515	45.6885	39.0219	26.5855	-0.39618	26.2503	17.9297
Methyl Methanesulfonate	-19.1009	44.1037	44.4946	33.1682	28.9334	26.3198	26.2838
Mibefradil	-9.12075	46.081	45.3747	32.2957	17.0034	26.3268	23.0875
Pneumovax	23.9246	49.979	44.4117	25.6634	-11.7745	26.4408	24.2092
IL4 protein, human	-26.2362	39.0727	32.8872	46.2275	40.5318	26.4966	29.8582
Lactoferrin	20.2008	39.8357	40.5169	24.7339	7.42044	26.5415	13.9744
Histidinol	41.2125	48.8998	42.6409	0	0	26.5506	24.4091
Tdgf1 protein, mouse	0	42.3424	40.1547	30.1786	20.4546	26.6261	17.2459
IL1A protein, human	15.5698	47.4522	44.221	22.8027	3.36214	26.6816	18.8505
Triptorelin Pamoate	0	48.8658	46.7633	27.4131	10.4263	26.6937	21.6338
compactin	33.427	51.1973	47.4237	27.3754	-25.76	26.7327	30.9328
Heregulin	0	47.9011	45.4997	29.4525	11.1562	26.8019	21.0056
Azaguanine	28.3898	57.1906	46.5014	24.6475	-22.3713	26.8716	30.5642
Fluconazole	-22.8427	45.4492	45.481	36.9762	29.3887	26.8905	28.598
Insulin	0	0	52.3983	44.6117	37.5595	26.9139	25.1233
Nimodipine	14.9456	39.7375	38.0336	26.8709	15.059	26.9293	11.9569
Vaccines, Attenuated	0	54.5183	0	44.722	37.6301	27.3741	25.6984
3MC	21.4788	34.3633	31.1656	25.8319	24.2194	27.4118	5.25123
Norepinephrine	-22.4469	47.192	45.4156	37.7991	29.3021	27.4524	28.7782
4-hydroxy-2-nonenal	0	52.5818	50.8638	33.9428	0	27.4777	26.1198
SB 525334	41.6961	50.8339	45.0714	0	0	27.5203	25.334
Lovastatin	24.3682	55.5938	51.5736	35.9991	-29.9192	27.5231	34.4522
MG 262	11.6793	45.5868	45.6919	29.3264	5.40251	27.5374	18.7083
4-methyl-N-(3-(4-methylimidazol-1-yl)-5-(trifluoromethyl)phenyl)-3-((4-pyridin-3-ylpyrimidin-2-yl)amino)benzamide	26.7041	54.3808	51.8267	41.364	-36.2528	27.6045	37.3215
Aminosalicylic Acids	0	0	54.5337	46.0752	37.8037	27.6825	25.9536
benzyl acetate	31.7002	48.1996	42.8105	21.4785	-5.61441	27.7149	21.2904
Reserpine	6.19036	44.6121	43.0915	28.6028	16.1196	27.7233	16.7369
Felodipine	15.4254	49.7052	48.7141	25.2207	0	27.8131	21.505
alpha-galactosylceramide	24.3379	44.8826	36.2042	22.0379	11.874	27.8673	12.8574
estradiol-17 beta-benzoate	28.4917	36.564	35.6039	23.8175	14.8832	27.8721	8.95634
Roflumilast	32.1023	54.4115	53.044	0	0	27.9116	26.9702
Octanoic Acids	33.1447	54.2583	52.2993	0	0	27.9405	26.8067
R-5020	0	45.8424	44.8759	31.0717	17.9874	27.9555	19.3444
Aminosalicylic Acid	0	0	55.3326	46.4149	38.1376	27.977	26.2533
Lymphotoxin-beta	25.6429	63.1651	59.4471	23.7195	-31.9684	28.0012	38.2282
Chloroform	0	0	51.9122	48.5702	39.8851	28.0735	26.0008
thymic stromal lymphopoietin	36.4375	51.1503	46.3305	33.7233	-26.0354	28.3212	31.2058
Vanadates	3.7443	43.4789	42.0671	30.4707	21.9584	28.3439	16.3389
Dinitrofluorobenzene	32.0591	56.3358	53.3251	0	0	28.344	27.5144
Vincristine	25.9389	57.1063	52.1165	41.5431	-34.703	28.4004	37.2401
Plicamycin	21.0121	50.497	44.9596	0	25.7658	28.4469	20.1901
Benzethonium	29.8904	56.5118	55.9194	0	0	28.4643	28.1199
2-amino-4-nitrophenol	0	0	52.3034	49.433	41.7409	28.6955	26.4784
Neostigmine	28.0853	32.8354	28.3638	28.1956	26.4431	28.7847	2.39294
Albendazole	9.36141	46.3079	40.3625	26.1899	21.7074	28.7858	14.7918
Tuberculin	30.0595	60.9523	53.018	0	0	28.806	28.6389
anti-IgG	34.2596	56.2944	53.6687	0	0	28.8446	27.6725
Coffee	0	47.2835	40.6735	34.0734	22.2152	28.8491	18.5958
meloxicam	-32.4146	54.871	51.8982	38.8872	31.012	28.8508	35.5917
Cisplatin	0	55.4641	52.3779	0	37.4376	29.0559	27.3864
4-O-methyl-12-O-tetradecanoylphorbol 13-acetate	30.6312	59.9178	54.9404	0	0	29.0979	28.7812
Pilocarpine	9.22274	38.7699	38.0544	34.3505	25.2373	29.127	12.362
alpha-naphthyl isocyanate	34.3408	58.5058	52.7913	0	0	29.1276	28.0493
Diphenhydramine	-10.1302	44.1272	43.7421	36.9276	31.0245	29.1383	22.6063
barium chloride	32.1584	57.864	55.6886	0	0	29.1422	28.4486
Mephentermine	20.7546	51.7016	47.0182	25.8841	0.956071	29.2629	20.6387
DNA	0	74.1719	72.1823	0	0	29.2708	40.0869
2,3-pentanedione	0	0	52.9222	50.7416	43.0021	29.3332	27.03
Citric Acid	25.9498	31.4849	37.3908	28.4945	23.6435	29.3927	5.33993
Pregnenolone Carbonitrile	5.98417	39.7668	38.9368	36.7123	26.0245	29.4849	14.2438
Deoxycytidine	20.5514	51.1179	41.7944	34.052	0	29.5031	19.9345
lacidipine	6.9147	34.8842	41.3956	35.8135	28.5845	29.5185	13.4284
Stavudine	-24.8436	47.4685	48.5708	41.3386	35.5022	29.6073	30.8865
Lipopeptides	35.6869	60.1294	52.2571	0	0	29.6147	28.4375
Dicarbethoxydihydrocollidine	0	0	52.1119	52.5278	43.4821	29.6243	27.2832
Cholesterol	35.9315	58.9347	53.5203	0	0	29.6773	28.3949
dibenzanthracenes	28.9732	0	0	61.1234	58.8528	29.7899	30.0083
Omeprazole	-19.2724	46.3317	43.9687	41.1519	36.947	29.8254	27.6681
Neupogen	-52.6377	60.5777	57.9295	47.4094	35.8844	29.8327	47.1212
OVA-8	-37.4088	0	52.3778	68.0025	66.3547	29.8652	46.665
beta-1,3-glucan	40.0544	58.428	51.5236	0	0	30.0012	28.1625
Tgfb1 protein, rat	22.8326	47.4009	40.841	27.5103	11.5534	30.0276	14.3018
Pyocyanine	36.8073	57.1418	56.4604	0	0	30.0819	28.6493
Sulindac	28.9374	58.465	55.1636	40.8235	-32.4298	30.1919	36.9426
LILRA3 protein, human	39.6148	58.1018	53.2867	0	0	30.2007	28.3911
Interleukin-15	-29.0344	44.2804	44.2755	48.4323	44.2977	30.4503	33.3014
glargine	-16.9694	53.25	47.2754	40.0764	28.7051	30.4675	28.0502
ONO-AE1-329	37.928	60.2681	54.4626	0	0	30.5318	29.0518
lornoxicam	37.4042	58.8745	56.8164	0	0	30.619	29.1794
CD40 Ligand	-29.2958	48.9062	47.2378	46.4987	39.9143	30.6522	33.6858
Carmustine	-17.5455	49.772	48.8895	41.1305	31.3325	30.7158	27.9795
Nitrendipine	16.006	45.3453	40.9022	32.4079	19.1253	30.7574	12.9553
Phenobarbital Sodium	-6.53215	39.4223	36.0991	46.4102	38.4006	30.76	21.1988
Insulin-Like Growth Factor I	-15.0869	47.1035	43.767	43.0276	35.1509	30.7924	26.0192
Cyclosporine	31.2404	58.0539	58.2729	50.0979	-43.3448	30.864	42.9173
Granulocyte-Macrophage Colony-Stimulating Factor	-41.9851	62.9445	58.8487	42.5561	32.0047	30.8738	42.5949
Prenylamine	33.443	58.468	55.153	32.8209	-24.915	30.994	33.4426
emamectin benzoate	27.9591	37.3926	43.5387	29.0229	18.0189	31.1864	9.74134
Depo-Provera	30.4194	39.3099	47.5375	28.4452	10.5308	31.2486	13.8572
Interleukin-18	-20.5822	52.0462	51.8342	40.5439	32.5306	31.2745	30.128
Clotrimazole	-23.3275	48.9076	48.6084	43.6327	38.7559	31.3154	30.828
AGT protein, human	24.772	38.7204	41.2107	31.0974	20.8544	31.331	8.73281
Cyclophosphamide	-18.5134	46.6268	45.0264	44.9703	39.5744	31.5369	28.1059
n-butoxyethanol	-43.3735	57.8246	53.9473	48.0389	41.5827	31.604	42.3617
Acetylcysteine	28.4031	0	50.0447	42.8423	36.8421	31.6264	19.3833
Thioctic Acid	9.51559	46.5852	44.9073	33.3664	24.2855	31.732	15.3777
Suloctidil	32.9992	64.6566	61.0244	0	0	31.736	31.4544
Famotidine	26.0179	51.3883	43.4603	25.5019	12.4077	31.7552	15.5629
Zidovudine	14.6032	44.8887	43.4002	29.6432	26.3218	31.7714	12.6122
Amphetamine	23.8645	46.3351	43.5732	29.7707	15.626	31.8339	13.0246
IL-27 protein, mouse	39.0855	60.4035	59.7729	0	0	31.8524	30.3158
9-cis-retinal	21.0149	46.3907	44.7409	27.1851	20.0725	31.8808	12.8011
Calgranulin A	35.8316	65.0603	58.786	0	0	31.9356	31.1172
Triolein	0	54.8313	48.9781	34.7959	21.644	32.0499	22.0713
19 kDa antigen, Mycobacterium	42.8572	62.6573	54.886	0	0	32.0801	30.1226
cerivastatin	31.8939	62.3439	58.1261	47.1967	-39.1468	32.0828	41.5214
Dental Implants	40.7203	60.6779	59.7975	0	0	32.2392	30.4913
Miconazole	-27.2497	54.0015	53.3157	45.129	37.0575	32.4508	34.0803
alpha-Amino-3-hydroxy-5-methyl-4-isoxazolepropionic Acid	24.8033	48.0139	40.2415	29.3925	20.1736	32.525	11.4176
Gene Products, pol	17.9434	48.2146	44.5145	31.4711	20.5083	32.5304	13.6752
Asbestos, Crocidolite	42.335	62.733	57.8839	0	0	32.5904	30.6903
Phenobarbital	-26.5011	52.11	49.4237	47.4833	40.8748	32.6781	33.3413
HGF protein, human	18.5701	44.5123	40.951	34.9186	25.2265	32.8357	10.8161
fibroblast growth factor 21	-28.4101	55.1747	54.1939	45.222	38.5642	32.949	34.9729
desloratadine	28.9669	41.768	45.1007	22.441	26.5304	32.9614	9.91098
Vecuronium Bromide	0	45.7804	46.3872	39.9603	32.8251	32.9906	19.2356
Phenylephrine	11.0505	48.5234	38.7366	38.3567	28.4201	33.0175	14.1892
Pyrogallol	-7.89883	44.7138	40.8033	45.8332	41.7978	33.0499	22.9831
Terbutaline	20.2391	50.3282	44.2957	32.7278	18.0316	33.1245	14.2719
Luteolin	-26.5496	55.5108	54.8011	44.1522	37.8623	33.1554	34.1909
BRL 37344	26.7688	42.8186	44.1545	30.4117	21.8219	33.1951	9.88831
Fibroblast Growth Factor 8	29.9973	51.416	49.3149	27.2535	8.73566	33.3435	17.5751
ipilimumab	0	43.6256	38.779	44.4777	40.636	33.5037	18.8685
interleukin-1beta (163-171)	0	0	53.0541	58.4074	56.3258	33.5575	30.693
SU 5416	0	44.9969	48.3623	41.2648	33.5421	33.6332	19.5929
Vasopressin (USP)	0	48.4292	47.4737	41.2666	31.2161	33.6771	20.0361
Stem Cell Factor	-46.7609	62.478	60.65	51.4215	40.6889	33.6955	45.8021
Allergens	0	0	51.3771	60.5986	56.7658	33.7483	30.9815
Cytochromes c	-15.9223	35.773	39.1177	54.8977	54.942	33.7616	29.14
Labetalol	18.868	41.093	42.7339	36.222	30.3396	33.8513	9.66686
benfluorex	17.398	54.3908	51.1412	34.9167	11.5927	33.8879	19.2879
ActHIB	35.7162	69.304	64.4282	0	0	33.8897	33.493
TCPOBOP	-7.7828	37.219	40.4934	52.3324	47.3516	33.9227	24.045
Prednisone	0	63.6003	59.8973	46.868	0	34.0731	31.7191
IL17F protein, human	30.9122	46.8734	44.5771	33.9215	14.2884	34.1145	12.9963
Antibodies	0	64.8057	62.4586	44.7967	0	34.4122	32.352
Cell Extracts	0	65.1144	61.5272	45.7057	0	34.4695	32.3024
Folfox protocol	18.0985	47.2725	46.5114	34.0981	26.4375	34.4836	12.6648
IL3 protein, human	10.0611	52.7524	51.5906	35.278	23.5219	34.6408	18.327
GQ-ODN T40214	0	63.3253	63.706	46.5099	0	34.7082	32.4361
Lipids	38.1846	64.2412	61.2335	48.001	-37.9536	34.7414	41.9652
Deferoxamine	32.9398	43.7556	41.3062	33.6717	22.1884	34.7723	8.4604
HAMLET complex, human	44.7848	67.7038	61.6059	0	0	34.8189	32.8747
venlafaxine	28.0346	47.3309	46.9	32.2489	20.116	34.9261	11.9504
bamipine	32.7987	61.4345	54.0754	26.594	0	34.9805	24.3062
Dichlorvos	16.8357	43.5031	38.1972	39.8836	36.8785	35.0596	10.486
cylindrospermopsin	16.5178	52.5766	49.9539	34.6209	21.8135	35.0965	16.1874
bisphenol A	-27.2734	44.7566	46.5134	57.8123	53.7776	35.1173	35.2798
Antigen-Antibody Complex	39.9756	70.4041	66.2392	0	0	35.3238	34.2913
Carbon Radioisotopes	39.8282	68.0392	65.5384	47.9188	-44.3633	35.3923	46.1307
Serine	15.129	26.2569	38.8513	50.2456	46.9795	35.4925	14.6702
SB 203580	19.9225	46.7704	45.9216	36.094	28.7723	35.4961	11.4445
apple polyphenol extract	39.7758	48.9786	44.0019	29.3845	15.4122	35.5106	13.3525
Interleukin 1 Receptor Antagonist Protein	25.8579	54.4022	50.6789	31.031	15.8278	35.5595	16.4895
Snca protein, rat	38.9156	66.953	64.9897	38.905	-31.6906	35.6146	39.9897
Dextran Sulfate	-49.9608	67.2561	64.6672	54.4079	42.0919	35.6925	48.8966
Polyamines	27.8739	50.6324	50.107	31.2465	19.0541	35.7828	14.0417
Gamma Rays	38.1571	65.5446	63.4166	50.3771	-38.5691	35.7853	43.0007
Interleukin-2	-34.8684	55.5962	53.2764	54.514	50.4902	35.8017	39.5517
Equol	3.39614	45.0051	44.0057	45.9505	40.8182	35.8351	18.2365
Nerve Growth Factor	20.0904	53.0147	48.6113	31.2868	26.3821	35.8771	14.2855
Netilmicin	25.7392	50.4352	41.986	35.812	25.6563	35.9258	10.6828
Nystatin	18.6106	50.9235	52.1902	38.2454	20.2603	36.046	16.1245
anagrelide hydrochloride	0	55.0679	54.0278	39.4225	31.7675	36.0571	22.4399
Interferon alpha-1	2.24358	60.8989	57.615	36.5899	24.1798	36.3055	24.3221
DLL4 protein, human	0	66.3027	65.7506	49.7371	0	36.3581	33.8505
direct black 3	40.9399	0	51.5512	48.4041	40.9826	36.3756	20.858
Rebif	0	67.051	66.4496	48.4707	0	36.3943	34.0517
ferumoxides	-47.4002	65.3473	63.7364	54.5374	45.7902	36.4022	47.4996
benzyloxycarbonylleucyl-leucyl-leucine aldehyde	30.3576	59.1024	55.2485	37.4788	0	36.4375	23.6288
anastrozole	0	43.783	47.1463	47.7679	43.5085	36.4411	20.4616
RNA, Small Interfering	3.86675	54.2786	52.2334	41.8357	30.3878	36.5204	20.5814
Tetrahydrocannabinol	42.8885	72.4852	67.5815	0	0	36.591	35.2359
ZM 447439	40.9237	55.2515	51.8281	35.4529	0	36.6912	22.0187
Ritonavir	0	47.3086	47.037	46.7258	43.0698	36.8282	20.6597
IL22 protein, human	30.7822	51.5315	49.7084	31.7203	21.0812	36.9648	13.1587
FluLaval	14.165	45.7258	46.7507	44.2485	34.4415	37.0663	13.7087
N-nitrosomorpholine	31.3721	54.8631	53.9525	45.5279	0	37.1431	22.8023
indeno(1,2,3-cd)pyrene	35.3325	0	55.0036	49.3675	46.0398	37.1487	21.9686
Interleukin-17D	0	71.2522	67.7833	47.0932	0	37.2257	35.2152
poly ICLC	0	70.0059	67.3888	48.8082	0	37.2406	34.9643
Nitric Oxide	12.427	55.2693	50.4813	38.2694	30.2351	37.3364	17.0745
Interleukin-12	-10.2003	53.8239	53.3259	48.6488	41.2471	37.3691	27.067
Ribavirin	6.06179	58.5392	56.9036	38.5735	26.8484	37.3853	21.9206
Interleukin-7	-28.3488	46.221	48.1071	61.9956	59.0405	37.4031	37.3785
Vitamin E	24.352	43.7144	42.9258	39.3787	36.7631	37.4268	7.82581
Salicylates	0	49.1338	51.188	46.0424	40.96	37.4648	21.2949
Interleukin-5	-45.5587	61.6419	60.2293	60.4602	50.5881	37.4721	46.6279
serum albumin, bovine (152-168)	40.5429	54.4476	55.112	0	37.3091	37.4823	22.4329
interleukin-21	-34.757	58.3613	57.8473	55.1583	51.0255	37.5271	40.5125
halofuginone	32.2026	62.4142	57.7886	35.6289	0	37.6069	24.85
flavanone	25.7465	57.4526	51.3242	36.3508	18.2539	37.8256	16.5723
ferulic acid	22.9421	44.1183	45.6258	40.6174	36.0574	37.8722	9.12235
FGF10 protein, human	-9.11323	59.0573	56.2453	45.1012	39.4396	38.146	27.6059
toxB protein, Clostridium difficile	33.7241	55.6628	51.0691	32.0664	19.4271	38.3899	14.8363
Epidermal Growth Factor	0	56.6712	52.5235	45.2898	37.5523	38.4073	22.6719
beta-Naphthoflavone	24.9495	46.6752	44.7754	41.162	34.9419	38.5008	8.7974
furan	0	55.3202	52.317	46.9192	37.9904	38.5093	22.5123
Pegasys	0	72.8214	69.2011	51.0946	0	38.6234	36.2062
Phytol	0	52.1667	52.8448	52.0415	36.6433	38.7393	22.701
Tetracycline	26.5854	53.2449	45.0131	37.4829	32.0579	38.8768	10.5311
Genistein	0	43.0831	45.25	55.0255	51.2346	38.9186	22.2666
pyridaben	37.5757	54.3491	53.4227	49.382	0	38.9459	22.7728
Vitamin K 3	22.5024	48.923	41.6186	42.7109	39.0197	38.9549	9.89006
platelet-derived growth factor BB	0	54.0886	50.8413	46.8257	43.5521	39.0615	22.197
Deoxycholic Acid	0	57.4752	53.5625	47.3486	38.7468	39.4266	23.1476
Antigens, Viral, Tumor	0	0	52.0995	73.4351	71.8659	39.4801	37.0081
Bismuth	44.1684	48.0472	39.6678	34.5386	31.0775	39.4999	6.89984
Ethylnitrosourea	29.7652	41.8889	44.1206	43.9182	37.8198	39.5025	6.00344
Menomune	0	77.1252	71.5914	49.6132	0	39.666	37.6436
SC 435	15.9742	55.1694	54.8984	40.5026	31.8896	39.6868	16.5443
fluoxastrobin	26.1924	46.3824	48.2688	45.0466	32.8196	39.742	9.70116
2,4-diaminotoluene	0	56.0097	51.5548	50.2328	42.3011	40.0197	22.9119
Etodolac	26.0949	52.9446	52.3327	38.6301	30.2966	40.0598	12.3392
1-Naphthylisothiocyanate	0	55.7597	53.7555	48.9576	42.1255	40.1197	23.034
Ethionine	13.9026	59.2182	54.5887	38.5606	34.6939	40.1928	17.9811
Complement C1q	31.6535	61.6534	62.2769	45.6277	0	40.2423	25.8175
hexestrol bis(diethylaminoethyl ether)	32.7934	52.8484	52.2634	34.9501	28.4978	40.2706	11.4547
Trypsin	28.9316	41.9245	54.8479	37.0597	38.7856	40.3099	9.43813
Ibuprofen	23.1784	54.3355	50.6784	38.5915	35.0742	40.3716	12.5305
Carbon Black	-42.2169	63.8049	66.756	59.4378	54.2132	40.399	46.4252
TWS 119	-37.8638	55.9773	58.3156	64.7394	61.7479	40.5833	43.9796
Platelet-Derived Growth Factor	28.5366	52.5211	51.9332	39.3794	30.5622	40.5865	11.3834
hen egg lysozyme	43.1484	29.479	42.8996	41.676	45.759	40.5924	6.3881
Flagellin	41.9222	59.3621	56.3136	46.2394	0	40.7675	23.8784
P79 protein, human	-70.2383	51.9004	58.4111	84.3822	79.7124	40.8336	63.5933
5'PPP-RNA	-30.141	74.751	71.524	50.5904	38.252	40.9953	42.5188
CCL2 protein, human	25.1366	56.7987	55.9095	40.8496	26.3023	40.9993	15.3263
PKIA protein, human	23.1903	60.6111	56.1978	39.6115	26.049	41.1319	17.0156
Concanavalin A	20.5523	64.5053	58.4828	38.5702	24.2927	41.2807	19.7541
Betaferon	0	64.2771	62.4694	48.1047	32.8611	41.5425	26.4528
Ouabain	23.9053	55.2886	51.9142	44.9029	32.0717	41.6166	13.3094
IL28B protein, human	0	62.3499	59.1182	48.8301	38.1192	41.6835	25.1613
Allopurinol	25.8296	49.6548	49.9021	47.4974	36.6327	41.9033	10.506
Bacitracin	0	56.9265	56.0121	53.6074	42.9922	41.9076	24.077
Deoxyglucose	29.5082	51.7098	47.7949	43.2113	38.2436	42.0936	8.65214
interleukin-22	0	58.7937	54.161	51.3894	46.4235	42.1535	23.9871
Isoproterenol	23.0843	50.981	50.321	47.2944	39.256	42.1873	11.6521
Colchicine	21.5954	55.5201	52.013	44.917	37.8329	42.3757	13.4589
Trehalose-6,6'-Dimycolate	37.4159	66.692	63.1856	44.7268	0	42.4041	26.6934
IgG1	34.6947	67.8007	64.5063	45.0872	0	42.4178	27.3781
TNF protein, human	30.352	61.5064	58.1099	38.3721	24.4996	42.568	16.5342
Fungal Proteins	0	82.1777	76.2768	54.5507	0	42.601	40.2271
Inosine Monophosphate	51.0022	79.8129	74.5794	44.7242	-35.8563	42.8525	46.4695
IFNA2 protein, human	6.78469	62.8914	60.1158	48.4064	36.3015	42.9	22.7718
IFNA1 protein, human	15.1977	63.6945	60.7465	43.7412	31.2901	42.934	20.3336
Paclitaxel	30.5712	52.5301	48.328	44.2594	39.454	43.0285	8.48296
Indomethacin	29.6189	55.4396	54.5352	42.4851	33.2342	43.0626	11.8583
envelope protein, Feline immunodeficiency virus	0	54.1938	53.9984	56.812	51.2881	43.2584	24.261
Inhba protein, mouse	0	57.5007	59.4609	52.6432	47.669	43.4547	24.7184
ampiroxicam	36.6405	56.9037	50.0825	41.9024	32.4978	43.6054	9.91949
Phytohemagglutinins	19.698	60.1667	53.4804	44.1593	40.6791	43.6367	15.429
Diethylnitrosamine	24.3195	54.5632	53.1384	47.1972	39.886	43.8209	12.343
Ethionamide	25.6988	54.049	53.5139	46.3586	40.4003	44.0041	11.6721
IFNA5 protein, human	5.05356	60.1688	56.9358	52.3433	45.6129	44.0229	22.4599
lingzhi	36.2911	70.1088	66.4602	47.3792	0	44.0479	28.2532
Thioglycolates	54.1682	62.0008	57.9911	47.4313	0	44.3183	25.3497
ximelagatran	35.6623	51.3102	54.7692	43.3533	36.9514	44.4093	8.48817
IL28A protein, human	0	55.3891	52.6093	63.2068	52.5395	44.7489	25.3912
Granulocyte Colony-Stimulating Factor	31.9544	59.938	59.1862	46.571	26.1287	44.7557	15.4343
Shh protein, mouse	0	64.8082	62.3476	52.9892	44.639	44.9568	26.3735
Fatty Acids	37.98	69.0838	66.7677	51.1561	0	44.9975	28.1338
Methapyrilene	24.629	53.7234	54.0444	49.1645	43.7715	45.0665	12.1625
Interleukin-6	26.5362	60.8683	57.8079	45.9516	34.2012	45.073	14.7839
tcdA protein, Clostridium difficile	41.6794	69.4992	65.0922	50.3736	0	45.3289	27.696
5'-methylthioadenosine	29.9113	61.635	60.6953	45.309	29.2052	45.3512	15.8089
CPG-ODN	43.4433	66.3722	60.0641	39.2525	18.1488	45.4562	18.9678
Ciliary Neurotrophic Factor	19.6977	61.4408	59.3855	48.6243	39.3208	45.6938	17.0326
Interleukin-1beta	28.2523	65.8181	61.7762	44.6256	30.4134	46.1771	17.3299
Interferon alpha-2	7.54898	72.4136	68.8404	49.2604	33.1687	46.2464	26.7993
Pam2CSK4 lipopeptide	44.5362	67.543	60.9958	39.3069	19.9325	46.4629	18.804
Tenascin	43.9771	69.1884	69.1312	50.0654	0	46.4724	28.3207
TACSTD1 protein, human	-37.2214	56.7906	64.1647	77.7951	71.1432	46.5344	47.4707
Okadaic Acid	36.4521	65.6864	63.2665	44.9117	22.6267	46.5887	18.1839
IgG2A	39.6342	75.7164	71.8269	46.147	0	46.6649	30.432
ACVR2B protein, human	12.1118	48.4839	56.2981	62.1048	54.4275	46.6852	19.9291
Tetrachlorodibenzodioxin	30.433	59.9345	57.0999	47.1275	39.9522	46.9094	12.1801
Galectin 1	27.9774	68.7078	64.54	44.1641	31.5548	47.3888	18.6184
Polynucleotides	39.6401	75.7875	71.3278	50.2744	0	47.406	30.3876
Phosphatidylserines	37.5606	76.1699	72.3106	52.2768	0	47.6636	30.8839
Pam(3)CSK(4) peptide	42.1883	66.5197	61.5167	42.0233	26.1664	47.6829	16.366
parathyroid hormone (1-34)amide, Nle(8), Nle(18), Tyr(34)-	28.3633	58.108	58.1367	51.6739	42.4057	47.7375	12.5994
Vinblastine	21.8038	59.835	58.4297	54.0142	45.9702	48.0106	15.6155
Benzo(a)pyrene	31.8677	56.2852	54.1239	51.2865	46.6551	48.0437	9.73393
grass pollen extract, alum-adsorbed	0	56.5794	52.8731	65.8221	65.3426	48.1234	27.4758
Culture Media, Conditioned	32.918	62.9156	60.1657	47.5508	37.2361	48.1572	13.3593
eribulin mesylate	36.0516	60.0545	55.4775	47.2614	42.3454	48.2381	9.69824
Serum Albumin	36.3023	79.0459	73.2247	52.7233	0	48.2592	31.8706
Antigens, Polyomavirus Transforming	0	55.2081	55.5842	67.1482	63.6643	48.321	27.4999
cyanoginosin LR	41.2105	65.2687	60.6291	43.4211	31.0796	48.3218	14.2351
Carbon Tetrachloride	29.0414	59.4128	60.1545	51.5685	43.2815	48.6917	12.9424
Acetaminophen	29.3945	59.0108	56.2828	53.0666	46.0343	48.7578	11.8604
PDGFD protein, human	27.7833	68.038	64.012	49.3955	35.1523	48.8762	17.5342
Interleukin-1	29.5011	68.8815	62.8044	48.5976	36.5727	49.2715	16.7352
Choline	40.2239	57.6547	54.8955	50.2571	43.7883	49.3639	7.32737
Interleukin-10	31.971	66.6821	62.1745	49.1002	37.7943	49.5444	15.0026
beta-1 Interferon	0	77.9852	73.9196	54.6385	42.0087	49.7104	31.3858
4,4'-diaminodiphenylmethane	35.354	60.0503	58.9408	52.4933	42.7292	49.9135	10.6594
Interleukin-3	31.4727	62.67	61.2767	51.714	43.1758	50.0618	13.0427
DNA, Double-Stranded	0	81.1626	77.2239	53.9284	38.5928	50.1815	33.0062
Angiotensin II	40.315	56.5747	58.7673	51.6752	43.6453	50.1955	8.0139
ubiquinol	46.7359	59.9131	60.1153	47.4603	37.3425	50.3134	9.71357
TO-901317	42.8978	60.3926	59.8363	46.1309	44.4446	50.7404	8.63555
Cardiotoxins	47.1952	53.9739	56.0515	53.7217	44.2784	51.0441	5.03524
Interleukin-1alpha	42.5833	70.4952	66.7794	45.8026	29.7753	51.0872	17.1563
Zymosan	43.0961	65.3077	64.2121	45.8503	37.1943	51.1321	12.8333
RNA Cap Analogs	24.5578	72.1729	69.8215	51.138	39.7227	51.4826	20.1728
methylatropine	40.0747	64.6495	63.0264	51.1686	38.5599	51.4958	12.2868
Ovalbumin	30.9957	59.4717	59.4638	56.3358	51.8566	51.6247	11.946
acidocin CH5, Lactobacillus acidophilus	45.7284	81.6037	77.7899	53.2741	0	51.6792	32.7335
Tetradecanoylphorbol Acetate	40.0035	62.304	58.3464	51.1429	46.7492	51.7092	8.91979
Yellow Fever Vaccine	30.5393	69.2603	66.3582	52.3043	40.4942	51.7913	16.5597
Dimethylnitrosamine	35.7469	62.1527	58.4867	54.5469	49.1583	52.0183	10.2942
flt3 ligand protein	24.8817	66.1928	66.3211	56.0743	46.8383	52.0616	17.213
Thrombopoietin	24.8817	66.1928	66.3211	56.0743	46.8383	52.0616	17.213
Thioacetamide	36.4343	64.2056	62.7134	54.1037	44.2346	52.3383	11.9394
interferon beta-1b	22.4581	72.9471	70.4022	55.4519	41.9329	52.6384	20.9843
sphingosine 1-phosphate	37.0732	71.9815	67.5746	50.9335	35.7596	52.6645	16.7878
Chitosan	32.6516	61.5937	61.6664	59.2305	48.3075	52.6899	12.4837
Tobacco smoke	34.5937	60.7838	61.8909	56.5555	49.9723	52.7592	11.1797
Particulate Matter	29.9938	63.2627	64.8394	58.266	47.8774	52.8479	14.393
Estradiol	31.5738	61.3399	61.0569	57.9625	52.5468	52.896	12.4331
neurotropin 3, mouse	32.8827	61.8248	61.8975	59.4616	48.5386	52.9211	12.4837
U 93631	44.1773	72.6171	67.9621	49.257	31.1205	53.0268	17.1701
CL097 compound	24.9019	78.7585	71.8937	53.1684	37.6647	53.2774	22.6097
argingipain, Porphyromonas gingivalis	48.6398	73.227	67.0906	46.3734	31.2172	53.3096	16.9161
COOH-terminal signal transamidase	22.2716	65.3178	67.3521	60.8562	50.8302	53.3256	18.4922
Glycerol	43.8262	57.7546	57.6424	59.0856	52.4728	54.1563	6.30363
Benzalkonium Compounds	66.6255	79.0493	71.3671	53.9897	0	54.2063	31.6397
TGFB2 protein, human	42.1719	70.983	68.1251	51.1516	39.177	54.3217	14.6216
HI 6	43.1435	67.1182	65.5181	54.2374	41.6287	54.3292	11.9915
bacterial lysate	74.2974	74.3037	70.4463	53.3257	0	54.4746	31.6624
ompP2 protein, Haemophilus influenzae	74.2974	74.3037	70.4463	53.3257	0	54.4746	31.6624
5'-Guanylic Acid	40.6772	75.9519	71.1611	51.0211	34.9092	54.7441	18.1965
lipopolysaccharide, E coli O55-B5	40.1038	65.868	66.0942	56.115	47.1475	55.0657	11.4671
Ozone	34.2316	60.5957	65.0876	63.8767	52.4881	55.2559	12.7395
Phosgene	31.2554	67.3402	70.9327	59.2402	47.9237	55.3385	16.1045
IL1B protein, human	39.9459	73.8982	69.3028	52.1683	41.8101	55.4251	15.5678
Soman	44.6443	68.783	67.0052	55.4254	42.5965	55.6909	12.1756
imiquimod	38.2071	67.2808	67.2719	61.4547	46.2879	56.1005	13.1807
Oligodeoxyribonucleotides	45.5235	69.6374	69.8617	54.7141	42.5375	56.4548	12.9397
Interferon-alpha	31.0392	75.6283	73.1868	58.0383	44.6349	56.5055	18.9456
TNFSF12 protein, human	41.2467	71.2616	67.2	56.0736	47.7068	56.6977	12.6724
R 848	46.7527	71.375	67.4807	52.2032	45.8651	56.7353	11.9178
Silicon Dioxide	44.4143	71.1791	68.8353	54.6922	45.2365	56.8715	12.6802
Gentamicin Sulfate (USP)	41.549	66.5995	64.561	59.5121	52.33	56.9103	10.1996
CPG-oligonucleotide	47.466	73.0799	68.0244	53.176	43.2488	56.999	12.9877
Folic Acid	45.1701	64.8812	64.1825	60.429	50.6456	57.0617	8.74306
curdlan	50.146	79.2572	73.7453	47.24	37.5604	57.5898	17.9874
Enterotoxins	43.1841	68.5427	65.4727	59.6347	51.3059	57.628	10.4078
cumene	44.5425	71.7462	72.2689	57.6243	43.933	58.023	13.8896
Linoleic Acids, Conjugated	37.7387	60.0421	62.9221	69.924	59.9286	58.1111	12.0909
Smoke	32.3556	65.2818	69.3815	66.889	59.7393	58.7294	15.1623
HGF protein, mouse	67.0308	78.5904	69.8843	48.0519	32.3428	59.1801	18.6886
Tumor Necrosis Factor-alpha	44.8705	77.6325	74.3146	56.4366	43.6716	59.3851	15.9854
naphthalene	50.8806	60.8083	69.5022	67.1253	52.658	60.1949	8.34557
lactacystin	55.2835	72.4327	74.073	56.8882	42.5385	60.2432	13.1259
quinoline-val-asp(OMe)-CH2-OPH	31.946	86.2852	86.142	62.3751	35.4168	60.433	26.3172
Poly I-C	44.7541	82.0626	77.7679	55.3561	42.5467	60.4975	18.438
Viral Proteins	43.2491	79.8944	77.2391	60.3777	43.4169	60.8355	17.6438
amyloid beta-protein (1-42)	56.7624	77.2928	74.0027	55.1146	41.3809	60.9107	14.7647
Enbrel	40.3452	71.7262	70.1507	65.556	58.1065	61.1769	12.7904
Polyethyleneimine	54.1026	60.9165	67.4105	67.3104	56.4342	61.2348	6.10465
Interferon-beta	42.5192	82.1045	78.3563	59.3232	44.8528	61.4312	18.3766
2-methylthio-ATP	60.1109	80.4023	76.5998	55.2101	35.681	61.6008	17.9817
Interferon-gamma	43.2147	82.4494	79.5971	57.7868	45.2753	61.6646	18.5582
myelin oligodendrocyte glycoprotein	48.641	75.1917	75.364	61.3656	48.7989	61.8723	13.2822
Oligonucleotides	41.8189	74.8182	74.8555	65.2297	54.3828	62.221	14.1868
Antigens, Neoplasm	45.2355	66.3221	65.5724	73.7496	61.1555	62.407	10.6116
Prnp protein, mouse	42.4014	77.0203	74.5597	68.7272	49.6593	62.4736	15.5232
Dextran Sulfate Sodium	48.8996	74.6357	74.0766	62.5691	54.1236	62.8609	11.5735
beta-cyclodextrin-benzaldehyde	43.0535	69.2161	68.8663	74.2235	59.4835	62.9686	12.3414
Ganciclovir	44.5323	66.8817	74.0859	72.0905	58.7205	63.2622	12.0377
DEC-205 receptor	59.8185	79.8252	77.4882	58.9655	40.2626	63.272	16.0936
Chemokine CCL17	67.0631	62.7802	70.1687	58.5638	58.6458	63.4443	5.13806
Exotoxins	67.0631	62.7802	70.1687	58.5638	58.6458	63.4443	5.13806
Kdo2-lipid A	48.7262	84.8306	80.0148	59.8842	44.3114	63.5534	18.2158
lipopolysaccharide, Helicobacter pylori	56.0311	85.2107	81.3063	56.8549	39.6077	63.8021	19.0968
Carrageenan	62.3257	81.4265	75.3976	60.253	40.7444	64.0295	15.7421
Interleukin-23	46.7982	70.6708	69.9574	70.7489	64.3992	64.5149	10.2503
2,3-bis(palmitoyloxy)-2-propyl-1-palmitoylcysteine	59.2918	75.4255	76.1936	62.7969	49.5368	64.6489	11.2907
Vaccines	60.3848	75.0762	73.8372	62.1254	52.374	64.7595	9.59578
Tissue Extracts	55.219	91.8464	82.1944	58.2525	37.9274	65.0879	21.7397
linezolid	51.0447	69.9016	76.6472	73.2309	56.2446	65.4138	11.1577
SIV Vaccine	42.6013	82.8825	80.9677	67.3325	54.2444	65.6057	17.2898
Bleomycin	45.9913	70.2612	74.9494	76.0776	67.2393	66.9038	12.223
enterotoxin B, staphylococcal	44.21	83.1154	82.4609	71.3983	58.8712	68.0112	16.5714
interleukin-33, mouse	55.5965	74.9829	76.7719	71.0161	64.8222	68.6379	8.61269
Nickel	56.7329	77.1467	80.9843	73.9764	54.6894	68.7059	12.1409
Adjuvants, Immunologic	60.2846	85.1532	84.1473	71.8852	57.0794	71.7099	13.0387
SSGA protein, Metarhizium anisopliae	71.6785	83.2343	81.197	71.6372	51.0718	71.7638	12.7352
Trinitrobenzenesulfonic Acid	61.086	74.4913	76.1549	80.068	67.4053	71.8411	7.56078
shikonin	64.3329	86.4622	85.3141	76.0075	54.8267	73.3887	13.6615
Immunotoxins	60.3509	93.6498	88.9804	70.2122	55.9862	73.8359	16.8489
Pyrogens	67.103	100	90.0338	70.96	44.4474	74.5088	21.5752
MF59 oil emulsion	68.9929	84.8741	86.0547	78.903	56.573	75.0795	12.3546
pristane	58.7947	83.0348	83.8968	80.9273	68.7993	75.0906	10.9529
polidocanol	59.4088	67.4623	70.9256	94.7031	87.2215	75.9443	14.5741
vaccinia-CEA vaccine	91.8616	98.7041	99.9764	94.7456	78.1749	92.6925	8.73016
Butylhydroxybutylnitrosamine	100	92.7316	100	100	100	98.5463	3.25054
total neg =	377	298	327	585	689
total pos =	697	928	916	660	505
total 0 =	632	480	463	461	512
total =	1706	1706	1706	1706	1706

## Sheet: interesting examples by class
Assortment of interesting BSCE Pharmaco Atlas hits by Compound Class, sorted from lowest to highest Average Score within each category. Compounds highlighted in green were in Clinical Trials as derived from https://ghddi-ailab.github.io/Targeting2019-nCoV/clinical
Compound Class	Compound (in Clinical Trial https://ghddi-ailab.github.io/Targeting2019-nCoV/clinical/ as on 3 Nov 2020)	Mechanism	0.5 dpi Score	1 dpi Score	2 dpi Score	4 dpi Score	7 dpi Score	Average Score	Std Dev
Biologic - Immune Factor Antagonist
	anti-Interleukin-23 Subunit p19	IL-23 antagonist	-46.1421	-80.8497	-84.2311	-81.3859	-77.4819	-74.0181	15.7665
	anti-Interleukin-12 Subunit p40	IL-12 antagonist	-37.9812	-75.0322	-75.4611	-72.7532	-57.8709	-63.8197	16.156
	Brodalumab	IL17RA antagonist	-32.4362	-59.6707	-59.7795	-63.9436	-56.7692	-54.5198	12.607
	LY2439821	IL17 antagonist (aka Ixekizumab)	-36.5916	-57.5857	-59.4919	-54.9584	-45.7024	-50.866	9.57507
	etanercept	TNFalpha antagonist	-32.7656	-60.2202	-59.3274	-54.5206	-46.3274	-50.6323	11.4062
	adalimumab	TNFalpha antagonist	-30.9312	-61.2209	-59.3098	-51.6528	-42.9697	-49.2169	12.5029
	ustekinumab	IL-12 and IL-23 antagonist	0	-65.7924	-63.9366	-57.599	-48.4878	-47.1632	27.2187
	infliximab	TNFalpha antagonist	-33.8148	-60.3036	-58.9477	-45.7728	0	-39.7678	24.7111
	Anakinra	Interleukin-1 receptor antagonist	-28.2646	-52.1356	-47.3951	-32.576	-18.922	-35.8587	13.7234
	ipilimumab	CTLA4 antagonist (Keytruda)	0	43.6256	38.779	44.4777	40.636	33.5037	18.8685
Biologic - Kinase Antagonist
	Herceptin	ERBB2::HER2 antagonist (aka Trastuzumab)	-7.3398	-42.2007	-45.2715	-59.127	-56.2537	-42.0385	20.6674
	pertuzumab	ERBB2::HER2 antagonist	-21.6644	-36.2193	-33.5506	-21.1473	-12.3123	-24.9788	9.82253
	nimotuzumab	EGFR antagonist	0	0	-34.7542	-36.5937	-32.6941	-20.8084	19.0454
Immunological Factor
	Macrophage Colony-Stimulating Factor		-32.9659	-61.8091	-58.4427	-47.8755	43.2614	-31.5663	43.3131
	Il23a protein, mouse		-12.527	-37.6416	-33.3616	-3.7605	-13.9487	-20.2479	14.5399
	Chemokine CCL2		-32.2621	-53.9545	-47.305	28.9404	33.2424	-14.2677	42.1736
	Chemokine CXCL1		-28.1298	-59.0136	-51.0075	31.0827	37.9798	-13.8177	45.6334
	IL2 protein, human		-36.9973	-52.8259	-45.8224	62.8385	62.8472	-1.99198	59.451
	Interleukin-17E		-4.2602	22.1596	26.5607	2.77893	-14.0171	6.64437	17.307
	CXCL12 protein, human		-19.3984	36.3846	35.5072	-30.164	27.4127	9.94843	32.1223
	IL33 protein, human		-3.34946	29.559	21.0075	5.97302	2.86899	11.2118	13.6167
	Interleukin-4		-41.4157	65.5035	62.3996	55.5473	-48.3529	18.7364	58.2407
	Interleukin-17A		-28.301	40.9618	40.5053	30.7073	22.8327	21.3412	28.7512
	Interleukin-15		-29.0344	44.2804	44.2755	48.4323	44.2977	30.4503	33.3014
	Granulocyte-Macrophage Colony-Stimulating Factor		-41.9851	62.9445	58.8487	42.5561	32.0047	30.8738	42.5949
	Interleukin-18		-20.5822	52.0462	51.8342	40.5439	32.5306	31.2745	30.128
	Interleukin-2		-34.8684	55.5962	53.2764	54.514	50.4902	35.8017	39.5517
	Interleukin-12		-10.2003	53.8239	53.3259	48.6488	41.2471	37.3691	27.067
	Interleukin-7		-28.3488	46.221	48.1071	61.9956	59.0405	37.4031	37.3785
	Interleukin-5		-45.5587	61.6419	60.2293	60.4602	50.5881	37.4721	46.6279
Small Molecule Kinase Inhibitor
	ruxolitinib	JAK1/2 inhibitor (aka INCB018424)	-61.2448	-71.7041	-70.5833	-64.1976	-58.334	-65.2128	5.81103
	AG 1879	Src family kinase inhibitor, Lck/Fyn, potent, reversible, ATP-competitive (aka PP2)	-25.8775	-69.6245	-67.5444	-60.4266	-49.3436	-54.5633	17.8875
	TAE226	FAK and IGF-1R ATP-competitve inhibitor	0	-69.9248	-67.6819	-61.181	-46.7593	-49.1094	28.9015
	AZD 1152	Aurora B (AUKB) inhibitor highly selective (aka Barasertib::AZD1152-HQPA::AZD2811)	-28.71	-60.0039	-54.3677	-50.0805	-47.9274	-48.2179	11.841
	2-(1H-indazol-4-yl)-6-(4-methanesulfonylpiperazin-1-ylmethyl)-4-morpholin-4-ylthieno(3,2-d)pyrimidine	PI3K ATP-Competitive inhibitor (aka Pictilisib::GDC0941)	-26.2805	-54.13	-55.749	-50.9632	-43.9243	-46.2094	12.0283
	gefitinib	EGFR and multi-tyrosine kinase inhibitor, ATP-Competitve (aka Iressa)	-20.1956	-58.7575	-55.1082	-50.9657	-45.6512	-46.1356	15.2992
	CP 690,550	JAK1,2,3 inhibitor (aka Tofacitinib)	-25.0946	-62.1948	-60.5935	-43.7347	-31.1317	-44.5499	16.7926
	tofacitinib	JAK1 and JAK3 inhibitor	-29.9439	-53.2818	-52.3698	-40.8797	-41.2006	-43.5351	9.62121
	2-(4-morpholinoanilino)-6-cyclohexylaminopurine	Aurura Kinase inhibitor	31.4942	-58.0915	-60.1861	-63.6042	-60.4993	-42.1774	41.2307
	R788 compound	Syk inhibitor (aka Fostamatinib)	-33.4508	-52.4952	-50.8916	-39.0383	-31.4055	-41.4563	9.77032
	erlotinib	EGFR inhibitor	0	-50.074	-46.1437	-57.1424	-53.5715	-41.3863	23.4929
	R 406 cpd	Syk, ATP-competitive inhibitor (aka Tamatinib)	-31.5792	-50.4386	-45.3174	-41.4029	-36.5746	-41.0625	7.35197
	AS602868	FLT3 and IKK2 potent, selective, ATP-competitive inhibitor	-25.5422	-56.0309	-52.3634	-40.6417	-30.66	-41.0476	13.2385
	vemurafenib	BRAF V600E mutation inhibitor	0	-50.0029	-50.6661	-53.896	-50.1756	-40.9481	22.9454
	4-(6-methoxy-7-(3-piperidin-1-ylpropoxy)quinazolin-4-yl)piperazine-1-carboxylic acid (4-isopropoxyphenyl)amide	Multi-Kinase inhibitor-FLT3, PDGFR and c-KIT	-29.0654	-50.9106	-46.9119	-42.0626	-35.3364	-40.8574	8.78507
	Emodin	casein kinase II inhibitor, ATP-competitive	0	-46.8106	-51.6802	-56.756	-46.6541	-40.3802	22.9517
	SC 514	IKK2 selective inhibitor	-28.6358	-52.3981	-49.2336	-39.6331	-30.2751	-40.0352	10.7566
	Tamatinib::N4-(2,2-dimethyl-3-oxo-4H-pyrid(1,4)oxazin-6-yl)-5-fluoro-N2-(3,4,5-trimethoxyphenyl)-2,4-pyrimidinediamine	Syk, ATP-competitive inhibitor (aka R 406 cpd)	-22.3014	-52.7765	-48.8594	-41.3361	-32.0017	-39.455	12.4423
	PCI 32765	BTK inhibitor (aka Ibrutinib)	-23.475	-53.555	-51.1612	-35.2422	-25.4002	-37.7667	14.0734
	AZD 6244	MEK1/2 inhibitor (aka Selumetinib)	-17.9927	-51.907	-48.8535	-35.8812	-28.4874	-36.6244	14.1157
	U 0126	MEK1/2 inhibitor	0	-50.417	-46.1773	-45.3812	-39.8086	-36.3568	20.6719
	GSK525762A	BET bromodomain potent inhibitor and downregulator of the critical oncogene, MYC	0	-45.5244	-45.1694	-46.7507	-42.2097	-35.9308	20.1551
	PLX4032	BRAF V600E mutation inhibitor (aka Vemurafenib)	0	-42.9453	-48.309	-44.9627	-38.2294	-34.8893	19.8424
	AC220 compound	FLT3 inhibitor (aka Quizartinib)	0	-45.7377	-46.6058	-42.6379	-37.7134	-34.5389	19.619
	Alpelisib	PIK3 Kinase inhibitor, selectively inhibits class I PI3K p110α, which is the catalytic subunit of PI3K, a lipid kinase that plays a role in various biological processes, including proliferation, survival, differentiation, and metabolism	30.0284	-44.0615	-48.124	-57.2261	-52.0919	-34.295	36.286
	GDC 0879	BRAF V600E mutation inhibitor	0	-44.1373	-45.0934	-42.7311	-37.6028	-33.9129	19.1768
	crizotinib	Multi-Kinase inhibitor-ALK/ROS1/MET	-15.0307	-37.79	-38.7711	-37.0751	-33.8751	-32.5084	9.94119
	Nintedanib	Multi-Kinase inhibitor: nonreceptor tyrosine kinases (Lck, Lyn, and Src) and receptor tyrosine kinases (PDGFR, FGFR1/2/3, VEGFR1/2/3, FLT3)	-35.9965	-47.7713	-40.8044	-32.5003	0	-31.4145	18.4713
	PHA 665752	MET, ATP-competitive inhibitor	0	-44.9001	-46.4466	-38.9978	-26.4355	-31.356	19.2157
	PS1145	IKK inhibitor	-30.5988	-62.9583	-61.389	0	0	-30.9892	31.0925
	imatinib	Multi-Kinase inhibitor: semi-competitive ATP binding	25.4642	-48.793	-46.1337	-43.8199	-37.1794	-30.0924	31.3538
	neratinib	EGFR, HER1, HER2, and HER4 irreversible tyrosine-kinse inhibitor	-19.9073	-38.2602	-32.3168	-30.2811	-27.1136	-29.5758	6.76335
	lapatinib	EGFR, ErbB2, and the Erk-1 and-2 and AKT kinases inhibitor	0	0	-41.2589	-54.5515	-51.2023	-29.4025	27.2823
	SNS 314	Aurora Kinase A,B,C ATP-competitive inhibitor	-16.8022	-53.2834	-45.4452	-30.5798	0	-29.2221	21.5184
	Bay 65-1942	IKKB, ATP-competeive inhibitor	-33.1631	-58.1783	-53.341	0	0	-28.9365	28.032
	E 616452	ALK5 inhibitor	-30.8166	0	-42.8527	-35.5138	-30.7002	-27.9767	16.4034
	masitinib	Multi-Kinase inhibitor: KIT, PDGFR, LCK, FAK, FGFR3	0	0	-40.5207	-45.988	-43.683	-26.0383	23.8487
	NVP BEZ235	PI3K and mTOR ATP-competitive inhibitor (aka Dactolisib::BEZ235::NVP-BEZ235)	0	0	-40.1593	-43.3924	-36.5423	-24.0188	22.0596
	CEP 14083	ALK inhibitor	0	-55.8019	-49.9512	0	0	-21.1506	29.0355
	PD 0325901	MEK inhibitor (aka Mirdametinib)	0	0	-40.4127	-34.3687	-26.0687	-20.17	19.1038
	GSK 1120212	MEK1/2 inhibitor highly specific and potent (aka Trametinib::GSK1120212::JTP-74057::Mekinist)	0	52.1521	-51.5456	-51.6629	-49.4528	-20.1018	46.019
	BAY 43-9006	multi-kinase inhibitor, including VEGFR and PDGFR (aka Sorafenib::BAY 43-9006::Nexavar)	0	0	0	-51.0237	-47.3789	-19.6805	26.9795
	CEP-701	FLT3, JAK2, TrkA, TrkB and TrkC multi-kinase inhibitor (aka Lestaurtinib)	0	0	0	-48.7839	-48.2158	-19.3999	26.5652
	dasatinib	Multi-Kinase inhibitor: SRC/ABL kinases, for example, ABL, SRC, LCK, and YES. ATP competitor	0	0	0	-49.3616	-45.1404	-18.9004	25.9234
	TIC10	AKT inhibitor	21.3304	0	0	-56.6053	-55.308	-18.1166	35.6268
	A-83-01	ALK5 inhibitor	0	-43.9668	-44.105	0	0	-17.6144	24.1195
	PI103	PI3K inhibitor	17.7151	0	-40.3805	-36.2218	-26.4541	-17.0683	24.9981
	PLX 4720	BRAF V600E mutation inhibitor (analog of Vemurafenib)	0	0	0	-36.1564	-30.8733	-13.4059	18.4516
	NU 7441	PRKDC::DNA-PK potent and selective DNA-dependent protein kinase	0	0	0	-33.1608	-29.7083	-12.5738	17.2606
	INCB018424	JAK1/2/inhibitor (aka Ruxolitinib)	-24.162	-55.0578	-49.5786	32.3946	38.7353	-11.5337	44.6035
	AZD5363	Akt1/Akt2/Akt3 potently inhibits (aka Capivasertib)	23.738	0	0	-41.8486	-38.37	-11.2961	28.0582
	Akt-I-1,2 compound	AKT inhibitor	19.1121	0	0	-40.4747	-34.9467	-11.2619	25.449
	brivanib alaninate	VEGFR2 inhibitor	0	0	0	-23.4324	-25.9708	-9.88064	13.5594
	SB-590885	BRAF inhibitor	0	-43.022	0	0	0	-8.6044	19.24
	LDN 193189	ALK2,3,6 inhibitor	0	0	-40.541	0	0	-8.10819	18.1305
	Y 27632	ROCK1/2 ATP-competitive inhibitor	-22.0617	-45.627	-39.9397	35.2926	33.804	-7.70637	39.5445
	MK 2206	AKT1,2,3 allosteric inhibitor	0	0	0	0	-31.9291	-6.38582	14.2791
	BAY 11-7082	IKK inhibitor	-25.0487	0	0	0	0	-5.00974	11.2021
	PD 0332991	CDK1/2 inhibitor (aka Palbociclib)	0	44.7691	41.2162	-55.1869	-55.2825	-4.89682	49.206
	BI 2536	PLK1 inhibitor	0	-43.4074	40.1849	0	0	-0.64449	29.5675
	Chir 99021	GSK3 inhibitor	-23.676	0	-42.7178	37.1396	26.6032	-0.530191	33.4329
	Iressa	EGFR inhibitor (aka gefitinib)	25.5041	42.8753	0	-37.4231	-30.9546	0.000349274	34.8118
	dabrafenib	BRAF V600E mutation inhibitor	0	52.7661	51.2012	-41.6702	-36.9561	5.06819	45.7699
	MLN 8237	AUKA inhibitor (aka Alisertib)	19.7004	51.7327	49.2226	-40.2203	-40.668	7.95347	45.9416
	STI571	aka Imatinib::Gleevec	36.9686	53.2773	48.4557	-34.4819	0	20.8439	37.3154
	TWS 119	GSK-3β inhibitor	-37.8638	55.9773	58.3156	64.7394	61.7479	40.5833	43.9796
Phosphatase Inhibitor
	salubrinal	specific inhibitor of eIF2α phosphatase enzymes	0	0	47.5311	-53.3947	-51.5334	-11.4794	42.1515
	Rolipram	PDE4 inhibitor	29.2266	46.658	40.396	-42.9227	-38.9021	6.89118	44.1058
	piclamilast	PDE4 inhibitor	37.6909	49.6308	46.3307	-36.6755	-30.5324	13.2889	43.0833
Immunosuppressive drug and Anti-parasite
	Hydroxychloroquine	Accumulates in and inhibits lysosome function	0	-55.3298	-51.0368	-35.0626	0	-28.2858	26.903
Topoisomerase Inhibitors
	Etoposide	Inhibits DNA synthesis	0	0	0	-49.2376	-46.3922	-19.126	26.2086
	Camptothecin		22.941	49.0287	45.9163	-35.2904	-36.0178	9.31555	42.2706
Nucleoside inhibitors
	Didanosine		-11.9655	-44.3662	-43.8855	-37.3514	-28.7323	-33.2602	13.481
	6-Mercaptopurine		25.2046	42.3085	40.7957	-33.6469	-27.3322	9.46593	37.1507
	Decitabine	Inhibits DNA synthesis	-23.135	57.438	54.8714	47.2931	-43.3833	18.6169	48.0392
	Stavudine		-24.8436	47.4685	48.5708	41.3386	35.5022	29.6073	30.8865
DNA Methyltransferase Inhibitors
	Azacitidine		7.05647	44.4582	45.561	-41.5023	-36.5688	3.80091	42.0999
EZH2 inhibitors
	GSK-126		-20.5653	-52.076	-50.8495	-44.0891	-37.5086	-41.0177	12.8355
	EPZ-6438		0	50.246	-51.3867	-57.0607	-55.2191	-22.6841	47.1632
Histone Methyltransferase inhibitors
	BIX 01294		0	0	43.0433	-34.2268	-25.3076	-3.29822	30.0428
Histone Deacetylase Inhibitor (HDAC)
	Histone Deacetylase Inhibitors		-26.7496	-53.8014	-46.8306	-36.2961	-34.2095	-39.5774	10.7129
	vorinostat		-19.9485	-44.0815	-45.8464	-45.1014	-42.162	-39.4279	10.9768
	Butyrate		-32.828	-42.4521	-45.9334	-38.6628	-33.1138	-38.598	5.74533
	panobinostat	inhibits histone deacetylase (HDAC), inducing hyperacetylation of core histone proteins, which may result in modulation of cell cycle protein expression, cell cycle arrest in the G2/M phase and apoptosis. In addition, this agent appears to modulate the expression of angiogenesis-related genes, such as hypoxia-inducible factor-1alpha (HIF-1a) and vascular endothelial growth factor (VEGF), thus imp…	20.6783	-48.1219	-46.7217	-47.7891	-45.7402	-33.5389	30.3228
	ITF 2357	aka Givinostat	-19.8874	0	-42.1261	-40.7551	-38.3415	-28.222	18.1573
	trichostatin A		-30.0024	50.8577	-50.3527	-50.2662	-46.2126	-25.1952	43.3311
	MS 27-275	aka Entinostat::SNDX 275	0	0	-39.537	-43.0199	-38.5795	-24.2273	22.178
	LBH589	aka Panobinostat	0	0	-44.3981	-36.5	-27.6752	-21.7147	20.6865
	CRA 024781	aka Abexinostat::PCI-24781	-27.3971	0	0	-41.0473	-38.8679	-21.4625	20.267
	PXD101	aka Belinostat	-19.0487	45.3954	-40.1815	-37.9371	-32.5096	-16.8563	35.7546
	apicidin		0	0	0	-38.8596	-33.1964	-14.4112	19.8347
	CI 994	aka Tacedinaline::N-acetyldinaline::Goe-5549	0	0	0	-32.0684	-34.6164	-13.337	18.2846
	MG 0103	aka Mocetinostat	17.4313	0	0	-34.4161	-32.7245	-9.94186	22.7212
	Pinometostat		0	0	0	0	-30.1398	-6.02796	13.4789
Nonsteroidal Anti-Inflammatory Drug
	valdecoxib		-20.679	-51.6538	-47.4245	-40.3009	-34.3	-38.8716	12.1496
	celecoxib		-19.7061	-52.4722	-48.3833	-32.0622	0	-30.5248	21.5162
	NCX 1102		0	43.8647	0	-34.9168	-34.4542	-5.10124	32.4048
	Fenoprofen		-23.1909	0	0	0	0	-4.63818	10.3713
	Naproxen	Nonsteroidal anti-inflammatory drug	-27.6586	54.3431	51.929	-46.6755	-41.0898	-1.83038	50.6582
	nimesulide		27.9507	50.8949	49.2811	-47.0263	-44.104	7.39929	49.2012
	Diclofenac		0	45.2087	44.1372	39.259	-32.3364	19.2537	34.3704
	Sulindac		28.9374	58.465	55.1636	40.8235	-32.4298	30.1919	36.9426
Glucocorticoids
	Dexamethasone	Anti-inflammatory and immunosuppressive	-35.3921	-60.8033	-57.0377	-53.4005	-49.4657	-51.2199	9.7985
	Cortisone		-28.9547	0	0	-47.8387	-42.9484	-23.9484	22.9339
	eperisone		-24.443	19.3598	-28.8196	-10.0033	-26.9968	-14.1805	20.1636
	Clobetasol		30.5444	0	0	0	-38.6633	-1.62377	24.5694
	Hydrocortisone	Anti-inflammatory and immunosuppressive	-31.1504	58.0846	53.7071	-44.9145	-39.02	-0.658646	51.8805
	Betamethasone		-30.5635	61.3772	57.395	-48.0106	-42.5289	-0.466158	55.0184
	Fludrocortisone		0	55.4252	0	0	0	11.085	24.7869
	fludrocortisone acetate		14.0128	65.839	63.1735	-43.4865	-40.3873	11.8303	53.2552
	Fluocinolone Acetonide		0	54.4684	55.5759	0	-38.9017	14.2285	40.4863
	Prednisolone		0	64.4867	61.4118	0	-37.3945	17.7008	44.0503
Estrogenic (not complete)
	Faslodex	aka fulvesrant	0	0	-36.332	-51.1142	-46.6586	-26.821	25.0643
	Femara	aka Letrozole	0	0	-43.1711	-40.5107	-40.546	-24.8456	22.7064
	bazedoxifene	Selective Estrogen Receptor Modulator	0	0	0	-54.6868	-55.371	-22.0116	30.1415
	fulvestrant		0	0	0	-52.439	-49.7316	-20.4341	27.9969
	Raloxifene		0	0	0	-52.0267	-48.0696	-20.0193	27.4482
	4-hydroxyestradiol-17 beta		-37.8723	0	0	0	0	-7.57445	16.937
	Tamoxifen	Inhibits estrogen from binding to its receptor	0	0	0	0	-37.8164	-7.56328	16.912
	letrozole		-25.4754	46.1573	45.4567	-44.2846	-41.59	-3.94721	45.9858
	liquiritigenin		-19.4362	-46.7491	-47.1424	51.2406	46.9233	-3.03275	48.9057
	2-methoxyestradiol		-16.2381	-42.1743	-32.3756	49.5876	47.4187	1.24367	44.1312
	Ethinyl Estradiol		0	0	0	51.7932	45.7801	19.5147	26.806
	estradiol-17 beta-benzoate		28.4917	36.564	35.6039	23.8175	14.8832	27.8721	8.95634
	bisphenol A		-27.2734	44.7566	46.5134	57.8123	53.7776	35.1173	35.2798
	Estradiol	Nuclear hormone that regulates gene transcription	31.5738	61.3399	61.0569	57.9625	52.5468	52.896	12.4331
	Estradiol		31.5738	61.3399	61.0569	57.9625	52.5468	52.896	12.4331
Androgenic
	testosterone 17 beta-cypionate		0	0	0	-45.7032	-44.2948	-17.9996	24.652
	11-ketotestosterone		0	1.57573	22.1107	8.58476	4.85088	7.42441	8.84569
	Dehydroepiandrosterone		0	0	0	0	39.4944	7.89887	17.6624
DNA Intercalators
	Mitoxantrone Hydrochloride		21.0179	45.6796	0	-48.206	-49.1527	-6.13223	42.0719
PPAR agonists - Fibrates
	Gemfibrozil	stimulation of fatty acid oxidation and an increase in lipoprotein lipase (LPL) synthesis. This enhances triglyceride-rich lipoprotein clearance and reduces the expression of apolipoprotein C-III (apoC-III).	-24.892	-48.1271	-45.8877	-41.2529	-35.8598	-39.2039	9.28046
	Clofibrate		-28.2666	-42.0654	39.3699	-34.147	-30.613	-19.1444	33.1252
	Fenofibrate	Peroxisome proliferator activated receptor alpha agonist	0	0	0	-45.0246	-38.9729	-16.7995	23.1029
	pirinixic acid		-19.6613	-38.3824	-32.8009	38.9706	37.3563	-2.90352	38.1042
	Clofibric Acid		-22.162	39.8407	37.7608	27.6228	28.7809	22.3686	25.4651
	ciprofibrate		0	36.8038	37.2182	29.6564	13.6932	23.4743	16.2134
	Bezafibrate		-27.5475	45.6955	43.6949	36.6645	31.9839	26.0983	30.4871
PPAR agonists - Glitazones
	Troglitazone		0	0	0	-51.7945	-48.3275	-20.0244	27.4469
	Rosiglitazone		-32.5916	55.342	54.7426	-53.1381	-48.3819	-4.8054	55.1605
Statins
	Blebbistatin		-20.6505	0	0	-36.8727	-34.4416	-18.3929	17.8938
	Simvastatin	HMG-CoA reductase inhibitor	-20.7778	48.7951	45.8053	-41.2831	-37.9557	-1.08323	44.8605
	Atorvastatin	HMG-CoA reductase inhibitor	-21.9256	44.3609	40.6922	-34.8236	-30.1756	-0.374349	39.4557
	Pravastatin		26.6578	41.8727	39.5605	-34.405	-30.9798	8.54123	38.1041
	fluvastatin		-18.0865	45.8724	46.1118	36.2957	-31.1993	15.7988	37.4181
	Lovastatin		24.3682	55.5938	51.5736	35.9991	-29.9192	27.5231	34.4522
	Cerivastatin		31.8939	62.3439	58.1261	47.1967	-39.1468	32.0828	41.5214
Natural Products
	Cardiotoxin I	a 60 amino acid protein isolated from cobra venom	-41.6498	-64.6527	-65.9766	-65.0989	-55.046	-58.4848	10.4062
	Emodin	casein kinase II inhibitor, ATP-competitive	0	-46.8106	-51.6802	-56.756	-46.6541	-40.3802	22.9517
	cryptoxanthin		-33.3958	-58.6234	-56.6702	-46.7811	0	-39.0941	24.0324
	vitamin d3	1,25-dihydroxy-23-oxo-vitamin D3	-28.3704	-53.0337	-50.0801	-29.0058	-16.1752	-35.333	15.7029
	ascorbate-2-phosphate	a long-acting vitamin C derivative	-34.1736	-54.5407	-52.8035	-51.313	47.2632	-29.1135	43.4729
	Ascorbic Acid	aka Vitamin C	-22.8482	-46.0932	-46.4506	47.0288	-43.0279	-22.2782	39.9556
	Curcumin		-38.534	46.131	-43.9671	-39.6737	-32.5673	-21.7222	38.1491
	resveratrol		29.0975	47.3623	44.9584	-42.7212	-35.5126	8.63688	44.2278
	Cannabidiol	GPR55 antagonist	33.491	57.7217	53.9899	-36.8815	-31.5664	15.3509	46.2244

## Sheet: Table 3 in Trials
Table 3. Compound Correlations to SARS-CoV Lung Infected Temporal Meta-Signatures that are in Clinical Trials. BSCE Pharmaco Atlas assigns the highest ranking compound a Score of 100 in each of the 5 temporal Meta-Signatures. Lesser ranking compounds at each time point are linearly normalized to the highest ranking compound, as described in Methods and Kupershmidt, et al 2010. A directional sign …
Compound Class	Compound	Mechanism	0.5 dpi Score	1 dpi Score	2 dpi Score	4 dpi Score	7 dpi Score	Average Score	Standard Deviation
Biologic - Immune Factor Antagonist
	Ixekizumab::LY2439821	IL17A antagonist, antibody	-36.5916	-57.5857	-59.4919	-54.9584	-45.7024	-50.866	9.57507
	Etanercept	TNFalpha antagonist, antibody	-32.7656	-60.2202	-59.3274	-54.5206	-46.3274	-50.6323	11.4062
	Adalimumab	TNFalpha antagonist, antibody	-30.9312	-61.2209	-59.3098	-51.6528	-42.9697	-49.2169	12.5029
	Infliximab	TNFalpha antagonist, antibody	-33.8148	-60.3036	-58.9477	-45.7728	0	-39.7678	24.7111
	Anakinra	Interleukin-1 receptor antagonist	-28.2646	-52.1356	-47.3951	-32.576	-18.922	-35.8587	13.7234
Small Molecule Kinase Inhibitor
	Ruxolitinib	JAK1/2 inhibitor	-61.2448	-71.7041	-70.5833	-64.1976	-58.334	-65.2128	5.81103
	Tofacitinib	JAK1 and JAK3 inhibitor	-29.9439	-53.2818	-52.3698	-40.8797	-41.2006	-43.5351	9.62121
	Nintedanib	Multi-Kinase inhibitor	-35.9965	-47.7713	-40.8044	-32.5003	0	-31.4145	18.4713
	Imatinib	Multi-Kinase inhibitor	25.4642	-48.793	-46.1337	-43.8199	-37.1794	-30.0924	31.3538
	Barasertib::AZD 1152	Aurora B kinase inhibitor	-28.71	-60.0039	-54.3677	-50.0805	-47.9274	-48.2179	11.841
	Fostamatinib::R788 compound	Syk inhibitor	-33.4508	-52.4952	-50.8916	-39.0383	-31.4055	-41.4563	9.77032
	Ibrutinib::PCI 32765	BTK inhibitor	-23.475	-53.555	-51.1612	-35.2422	-25.4002	-37.7667	14.0734
Immunosuppressive drug and Anti-parasite
	Hydroxychloroquine	Accumulates in and inhibits lysosome function	0	-55.3298	-51.0368	-35.0626	0	-28.2858	26.903
Topoisomerase Inhibitors
	Etoposide	Inhibits DNA synthesis	0	0	0	-49.2376	-46.3922	-19.126	26.2086
Nucleoside inhibitors
	Decitabine	Inhibits DNA synthesis	-23.135	57.438	54.8714	47.2931	-43.3833	18.6169	48.0392
Nonsteroidal Anti-Inflammatory Drug
	Naproxen	Nonsteroidal anti-inflammatory drug	-27.6586	54.3431	51.929	-46.6755	-41.0898	-1.83038	50.6582
Glucocorticoids
	Dexamethasone	Anti-inflammatory and immunosuppressive	-35.3921	-60.8033	-57.0377	-53.4005	-49.4657	-51.2199	9.7985
	Hydrocortisone	Anti-inflammatory and immunosuppressive	-31.1504	58.0846	53.7071	-44.9145	-39.02	-0.658646	51.8805
Estrogenic
	Estradiol	Nuclear hormone that regulates gene transcription	31.5738	61.3399	61.0569	57.9625	52.5468	52.896	12.4331
	Tamoxifen	Inhibits estrogen from binding to its receptor	0	0	0	0	-37.8164	-7.56328	16.912
PPAR agonists - Fibrates
	Fenofibrate	Peroxisome Proliferator Activated Receptor alpha agomist	0	0	0	-45.0246	-38.9729	-16.7995	23.1029
Statins
	Simvastatin	HMG-CoA reductase inhibitor	-20.7778	48.7951	45.8053	-41.2831	-37.9557	-1.08323	44.8605
	Atorvastatin	HMG-CoA reductase inhibitor	-21.9256	44.3609	40.6922	-34.8236	-30.1756	-0.374349	39.4557
Natural Products
	Cannabidiol	GPR55 antagonist	33.491	57.7217	53.9899	-36.8815	-31.5664	15.3509	46.2244
