# Supplementary material for: Crowdsourcing temporal transcriptomic coronavirus host infection data: Resources, guide, and novel insights
Source: Biol Methods Protoc. 2023 Nov 14;8(1):bpad033. doi: 10.1093/biomethods/bpad033 (PMC10723038; doi:10.1093/biomethods/bpad033)
Supplement: bpad033_Supplementary_Data [file bpad033_supplementary_data.zip › Supplemental Table 14 - Pathway Studio Literature Assertions and Concept Enrichment.xlsx]

## Sheet: gene-gene references
Supplemental Table 14. Elsevier Pathway Studio Literature Assertions and Concept Enrichment for the 21 gene Coronavirus Infection Infection Stage Predictor.
Relation Name	Reference
Regulation: CDCA5 ---> BIRC5	Genes expressed in Atoh1 neuronal lineages arising from the r1/isthmus rhombic lip, Machold,R.; Klein,C. et al., (2011), Gene Expression Patterns
positive Expression: IL1A --+> ADM	Detection of adrenomedullin, a hypotensive peptide, in amniotic fluid and fetal membranes, Macri,C.J.; Martínez,A. et al., (1996), American Journal of Obstetrics and Gynecology
positive Expression: IL1A --+> ADM	Participation of adrenomedullin and its relation with vascular endothelial growth factor in androgen regulation of prostatic blood flow in vivo, Shibata,Y.; Kashiwagi,B. et al., (2006), Urology
positive Expression: IL1A --+> ADM	A potential role for adrenomedullin as a local regulator of bone growth., Naot,D.; Callon,K.E. et al., (2001), Endocrinology
positive Expression: IL1A --+> ADM	Adrenomedullin gene is abundantly expressed and directly regulated by androgen in the rat ventral prostate., Pewitt,E.B.; Haleem,R. et al., (1999), Endocrinology
positive Expression: IL1A --+> ADM	Regulation of adrenomedullin secretion in cultured human skin and oral keratinocytes., Kapas,S.; Tenchini,M.L. et al., (2001), J Invest Dermatol
positive Expression: IL1A --+> ADM	Adrenomedullin has a role in angiogenic effects of resveratrol in adipose tissues of obese female rats, Culum,A.A.; Yurekli,M., (2020), Molecular Biology Reports
positive Expression: IL1A --+> ADM	The critical role of adrenomedullin and its binding protein, AMBP-1, in neuroprotection, Cheyuo,C.; Yang,W.-L. et al., (2012), Biological Chemistry
positive Expression: IL1A --+> ADM	Interleukin-1, tumor necrosis factor and lipopolysaccharide additively stimulate production of adrenomedullin in vascular smooth muscle cells., Sugo,S.; Minamino,N. et al., (1995), Biochem Biophys Res Commun
positive Expression: IL1A --+> ADM	Interaction between monocytes and vascular endothelial cells induces adrenomedullin production., Hojo,Y.; Ikeda,U. et al., (2001), Atherosclerosis
positive Expression: IL1A --+> ADM	Regulation of antimicrobial peptide expression in human gingival keratinocytes by interleukin-1α, Hiroshima,Y.; Bando,M. et al., (2011), Archives of Oral Biology
positive Expression: IL1A --+> ADM	Title not available, No authors, (No publication date)
positive MolTransport: IL1A --+> ADM	Aerosolized adrenomedullin suppresses pulmonary transforming growth factor-β1 and interleukin-1β gene expression in vivo, von der Hardt,K.; Kandler,M.A. et al., (2002), European Journal of Pharmacology
positive MolTransport: IL1A --+> ADM	Regulation of production and secretion of adrenomedullin in the cardiovascular system, Eto,T.; Kato,J. et al., (2003), Regulatory Peptides
positive MolTransport: IL1A --+> ADM	Regulation of adrenomedullin secretion from cultured cells, Tomoda,Y.; Isumi,Y. et al., (2001), Peptides
Regulation: CDCA5 ---> MKI67	Genes expressed in Atoh1 neuronal lineages arising from the r1/isthmus rhombic lip, Machold,R.; Klein,C. et al., (2011), Gene Expression Patterns
negative Regulation: RRM2 ---| TOP2A	RRM2 computational phosphoprotein network construction and analysis between no-tumor hepatitis/cirrhotic liver tissues and human hepatocellular carcinoma (HCC), Wang,L.; Huang,J. et al., (2010), Cellular Physiology and Biochemistry
Regulation: CDCA8 ---> MKI67	Genes expressed in Atoh1 neuronal lineages arising from the r1/isthmus rhombic lip, Machold,R.; Klein,C. et al., (2011), Gene Expression Patterns
Binding: CDCA8 ---- BIRC5	High-throughput screening for Survivin and Borealin interaction inhibitors in hepatocellular carcinoma, Yue,L.; Li,L. et al., (2017), Biochemical and Biophysical Research Communications
Binding: CDCA8 ---- BIRC5	Guiding Mitotic Progression by Crosstalk between Post-translational Modifications, Cuijpers,S.A.G.; Vertegaal,A.C.O., (2018), Trends in Biochemical Sciences
Binding: CDCA8 ---- BIRC5	Borealin/Dasra B is a cell cycle-regulated chromosomal passenger protein and its nuclear accumulation is linked to poor prognosis for human gastric cancer, Chang,J.L.; Chen,T.H. et al., (2006), Experimental Cell Research
Binding: CDCA8 ---- BIRC5	Structure of a Survivin-Borealin-INCENP Core Complex Reveals How Chromosomal Passengers Travel Together, Jeyaprakash,A.A.; Klein,U.R. et al., (2007), Cell
Binding: CDCA8 ---- BIRC5	Cloning and functional characterization of the guinea pig apoptosis inhibitor protein Survivin, Habtemichael,N.; Wünsch,D. et al., (2010), Gene
Binding: CDCA8 ---- BIRC5	A novel role for TPX2 as a scaffold and co-activator protein of the Chromosomal Passenger Complex, Iyer,J.; Tsai,M.Y., (2012), Cellular Signalling
Binding: CDCA8 ---- BIRC5	The case for Survivin as mitotic regulator, Lens,S.M.A.; Vader,G. et al., (2006), Current Opinion in Cell Biology
Binding: CDCA8 ---- BIRC5	The Chromosomal Passenger Complex Takes Center Stage during Mitosis, Vernos,I., (2004), Developmental Cell
Binding: CDCA8 ---- BIRC5	The mitotic regulator Survivin binds as a monomer to its functional interactor Borealin., Bourhis,E.; Hymowitz,S.G. et al., (2007), J Biol Chem
Binding: CDCA8 ---- BIRC5	Survivin modulates microtubule dynamics and nucleation throughout the cell cycle., Rosa,J.; Canovas,P. et al., (2006), Mol Biol Cell
Binding: CDCA8 ---- BIRC5	Molecular analysis of survivin isoforms: evidence that alternatively spliced variants do not play a role in mitosis., Noton,E.A.; Colnaghi,R. et al., (2006), J Biol Chem
Binding: CDCA8 ---- BIRC5	Borealin: a novel chromosomal passenger required for stability of the bipolar mitotic spindle., Gassmann,R.; Carvalho,A. et al., (2004), J Cell Biol
Binding: CDCA8 ---- BIRC5	The Survivin-Crm1 interaction is essential for chromosomal passenger complex localization and function., Knauer,S.K.; Bier,C. et al., (2006), EMBO Rep
Binding: CDCA8 ---- BIRC5	Inhibition of survivin by adenovirus vector enhanced paclitaxel-induced apoptosis in breast cancer cells, Uchida,H.; Tanaka,T., (2018), Anticancer Research
Binding: CDCA8 ---- BIRC5	Cancer therapeutics using survivin BIRC5 as a target: What can we do after over two decades of study?, Li,F.; Aljahdali,I. et al., (2019), Journal of Experimental and Clinical Cancer Research
Binding: CDCA8 ---- BIRC5	Borealin–nucleosome interaction secures chromosome association of the chromosomal passenger complex, Abad,M.A.; Ruppert,J.G. et al., (2019), Journal of Cell Biology
Binding: CDCA8 ---- BIRC5	MLL5 maintains genomic integrity by regulating the stability of the chromosomal passenger complex through a functional interaction with Borealin, Liu,J.; Cheng,F. et al., (2012), Journal of Cell Science
Binding: CDCA8 ---- BIRC5	Survivin inhibition by an interacting recombinant peptide, derived from the human ferritin heavy chain, impedes tumor cell growth, Weiss,A.; Brill,B. et al., (2012), Journal of Cancer Research and Clinical Oncology
Binding: CDCA8 ---- BIRC5	Green tea polyphenols attenuating ultraviolet B-induced damage to human retinal pigment epithelial cells in vitro, Xu,J.-Y.; Wu,L.-Y. et al., (2010), Investigative Ophthalmology and Visual Science
Binding: CDCA8 ---- BIRC5	EGF regulates survivin stability through the Raf-1/ERK pathway in insulin-secreting pancreatic β-cells, Wang,H.; Cooper,Z.A. et al., (2010), BMC Molecular Biology
Binding: CDCA8 ---- BIRC5	Loss of Survivin influences liver regeneration and is associated with impaired Aurora B function, Hagemann,S.; Wohlschlaeger,J. et al., (2013), Cell Death and Differentiation
Binding: CDCA8 ---- BIRC5	Mitosis-targeted anti-cancer therapies: Where they stand, Chan,K.-S.; Koh,C.-G. et al., (2012), Cell Death and Disease
Binding: CDCA8 ---- BIRC5	Analysis of the functional repertoire of a mutant form of survivin, K129E, which has been linked to lung cancer, Aljaberi,A.M.; Wheatley,S.P. et al., (2014), Cancer Cell International
Binding: CDCA8 ---- BIRC5	Mitotic activity of survivin is regulated by acetylation at K129, Aljaberi,A.M.; Webster,J.R.M. et al., (2015), Cell Cycle
Binding: CDCA8 ---- BIRC5	Borealin/Dasra B is a cell cycle-regulated chromosomal passenger protein and its nuclear accumulation is linked to poor prognosis for human gastric cancer., Chang,J.L.; Chen,T.H. et al., (2006), Exp Cell Res
Binding: CDCA8 ---- BIRC5	APC/CCdh1 is required for the termination of chromosomal passenger complex activity upon mitotic exit, Tsunematsu,T.; Arakaki,R. et al., (2020), Journal of Cell Science
Binding: CDCA3 ---- TOP2A	Conserved molecular signatures of neurogenesis in the hippocampal subgranular zone of rodents and primates, Miller,J.A.; Dalley,R.A. et al., (2013), Development (Cambridge)
Binding: CDCA3 ---- TOP2A	Title not available, No authors, (No publication date)
positive Regulation: PBK --+> CDK1	A Mitotic Kinase TOPK Enhances Cdk1/cyclin B1-dependent Phosphorylation of PRC1 and Promotes Cytokinesis, Abe,Y.; Takeuchi,T. et al., (2007), Journal of Molecular Biology
positive Regulation: PBK --+> CDK1	Identification of the oncogenic kinase TOPK/PBK as a master mitotic regulator of C2H2 zinc finger proteins., Rizkallah,R.; Batsomboon,P. et al., (2015), Oncotarget
ProtModification: CDK1 ---> BIRC5	Expression of survivin during liver regeneration, Deguchi,M.; Shiraki,K. et al., (2002), Biochemical and Biophysical Research Communications
ProtModification: CDK1 ---> BIRC5	Deregulation of Cdc2 kinase induces caspase-3 activation and apoptosis, Gu,L.; Zheng,H. et al., (2003), Biochemical and Biophysical Research Communications
ProtModification: CDK1 ---> BIRC5	EGFR enhances Survivin expression through the phosphoinositide 3 (PI-3) kinase signaling pathway, Wang,Q.; Greene,M.I., (2005), Experimental and Molecular Pathology
ProtModification: CDK1 ---> BIRC5	Survivin: A Protein with Dual Roles in Mitosis and Apoptosis, Wheatley,S.P.; McNeish,I.A., (2005), International Review of Cytology
ProtModification: CDK1 ---> BIRC5	Survivin DNA vaccine generated specific antitumor effects in pancreatic carcinoma and lymphoma mouse models, Zhu,K.; Qin,H. et al., (2007), Vaccine
ProtModification: CDK1 ---> BIRC5	Structural, functional and therapeutic biology of survivin, Sah,N.K.; Khan,Z. et al., (2006), Cancer Letters
ProtModification: CDK1 ---> BIRC5	Regulation of BIRC5 and its isoform BIRC5-2B in neuroblastoma, Eckerle,I.; Muth,D. et al., (2009), Cancer Letters
ProtModification: CDK1 ---> BIRC5	Survivin mediates self-protection through ROS/cdc25c/CDK1 signaling pathway during tumor cell apoptosis induced by high fluence low-power laser irradiation, Chu,J.; Wu,S. et al., (2010), Cancer Letters
ProtModification: CDK1 ---> BIRC5	Interferon Regulatory Factor 1 (IRF-1) induces p21WAF1/CIP1 dependent cell cycle arrest and p21WAF1/CIP1 independent modulation of survivin in cancer cells, Armstrong,M.J.; Stang,M.T. et al., (2011), Cancer Letters
ProtModification: CDK1 ---> BIRC5	126:Inhibition of Survivin Phosphorylation by On01910, A Novel Benzylstyryl Sulfone, Promotes Radiation Sensitization in Androgen Independent Human Prostate Carcinoma Cells, Mohan,S.; Sharma,A.K. et al., (2006), International Journal of Radiation Oncology, Biology, Physics
ProtModification: CDK1 ---> BIRC5	The inhibitor of apoptosis protein family (IAPs): an emerging therapeutic target in cancer, Nachmias,B.; Ashhab,Y. et al., (2004), Seminars in Cancer Biology
ProtModification: CDK1 ---> BIRC5	Phosphorylation by Protein Kinase CK2:A Signaling Switch for the Caspase-Inhibiting Protein ARC, Li,P.F.; Li,J. et al., (2002), Molecular Cell
ProtModification: CDK1 ---> BIRC5	The role of protein synthesis in cell cycling and cancer, White-Gilbertson,S.; Kurtz,D.T. et al., (2009), Molecular Oncology
ProtModification: CDK1 ---> BIRC5	Survivin and YM155: How faithful is the liaison?, Rauch,A.; Hennig,D. et al., (2014), BBA - Reviews on Cancer
ProtModification: CDK1 ---> BIRC5	Survivin in survival of hepatocellular carcinoma, Su,C., (2015), Cancer Letters
ProtModification: CDK1 ---> BIRC5	Survivin - The inconvenient IAP, Altieri,D.C., (2015), Seminars in Cell and Developmental Biology
ProtModification: CDK1 ---> BIRC5	Liaisons between survivin and Plk1 during cell division and cell death., Colnaghi,R.; Wheatley,S.P., (2010), J Biol Chem
ProtModification: CDK1 ---> BIRC5	A single amino acid change (Asp 53 --> Ala53) converts Survivin from anti-apoptotic to pro-apoptotic., Song,Z.; Liu,S. et al., (2004), Mol Biol Cell
ProtModification: CDK1 ---> BIRC5	Aurora-B phosphorylation in vitro identifies a residue of survivin that is essential for its localization and binding to inner centromere protein (INCENP) in vivo., Wheatley,S.P.; Henzing,A.J. et al., (2004), J Biol Chem
ProtModification: CDK1 ---> BIRC5	Acute ablation of survivin uncovers p53-dependent mitotic checkpoint functions and control of mitochondrial apoptosis., Beltrami,E.; Plescia,J. et al., (2004), J Biol Chem
ProtModification: CDK1 ---> BIRC5	Tetra-O-methyl nordihydroguaiaretic acid induces growth arrest and cellular apoptosis by inhibiting Cdc2 and survivin expression., Chang,C.C.; Heller,J.D. et al., (2004), Proc Natl Acad Sci U S A
ProtModification: CDK1 ---> BIRC5	Regulation of apoptosis at cell division by p34cdc2 phosphorylation of survivin., O'Connor,D.S.; Grossman,D. et al., (2000), Proc Natl Acad Sci U S A
ProtModification: CDK1 ---> BIRC5	HBXIP functions as a cofactor of survivin in apoptosis suppression., Marusawa,H.; Matsuzawa,S. et al., (2003), EMBO J
ProtModification: CDK1 ---> BIRC5	Prognostic importance of survivin in breast cancer., Kennedy,S.M.; O'Driscoll,L. et al., (2003), Br J Cancer
ProtModification: CDK1 ---> BIRC5	Hypoxic preconditioning protects human brain endothelium from ischemic apoptosis by Akt-dependent survivin activation., Zhang,Y.; Park,T.S. et al., (2007), Am J Physiol Heart Circ Physiol
ProtModification: CDK1 ---> BIRC5	Temporal and spatial regulation of targeting Aurora B to the inner centromere, Watanabe,Y., (2010), Cold Spring Harbor Symposia on Quantitative Biology
ProtModification: CDK1 ---> BIRC5	Escape of U251 glioma cells from temozolomide-induced senescence was modulated by CDK1/survivin signaling, Song,Z.; Ling,G. et al., (2017), American Journal of Translational Research
ProtModification: CDK1 ---> BIRC5	Cyclin-dependent kinase 1 and survivin as potential therapeutic targets against nasal natural killer/T-cell lymphoma, Nagato,T.; Ueda,S. et al., (2019), Laboratory Investigation
ProtModification: CDK1 ---> BIRC5	Clinical Implications of Chromosomal Instability (CIN) and Kinetochore Abnormalities in Breast Cancers, Voutsadakis,I.A.; Voutsadakis,I.A., (2019), Molecular Diagnosis and Therapy
ProtModification: CDK1 ---> BIRC5	OCT4 increases BIRC5 and CCND1 expression and promotes cancer progression in hepatocellular carcinoma, Cao,L.; Shen,S. et al., (2013), BMC Cancer
ProtModification: CDK1 ---> BIRC5	Survivin and IAP proteins in cell-death mechanisms, Altieri,D.C., (2010), Biochemical Journal
ProtModification: CDK1 ---> BIRC5	Oxaliplatin-mediated inhibition of survivin increases sensitivity of head and neck squamous cell carcinoma cell lines to paclitaxel, Bisen,P.S.; Khan,Z. et al., (2010), Current Cancer Drug Targets
ProtModification: CDK1 ---> BIRC5	Promotion of apoptosis in cancer cells by selective purine-derived pharmacological CDK inhibitors: One outcome, many mechanisms, Wesierska-Gadek,J.; Maurer,M., (2011), Current Pharmaceutical Design
ProtModification: CDK1 ---> BIRC5	Temporal and spatial regulation of targeting aurora B to the inner centromere, Watanabe,Y., (2010), Cold Spring Harbor Symposia on Quantitative Biology
ProtModification: CDK1 ---> BIRC5	Regulation by survivin of cancer cell death induced by F14512, a polyamine-containing inhibitor of DNA topoisomerase II, Ballot,C.; Jendoubi,M. et al., (2012), Apoptosis
ProtModification: CDK1 ---> BIRC5	Profile of protein expression of the colon cancer cell line SW480 with survivin/shRNA, Wang,X.; Fu,Z. et al., (2011), European Journal of Cancer Prevention
ProtModification: CDK1 ---> BIRC5	Identification of novel compounds that enhance colon cancer cell sensitivity to inflammatory apoptotic ligands, Chopra,A.S.; Kuratnik,A. et al., (2013), Cancer Biology and Therapy
ProtModification: CDK1 ---> BIRC5	Phosphorylation of the CPC by Cdk1 promotes chromosome bi-orientation, Tsukahara,T.; Tanno,Y. et al., (2010), Nature
ProtModification: CDK1 ---> BIRC5	The chromosomal passenger complex (CPC): From easy rider to the godfather of mitosis, Carmena,M.; Earnshaw,W.C. et al., (2012), Nature Reviews Molecular Cell Biology
ProtModification: CDK1 ---> BIRC5	Mitotic catastrophe: A mechanism for avoiding genomic instability, Vitale,I.; Galluzzi,L. et al., (2011), Nature Reviews Molecular Cell Biology
ProtModification: CDK1 ---> BIRC5	Geometry and force behind kinetochore orientation: Lessons from meiosis, Watanabe,Y., (2012), Nature Reviews Molecular Cell Biology
ProtModification: CDK1 ---> BIRC5	Functional genomics identify Birc5/Survivin as a candidate gene involved in the chronotoxicity of cyclin-dependent kinase inhibitors, Siffroi-Fernandez,S.; Grećhez-Cassiau,A. et al., (2014), Cell Cycle
ProtModification: CDK1 ---> BIRC5	Pim-3 promotes human pancreatic cancer growth by regulating tumor vasculogenesis, Liu,B.; Wang,Z. et al., (2014), Oncology Reports
ProtModification: CDK1 ---> BIRC5	Mitotic Golgi translocation of ERK1c is mediated by a PI4KIIIβ-14-3-3γ shuttling complex, Wortzel,I.; Hanoch,T. et al., (2015), Journal of Cell Science
ProtModification: CDK1 ---> BIRC5	The phosphorylation of survivin Thr34 by p34cdc2 in carcinogenesis of oral submucous fibrosis., Zhou,S.; Li,L. et al., (2008), Oncol Rep
ProtModification: CDK1 ---> BIRC5	Survivin and escaping in therapy-induced cellular senescence., Wang,Q.; Wu,P.C. et al., (2011), Int J Cancer
ProtModification: CDK1 ---> BIRC5	Cellular responses to platinum-based anticancer drugs and UVC: Role of P53 and implications for cancer therapy, Murray,D.; Mirzayans,R., (2020), International Journal of Molecular Sciences
ProtModification: CDK1 ---> BIRC5	Survivin as a cell cycle-related and antiapoptotic protein in granulosa cells., Johnson,A.L.; Langer,J.S. et al., (2002), Endocrinology
ProtModification: CDK1 ---> BIRC5	Inhibition of lymphatic metastases by a survivin dominant-negative mutant, Xu,G.-C.; Leng,F. et al., (2013), Oncology Research
ProtModification: CDK1 ---> BIRC5	Survivin exists in immunochemically distinct subcellular pools and is involved in spindle microtubule function., Fortugno,P.; Wall,N.R. et al., (2002), J Cell Sci
ProtModification: CDK1 ---> BIRC5	Survivin mutant (Surv-DD70, 71AA) disrupts the interaction of Survivin with Aurora B and causes multinucleation in HeLa cells, Cao,L.; Yan,X. et al., (2006), Biochemical and Biophysical Research Communications
ProtModification: CDK1 ---> BIRC5	γ-Secretase Inhibitors Enhance Taxane-Induced Mitotic Arrest and Apoptosis in Colon Cancer Cells, Akiyoshi,T.; Nakamura,M. et al., (2008), Gastroenterology
ProtModification: CDK1 ---> BIRC5	Digitoxin and a synthetic monosaccharide analog inhibit cell viability in lung cancer cells, Elbaz,H.A.; Stueckle,T.A. et al., (2012), Toxicology and Applied Pharmacology
ProtModification: CDK1 ---> BIRC5	Discovery of a novel small molecule binding site of human survivin, Wendt,M.D.; Sun,C. et al., (2007), Bioorganic & Medicinal Chemistry Letters
ProtModification: CDK1 ---> BIRC5	Crystal Structure and Mutagenic Analysis of the Inhibitor-of-Apoptosis Protein Survivin, Muchmore,S.W.; Chen,J. et al., (2000), Molecular Cell
ProtModification: CDK1 ---> BIRC5	Antisense therapy for cancer-the time of truth, Jansen,B.; Zangemeister-Wittke,U., (2002), Lancet Oncology
ProtModification: CDK1 ---> BIRC5	gp130-Mediated Stat3 Activation in Enterocytes Regulates Cell Survival and Cell-Cycle Progression during Colitis-Associated Tumorigenesis, Bollrath,J.; Phesse,T.J. et al., (2009), Cancer Cell
ProtModification: CDK1 ---> BIRC5	Targeting the STAT3 signaling pathway in cancer: Role of synthetic and natural inhibitors, Siveen,K.S.; Sikka,S. et al., (2014), BBA - Reviews on Cancer
ProtModification: CDK1 ---> BIRC5	Cyclin B1/Cdk1 Coordinates Mitochondrial Respiration for Cell-Cycle G2/M Progression, Wang,Z.; Fan,M. et al., (2014), Developmental Cell
ProtModification: CDK1 ---> BIRC5	Gene therapy targeting survivin selectively induces pulmonary vascular apoptosis and reverses pulmonary arterial hypertension., McMurtry,M.S.; Archer,S.L. et al., (2005), J Clin Invest
ProtModification: CDK1 ---> BIRC5	Identification of Aurora kinases as RasGAP Src homology 3 domain-binding proteins., Gigoux,V.; L'Hoste,S. et al., (2002), J Biol Chem
ProtModification: CDK1 ---> BIRC5	Survivin expression in colorectal carcinomas: Correlations with clinicopathological parameters and survival, Kouvidou,Ch.; Anagnostakis,D. et al., (2010), Digestive Diseases and Sciences
ProtModification: CDK1 ---> BIRC5	(-)-Epigallocatechin-3-gallate modulates the differential expression of survivin splice variants and protects spermatogenesis during testicular torsion, Al-Ajmi,N.; Al-Maghrebi,M. et al., (2013), Korean Journal of Physiology and Pharmacology
ProtModification: CDK1 ---> BIRC5	Synthesis and antiproliferative activity of substituted 3[2-(1h-indol-3-yl)- 1,3-thiazol-4-yl]-1h-pyrrolo[3,2-b]pyridines, marine alkaloid nortopsentin analogues, Carbone,A.; Barraja,P. et al., (2014), Current Medicinal Chemistry
positive Expression: CDK1 --+> BIRC5	Prognostic Biomarker Identification Through Integrating the Gene Signatures of Hepatocellular Carcinoma Properties, Cai,J.; Li,B. et al., (2017), EBioMedicine
positive Expression: CDK1 --+> BIRC5	Interferon Regulatory Factor 1 (IRF-1) induces p21WAF1/CIP1 dependent cell cycle arrest and p21WAF1/CIP1 independent modulation of survivin in cancer cells, Armstrong,M.J.; Stang,M.T. et al., (2011), Cancer Letters
positive Expression: CDK1 --+> BIRC5	Enhancing skin flap survival by a cell-permeable wild-type survivin, Shu,M.G.; Guo,X.T. et al., (2007), Medical Hypotheses
positive Expression: CDK1 --+> BIRC5	Regulation of UCN-01 induced mitotic cell death by pro- and anti-apoptotic pathways, Vogel,C.; Hager,C. et al., (2006), EJC Supplements
positive Expression: CDK1 --+> BIRC5	A p34 cdc2 survival checkpoint in cancer, O'Connor,D.S.; Wall,N.R. et al., (2002), Cancer Cell
positive Expression: CDK1 --+> BIRC5	Inhibition of cyclin-dependent kinase 1-induced cell death in neuroblastoma cells through the microRNA-34a-MYCN-survivin pathway, Chen,Y.; Tsai,Y.H. et al., (2012), Surgery
positive Expression: CDK1 --+> BIRC5	Recurrent CDK1 overexpression in laryngeal squamous cell carcinoma, Bednarek,K.; Kiwerska,K. et al., (2016), Tumor Biology
positive Expression: CDK1 --+> BIRC5	CDK1 plays an important role in the maintenance of pluripotency and genomic stability in human pluripotent stem cells, Neganova,I.; Tilgner,K. et al., (2014), Cell Death and Disease
positive Expression: CDK1 --+> BIRC5	Recent advances on small-molecule survivin inhibitors, Xiao,M.; Li,W., (2015), Current Medicinal Chemistry
positive Expression: CDK1 --+> BIRC5	MYC-mediated synthetic lethality for treating tumors, Li,X.; Li,X. et al., (2015), Current Cancer Drug Targets
positive Expression: CDK1 --+> BIRC5	Inhibition of CDK1 as a potential therapy for tumors over-expressing MYC., Goga,A.; Yang,D. et al., (2007), Nat Med
positive Expression: CDK1 --+> BIRC5	Histone deacetylase inhibitors enhance lexatumumab-induced apoptosis via a p21Cip1-dependent decrease in survivin levels., Nawrocki,S.T.; Carew,J.S. et al., (2007), Cancer Res
positive Expression: CDK1 --+> BIRC5	Inhibition of cyclin-dependent kinase 1-induced cell death in neuroblastoma cells through the microRNA-34a-MYCN-survivin pathway., Chen,Y.; Tsai,Y.H. et al., (2013), Surgery
positive Expression: CDK1 --+> BIRC5	Technical approaches to induce selective cell death of pluripotent stem cells, Jeong,H.-C.; Cho,S.-J. et al., (2017), Cellular and Molecular Life Sciences
positive Expression: CDK1 --+> BIRC5	Down-regulation of survivin in nitric oxide-induced cell growth inhibition and apoptosis of the human lung carcinoma cells., Chao,J.I.; Kuo,P.C. et al., (2004), J Biol Chem
positive Expression: CDK1 --+> BIRC5	Could miR-34a Inhibition be Used as a Tool to Overcome Drug Resistance in MCF-7 Cells Treated with Synthesized Steroidal Heterocycles?, Yahya,S.M.M.; Abd-Elhalim,M.M. et al., (2021), Asian Pacific Journal of Cancer Prevention
positive Regulation: IL1A --+> GBP2	Porcine reproductive and respiratory syndrome virus infection upregulates negative immune regulators and T-cell exhaustion markers, Chaudhari,J.; Vu,H.L.X. et al., (2021), Journal of Virology
Regulation: BIRC5 ---> CDK1	Influence of microgravity on apoptosis in cells, tissues, and other systems in vivo and in vitro, Prasad,B.; Lebert,M. et al., (2020), International Journal of Molecular Sciences
Regulation: BIRC5 ---> CDK1	The immunomodulator AS101 induces growth arrest and apoptosis in Multiple Myeloma: Association with the Akt/Survivin pathway, Hayun,M.; Naor,Y. et al., (2006), Biochemical Pharmacology
Regulation: BIRC5 ---> CDK1	Survivin and molecular pathogenesis of colorectal cancer, Kim,P.J.; Plescia,J. et al., (2003), The Lancet
Regulation: BIRC5 ---> CDK1	Survivin expression and resistance to anticancer treatments: perspectives for new therapeutic interventions, Zaffaroni,N.; Daidone,M.G., (2002), Drug Resistance Updates
Regulation: BIRC5 ---> CDK1	Human dermal fibroblasts HDFa can be used as an appropriate healthy control for PMMA nanoparticles-survivin molecular beacon cellular uptake studies, Adinolfi,B.; Pellegrino,M. et al., (2015), Biomedicine & Pharmacotherapy
Regulation: BIRC5 ---> CDK1	Survivin, caspase-3 and MIB-1 expression in astrocytic tumors of various grades, Lebelt,A.; Rutkowski,R. et al., (2016), Advances in Medical Sciences
Regulation: BIRC5 ---> CDK1	Survivin and p53 modulate quercetin-induced cell growth inhibition and apoptosis in human lung carcinoma cells., Kuo,P.C.; Liu,H.F. et al., (2004), J Biol Chem
Regulation: BIRC5 ---> CDK1	Fibronectin protects prostate cancer cells from tumor necrosis factor-alpha-induced apoptosis via the AKT/survivin pathway., Fornaro,M.; Plescia,J. et al., (2003), J Biol Chem
Regulation: BIRC5 ---> CDK1	Screening and identification of key biomarkers in hepatocellular carcinoma: Evidence from bioinformatic analysis, Li,L.; Lei,Q. et al., (2017), Oncology Reports
Regulation: BIRC5 ---> CDK1	Induction of survivin inhibition, G<inf>2</inf>/M cell cycle arrest and autophagic on cell death in human malignant glioblastoma cells, Su,M.-J.; Liao,M.-H. et al., (2015), Chinese Journal of Physiology
Regulation: BIRC5 ---> CDK1	Histone deacetylase inhibitors enhance lexatumumab-induced apoptosis via a p21Cip1-dependent decrease in survivin levels., Nawrocki,S.T.; Carew,J.S. et al., (2007), Cancer Res
Regulation: BIRC5 ---> CDK1	The anti-apoptosis protein, survivin, mediates gastric epithelial cell cytoprotection against ethanol-induced injury via activation of the p34(cdc2) cyclin-dependent kinase., Jones,M.K.; Padilla,O.R. et al., (2008), J Cell Physiol
Regulation: BIRC5 ---> CDK1	Inhibition of caspase-3 by Survivin prevents Wee1 Kinase degradation and promotes cell survival by maintaining phosphorylation of p34Cdc2., Guzman,J.R.; Fukuda,S. et al., (2009), Gene Ther Mol Biol
Regulation: BIRC5 ---> CDK1	Integrin beta-8 (ITGB8) silencing reverses gefitinib resistance of human hepatic cancer HepG2/G cell line., Wang,W.W.; Wang,Y.B. et al., (2015), Int J Clin Exp Med
Regulation: BIRC5 ---> CDK1	The molecular ‘myc-anisms’ behind myc-driven tumorigenesis and the relevant myc-directed therapeutics, McAnulty,J.; Difeo,A., (2020), International Journal of Molecular Sciences
positive Regulation: TOP2A --+> BIRC5	Transduction of fetal mice with a feline lentiviral vector induces liver tumors which exhibit an E2F activation signature, Condiotti,R.; Goldenberg,D. et al., (2014), Molecular Therapy
Binding: BIRC5 ---- TOP2A	Screening and identification of key biomarkers in hepatocellular carcinoma: Evidence from bioinformatic analysis, Li,L.; Lei,Q. et al., (2017), Oncology Reports
Binding: PBK ---- TOP2A	Loss of cytoplasmic CDK1 predicts poor survival in human lung cancer and confers chemotherapeutic resistance, Zhang,C.; Robertson,M. et al., (2011), PLoS ONE
negative Expression: PBK ---| BIRC5	Mitotic kinase PBK/TOPK as a therapeutic target for adult T-cell leukemia/lymphoma, Ishikawa,C.; Mori,N. et al., (2018), International Journal of Oncology
positive Regulation: GBP2 --+> TOP2A	Identification of immunomodulatory signatures induced by American ginseng in murine immune cells, Yan,J.; Ma,Y. et al., (2013), Evidence-based Complementary and Alternative Medicine
positive Regulation: MKI67 --+> BIRC5	Estrogen and antiestrogen-dependent regulation of breast cancer cell proliferation in multicellular spheroids: Influence of cell microenvironment., Truchet,I.; Jozan,S. et al., (2008), Int J Oncol
Regulation: RRM2 ---> BIRC5	RRM2 computational phosphoprotein network construction and analysis between no-tumor hepatitis/cirrhotic liver tissues and human hepatocellular carcinoma (HCC), Wang,L.; Huang,J. et al., (2010), Cellular Physiology and Biochemistry
ProtModification: CDK1 ---> RRM2	Cyclin F-Mediated Degradation of Ribonucleotide Reductase M2 Controls Genome Integrity and DNA Repair, D'Angiolella,V.; Donato,V. et al., (2012), Cell
ProtModification: CDK1 ---> RRM2	Acetylation regulates ribonucleotide reductase activity and cancer cell growth, Chen,G.; Sun,Y. et al., (2019), Nature Communications
ProtModification: CDK1 ---> RRM2	Title not available, No authors, (No publication date)
ProtModification: CDK1 ---> RRM2	A MYBL2 complex for RRM2 transactivation and the synthetic effect of MYBL2 knockdown with WEE1 inhibition against colorectal cancer, Liu,Q.; Guo,L. et al., (2021), Cell Death and Disease
ProtModification: CDK1 ---> CDCA8	Cell division control by the Chromosomal Passenger Complex, van der Waal,M.S.; Hengeveld,R.C.C. et al., (2012), Experimental Cell Research
ProtModification: CDK1 ---> CDCA8	Uncoupling of the spindle-checkpoint and chromosome-congression functions of BubR1., Elowe,S.; Dulla,K. et al., (2010), J Cell Sci
ProtModification: CDK1 ---> CDCA8	Temporal and spatial regulation of targeting Aurora B to the inner centromere, Watanabe,Y., (2010), Cold Spring Harbor Symposia on Quantitative Biology
ProtModification: CDK1 ---> CDCA8	Bookmarking by histone methylation ensures chromosomal integrity during mitosis, Kim,J.-E., (2019), Archives of Pharmacal Research
ProtModification: CDK1 ---> CDCA8	Centromere-localized Aurora B kinase is required for the fidelity of chromosome segregation, Liang,C.; Zhang,Z. et al., (2020), Journal of Cell Biology
ProtModification: CDK1 ---> CDCA8	Temporal and spatial regulation of targeting aurora B to the inner centromere, Watanabe,Y., (2010), Cold Spring Harbor Symposia on Quantitative Biology
ProtModification: CDK1 ---> CDCA8	Phosphorylation of the CPC by Cdk1 promotes chromosome bi-orientation, Tsukahara,T.; Tanno,Y. et al., (2010), Nature
ProtModification: CDK1 ---> CDCA8	The chromosomal passenger complex (CPC): From easy rider to the godfather of mitosis, Carmena,M.; Earnshaw,W.C. et al., (2012), Nature Reviews Molecular Cell Biology
ProtModification: CDK1 ---> CDCA8	Mps1 promotes rapid centromere accumulation of Aurora B, Van Der Waal,M.S.; Saurin,A.T. et al., (2012), EMBO Reports
ProtModification: CDK1 ---> CDCA8	Chromatin protein HP1α interacts with the mitotic regulator borealin protein and specifies the centromere localization of the chromosomal passenger complex, Liu,X.; Huo,Y. et al., (2014), Journal of Biological Chemistry
ProtModification: CDK1 ---> CDCA8	The spatiotemporal dynamics of chromatin protein HP1α Is essential for accurate chromosome segregation during cell division, Chu,L.; Huo,Y. et al., (2014), Journal of Biological Chemistry
ProtModification: CDK1 ---> CDCA8	Shugoshins: Tension-sensitive pericentromeric adaptors safeguarding chromosome segregation, Marston,A.L., (2015), Molecular and Cellular Biology
ProtModification: CDK1 ---> CDCA8	Borealin dimerization mediates optimal CPC checkpoint function by enhancing localization to centromeres and kinetochores, Bekier,M.E.; Mazur,T. et al., (2015), Nature Communications
ProtModification: CDK1 ---> CDCA8	Cell division: TIPs for shaping Aurora B activity, Zachos,G., (2016), Nature Chemical Biology
Expression: CDCA3 ---> MKI67	KIF22 promotes bladder cancer progression by activating the expression of CDCA3, Li,K.; Li,S. et al., (2021), International Journal of Molecular Medicine
Expression: CDCA3 ---> MKI67	Genes expressed in Atoh1 neuronal lineages arising from the r1/isthmus rhombic lip, Machold,R.; Klein,C. et al., (2011), Gene Expression Patterns
positive Regulation: SHCBP1 --+> CDK1	SHCBP1 is over-expressed in breast cancer and is important in the proliferation and apoptosis of the human malignant breast cancer cell line, Feng,W.; Li,H.- et al., (2016), Gene
positive Regulation: SHCBP1 --+> CDK1	SHCBP1 is over-expressed in breast cancer and is important in the proliferation and apoptosis of the human malignant breast cancer cell line., Feng,W.; Li,H.C. et al., (2016), Gene
positive Regulation: SHCBP1 --+> CDK1	FGF13 interaction with SHCBP1 activates AKT-GSK3α/β signaling and promotes the proliferation of A549 cells, Lu,H.; Yin,M. et al., (2020), Cancer Biology and Therapy
positive Regulation: SHCBP1 --+> CDK1	Downregulation of SHCBP1 Inhibits Proliferation, Migration, and Invasion in Human Nasopharyngeal Carcinoma Cells, Zhang,T.; He,Z. et al., (2021), Evidence-based Complementary and Alternative Medicine
ProtModification: CDK1 ---> ECT2	Cytokinesis: Placing and Making the Final Cut, Barr,F.A.; Gruneberg,U., (2007), Cell
ProtModification: CDK1 ---> ECT2	Epithelial Cell Transforming Protein 2 (ECT2) Depletion Blocks Polar Body Extrusion and Generates Mouse Oocytes Containing Two Metaphase II Spindles., Elbaz,J.; Reizel,Y. et al., (2009), Endocrinology
ProtModification: CDK1 ---> ECT2	Influence of human Ect2 depletion and overexpression on cleavage furrow formation and abscission., Chalamalasetty,R.B.; Hümmer,S. et al., (2006), J Cell Sci
ProtModification: CDK1 ---> ECT2	Adherens junction remodelling during mitotic rounding of pseudostratified epithelial cells, Aguilar-Aragon,M.; Bell,G.P. et al., (2020), EMBO Reports
ProtModification: CDK1 ---> ECT2	Anillin interacts with microtubules and is part of the astral pathway that defines cortical domains, Triplet,C.V.O.; Garcia,M.J. et al., (2014), Journal of Cell Science
ProtModification: CDK1 ---> ECT2	Phosphorylation of the cytokinesis regulator ECT2 at G2/M phase stimulates association of the mitotic kinase Plk1 and accumulation of GTP-bound RhoA., Niiya,F.; Tatsumoto,T. et al., (2006), Oncogene
ProtModification: CDK1 ---> ECT2	Epithelial cell transforming protein 2 (ECT2) depletion blocks polar body extrusion and generates mouse oocytes containing two metaphase II spindles., Elbaz,J.; Reizel,Y. et al., (2010), Endocrinology
ProtModification: CDK1 ---> ECT2	Title not available, No authors, (No publication date)
ProtModification: CDK1 ---> ECT2	CRISPR-Cas tools to study gene function in cytokinesis, Husser,M.C.; Skaik,N. et al., (2021), Journal of Cell Science
ProtModification: CDK1 ---> TOP2A	Cyclin A2/cyclin-dependent kinase 1-dependent phosphorylation of Top2a is required for S phase entry during retinal development in zebrafish, Jin,M.; Li,J. et al., (2021), Journal of Genetics and Genomics
ProtModification: CDK1 ---> TOP2A	Cyclin A2/cyclin-dependent kinase 1-dependent phosphorylation of Top2a is required for S phase entry during retinal development in zebrafish., Jin,M.; Li,J. et al., (2021), J Genet Genomics
ProtModification: CDK1 ---> CDCA5	Mitotic functions of poly(ADP-ribose) polymerases, Slade,D., (2019), Biochemical Pharmacology
ProtModification: CDK1 ---> CDCA5	Cohesin Removal Reprograms Gene Expression upon Mitotic Entry, Perea-Resa,C.; Bury,L. et al., (2020), Molecular Cell
ProtModification: CDK1 ---> CDCA5	Cohesin and human disease: lessons from mouse models, Singh,V.P.; Gerton,J.L., (2015), Current Opinion in Cell Biology
ProtModification: CDK1 ---> CDCA5	A Centromere-Signaling Network Underlies the Coordination among Mitotic Events, Trivedi,P.; Stukenberg,P.T., (2016), Trends in Biochemical Sciences
ProtModification: CDK1 ---> CDCA5	Opposing functions of the N-terminal acetyltransferases Naa50 and NatA in sister-chromatid cohesion, Rong,Z.; Ouyang,Z. et al., (2016), Journal of Biological Chemistry
ProtModification: CDK1 ---> CDCA5	Analyzing sister chromatid cohesion in mammalian cells, Feeney,K.M.; McFarlane-Majeed,L. et al., (2014), Methods in Molecular Biology
ProtModification: CDK1 ---> CDCA5	Linking chromosome duplication and segregation via sister chromatid cohesion, Leman,A.R.; Noguchi,E., (2014), Methods in Molecular Biology
ProtModification: CDK1 ---> CDCA5	Zebrafish as a model to study cohesin and cohesinopathies, Muto,A.; Schilling,T.F., (2017), Methods in Molecular Biology
ProtModification: CDK1 ---> CDCA5	The cohesion stabilizer sororin favors DNA repair and chromosome segregation during mouse oocyte meiosis, Huang,C.-J.; Wu,D. et al., (2017), In Vitro Cellular and Developmental Biology - Animal
ProtModification: CDK1 ---> CDCA5	Meiotic prophase-like pathway for cleavage-independent removal of cohesin for chromosome morphogenesis, Challa,K.; Shinohara,M. et al., (2019), Current Genetics
ProtModification: CDK1 ---> CDCA5	Sororin is a master regulator of sister chromatid cohesion and separation, Zhang,N.; Pati,D., (2012), Cell Cycle
ProtModification: CDK1 ---> CDCA5	Regulation of sororin by cdk1-mediated phosphorylation, Dreier,M.R.; Bekier,M.E. et al., (2011), Journal of Cell Science
ProtModification: CDK1 ---> CDCA5	Interaction of sororin protein with polo-like kinase 1 mediates resolution of chromosomal arm cohesion, Zhang,N.; Panigrahi,A.K. et al., (2011), Journal of Biological Chemistry
ProtModification: CDK1 ---> CDCA5	Structure of the human cohesin inhibitor Wapl, Ouyang,Z.; Zheng,G. et al., (2013), Proceedings of the National Academy of Sciences of the United States of America
ProtModification: CDK1 ---> CDCA5	Phosphorylation-enabled binding of SGO1-PP2A to cohesin protects sororin and centromeric cohesion during mitosis, Liu,H.; Yu,H. et al., (2013), Nature Cell Biology
ProtModification: CDK1 ---> CDCA5	Aurora B and Cdk1 mediate Wapl activation and release of acetylated cohesin from chromosomes by phosphorylating Sororin, Nishiyama,T.; Huis,P.J. et al., (2013), Proceedings of the National Academy of Sciences of the United States of America
ProtModification: CDK1 ---> CDCA5	Functional interplay between Aurora B kinase and Ssu72 phosphatase regulates sister chromatid cohesion, Kim,H.-S.; Kim,S.-H. et al., (2013), Nature Communications
ProtModification: CDK1 ---> CDCA5	Structure of cohesin subcomplex pinpoints direct shugoshin-Wapl antagonism in centromeric cohesion, Hara,K.; Zheng,G. et al., (2014), Nature Structural and Molecular Biology
ProtModification: CDK1 ---> CDCA5	Sororin is tethered to cohesin sa2, DÍaz-MartÍnez,L.A.; Clarke,D.J. et al., (2015), Cell Cycle
ProtModification: CDK1 ---> CDCA5	SGO1C is a non-functional isoform of Shugoshin and can disrupt sister chromatid cohesion by interacting with PP2A–B56, Wong,W.K.; Kelly,T. et al., (2015), Cell Cycle
ProtModification: CDK1 ---> CDCA5	Sororin loads to the synaptonemal complex central region independently of meiotic cohesin complexes, Gómez,R.; Berenguer,I. et al., (2016), EMBO Reports
ProtModification: CDK1 ---> CDCA5	Interaction of Sororin protein with polo-like kinase 1 mediates resolution of chromosomal arm cohesion., Zhang,N.; Panigrahi,A.K. et al., (2011), J Biol Chem
ProtModification: CDK1 ---> CDCA5	Aurora B and Cdk1 mediate Wapl activation and release of acetylated cohesin from chromosomes by phosphorylating Sororin., Nishiyama,T.; Sykora,M.M. et al., (2013), Proc Natl Acad Sci U S A
ProtModification: CDK1 ---> CDCA5	Multiple Levels of Regulation of Sororin by Cdk1 and Aurora B., Borton,M.T.; Rashid,M.S. et al., (2016), J Cell Biochem
ProtModification: CDK1 ---> CDCA5	The Importance of Kinase-Phosphatase Integration: Lessons from Mitosis, Gelens,L.; Qian,J. et al., (2017), Trends in Cell Biology
ProtModification: CDK1 ---> CDCA5	DNA replication stress and its impact on chromosome segregation and tumorigenesis, Zhang,B.N.; Bueno Venegas,A. et al., (2018), Seminars in Cancer Biology
ProtModification: CDK1 ---> CDCA5	Cohesin and Its Regulation: On the Logic of X-Shaped Chromosomes, Haarhuis,J.H.I.; Elbatsh,A.M.O. et al., (2014), Developmental Cell
ProtModification: CDK1 ---> CDCA5	Regulation of sororin by Cdk1-mediated phosphorylation., Dreier,M.R.; Bekier,M.E. et al., (2011), J Cell Sci
ProtModification: CDK1 ---> CDCA5	Cohesin mutations in cancer: Emerging therapeutic targets, Antony,J.; Chin,C.V. et al., (2021), International Journal of Molecular Sciences
Binding: BIRC5 ---- PBK	Screening and identification of key biomarkers in prostate cancer using bioinformatics, Li,S.; Hou,J. et al., (2020), Molecular Medicine Reports
Binding: BIRC5 ---- PBK	Loss of cytoplasmic CDK1 predicts poor survival in human lung cancer and confers chemotherapeutic resistance, Zhang,C.; Robertson,M. et al., (2011), PLoS ONE
positive Regulation: ADM --+> MKI67	Combination of adrenomedullin with its binding protein accelerates cutaneous wound healing., Idrovo,J.P.; Yang,W.L. et al., (2015), PLoS One
positive Expression: BIRC5 --+> MKI67	Downregulation of Survivin Gene Expression Affects Ionizing Radiation Resistance of Human T98 Glioma Cells, Li,J.; Zhou,D. et al., (2018), Cellular and Molecular Neurobiology
Regulation: CDCA3 ---> BIRC5	Genes expressed in Atoh1 neuronal lineages arising from the r1/isthmus rhombic lip, Machold,R.; Klein,C. et al., (2011), Gene Expression Patterns
ProtModification: CDK1 ---> NCAPG	Gene bookmarking: keeping the pages open, Sarge,K.D.; Park-Sarge,O.K., (2005), Trends in Biochemical Sciences
ProtModification: CDK1 ---> NCAPG	Non-SMC condensin I complex, subunit G (NCAPG) is a novel mitotic gene required for hepatocellular cancer cell proliferation and migration, Zhang,Q.; Su,R. et al., (2018), Oncology Research
ProtModification: CDK1 ---> NCAPG	Phosphorylation of CAP-G is required for its chromosomal DNA localization during mitosis., Murphy,L.A.; Sarge,K.D., (2008), Biochem Biophys Res Commun
positive DirectRegulation: CDCA8 --+> BIRC5	The mitotic regulator Survivin binds as a monomer to its functional interactor Borealin., Bourhis,E.; Hymowitz,S.G. et al., (2007), J Biol Chem
positive DirectRegulation: CDCA8 --+> BIRC5	Survivin mediates targeting of the chromosomal passenger complex to the centromere and midbody., Vader,G.; Kauw,J.J. et al., (2006), EMBO Rep
positive DirectRegulation: CDCA8 --+> BIRC5	Borealin/Dasra B is overexpressed in colorectal cancers and contributes to proliferation of cancer cells, Wang,Y.; Zhao,Z. et al., (2014), Medical Oncology
positive DirectRegulation: CDCA8 --+> BIRC5	Targeting aurora kinases in cancer treatment, Kelly,K.R.; Mahalingam,D. et al., (2011), Current Drug Targets
positive DirectRegulation: CDCA8 --+> BIRC5	MLL5 maintains genomic integrity by regulating the stability of the chromosomal passenger complex through a functional interaction with Borealin, Liu,J.; Cheng,F. et al., (2012), Journal of Cell Science
positive DirectRegulation: CDCA8 --+> BIRC5	The chromosomal passenger complex: guiding Aurora-B through mitosis., Vader,G.; Medema,R.H. et al., (2006), J Cell Biol
positive DirectRegulation: CDCA8 --+> BIRC5	Nbl1p: a Borealin/Dasra/CSC-1-like protein essential for Aurora/Ipl1 complex function and integrity in Saccharomyces cerevisiae., Nakajima,Y.; Tyers,R.G. et al., (2009), Mol Biol Cell
positive DirectRegulation: CDCA8 --+> BIRC5	A Link between aurora kinase and Clp1/Cdc14 regulation uncovered by the identification of a fission yeast borealin-like protein., Bohnert,K.A.; Chen,J.S. et al., (2009), Mol Biol Cell
positive DirectRegulation: CDCA8 --+> BIRC5	Genes expressed in Atoh1 neuronal lineages arising from the r1/isthmus rhombic lip, Machold,R.; Klein,C. et al., (2011), Gene Expression Patterns
positive DirectRegulation: CDCA8 --+> BIRC5	The case for Survivin as mitotic regulator, Lens,S.M.A.; Vader,G. et al., (2006), Current Opinion in Cell Biology
positive DirectRegulation: CDCA8 --+> BIRC5	Loss of Borealin/DasraB leads to defective cell proliferation, p53 accumulation and early embryonic lethality, Yamanaka,Y.; Heike,T. et al., (2008), Mechanisms of Development
positive DirectRegulation: CDCA8 --+> BIRC5	Mps1 Phosphorylates Borealin to Control Aurora B Activity and Chromosome Alignment, Jelluma,N.; Brenkman,A.B. et al., (2008), Cell
positive DirectRegulation: CDCA8 --+> BIRC5	Structure of a Survivin-Borealin-INCENP Core Complex Reveals How Chromosomal Passengers Travel Together, Jeyaprakash,A.A.; Klein,U.R. et al., (2007), Cell
positive DirectRegulation: CDCA8 --+> BIRC5	The Chromosomal Passenger Complex Is Required for Chromatin-Induced Microtubule Stabilization and Spindle Assembly, Sampath,S.C.; Ohi,R. et al., (2004), Cell
positive DirectRegulation: CDCA8 --+> BIRC5	Borealin/Dasra B is a cell cycle-regulated chromosomal passenger protein and its nuclear accumulation is linked to poor prognosis for human gastric cancer., Chang,J.L.; Chen,T.H. et al., (2006), Exp Cell Res
positive DirectRegulation: CDCA8 --+> BIRC5	Borealin: a novel chromosomal passenger required for stability of the bipolar mitotic spindle., Gassmann,R.; Carvalho,A. et al., (2004), J Cell Biol
positive DirectRegulation: CDCA8 --+> BIRC5	Mitotic activity of survivin is regulated by acetylation at K129, Aljaberi,A.M.; Webster,J.R.M. et al., (2015), Cell Cycle
positive DirectRegulation: CDCA8 --+> BIRC5	Analysis of the functional repertoire of a mutant form of survivin, K129E, which has been linked to lung cancer, Aljaberi,A.M.; Wheatley,S.P. et al., (2014), Cancer Cell International
positive DirectRegulation: CDCA8 --+> BIRC5	Mitosis-targeted anti-cancer therapies: Where they stand, Chan,K.-S.; Koh,C.-G. et al., (2012), Cell Death and Disease
positive DirectRegulation: CDCA8 --+> BIRC5	Loss of Survivin influences liver regeneration and is associated with impaired Aurora B function, Hagemann,S.; Wohlschlaeger,J. et al., (2013), Cell Death and Differentiation
positive DirectRegulation: CDCA8 --+> BIRC5	EGF regulates survivin stability through the Raf-1/ERK pathway in insulin-secreting pancreatic β-cells, Wang,H.; Cooper,Z.A. et al., (2010), BMC Molecular Biology
positive DirectRegulation: CDCA8 --+> BIRC5	Green tea polyphenols attenuating ultraviolet B-induced damage to human retinal pigment epithelial cells in vitro, Xu,J.-Y.; Wu,L.-Y. et al., (2010), Investigative Ophthalmology and Visual Science
positive DirectRegulation: CDCA8 --+> BIRC5	Survivin inhibition by an interacting recombinant peptide, derived from the human ferritin heavy chain, impedes tumor cell growth, Weiss,A.; Brill,B. et al., (2012), Journal of Cancer Research and Clinical Oncology
positive DirectRegulation: CDCA8 --+> BIRC5	Borealin–nucleosome interaction secures chromosome association of the chromosomal passenger complex, Abad,M.A.; Ruppert,J.G. et al., (2019), Journal of Cell Biology
positive DirectRegulation: CDCA8 --+> BIRC5	Cancer therapeutics using survivin BIRC5 as a target: What can we do after over two decades of study?, Li,F.; Aljahdali,I. et al., (2019), Journal of Experimental and Clinical Cancer Research
positive DirectRegulation: CDCA8 --+> BIRC5	Inhibition of survivin by adenovirus vector enhanced paclitaxel-induced apoptosis in breast cancer cells, Uchida,H.; Tanaka,T., (2018), Anticancer Research
positive DirectRegulation: CDCA8 --+> BIRC5	The Survivin-Crm1 interaction is essential for chromosomal passenger complex localization and function., Knauer,S.K.; Bier,C. et al., (2006), EMBO Rep
positive DirectRegulation: CDCA8 --+> BIRC5	Molecular analysis of survivin isoforms: evidence that alternatively spliced variants do not play a role in mitosis., Noton,E.A.; Colnaghi,R. et al., (2006), J Biol Chem
positive DirectRegulation: CDCA8 --+> BIRC5	Survivin modulates microtubule dynamics and nucleation throughout the cell cycle., Rosa,J.; Canovas,P. et al., (2006), Mol Biol Cell
positive DirectRegulation: CDCA8 --+> BIRC5	A novel role for TPX2 as a scaffold and co-activator protein of the Chromosomal Passenger Complex, Iyer,J.; Tsai,M.Y., (2012), Cellular Signalling
positive DirectRegulation: CDCA8 --+> BIRC5	The Chromosomal Passenger Complex Takes Center Stage during Mitosis, Vernos,I., (2004), Developmental Cell
positive DirectRegulation: CDCA8 --+> BIRC5	Cloning and functional characterization of the guinea pig apoptosis inhibitor protein Survivin, Habtemichael,N.; Wünsch,D. et al., (2010), Gene
positive DirectRegulation: CDCA8 --+> BIRC5	Borealin/Dasra B is a cell cycle-regulated chromosomal passenger protein and its nuclear accumulation is linked to poor prognosis for human gastric cancer, Chang,J.L.; Chen,T.H. et al., (2006), Experimental Cell Research
positive DirectRegulation: CDCA8 --+> BIRC5	Guiding Mitotic Progression by Crosstalk between Post-translational Modifications, Cuijpers,S.A.G.; Vertegaal,A.C.O., (2018), Trends in Biochemical Sciences
positive DirectRegulation: CDCA8 --+> BIRC5	High-throughput screening for Survivin and Borealin interaction inhibitors in hepatocellular carcinoma, Yue,L.; Li,L. et al., (2017), Biochemical and Biophysical Research Communications
positive DirectRegulation: CDCA8 --+> BIRC5	Survivin: A Protein with Dual Roles in Mitosis and Apoptosis, Wheatley,S.P.; McNeish,I.A., (2005), International Review of Cytology
positive DirectRegulation: CDCA8 --+> BIRC5	Survivin and IAP proteins in cell-death mechanisms, Altieri,D.C., (2010), Biochemical Journal
positive DirectRegulation: CDCA8 --+> BIRC5	Structure of a Survivin-Borealin-INCENP core complex reveals how chromosomal passengers travel together., Jeyaprakash,A.A.; Klein,U.R. et al., (2007), Cell
positive DirectRegulation: CDCA8 --+> BIRC5	Survivin mutant (Surv-DD70, 71AA) disrupts the interaction of Survivin with Aurora B and causes multinucleation in HeLa cells., Cao,L.; Yan,X. et al., (2006), Biochem Biophys Res Commun
positive DirectRegulation: CDCA8 --+> BIRC5	Disabling the mitotic spindle and tumor growth by targeting a cavity-induced allosteric site of survivin, Berezov,A.; Cai,Z. et al., (2012), Oncogene
positive DirectRegulation: CDCA8 --+> BIRC5	The chromosomal passenger complex (CPC): From easy rider to the godfather of mitosis, Carmena,M.; Earnshaw,W.C. et al., (2012), Nature Reviews Molecular Cell Biology
positive DirectRegulation: CDCA8 --+> BIRC5	Overexpression of survivin initiates hematologic malignancies in vivo, Small,S.; Keerthivasan,G. et al., (2010), Leukemia
positive DirectRegulation: CDCA8 --+> BIRC5	Centromere targeting of the chromosomal passenger complex requires a ternary subcomplex of Borealin, Survivin, and the N-terminal domain of INCENP., Klein,U.R.; Nigg,E.A. et al., (2006), Mol Biol Cell
positive DirectRegulation: CDCA8 --+> BIRC5	Design, synthesis and biological studies of survivin dimerization modulators that prolong mitotic cycle, Chettiar,S.N.; Cooley,J.V. et al., (2013), Bioorganic & Medicinal Chemistry Letters
positive DirectRegulation: CDCA8 --+> BIRC5	Topoisomerase degradation, DSB repair, p53 and IAPs in cancer cell resistance to camptothecin-like topoisomerase I inhibitors, Tomicic,M.T.; Kaina,B., (2013), BBA - Reviews on Cancer
positive DirectRegulation: CDCA8 --+> BIRC5	The case for survivin as a regulator of microtubule dynamics and cell-death decisions, Altieri,D.C., (2006), Current Opinion in Cell Biology
positive DirectRegulation: CDCA8 --+> BIRC5	Title not available, No authors, (No publication date)
positive DirectRegulation: CDCA8 --+> BIRC5	APC/CCdh1 is required for the termination of chromosomal passenger complex activity upon mitotic exit, Tsunematsu,T.; Arakaki,R. et al., (2020), Journal of Cell Science
Regulation: CDCA3 ---> CDK1	Tome-1, a Trigger of Mitotic Entry, Is Degraded during G1 via the APC, Ayad,N.G.; Rankin,S. et al., (2003), Cell
Regulation: CDCA3 ---> CDK1	Mitotic Entry: Tipping the Balance, Kraft,C., (2003), Current Biology
Regulation: CDCA3 ---> CDK1	E3 ubiquitin ligases and mitosis: embracing the complexity, Sumara,I.; Maerki,S. et al., (2008), Trends in Cell Biology
Regulation: CDCA3 ---> CDK1	Parathyroid hormone-related protein regulates tumor-relevant genes in breast cancer cells., Dittmer,A.; Vetter,M. et al., (2006), J Biol Chem
Regulation: CDCA3 ---> CDK1	Increased levels of Wee-1 kinase in G(2) are necessary for Vpr- and gamma irradiation-induced G(2) arrest., Yuan,H.; Kamata,M. et al., (2004), J Virol
Regulation: CDCA3 ---> CDK1	Title not available, No authors, (No publication date)
Binding: TOP2A ---- CDK1	Screening and identification of key biomarkers in hepatocellular carcinoma: Evidence from bioinformatic analysis, Li,L.; Lei,Q. et al., (2017), Oncology Reports
Binding: TOP2A ---- CDK1	Loss of cytoplasmic CDK1 predicts poor survival in human lung cancer and confers chemotherapeutic resistance, Zhang,C.; Robertson,M. et al., (2011), PLoS ONE
Binding: TOP2A ---- CDK1	Title not available, No authors, (No publication date)
Binding: TOP2A ---- CDK1	Neochlorogenic acid enhances the antitumor effects of pingyangmycin via regulating TOP2A., Che,J.; Zhao,T. et al., (2021), Mol Med Rep
Binding: TOP2A ---- CDK1	Neochlorogenic acid enhances the antitumor effects of pingyangmycin via regulating TOP2A, Che,J.; Zhao,T. et al., (2021), Molecular Medicine Reports
ProtModification: CDK1 ---> PBK	The T-LAK Cell-originated Protein Kinase Signal Pathway Promotes Colorectal Cancer Metastasis, Zykova,T.A.; Zhu,F. et al., (2017), EBioMedicine
ProtModification: CDK1 ---> PBK	Characterization of a MAPKK-like protein kinase TOPK, Matsumoto,S.; Abe,Y. et al., (2004), Biochemical and Biophysical Research Communications
ProtModification: CDK1 ---> PBK	Attenuation of DNA damage checkpoint by PBK, a novel mitotic kinase, involves protein-protein interaction with tumor suppressor p53, Nandi,A.K.; Ford,T. et al., (2007), Biochemical and Biophysical Research Communications
ProtModification: CDK1 ---> PBK	Bidirectional Signals Transduced by TOPK-ERK Interaction Increase Tumorigenesis of HCT116 Colorectal Cancer Cells, Zhu,F.; Zykova,T.A. et al., (2007), Gastroenterology
ProtModification: CDK1 ---> PBK	PI3K/Akt-sensitive MEK-independent compensatory circuit of ERK activation in ER-positive PI3K-mutant T47D breast cancer cells, Aksamitiene,E.; Kholodenko,B.N. et al., (2010), Cellular Signalling
ProtModification: CDK1 ---> PBK	Convergent and divergent ligand specificity among PDZ domains of the LAP and zonula occludens (ZO) families., Zhang,Y.; Yeh,S. et al., (2006), J Biol Chem
ProtModification: CDK1 ---> PBK	Characterization of PDZ-binding kinase, a mitotic kinase., Gaudet,S.; Branton,D. et al., (2000), Proc Natl Acad Sci U S A
ProtModification: CDK1 ---> PBK	Differential expression of DLG1 as a common trait in different human diseases: An encouraging issue in molecular pathology, Marziali,F.; Dizanzo,M.P. et al., (2019), Biological Chemistry
ProtModification: CDK1 ---> PBK	T-LAK cell-originated protein kinase (TOPK) phosphorylation of Prx1 at Ser-32 prevents UVB-induced apoptosis in RPMI7951 melanoma cells through the regulation of Prx1 peroxidase activity, Zykova,T.A.; Zhu,F. et al., (2010), Journal of Biological Chemistry
ProtModification: CDK1 ---> PBK	T-LAK cell-originated protein kinase (TOPK) phosphorylation of MKP1 protein prevents solar ultraviolet light-induced inflammation through inhibition of the p38 protein signaling pathway, Li,S.; Zhu,F. et al., (2011), Journal of Biological Chemistry
ProtModification: CDK1 ---> PBK	PBK/TOPK mediates promyelocyte proliferation via Nrf2-regulated cell cycle progression and apoptosis, Liu,Y.; Liu,H. et al., (2015), Oncology Reports
ProtModification: CDK1 ---> PBK	Screening for genes and subnetworks associated with pancreatic cancer based on the gene expression profile, Long,J.; Liu,Z. et al., (2016), Molecular Medicine Reports
ProtModification: CDK1 ---> PBK	Characterization of a MAPKK-like protein kinase TOPK., Matsumoto,S.; Abe,Y. et al., (2004), Biochem Biophys Res Commun
ProtModification: CDK1 ---> PBK	A Mitotic Kinase TOPK Enhances Cdk1/cyclin B1-dependent Phosphorylation of PRC1 and Promotes Cytokinesis, Abe,Y.; Takeuchi,T. et al., (2007), Journal of Molecular Biology
ProtModification: CDK1 ---> PBK	Phosphorylation of IκBβ at serine 32 by T-lymphokine-activated killer cell-originated protein kinase is essential for chemoresistance against doxorubicin in cervical cancer cells, Park,J.-H.; Choi,H.-J. et al., (2013), Journal of Biological Chemistry
ProtModification: CDK1 ---> PBK	TOPK mediates hypoxia-induced epithelial-mesenchymal transition and the invasion of nonsmall-cell lung cancer cells via the HIF-1α/snail axis, Park,J.-H.; Moon,M. et al., (2020), Biochemical and Biophysical Research Communications
ProtModification: CDK1 ---> MKI67	Ki-67 and the Chromosome Periphery Compartment in Mitosis, Booth,D.G.; Earnshaw,W.C., (2017), Trends in Cell Biology
ProtModification: CDK1 ---> MKI67	Cyclin A triggers Mitosis either via the Greatwall kinase pathway or Cyclin B, Hégarat,N.; Crncec,A. et al., (2020), EMBO Journal
ProtModification: CDK1 ---> MKI67	Posttranslational modifications of the KI-67 protein coincide with two major checkpoints during mitosis., Endl,E.; Gerdes,J., (2000), J Cell Physiol
ProtModification: CDK1 ---> MKI67	Preoperative prediction of Ki-67 labeling index by three-dimensional CT image parameters for differential diagnosis of Ground-Glass Opacity (GGO), Peng,M.; Li,Z. et al., (2015), PLoS ONE
ProtModification: CDK1 ---> MKI67	Androgen receptor phosphorylation at serine 515 by Cdk1 predicts biochemical relapse in prostate cancer patients, Willder,J.M.; Heng,S.J. et al., (2013), British Journal of Cancer
ProtModification: CDK1 ---> MKI67	A critical role of Sp1 transcription factor in regulating the human Ki-67 gene expression, Tian,H.; Li,W. et al., (2011), Tumor Biology
ProtModification: CDK1 ---> MKI67	Genes expressed in Atoh1 neuronal lineages arising from the r1/isthmus rhombic lip, Machold,R.; Klein,C. et al., (2011), Gene Expression Patterns
negative Expression: MKI67 ---| IL1A	Biological pathways involved in the aggressive behavior of the keratocystic odontogenic tumor and possible implications for molecular oriented treatment - An overview, Mendes,R.A.; Carvalho,J.F.C. et al., (2010), Oral Oncology
negative Expression: MKI67 ---| IL1A	Characterization and management of the keratocystic odontogenic tumor in relation to its histopathological and biological features, Mendes,R.A.; Carvalho,J.F.C. et al., (2010), Oral Oncology
negative Expression: MKI67 ---| IL1A	Recurrence rate of keratocystic odontogenic tumor after conservative surgical treatment without adjunctive therapies - A 35-year single institution experience, Zecha,J.A.E.M.; Mendes,R.A. et al., (2010), Oral Oncology
negative Regulation: CDK1 ---| DTL	CDK1-dependent inhibition of the E3 ubiquitin ligase CRL4CDT2 ensures robust transition from S phase to mitosis, Rizzardi,L.F.; Coleman,K.E. et al., (2015), Journal of Biological Chemistry
negative Regulation: CDK1 ---| DTL	CDK1-dependent Inhibition of the E3 Ubiquitin Ligase CRL4CDT2 Ensures Robust Transition from S Phase to Mitosis., Rizzardi,L.F.; Coleman,K.E. et al., (2015), J Biol Chem
negative Regulation: CDK1 ---| DTL	Title not available, No authors, (No publication date)
negative Regulation: IL1A ---| MKI67	Marsupialization inhibits interleukin-1alpha expression and epithelial cell proliferation in odontogenic keratocysts., Ninomiya,T.; Kubota,Y. et al., (2002), J Oral Pathol Med

## Sheet: concept enrichment
Name	Parent Folder	# of Entities	Expanded # of Entities	Overlap	Percent Overlap	Overlapping Entities	p-value	Jaccard similarity	Hit type
Aldosterone Renal Effects	Steroid Hormones; Steroid Hormones (Hormones Pathways); urinary tract	22	23	1	4	WNK3	0.0145983	0.0222222	Biological Process
GPR3 in Oocyte Meiotic Arrest	Reproductive Biology; Reproductive Biology (Biological Process); reproductive system	12	39	1	2	CDK1	0.0246485	0.0163934	Biological Process
AHR Signaling in Tr1 Cells Function	Aryl Hydrocarbon Receptor Signaling; Aryl Hydrocarbon Receptor Signaling (Receptor Signaling); T-cell Activation and Differentiation; lymphatic system	39	56	1	1	PBK	0.0352331	0.0128205	Biological Process
SIRT7 Signaling in Aging	Genomic Instability Associated with Aging; Genomic Instability Associated with Aging (Aging Biology); generic; generic; nucleus	27	98	1	1	CDK1	0.0609737	0.00833333	Biological Process
Toll-like Receptors in Sterile Inflammation	Inflammation Initiation; Inflammation Initiation (Inflammation Pathways); generic; generic	75	106	1	0	IL1A	0.0658112	0.0078125	Biological Process
Bradykinin Effects in Inflammation	Hemostasis Reaction; Hemostasis Reaction (Inflammation Pathways); blood; hematological system	66	117	1	0	IL1A	0.0724288	0.00719424	Biological Process
Histamine Effects in Inflammation	Inflammatory Mediators of Systemic Reaction; Inflammatory Mediators of Systemic Reaction (Inflammation Pathways); generic; generic	24	134	1	0	IL1A	0.0825792	0.00641026	Biological Process
SIRT6 Signaling in Aging	Genomic Instability Associated with Aging; Genomic Instability Associated with Aging (Aging Biology); generic; generic; nucleus	32	140	1	0	CDK1	0.0861395	0.00617284	Biological Process
Mast-Cell Activation without Degranulation through IL1R1 and TLR Signaling	Mast Cells Activation; Mast Cells Activation (Myeloid Cells Activation in Inflammation); generic; hematological system	27	153	1	0	IL1A	0.0938139	0.00571429	Biological Process
Epigenetic Alterations Triggers Genomic Instability	Genomic Instability Associated with Aging; Genomic Instability Associated with Aging (Aging Biology); generic; generic; nucleus	60	191	1	0	MBD1	0.11594	0.00469484	Biological Process
Toll-like Receptor Independent Sterile Inflammation	Inflammation Initiation; Inflammation Initiation (Inflammation Pathways); generic; generic	90	208	1	0	IL1A	0.125691	0.00434783	Biological Process
Mast-Cell Activation without Degranulation	Mast Cells Activation; Mast Cells Activation (Myeloid Cells Activation in Inflammation); generic; hematological system	63	209	1	0	IL1A	0.126262	0.004329	Biological Process
Oncogene Induced Cellular Senescence	Cell Level Responses Associated with Aging; Cell Level Responses Associated with Aging (Aging Biology); generic; generic	61	324	1	0	CDK1	0.189869	0.00289017	Biological Process
Peripheral T-Cell Tolerance	Self Tolerance; Self Tolerance (Immunological Pathways); lymphatic system	73	402	1	0	BIRC5	0.230776	0.00235849	Biological Process
Hypothalamic-Pituitary-Adrenal Axis in Acute Phase Response	Inflammation Resolution; Inflammation Resolution (Inflammation Pathways); endocrine system	49	426	1	0	IL1A	0.24301	0.00223214	Biological Process
Negative Acute Phase Proteins Synthesis	Systemic Effects in Inflammation; Systemic Effects in Inflammation (Inflammation Pathways); digestive system	66	445	1	0	IL1A	0.252581	0.00214133	Biological Process
Plasmin Effects in Inflammation	Hemostasis Reaction; Hemostasis Reaction (Inflammation Pathways); blood; hematological system	97	449	1	0	IL1A	0.254582	0.00212314	Biological Process
Eosinophil Activation	Eosinophils Activation; Eosinophils Activation (Myeloid Cells Activation in Inflammation); generic; lymphatic system	118	471	1	0	IL1A	0.265513	0.0020284	Biological Process
Mast-Cells De Novo Synthesized Mediators via IgE Independent Signaling	Mast Cells Activation; Mast Cells Activation (Myeloid Cells Activation in Inflammation); generic; hematological system	135	482	1	0	IL1A	0.270928	0.00198413	Biological Process
Positive Acute Phase Proteins Synthesis	Systemic Effects in Inflammation; Systemic Effects in Inflammation (Inflammation Pathways); digestive system	81	583	1	0	IL1A	0.319112	0.00165289	Biological Process
IFNG/IFNR Expression Targets	Interferons Expression Biomarkers; Interferons Expression Biomarkers (Cytokines Expression Biomarkers)	134	151	4	2	adrenotensin;proADM 45-92;IL1A;proadrenomedullin N-terminal 20 peptide	0.000138969	0.0235294	Biomarkers
AGT -> CREB Expression Targets	Peptide GPCRs Ligands; Peptide GPCRs Ligands (GPCR Ligands Expression Biomarkers)	117	170	4	2	adrenotensin;proADM 45-92;proadrenomedullin N-terminal 20 peptide;BIRC5	0.000220658	0.021164	Biomarkers
F2 -> AP-1/CREB/ELK/SRF/SP1 Expression Targets	F2R GPCRs Ligands; F2R GPCRs Ligands (GPCR Ligands Expression Biomarkers)	126	187	4	2	adrenotensin;proADM 45-92;IL1A;proadrenomedullin N-terminal 20 peptide	0.000319433	0.0194175	Biomarkers
TAC1 Expression Targets	Peptide GPCRs Ligands; Peptide GPCRs Ligands (GPCR Ligands Expression Biomarkers)	56	113	3	2	adrenotensin;proADM 45-92;proadrenomedullin N-terminal 20 peptide	0.00122624	0.0225564	Biomarkers
TLR4 -> AP-1/EGR1/HIF1A Expression Targets	Toll-like Receptors Expression Biomarkers; Toll-like Receptors Expression Biomarkers (CD Molecules Expression Biomarkers)	84	117	3	2	adrenotensin;proADM 45-92;proadrenomedullin N-terminal 20 peptide	0.00135701	0.0218978	Biomarkers
TGFA -> CTNNB/CTNND Expression Targets	TGFA-EGFR Expression Biomarkers; TGFA-EGFR Expression Biomarkers (Receptor Tyrosine Kinases Expression Biomarkers)	36	40	2	5	IL1A;BIRC5	0.00281462	0.0327869	Biomarkers
EGF -> CTNN Expression Targets	EGF-EGFR Expression Biomarkers; EGF-EGFR Expression Biomarkers (Receptor Tyrosine Kinases Expression Biomarkers)	143	158	3	1	CDK1;IL1A;BIRC5	0.00323061	0.0168539	Biomarkers
Thrombopoietin -> SP1 Expression Targets	Thrombopoietin Expression Biomarkers; Thrombopoietin Expression Biomarkers (Cytokines Expression Biomarkers)	24	45	2	4	CDK1;BIRC5	0.00355388	0.030303	Biomarkers
KITLG -> STAT Expression Targets	Receptor Tyrosine Kinases Expression Biomarkers; Receptor Tyrosine Kinases Expression Biomarkers (Expression Biomarkers: Receptor-specific)	44	45	2	4	IL1A;BIRC5	0.00355388	0.030303	Biomarkers
TGFA -> STAT Expression Targets	TGFA-EGFR Expression Biomarkers; TGFA-EGFR Expression Biomarkers (Receptor Tyrosine Kinases Expression Biomarkers)	42	46	2	4	IL1A;BIRC5	0.00371157	0.0298507	Biomarkers
FASLG Expression Targets	TNF Receptor Superfamily Expression Biomarkers; TNF Receptor Superfamily Expression Biomarkers (Expression Biomarkers: Receptor-specific)	65	76	2	2	IL1A;BIRC5	0.00990621	0.0206186	Biomarkers
CD72 -> AP-1 Expression Targets	TNF Receptor Superfamily Expression Biomarkers; TNF Receptor Superfamily Expression Biomarkers (Expression Biomarkers: Receptor-specific)	64	77	2	2	IL1A;BIRC5	0.0101598	0.0204082	Biomarkers
Proteins with Altered Expression in Acne Vulgaris	Acne Vulgaris; Acne Vulgaris (Dermatologic Diseases); Expression Biomarkers: Disease-specific; epidermis; integumentary system	7	7	1	14	IL1A	0.0144179	0.0344828	Biomarkers
TGFB1-TGFBR1 Expression Targets	TGFB-Receptors Kinases/Serine/Threonine Kinases Expression Biomarkers; TGFB-Receptors Kinases/Serine/Threonine Kinases Expression Biomarkers (Receptors Kinases/Serine/Threonine Kinases Expression Biomarkers)	89	104	2	1	CDK1;BIRC5	0.0180813	0.016	Biomarkers
KITLG -> AP-1/CREB/CREBBP/MYC Expression Targets	Receptor Tyrosine Kinases Expression Biomarkers; Receptor Tyrosine Kinases Expression Biomarkers (Expression Biomarkers: Receptor-specific)	78	112	2	1	IL1A;BIRC5	0.0208102	0.0150376	Biomarkers
EGFR -> Expression Targets in Skin	Integumentary System; Integumentary System (Receptor Signaling with Elevated Expression in Anatomy); integumentary system	98	116	2	1	IL1A;BIRC5	0.0222371	0.0145985	Biomarkers
TGFA -> CREB/CREBBP/ELK-SRF/MYC Expression Targets	TGFA-EGFR Expression Biomarkers; TGFA-EGFR Expression Biomarkers (Receptor Tyrosine Kinases Expression Biomarkers)	81	118	2	1	IL1A;BIRC5	0.0229659	0.0143885	Biomarkers
IGF1 -> STAT Expression Targets	IGF-IGFR1 Expression Biomarkers; IGF-IGFR1 Expression Biomarkers (Receptor Tyrosine Kinases Expression Biomarkers)	107	123	2	1	CDK1;BIRC5	0.0248321	0.0138889	Biomarkers
TNF -> NF-kB Expression Targets	TNF Receptor Superfamily Expression Biomarkers; TNF Receptor Superfamily Expression Biomarkers (Expression Biomarkers: Receptor-specific)	127	132	2	1	IL1A;BIRC5	0.0283474	0.0130719	Biomarkers
IL2 Expression Targets	Interleukins Expression Biomarkers; Interleukins Expression Biomarkers (Cytokines Expression Biomarkers)	97	138	2	1	CDK1;IL1A	0.0307996	0.0125786	Biomarkers
ANGPT1 -> STAT Expression Targets	ANGPT1-TEK Expression Biomarkers; ANGPT1-TEK Expression Biomarkers (Receptor Tyrosine Kinases Expression Biomarkers)	11	17	1	5	BIRC5	0.0346993	0.025641	Biomarkers
IGF1 -> ELK/SRF/HIF1A/MYC/SREBF Expression Targets	IGF-IGFR1 Expression Biomarkers; IGF-IGFR1 Expression Biomarkers (Receptor Tyrosine Kinases Expression Biomarkers)	120	155	2	1	CDK1;BIRC5	0.0382014	0.0113636	Biomarkers
IL1B -> PGE2 Expression Targets	Interleukins Expression Biomarkers; Toll-like Receptors Expression Biomarkers; Toll-like Receptors Expression Biomarkers (CD Molecules Expression Biomarkers)	93	159	2	1	IL1A;BIRC5	0.0400372	0.0111111	Biomarkers
IGF1 -> MEF/MYOD/MYOG Expression Targets	IGF-IGFR1 Expression Biomarkers; IGF-IGFR1 Expression Biomarkers (Receptor Tyrosine Kinases Expression Biomarkers)	135	159	2	1	CDK1;BIRC5	0.0400372	0.0111111	Biomarkers
Elevated Receptors -> Expression Targets in Parathyroid Gland	Nervous System; Nervous System (Receptor Signaling with Elevated Expression in Anatomy); endocrine system	18	20	1	5	BIRC5	0.040712	0.0238095	Biomarkers
EGF -> STAT Expression Targets	EGF-EGFR Expression Biomarkers; EGF-EGFR Expression Biomarkers (Receptor Tyrosine Kinases Expression Biomarkers)	144	165	2	1	IL1A;BIRC5	0.0428559	0.0107527	Biomarkers
Elevated Receptors -> Expression Targets in Respiratory System	Respiratory System; Respiratory System (Receptor Signaling with Elevated Expression in Anatomy); respiratory system	21	22	1	4	BIRC5	0.0447023	0.0227273	Biomarkers
CD Markers -> Expression Targets in Lymphoid System and Blood	Lymphoid System and Blood; Lymphoid System and Blood (Receptor Signaling with Elevated Expression in Anatomy); blood; hematological system	84	171	2	1	MKI67;IL1A	0.0457511	0.0104167	Biomarkers
Genes with Mutations Associated with Systemic Scleroderma	Genetic Biomarkers: Disease-specific; Systemic Scleroderma; Systemic Scleroderma (Immune System Diseases); hematological system; lymphatic system	18	23	1	4	IL1A	0.046692	0.0222222	Biomarkers
PLAU -> STAT1 Expression Targets	Urokinase-LYPD Receptor Expression Biomarkers; Urokinase-LYPD Receptor Expression Biomarkers (Expression Biomarkers: Receptor-specific)	16	24	1	4	BIRC5	0.048678	0.0217391	Biomarkers
IL5 Expression Targets	Interleukins Expression Biomarkers; Interleukins Expression Biomarkers (Cytokines Expression Biomarkers)	21	27	1	3	BIRC5	0.0546145	0.0204082	Biomarkers
Thrombopoietin -> STAT Expression Targets	Thrombopoietin Expression Biomarkers; Thrombopoietin Expression Biomarkers (Cytokines Expression Biomarkers)	21	27	1	3	BIRC5	0.0546145	0.0204082	Biomarkers
EGF -> MEF/MYOD/NFATC Expression Targets	EGF-EGFR Expression Biomarkers; EGF-EGFR Expression Biomarkers (Receptor Tyrosine Kinases Expression Biomarkers)	145	189	2	1	IL1A;BIRC5	0.0548768	0.00952381	Biomarkers
EGF -> CREB/CREBBP/ELK/SRF/MYC Expression Targets	EGF-EGFR Expression Biomarkers; EGF-EGFR Expression Biomarkers (Receptor Tyrosine Kinases Expression Biomarkers)	158	194	2	1	IL1A;BIRC5	0.0575245	0.00930233	Biomarkers
Proteins with Altered Expression in Prostate Cancer	Expression Biomarkers: Disease-specific; Prostate Cancer; Prostate Cancer (Urology/Nephrology Diseases); reproductive system	29	33	1	3	BIRC5	0.0663903	0.0181818	Biomarkers
IL8 Expression Targets	Chemokines Expression Biomarkers; Chemokines Expression Biomarkers (Cytokines Expression Biomarkers)	28	34	1	2	BIRC5	0.0683404	0.0178571	Biomarkers
Elevated Receptors -> Expression Targets in Bone Marrow	Lymphoid System and Blood; Lymphoid System and Blood (Receptor Signaling with Elevated Expression in Anatomy); lymphatic system	34	34	1	2	MKI67	0.0683404	0.0178571	Biomarkers
CSF3 Expression Targets	Colony Stimulating Factors Expression Biomarkers; Colony Stimulating Factors Expression Biomarkers (Cytokines Expression Biomarkers)	29	35	1	2	BIRC5	0.0702869	0.0175439	Biomarkers
Proteins with Altered Expression in Medulloblastoma	Expression Biomarkers: Disease-specific; Medulloblastoma; Medulloblastoma (Neurological Diseases); nerve tissue; nervous system	27	37	1	2	BIRC5	0.0741693	0.0169492	Biomarkers
EGF -> AP-1/ATF Expression Targets	EGF-EGFR Expression Biomarkers; EGF-EGFR Expression Biomarkers (Receptor Tyrosine Kinases Expression Biomarkers)	179	224	2	0	IL1A;BIRC5	0.0743675	0.00816327	Biomarkers
CCL3 Expression Targets	Chemokines Expression Biomarkers; Chemokines Expression Biomarkers (Cytokines Expression Biomarkers)	32	38	1	2	BIRC5	0.0761052	0.0166667	Biomarkers
IL11 Expression Targets	Interleukins Expression Biomarkers; Interleukins Expression Biomarkers (Cytokines Expression Biomarkers)	25	40	1	2	BIRC5	0.0799663	0.016129	Biomarkers
Proteins with Altered Expression in Psoriatic Arthritis	Expression Biomarkers: Disease-specific; Psoriatic Arthritis; Psoriatic Arthritis (Musculoskeletal System Diseases); skeletal system	17	44	1	2	IL1A	0.0876462	0.0151515	Biomarkers
CXCL12 Expression Targets	Chemokines Expression Biomarkers; Chemokines Expression Biomarkers (Cytokines Expression Biomarkers)	39	45	1	2	IL1A	0.0895574	0.0149254	Biomarkers
CSF1 -> STAT Expression Targets	Receptor Tyrosine Kinases Expression Biomarkers; Receptor Tyrosine Kinases Expression Biomarkers (Expression Biomarkers: Receptor-specific)	43	45	1	2	BIRC5	0.0895574	0.0149254	Biomarkers
WNT1 Expression Targets	WNT-Frizzled Receptor Family; WNT-Frizzled Receptor Family (Expression Biomarkers: Receptor-specific)	39	46	1	2	BIRC5	0.0914651	0.0147059	Biomarkers
PLG -> STAT1/NF-kB Expression Targets	F2R GPCRs Ligands; F2R GPCRs Ligands (GPCR Ligands Expression Biomarkers)	34	47	1	2	IL1A	0.0933693	0.0144928	Biomarkers
WNT3A Expression Targets	WNT-Frizzled Receptor Family; WNT-Frizzled Receptor Family (Expression Biomarkers: Receptor-specific)	40	47	1	2	BIRC5	0.0933693	0.0144928	Biomarkers
IL3 Expression Targets	Interleukins Expression Biomarkers; Interleukins Expression Biomarkers (Cytokines Expression Biomarkers)	48	49	1	2	BIRC5	0.0971672	0.0140845	Biomarkers
TGFB1-ACVRL1 Expression Targets	TGFB-Receptors Kinases/Serine/Threonine Kinases Expression Biomarkers; TGFB-Receptors Kinases/Serine/Threonine Kinases Expression Biomarkers (Receptors Kinases/Serine/Threonine Kinases Expression Biomarkers)	221	262	2	0	CDK1;BIRC5	0.0978222	0.00706714	Biomarkers
PAF Expression Targets	Receptor Tyrosine Kinases Expression Biomarkers; Receptor Tyrosine Kinases Expression Biomarkers (Expression Biomarkers: Receptor-specific)	45	53	1	1	IL1A	0.104721	0.0133333	Biomarkers
VEGFA -> STAT Expression Targets	VEGF-KDR Expression Biomarkers; VEGF-KDR Expression Biomarkers (Receptor Tyrosine Kinases Expression Biomarkers)	47	54	1	1	BIRC5	0.106601	0.0131579	Biomarkers
Erythropoietin -> NF-kB Expression Targets	Erythropoietin Expression Biomarkers; Erythropoietin Expression Biomarkers (Cytokines Expression Biomarkers)	46	55	1	1	CDK1	0.108477	0.012987	Biomarkers
TNFSF14 Expression Targets	TNF Receptor Superfamily Expression Biomarkers; TNF Receptor Superfamily Expression Biomarkers (Expression Biomarkers: Receptor-specific)	49	57	1	1	BIRC5	0.11222	0.0126582	Biomarkers
TNFSF10 Expression Targets	TNF Receptor Superfamily Expression Biomarkers; TNF Receptor Superfamily Expression Biomarkers (Expression Biomarkers: Receptor-specific)	53	61	1	1	IL1A	0.119664	0.0120482	Biomarkers
CD40LG -> STAT Expression Targets	TNF Receptor Superfamily Expression Biomarkers; TNF Receptor Superfamily Expression Biomarkers (Expression Biomarkers: Receptor-specific)	45	61	1	1	BIRC5	0.119664	0.0120482	Biomarkers
VEGFA -> CTNNB/CTNND Expression Targets	VEGF-KDR Expression Biomarkers; VEGF-KDR Expression Biomarkers (Receptor Tyrosine Kinases Expression Biomarkers)	52	62	1	1	BIRC5	0.121516	0.0119048	Biomarkers
CSF2 -> NF-kB Expression Targets	Colony Stimulating Factors Expression Biomarkers; Colony Stimulating Factors Expression Biomarkers (Cytokines Expression Biomarkers)	60	65	1	1	BIRC5	0.127053	0.0114943	Biomarkers
GH1/PRLR Expression Targets	Growth Hormones Expression Biomarkers; Growth Hormones Expression Biomarkers (Cytokines Expression Biomarkers)	58	67	1	1	IL1A	0.130727	0.011236	Biomarkers
EGF -> HIF1A Expression Targets	EGF-EGFR Expression Biomarkers; EGF-EGFR Expression Biomarkers (Receptor Tyrosine Kinases Expression Biomarkers)	39	69	1	1	BIRC5	0.134387	0.010989	Biomarkers
TGFA -> HIF1A Expression Targets	TGFA-EGFR Expression Biomarkers; TGFA-EGFR Expression Biomarkers (Receptor Tyrosine Kinases Expression Biomarkers)	40	70	1	1	BIRC5	0.136213	0.0108696	Biomarkers
TNFSF13B Expression Targets	TNF Receptor Superfamily Expression Biomarkers; TNF Receptor Superfamily Expression Biomarkers (Expression Biomarkers: Receptor-specific)	60	71	1	1	MKI67	0.138034	0.0107527	Biomarkers
WNT Canonical Signaling Expression Targets	WNT-Frizzled Receptor Family; WNT-Frizzled Receptor Family (Expression Biomarkers: Receptor-specific)	47	71	1	1	BIRC5	0.138034	0.0107527	Biomarkers
ANGPT1 -> CREB/CREBBP Expression Targets	ANGPT1-TEK Expression Biomarkers; ANGPT1-TEK Expression Biomarkers (Receptor Tyrosine Kinases Expression Biomarkers)	39	72	1	1	BIRC5	0.139853	0.0106383	Biomarkers
Proteins with Altered Expression in Melanoma	Expression Biomarkers: Disease-specific; Melanoma; Melanoma (Dermatologic Diseases); epidermis; integumentary system	48	76	1	1	BIRC5	0.147093	0.0102041	Biomarkers
FLT3LG -> AP-1/CREB/CREBBP Expression Targets	Receptor Tyrosine Kinases Expression Biomarkers; Receptor Tyrosine Kinases Expression Biomarkers (Expression Biomarkers: Receptor-specific)	48	79	1	1	BIRC5	0.152489	0.00990099	Biomarkers
AREG -> AP-1 Expression Targets	AREG-EHFR Expression Biomarkers; AREG-EHFR Expression Biomarkers (Receptor Tyrosine Kinases Expression Biomarkers)	51	82	1	1	IL1A	0.157854	0.00961538	Biomarkers
CSF2 -> STAT Expression Targets	Colony Stimulating Factors Expression Biomarkers; Colony Stimulating Factors Expression Biomarkers (Cytokines Expression Biomarkers)	72	83	1	1	BIRC5	0.159636	0.00952381	Biomarkers
TLR4 -> NF-kB/IRF Expression Targets	Toll-like Receptors Expression Biomarkers; Toll-like Receptors Expression Biomarkers (CD Molecules Expression Biomarkers)	70	86	1	1	IL1A	0.164962	0.00925926	Biomarkers
PDGF -> STAT Expression Targets	PDGF-PDGFR Ligands Expression Biomarkers; PDGF-PDGFR Ligands Expression Biomarkers (Receptor Tyrosine Kinases Expression Biomarkers)	80	90	1	1	BIRC5	0.172017	0.00892857	Biomarkers
Elevated Receptors -> Expression Targets in Thymus	Lymphoid System and Blood; Lymphoid System and Blood (Receptor Signaling with Elevated Expression in Anatomy); lymphatic system	66	90	1	1	CDK1	0.172017	0.00892857	Biomarkers
GH1/GHR -> STAT Expression Targets	Growth Hormones Expression Biomarkers; Growth Hormones Expression Biomarkers (Cytokines Expression Biomarkers)	82	91	1	1	IL1A	0.173772	0.00884956	Biomarkers
PRL/PRLR Expression Targets	Prolactin Expression Biomarkers; Prolactin Expression Biomarkers (Cytokines Expression Biomarkers)	78	91	1	1	IL1A	0.173772	0.00884956	Biomarkers
GAST Expression Targets in GAST Expression Targets	Peptide GPCRs Ligands; Peptide GPCRs Ligands (GPCR Ligands Expression Biomarkers)	54	92	1	1	BIRC5	0.175525	0.00877193	Biomarkers
PRL/GHR -> STAT Expression Targets	Prolactin Expression Biomarkers; Prolactin Expression Biomarkers (Cytokines Expression Biomarkers)	82	95	1	1	IL1A	0.180762	0.00854701	Biomarkers
Thrombopoietin -> AP-1/CREB/CREBBP/MYC Expression Targets	Thrombopoietin Expression Biomarkers; Thrombopoietin Expression Biomarkers (Cytokines Expression Biomarkers)	61	95	1	1	BIRC5	0.180762	0.00854701	Biomarkers
TNF -> STAT Expression Targets	TNF Receptor Superfamily Expression Biomarkers; TNF Receptor Superfamily Expression Biomarkers (Expression Biomarkers: Receptor-specific)	83	98	1	1	BIRC5	0.185971	0.00833333	Biomarkers
TGFA/AP-1/ATF Expression Targets	TGFA-EGFR Expression Biomarkers; TGFA-EGFR Expression Biomarkers (Receptor Tyrosine Kinases Expression Biomarkers)	64	98	1	1	IL1A	0.185971	0.00833333	Biomarkers
CD40LG -> NF-kB/ELK/SRF -> CREB/NFATC Expression Targets	TNF Receptor Superfamily Expression Biomarkers; TNF Receptor Superfamily Expression Biomarkers (Expression Biomarkers: Receptor-specific)	88	101	1	0	BIRC5	0.19115	0.00813008	Biomarkers
Noreadrenaline/Gq Expression Targets	Amine GPCRs Ligand; Amine GPCRs Ligand (GPCR Ligands Expression Biomarkers)	62	102	1	0	IL1A	0.19287	0.00806452	Biomarkers
IFNA1/Gq Expression Targets	Peptide GPCRs Ligands; Peptide GPCRs Ligands (GPCR Ligands Expression Biomarkers)	64	103	1	0	BIRC5	0.194587	0.008	Biomarkers
NRG1 -> AP-1/ATF Expression Targets	NRG-EGFR Expression Biomarkers; NRG-EGFR Expression Biomarkers (Receptor Tyrosine Kinases Expression Biomarkers)	70	106	1	0	CDK1	0.199718	0.0078125	Biomarkers
IL4 Expression Targets	Interleukins Expression Biomarkers; Interleukins Expression Biomarkers (Cytokines Expression Biomarkers)	73	107	1	0	CDK1	0.201422	0.00775194	Biomarkers
F2 -> STAT1/NF-kB Expression Targets	F2R GPCRs Ligands; F2R GPCRs Ligands (GPCR Ligands Expression Biomarkers)	92	108	1	0	IL1A	0.203123	0.00769231	Biomarkers
NOTCH Expression Targets	Notch Receptors Expression Biomarkers; Notch Receptors Expression Biomarkers (Expression Biomarkers: Receptor-specific)	99	112	1	0	BIRC5	0.209895	0.00746269	Biomarkers
FGF2 -> STAT Expression Targets	FGF Expression Biomarkers; FGF Expression Biomarkers (Receptor Tyrosine Kinases Expression Biomarkers)	95	113	1	0	BIRC5	0.21158	0.00740741	Biomarkers
CSF1 -> AP-1/CREB/CREBBP/MYC Expression Targets	Receptor Tyrosine Kinases Expression Biomarkers; Receptor Tyrosine Kinases Expression Biomarkers (Expression Biomarkers: Receptor-specific)	81	116	1	0	BIRC5	0.216617	0.00724638	Biomarkers
PLG -> AP-1/CREB/ELK/SRF/SP1 Expression Targets	F2R GPCRs Ligands; F2R GPCRs Ligands (GPCR Ligands Expression Biomarkers)	66	117	1	0	IL1A	0.218289	0.00719424	Biomarkers
VEGFA -> AP-1/CREBBP/MYC Expression Targets	VEGF-KDR Expression Biomarkers; VEGF-KDR Expression Biomarkers (Receptor Tyrosine Kinases Expression Biomarkers)	77	117	1	0	BIRC5	0.218289	0.00719424	Biomarkers
Proteins with Altered Expression in Cancer-Associated DNA Methylation	Expression Biomarkers: Disease-specific; Hallmarks of Cancer (9) Genome Instability; Hallmarks of Cancer (9) Genome Instability (Hallmarks of Cancer); chromosome; nucleus; oncogenic; oncogenic	11	118	1	0	MBD1	0.219959	0.00714286	Biomarkers
GH1/GHR -> NF-kB/ELK/SRF/MYC Expression Targets	Growth Hormones Expression Biomarkers; Growth Hormones Expression Biomarkers (Cytokines Expression Biomarkers)	90	119	1	0	IL1A	0.221625	0.0070922	Biomarkers
NGF -> AP-1/TP53/MYC Expression Targets	Neurotrophins-NTRK1 Expression Biomarkers; Neurotrophins-NTRK1 Expression Biomarkers (Receptor Tyrosine Kinases Expression Biomarkers)	88	121	1	0	CDK1	0.224948	0.00699301	Biomarkers
Leptin -> STAT Expression Targets	Leptin Expression Biomarkers; Leptin Expression Biomarkers (Cytokines Expression Biomarkers)	96	124	1	0	BIRC5	0.22991	0.00684932	Biomarkers
PAF/Gq -> AP-1/ATF1/CREB/ERK/SRF Expression Targets	Lipid like GPCRs Ligands; Lipid like GPCRs Ligands (GPCR Ligands Expression Biomarkers)	77	124	1	0	IL1A	0.22991	0.00684932	Biomarkers
Leptin -> ELK/SRF Expression Targets	Leptin Expression Biomarkers; Leptin Expression Biomarkers (Cytokines Expression Biomarkers)	87	127	1	0	BIRC5	0.234844	0.00671141	Biomarkers
Noradrenaline/Gs Expression Targets	Amine GPCRs Ligand; Amine GPCRs Ligand (GPCR Ligands Expression Biomarkers)	79	136	1	0	IL1A	0.24948	0.00632911	Biomarkers
PRL/GHR -> NF/kB/ELK/SRF/MYC Expression Targets	Prolactin Expression Biomarkers; Prolactin Expression Biomarkers (Cytokines Expression Biomarkers)	101	137	1	0	IL1A	0.251091	0.00628931	Biomarkers
TNF -> AP-1 Expression Targets	TNF Receptor Superfamily Expression Biomarkers; TNF Receptor Superfamily Expression Biomarkers (Expression Biomarkers: Receptor-specific)	105	139	1	0	IL1A	0.254304	0.00621118	Biomarkers
IL6 Expression Targets	Interleukins Expression Biomarkers; Interleukins Expression Biomarkers (Cytokines Expression Biomarkers)	110	148	1	0	BIRC5	0.268613	0.00588235	Biomarkers
IL1A Expression Targets	Interleukins Expression Biomarkers; Toll-like Receptors Expression Biomarkers; Toll-like Receptors Expression Biomarkers (CD Molecules Expression Biomarkers)	113	149	1	0	IL1A	0.270188	0.00584795	Biomarkers
Proteins with Altered Expression in Cancer-Associated Resisting to Cell Death	Expression Biomarkers: Disease-specific; Hallmarks of Cancer (3): Resisting Cell Death; Hallmarks of Cancer (3): Resisting Cell Death (Hallmarks of Cancer); oncogenic; oncogenic	49	158	1	0	BIRC5	0.28423	0.00555556	Biomarkers
PDGF -> AP-1/CREB/CREBBP/MYC Expression Targets	PDGF-PDGFR Ligands Expression Biomarkers; PDGF-PDGFR Ligands Expression Biomarkers (Receptor Tyrosine Kinases Expression Biomarkers)	117	160	1	0	BIRC5	0.287318	0.00549451	Biomarkers
FGF2 -> AP-1/CREB/CREBBP/ELK/SRF/MYC Expression Targets	FGF Expression Biomarkers; FGF Expression Biomarkers (Receptor Tyrosine Kinases Expression Biomarkers)	140	196	1	0	BIRC5	0.340946	0.00458716	Biomarkers
IL1B Expression Targets	Interleukins Expression Biomarkers; Toll-like Receptors Expression Biomarkers; Toll-like Receptors Expression Biomarkers (CD Molecules Expression Biomarkers)	169	208	1	0	IL1A	0.358019	0.00434783	Biomarkers
Proteins with Altered Expression in Cancer-Associated Sustaining of Proliferative Signaling	Expression Biomarkers: Disease-specific; Hallmarks of Cancer (1): Sustaining Proliferative Signaling; Hallmarks of Cancer (1): Sustaining Proliferative Signaling (Hallmarks of Cancer); oncogenic; oncogenic	177	288	1	0	CDK1	0.462279	0.00322581	Biomarkers
Chromosome Condensation	Cell Division; Cell Division (Cell Process); chromosome; generic; generic; nucleus	21	49	3	6	TOP2A;CDK1;NCAPG	2.80602e-05	0.0434783	Cell Process
Metaphase/Anaphase Phase Transition	Cell Cycle Regulation; Cell Cycle Regulation (Cell Process); chromosome; generic; generic; nucleus	16	63	3	4	TOP2A;CDK1;NCAPG	5.99049e-05	0.0361446	Cell Process
Cell Cycle Overiew	Cell Cycle Regulation; Cell Cycle Regulation (Cell Process); generic; generic	140	438	4	0	CDK1;NCAPG;CDCA3;BIRC5	0.00163953	0.00875274	Cell Process
Sister Chromatid Cohesion	Cell Division; Cell Division (Cell Process); chromosome; generic; generic; nucleus	27	73	2	2	TOP2A;NCAPG	0.00378848	0.0212766	Cell Process
Histone Phosphorylation	Histone Modification; Histone Modification (Cell Process); chromosome; generic; generic; nucleus	35	172	2	1	CDK1;H2AC4	0.0197945	0.0103627	Cell Process
G2/M Phase Transition	Cell Cycle Regulation; Cell Cycle Regulation (Cell Process); generic; generic; nucleus	47	222	2	0	NCAPG;CDK1	0.0318943	0.00823045	Cell Process
LINE1 Retrotransposition in Neuron Development (Hypothesis)	DNA Machinery; DNA Machinery (Cell Process); nervous system; nucleus	24	32	1	3	MBD1	0.0407612	0.0185185	Cell Process
G2/M Damage Checkpoint	Cell Cycle Regulation; Cell Cycle Regulation (Cell Process); generic; generic; nucleus	22	36	1	2	CDK1	0.0457498	0.0172414	Cell Process
Direct DNA Repair	DNA Repair; DNA Repair (Cell Process); generic; generic; nucleus	19	38	1	2	MBD1	0.0482353	0.0166667	Cell Process
Histone Sumoylation	Histone Modification; Histone Modification (Cell Process); chromosome; generic; generic; nucleus	25	56	1	1	MBD1	0.0703441	0.0128205	Cell Process
Histone Methylation	Histone Modification; Histone Modification (Cell Process); chromosome; generic; generic; nucleus	37	85	1	1	MBD1	0.104993	0.00934579	Cell Process
Spindle Assembly	Cell Division; Cell Division (Cell Process); chromosome; generic; generic; nucleus	29	87	1	1	CDK1	0.107339	0.00917431	Cell Process
APC/C-FZR1 Complex	Chromatin Remodeling; Chromatin Remodeling (Cell Process); generic; generic; nucleus; proteasome	30	89	1	1	CDK1	0.10968	0.00900901	Cell Process
SCF/CCNF Complex	Chromatin Remodeling; Chromatin Remodeling (Cell Process); chromosome; generic; generic; nucleus	14	90	1	1	RRM2	0.110848	0.00892857	Cell Process
Kinetochore Assembly	Cell Division; Cell Division (Cell Process); chromosome; generic; generic; nucleus	48	99	1	1	CDCA8	0.1213	0.00826446	Cell Process
APC/C-CDC20 Complex	Chromatin Remodeling; Chromatin Remodeling (Cell Process); chromosome; generic; generic; nucleus; proteasome	40	101	1	0	CDK1	0.123608	0.00813008	Cell Process
Histone Acetylation	Histone Modification; Histone Modification (Cell Process); chromosome; generic; generic; nucleus	33	125	1	0	H2AC4	0.150878	0.00680272	Cell Process
Histone Ubiquitylation	Histone Modification; Histone Modification (Cell Process); chromosome; generic; generic; nucleus	21	126	1	0	H2AC4	0.151997	0.00675676	Cell Process
SCF/FBXO7 Complex	Chromatin Remodeling; Chromatin Remodeling (Cell Process); chromosome; generic; generic; nucleus	20	245	1	0	CDK1	0.276112	0.00374532	Cell Process
SCF/FBXO11 Complex	Chromatin Remodeling; Chromatin Remodeling (Cell Process); chromosome; generic; generic; nucleus	20	253	1	0	DTL	0.283837	0.00363636	Cell Process
CUL4/CRL (SCF4) Complex	Chromatin Remodeling; Chromatin Remodeling (Cell Process); chromosome; generic; generic; nucleus	32	276	1	0	DTL	0.305635	0.0033557	Cell Process
Apoptosis	Apoptosis and Cell Death; Apoptosis and Cell Death (Cell Process); generic; generic; mitochondria	94	313	1	0	BIRC5	0.339451	0.00298507	Cell Process
SCF/BTRC Complex	Chromatin Remodeling; Chromatin Remodeling (Cell Process); chromosome; generic; generic; nucleus	45	336	1	0	CDK1	0.359717	0.0027933	Cell Process
rRNA Transcription and Processing	RNA Transcription; RNA Transcription (Cell Process); generic; generic; nucleus	35	2427	1	0	CDK1	0.977244	0.00040833	Cell Process
Proteins Involved in Glioma	Glioma; Glioma (Neurological Diseases); Glioma (Neurological Diseases); nerve tissue; nervous system	304	375	7	1	adrenotensin;CDK1;proADM 45-92;IL1A;proadrenomedullin N-terminal 20 peptide;ECT2;BIRC5	7.70662e-09	0.0179028	Disease
Proteins Involved in Acne Vulgaris	Acne Vulgaris; Acne Vulgaris (Dermatologic Diseases); adipose tissue; epidermis; integumentary system	51	65	4	6	adrenotensin;proADM 45-92;IL1A;proadrenomedullin N-terminal 20 peptide	2.22703e-07	0.047619	Disease
Proteins Involved in Glioblastoma	Glioblastoma; Glioblastoma (Neurological Diseases); Glioblastoma (Neurological Diseases); nerve tissue; nervous system	188	214	5	2	adrenotensin;proADM 45-92;IL1A;proadrenomedullin N-terminal 20 peptide;BIRC5	6.4552e-07	0.0215517	Disease
Proteins Involved in Vasospasm	Vasospasm; Vasospasm (Cardiovascular Diseases); cardiovascular system	21	25	3	11	adrenotensin;proADM 45-92;proadrenomedullin N-terminal 20 peptide	1.17103e-06	0.0666667	Disease
Proteins Involved in Rheumatoid Arthritis	Rheumatoid Arthritis; Rheumatoid Arthritis (Musculoskeletal System Diseases); Rheumatoid Arthritis (Musculoskeletal System Diseases); skeletal system	97	118	4	3	adrenotensin;proADM 45-92;IL1A;proadrenomedullin N-terminal 20 peptide	2.46217e-06	0.0291971	Disease
Proteins Involved in Migraine	Migraine; Migraine (Neurological Diseases); nerve tissue; nervous system	43	69	3	4	adrenotensin;proADM 45-92;proadrenomedullin N-terminal 20 peptide	2.61026e-05	0.0337079	Disease
Proteins Involved in Atherosclerosis	Atherosclerosis; Atherosclerosis (Cardiovascular Diseases); cardiovascular system	201	232	4	1	adrenotensin;proADM 45-92;IL1A;proadrenomedullin N-terminal 20 peptide	3.57632e-05	0.0159363	Disease
Proteins Involved in Polycystic Ovary Syndrome	Polycystic Ovary Syndrome; Polycystic Ovary Syndrome (Obstetrics/Gynecology Diseases); Polycystic Ovary Syndrome (Obstetrics/Gynecology Diseases); reproductive system	100	121	3	2	adrenotensin;proADM 45-92;proadrenomedullin N-terminal 20 peptide	0.000139829	0.0212766	Disease
Proteins Involved in Glomerulonephritis	Glomerulonephritis; Glomerulonephritis (Urology/Nephrology Diseases); urinary tract	122	149	3	2	adrenotensin;proADM 45-92;proadrenomedullin N-terminal 20 peptide	0.00025872	0.0177515	Disease
Proteins Involved in Myocarditis	Myocarditis; Myocarditis (Cardiovascular Diseases); cardiovascular system	208	231	3	1	adrenotensin;proADM 45-92;proadrenomedullin N-terminal 20 peptide	0.000932374	0.0119522	Disease
Proteins Involved in Pulmonary Hypertension	Hypertension Pulmonary; Hypertension Pulmonary (Cardiovascular Diseases); Hypertension Pulmonary (Cardiovascular Diseases); cardiovascular system	175	248	3	1	adrenotensin;proADM 45-92;proadrenomedullin N-terminal 20 peptide	0.00114508	0.011194	Disease
Proteins Involved in Endometriosis	Endometriosis; Endometriosis (Obstetrics/Gynecology Diseases); reproductive system	257	268	3	1	RRM2;IL1A;BIRC5	0.00143208	0.0104167	Disease
Proteins Involved in Myocardial Ischemia	Myocardial Ischemia; Myocardial Ischemia (Cardiovascular Diseases); cardiovascular system	253	300	3	0	adrenotensin;proADM 45-92;proadrenomedullin N-terminal 20 peptide	0.00197945	0.009375	Disease
FOXA2 Signaling in Prostate Cancer	Prostate Cancer; Prostate Cancer (Urology/Nephrology Diseases); Prostate Cancer (Urology/Nephrology Diseases); urinary tract	25	302	3	0	adrenotensin;proADM 45-92;proadrenomedullin N-terminal 20 peptide	0.00201743	0.00931677	Disease
Proteins Involved in Arterial Hypertension	Hypertension Arterial; Hypertension Arterial (Cardiovascular Diseases); cardiovascular system	256	315	3	0	adrenotensin;proADM 45-92;proadrenomedullin N-terminal 20 peptide	0.00227553	0.00895522	Disease
Proteins with Altered Expression in Acne Vulgaris	Acne Vulgaris; Acne Vulgaris (Dermatologic Diseases); Expression Biomarkers: Disease-specific; epidermis; integumentary system	7	7	1	14	IL1A	0.00612154	0.0344828	Disease
Genes with Mutations Associated with Systemic Scleroderma	Systemic Scleroderma; Systemic Scleroderma (Immune System Diseases); hematological system; lymphatic system	18	18	1	5	IL1A	0.0163448	0.025	Disease
Microglia Activation in Alzheimer's Disease	Alzheimer's Disease; Alzheimer's Disease (Neurological Diseases); nervous system	18	23	1	4	IL1A	0.0199849	0.0222222	Disease
Genes with Mutations Associated with Systemic Scleroderma	Genetic Biomarkers: Disease-specific; Systemic Scleroderma; Systemic Scleroderma (Immune System Diseases); hematological system; lymphatic system	18	23	1	4	IL1A	0.0199849	0.0222222	Disease
Proteins Involved in Neuroblastoma	Neuroblastoma; Neuroblastoma (Neurological Diseases); Neuroblastoma (Neurological Diseases); nerve tissue; nervous system	218	255	2	0	CDK1;BIRC5	0.0201709	0.00724638	Disease
Aldosterone Signaling in Arterial Hypertension	Hypertension Arterial; Hypertension Arterial (Cardiovascular Diseases); epithelium; urinary tract	23	25	1	3	WNK3	0.0217052	0.0212766	Disease
Genes with Mutations Associated with Endometriosis	Endometriosis; Endometriosis (Obstetrics/Gynecology Diseases); reproductive system	23	24	1	4	IL1A	0.0217631	0.0217391	Disease
Genes with Mutations Associated with Neuroblastoma	Neuroblastoma; Neuroblastoma (Neurological Diseases); Neuroblastoma (Neurological Diseases); nerve tissue; nervous system	24	25	1	3	BIRC5	0.0226647	0.0212766	Disease
Proteins with Altered Expression in Prostate Cancer	Expression Biomarkers: Disease-specific; Prostate Cancer; Prostate Cancer (Urology/Nephrology Diseases); reproductive system	29	33	1	3	BIRC5	0.0285592	0.0181818	Disease
MBP/MOG/PLP in Immune System Activation	Sclerosis, Multiple; Sclerosis, Multiple (Neurological Diseases); blood; lymphatic system	16	34	1	2	IL1A	0.0294128	0.0178571	Disease
Proteins Involved in Cystic Kidney Disease	Cystic Kidney Disease; Cystic Kidney Disease (Urology/Nephrology Diseases); urinary tract	31	36	1	2	BIRC5	0.031118	0.0172414	Disease
Proteins with Altered Expression in Medulloblastoma	Expression Biomarkers: Disease-specific; Medulloblastoma; Medulloblastoma (Neurological Diseases); nerve tissue; nervous system	27	37	1	2	BIRC5	0.0319696	0.0169492	Disease
Proteins Involved in Graves Disease	Hyperthyroidism; Hyperthyroidism (Endocrine and Metabolic Diseases); endocrine system	28	37	1	2	IL1A	0.0319696	0.0169492	Disease
Proteins Involved in Cholesteatoma	Cholesteatoma; Cholesteatoma (Otolaringological Diseases); Cholesteatoma (Otolaryngological Diseases); digestive system	38	38	1	2	IL1A	0.0328205	0.0166667	Disease
Microglia Activation in Parkinson's Disease	Parkinson's Disease; Parkinson's Disease (Neurological Diseases); nervous system	22	40	1	2	IL1A	0.0345202	0.016129	Disease
Proteins with Altered Expression in Psoriatic Arthritis	Expression Biomarkers: Disease-specific; Psoriatic Arthritis; Psoriatic Arthritis (Musculoskeletal System Diseases); skeletal system	17	44	1	2	IL1A	0.0379115	0.0151515	Disease
Autocrine Cytokine/Chemokine Loops in Systemic Scleroderma	Systemic Scleroderma; Systemic Scleroderma (Immune System Diseases); epidermis; integumentary system	37	45	1	2	IL1A	0.0387576	0.0149254	Disease
Thymic Follicular Hyperplasia	Myasthenia Gravis; Myasthenia Gravis (Endocrine and Metabolic Diseases); Myasthenia Gravis (Endocrine and Metabolic Diseases); lymphatic system	51	371	2	0	IL1A;BIRC5	0.0404062	0.00510204	Disease
HPV E4 Contribution to Life Cycle of Virus and Cell	HPV Infection and Cancer; HPV Infection and Cancer (Otolaringological Diseases); HPV Infection and Cancer (Otolaryngological Diseases)	13	52	1	1	CDK1	0.0446612	0.0135135	Disease
Proteins Involved in Endometrial Cancer	Endometrial Cancer; Endometrial Cancer (Obstetrics/Gynecology Diseases); Endometrial Cancer (Obstetrics/Gynecology Diseases); reproductive system	51	56	1	1	TOP2A	0.0480198	0.0128205	Disease
Proteins Involved in Systemic Scleroderma	Systemic Scleroderma; Systemic Scleroderma (Immune System Diseases); hematological system; lymphatic system	50	60	1	1	IL1A	0.0513675	0.0121951	Disease
Proteins Involved in Acute Myeloid Leukemia	Acute Myeloid Leukemia; Acute Myeloid Leukemia (Hematologic Diseases); Acute Myeloid Leukemia (Hematologic Diseases); lymphatic system	43	64	1	1	BIRC5	0.0547045	0.0116279	Disease
Proteins Involved in Female Infertility	Female Infertility; Female Infertility (Obstetrics/Gynecology Diseases); reproductive system	62	68	1	1	CDK1	0.0580306	0.0111111	Disease
Proteins Involved in Chronic Myeloid Leukemia	Chronic Myeloid Leukemia; Chronic Myeloid Leukemia (Hematologic Diseases); Chronic Myeloid Leukemia (Hematologic Diseases); lymphatic system	32	68	1	1	BIRC5	0.0580306	0.0111111	Disease
Proteins Involved in Periodontitis	Periodontitis; Periodontitis (Infectious Diseases); digestive system	62	74	1	1	IL1A	0.0629998	0.0104167	Disease
Proteins with Altered Expression in Melanoma	Expression Biomarkers: Disease-specific; Melanoma; Melanoma (Dermatologic Diseases); epidermis; integumentary system	48	76	1	1	BIRC5	0.0646509	0.0102041	Disease
Alveolar Macrophage Negative Regulation Declined in COPD	Chronic Obstructive Pulmonary Disease; Chronic Obstructive Pulmonary Disease (Respiratory/Pulmonology Diseases); respiratory system	54	81	1	1	IL1A	0.0687668	0.00970874	Disease
Proteins Involved in Breast Cancer Related to ERBB2/VEGFR/Akt Signaling Pathway	Breast Cancer; Breast Cancer (Obstetrics/Gynecology Diseases); Breast Cancer (Obstetrics/Gynecology Diseases); epithelium; integumentary system	73	82	1	1	TOP2A	0.069588	0.00961538	Disease
Proteins Involved in Medulloblastoma	Medulloblastoma; Medulloblastoma (Neurological Diseases); Medulloblastoma (Neurological Diseases); nerve tissue; nervous system	72	86	1	1	BIRC5	0.0728661	0.00925926	Disease
Proteins Involved in Diffuse Large-B-Cell Lymphoma	Diffuse Large-B-cell Lymphoma; Diffuse Large-B-cell Lymphoma (Hematologic Diseases); Diffuse Large-B-cell Lymphoma (Hematologic Diseases); lymphatic system	67	90	1	1	CDK1	0.0761337	0.00892857	Disease
Proteins Involved in Osteoarthritis	Osteoarthritis; Osteoarthritis (Musculoskeletal System Diseases); Osteoarthritis (Musculoskeletal System Diseases); skeletal system	87	93	1	1	IL1A	0.0785774	0.00869565	Disease
Antiphospholipid Antibodies in Endothelial Cell	Antiphospholipid Syndrome; Antiphospholipid Syndrome (Hematologic Diseases); Antiphospholipid Syndrome (Hematologic Diseases); cardiovascular system	29	95	1	1	IL1A	0.0802033	0.00854701	Disease
Antiphospholipid Antibodies and Endothelial Cell Interaction	Pregnancy Related Coagulation Disorders; Pregnancy Related Coagulation Disorders (Hematologic Diseases); Pregnancy Related Coagulation Disorders (Hematologic Diseases); reproductive system	31	97	1	1	IL1A	0.0818265	0.00840336	Disease
IL1 Receptor Antagonist (IL1RN) Deficiency (DIRA)	Hereditary Autoinflammatory Diseases; Hereditary Autoinflammatory Diseases (Inherited/Rare Diseases); bone tissue; epidermis; skeletal system	50	99	1	1	IL1A	0.0834471	0.00826446	Disease
Genes with Polymorphisms Associated with Migraine	Migraine; Migraine (Neurological Diseases); nerve tissue; nervous system	98	101	1	0	IL1A	0.0899701	0.00813008	Disease
Proteins Involved in Spontaneous Abortion	Female Infertility; Female Infertility (Obstetrics/Gynecology Diseases); reproductive system	101	108	1	0	IL1A	0.0907074	0.00769231	Disease
Proteins Involved in Colorectal Neoplasms	Colorectal Cancer; Colorectal Cancer (Gastrointestinal Diseases); Colorectal Cancer (Gastrointestinal Diseases); digestive system	101	114	1	0	BIRC5	0.0955183	0.00735294	Disease
Androgen Receptor and Cell Cycle in Prostate Cancer	Prostate Cancer; Prostate Cancer (Urology/Nephrology Diseases); Prostate Cancer (Urology/Nephrology Diseases); urinary tract	25	122	1	0	CDK1	0.101897	0.00694444	Disease
Proteins Involved in Astrocytoma	Glioma; Glioma (Neurological Diseases); Glioma (Neurological Diseases); nerve tissue; nervous system	98	124	1	0	BIRC5	0.103485	0.00684932	Disease
Follicular Lymphoma	Follicular Lymphoma; Follicular Lymphoma (Hematologic Diseases); Follicular Lymphoma (Hematologic Diseases); lymphatic system	125	662	2	0	CDK1;BIRC5	0.111864	0.00292826	Disease
Proteins Involved in Hepatocellular Carcinoma	Hepatocellular Carcinoma; Hepatocellular Carcinoma (Hepatology/Liver Diseases); Hepatocellular Carcinoma (Hepatology/Liver Diseases); digestive system; epithelium	131	141	1	0	CDK1	0.11688	0.00613497	Disease
Proteins Involved in Prostate Cancer	Prostate Cancer; Prostate Cancer (Urology/Nephrology Diseases); Prostate Cancer (Urology/Nephrology Diseases); reproductive system	139	147	1	0	BIRC5	0.121564	0.00591716	Disease
Alveolar Macrophages Dysfunction in COPD	Chronic Obstructive Pulmonary Disease; Chronic Obstructive Pulmonary Disease (Respiratory/Pulmonology Diseases); respiratory system	101	148	1	0	IL1A	0.122342	0.00588235	Disease
Proteins Involved in Multiple Myeloma	Multiple Myeloma; Multiple Myeloma (Hematologic Diseases); Multiple Myeloma (Hematologic Diseases); lymphatic system	70	148	1	0	BIRC5	0.122342	0.00588235	Disease
Plasmin Role in Glomerulonephritis	Glomerulonephritis; Glomerulonephritis (Urology/Nephrology Diseases); urinary tract	72	163	1	0	IL1A	0.133943	0.00540541	Disease
IL36 Receptor Antagonist (IL1F5) Deficiency (DITRA)	Hereditary Autoinflammatory Diseases; Hereditary Autoinflammatory Diseases (Inherited/Rare Diseases); epidermis; integumentary system	37	164	1	0	IL1A	0.134711	0.00537634	Disease
CDKN2B-AS1 in Epigenetic Regulation of Glaucoma	Glaucoma; Glaucoma (Ophthalmology/Eye Diseases); sensory system	22	174	1	0	H2AC4	0.14236	0.00510204	Disease
Proteins Involved in Obesity	Obesity; Obesity (Endocrine and Metabolic Diseases); endocrine system	113	181	1	0	IL1A	0.147678	0.00492611	Disease
Proteins Involved in Ulcerative Colitis	Ulcerative Colitis; Ulcerative Colitis (Gastrointestinal Diseases); Ulcerative Colitis (Gastrointestinal Diseases); digestive system	146	181	1	0	BIRC5	0.147678	0.00492611	Disease
Chronic Myeloid Leukemia	Chronic Myeloid Leukemia; Chronic Myeloid Leukemia (Hematologic Diseases); Chronic Myeloid Leukemia (Hematologic Diseases); blood; hematological system	98	789	2	0	CDK1;BIRC5	0.149485	0.00246914	Disease
Apoptosis of Mantle Cell Deregulation	Mantle Cell Lymphoma; Mantle Cell Lymphoma (Hematologic Diseases); Mantle Cell Lymphoma (Hematologic Diseases); lymphatic system	19	191	1	0	BIRC5	0.155222	0.00469484	Disease
Proteins Involved in Diabetic Nephropathy	Diabetic Nephropathy; Diabetic Nephropathy (Diabetes Mellitus); endocrine system; urinary tract	176	195	1	0	IL1A	0.158222	0.00460829	Disease
Proteins Involved in non-Alcoholic Fatty Liver Disease	Non-Alcoholic Fatty Liver Disease; Non-Alcoholic Fatty Liver Disease (Diabetes Mellitus); digestive system	187	203	1	0	IL1A	0.164194	0.00444444	Disease
Apoptosis Block in Infected Cells	HIV Type 1 Infection; HIV Type 1 Infection (Infectious Diseases); blood; lymphatic system; mitochondria	35	209	1	0	BIRC5	0.168647	0.004329	Disease
AGE Related Insulin Resistance in Skeletal Muscles	Insulin Resistance; Insulin Resistance (Diabetes Mellitus); musculoskeletal system	33	210	1	0	BIRC5	0.169387	0.00431034	Disease
Apoptosis Block in Synovial Fibroblast	Rheumatoid Arthritis; Rheumatoid Arthritis (Musculoskeletal System Diseases); Rheumatoid Arthritis (Musculoskeletal System Diseases); bone tissue; cartilage; skeletal system	39	213	1	0	BIRC5	0.171604	0.00425532	Disease
IFN-gamma/TNF-alpha Mediated Cell Proliferation in Psoriasis	Psoriasis; Psoriasis (Dermatologic Diseases); Psoriasis (Dermatologic Diseases); epidermis; integumentary system	27	220	1	0	BIRC5	0.176755	0.00413223	Disease
FOXM1 Signaling in Prostate Cancer	Prostate Cancer; Prostate Cancer (Urology/Nephrology Diseases); Prostate Cancer (Urology/Nephrology Diseases); urinary tract	13	224	1	0	CDK1	0.179685	0.00406504	Disease
Melanocyte Role in Skin Aging	Skin Aging; Skin Aging (Dermatologic Diseases); integumentary system	27	227	1	0	BIRC5	0.181876	0.00401606	Disease
Dendritic Cell Activation in Systemic Lupus Erythematosis	Systemic Lupus Erythematosus; Systemic Lupus Erythematosus (Dermatologic Diseases); Systemic Lupus Erythematosus (Dermatologic Diseases); hematological system; secretory vesicle	73	230	1	0	IL1A	0.184062	0.00396825	Disease
Cytokines Trigger Otitis Media	Otitis Media; Otitis Media (Otolaryngological Diseases); middle ear mucosa; sensory system	86	238	1	0	IL1A	0.189866	0.00384615	Disease
Apoptosis Block in Acute Myeloid Leukemia Cell	Acute Myeloid Leukemia; Acute Myeloid Leukemia (Hematologic Diseases); Acute Myeloid Leukemia (Hematologic Diseases); blood; hematological system	42	246	1	0	BIRC5	0.195631	0.00373134	Disease
Microangiopathy in Diabetic Neuropathy	Diabetic Neuropathy; Diabetic Neuropathy (Diabetes Mellitus); nervous system	36	261	1	0	IL1A	0.20634	0.00353357	Disease
Endothelial Cell Dysfunction in Early Diabetic Nephropathy	Diabetic Nephropathy; Diabetic Nephropathy (Diabetes Mellitus); urinary tract	37	262	1	0	IL1A	0.207049	0.00352113	Disease
Osteoclast Activation in Multiple Myeloma	Multiple Myeloma; Multiple Myeloma (Hematologic Diseases); Multiple Myeloma (Hematologic Diseases); skeletal system	84	275	1	0	BIRC5	0.216217	0.003367	Disease
Proteins Involved in Melanoma	Melanoma; Melanoma (Dermatologic Diseases); Melanoma (Dermatologic Diseases); epidermis; integumentary system	245	287	1	0	BIRC5	0.224593	0.00323625	Disease
Graves Ophthalmopathy	Hyperthyroidism; Hyperthyroidism (Endocrine and Metabolic Diseases); sensory system	58	288	1	0	IL1A	0.225287	0.00322581	Disease
Myostatin in Skeletal Muscles in Muscular Dystrophies	Muscular Dystrophies; Muscular Dystrophies (Neurological Diseases); Muscular Dystrophies (Neurological Diseases); muscles; musculoskeletal system	30	289	1	0	PBK	0.225981	0.00321543	Disease
OPTN Associated Glaucoma	Glaucoma; Glaucoma (Ophthalmology/Eye Diseases); sensory system	31	302	1	0	CDK1	0.234948	0.00308642	Disease
B-Cell Activation in Systemic Lupus Erythematosus	Systemic Lupus Erythematosus; Systemic Lupus Erythematosus (Dermatologic Diseases); Systemic Lupus Erythematosus (Dermatologic Diseases); lymphatic system	86	307	1	0	BIRC5	0.238371	0.00303951	Disease
Endothelial Cell Dysfunction in Glomerulonephritis	Glomerulonephritis; Glomerulonephritis (Urology/Nephrology Diseases); endothelium; urinary tract	70	311	1	0	IL1A	0.241099	0.003003	Disease
beta-Cell Destruction in Diabetes Mellitus Type 1	Pancreatic Beta-cells in Diabetes; Pancreatic Beta-cells in Diabetes (Diabetes Mellitus); endocrine system	65	320	1	0	TOP2A	0.247206	0.00292398	Disease
Keratinocyte Proliferation in Acne Vulgaris	Acne Vulgaris; Acne Vulgaris (Dermatologic Diseases); epidermis; integumentary system	25	323	1	0	IL1A	0.249231	0.00289855	Disease
Tubular Cell Dysfunction in Progressive Diabetic Nephropathy	Diabetic Nephropathy; Diabetic Nephropathy (Diabetes Mellitus); urinary tract	63	339	1	0	IL1A	0.25995	0.00277008	Disease
Hepatic Stellate Cells in non-Alcoholic Fatty Liver Disease	Non-Alcoholic Fatty Liver Disease; Non-Alcoholic Fatty Liver Disease (Diabetes Mellitus); digestive system	62	343	1	0	IL1A	0.262607	0.00273973	Disease
Apoptotic Keratinocytes Clearance Recession in Systemic Lupus Erythematosus	Systemic Lupus Erythematosus; Systemic Lupus Erythematosus (Dermatologic Diseases); Systemic Lupus Erythematosus (Dermatologic Diseases); integumentary system; secretory vesicle	79	360	1	0	IL1A	0.273805	0.0026178	Disease
Myocardial Infarction	Myocardial Ischemia; Myocardial Ischemia (Cardiovascular Diseases); cardiovascular system; endoplasmic reticulum; mitochondria; myocardium	101	379	1	0	BIRC5	0.286135	0.00249377	Disease
Osteoclast Activation in Psoriatic Arthritis	Psoriatic Arthritis; Psoriatic Arthritis (Musculoskeletal System Diseases); Psoriatic Arthritis (Musculoskeletal System Diseases); skeletal system	53	393	1	0	IL1A	0.295097	0.00240964	Disease
BMP2 and Canonical WNT Signaling in Pulmonary Artery Endothelial Cells	Hypertension Pulmonary; Hypertension Pulmonary (Cardiovascular Diseases); Hypertension Pulmonary (Cardiovascular Diseases); cardiovascular system	24	409	1	0	BIRC5	0.305213	0.00232019	Disease
HPV E6 and E7 Induced Disruption of TNFR/NF-kB Signaling in Keratinocytes	HPV Infection and Cancer; HPV Infection and Cancer (Otolaringological Diseases); HPV Infection and Cancer (Otolaryngological Diseases)	68	441	1	0	IL1A	0.325047	0.00215983	Disease
Subepithelial Fibroblasts in Middle Ear Cholesteatoma	Cholesteatoma; Cholesteatoma (Otolaringological Diseases); Cholesteatoma (Otolaryngological Diseases); epidermis; sensory system	52	453	1	0	IL1A	0.33235	0.00210526	Disease
Growth Factor Signaling in Neuroblastoma	Neuroblastoma; Neuroblastoma (Neurological Diseases); Neuroblastoma (Neurological Diseases); nerve tissue; nervous system	54	458	1	0	BIRC5	0.335372	0.00208333	Disease
mTOR/NF-kB/BCR Signaling Disregulation in Mantle Cell Lymphoma	Mantle Cell Lymphoma; Mantle Cell Lymphoma (Hematologic Diseases); Mantle Cell Lymphoma (Hematologic Diseases); lymphatic system	61	466	1	0	BIRC5	0.34018	0.00204918	Disease
MITF as a Regulator of Melanoma Cell Development	Melanoma; Melanoma (Dermatologic Diseases); Melanoma (Dermatologic Diseases); integumentary system; secretory vesicle	84	470	1	0	BIRC5	0.342572	0.00203252	Disease
Diffuse Large-B-Cell Lymphoma ABC Subtype	Diffuse Large-B-cell Lymphoma; Diffuse Large-B-cell Lymphoma (Hematologic Diseases); Diffuse Large-B-cell Lymphoma (Hematologic Diseases); lymphatic system	63	477	1	0	BIRC5	0.346739	0.00200401	Disease
Endothelial Cell Dysfunction in Pulmonary Hypertension	Hypertension Pulmonary; Hypertension Pulmonary (Cardiovascular Diseases); Hypertension Pulmonary (Cardiovascular Diseases); cardiovascular system	106	542	1	0	BIRC5	0.384295	0.00177305	Disease
B-Cell Acute Lymphoblastic Leukemia	B-cell Acute Lymphoblastic Leukemia; B-cell Acute Lymphoblastic Leukemia (Hematologic Diseases); B-cell Acute Lymphoblastic Leukemia (Hematologic Diseases); blood; hematological system	103	552	1	0	BIRC5	0.389893	0.00174216	Disease
Melanoma	Melanoma; Melanoma (Dermatologic Diseases); Melanoma (Dermatologic Diseases); integumentary system; secretory vesicle	178	560	1	0	BIRC5	0.394339	0.00171821	Disease
Mantle Cell Lymphoma	Mantle Cell Lymphoma; Mantle Cell Lymphoma (Hematologic Diseases); Mantle Cell Lymphoma (Hematologic Diseases); lymphatic system	133	616	1	0	BIRC5	0.424635	0.0015674	Disease
Multiple Myeloma	Multiple Myeloma; Multiple Myeloma (Hematologic Diseases); Multiple Myeloma (Hematologic Diseases); skeletal system	149	631	1	0	BIRC5	0.43251	0.00153139	Disease
TNFR/NF-kB Alternative Pathway in Multiple Myeloma Plasma Cells	Multiple Myeloma; Multiple Myeloma (Hematologic Diseases); Multiple Myeloma (Hematologic Diseases); skeletal system	27	637	1	0	IL1A	0.435633	0.00151745	Disease
Hodgkin Lymphoma	Hodgkin Lymphoma; Hodgkin Lymphoma (Hematologic Diseases); Hodgkin Lymphoma (Hematologic Diseases); lymphatic system	146	661	1	0	BIRC5	0.447966	0.00146413	Disease
TNFR/NF-kB Classical Pathway in Multiple Myeloma Plasma Cells	Multiple Myeloma; Multiple Myeloma (Hematologic Diseases); Multiple Myeloma (Hematologic Diseases); skeletal system	37	669	1	0	IL1A	0.452022	0.00144718	Disease
IL6/IGF1/VEGFA Signaling in Multiple Myeloma	Multiple Myeloma; Multiple Myeloma (Hematologic Diseases); Multiple Myeloma (Hematologic Diseases); skeletal system	56	690	1	0	BIRC5	0.462538	0.00140449	Disease
Diffuse Large-B-Cell Lymphoma	Diffuse Large-B-cell Lymphoma; Diffuse Large-B-cell Lymphoma (Hematologic Diseases); Diffuse Large-B-cell Lymphoma (Hematologic Diseases); lymphatic system	117	746	1	0	BIRC5	0.489685	0.00130208	Disease
B-Cell Chronic Lymphocytic Leukemia	B-cell Chronic Lymphocytic Leukemia; B-cell Chronic Lymphocytic Leukemia (Hematologic Diseases); B-cell Chronic Lymphocytic Leukemia (Hematologic Diseases); blood; lymphatic system	122	768	1	0	BIRC5	0.500002	0.00126582	Disease
Acute Myeloid Leukemia	Acute Myeloid Leukemia; Acute Myeloid Leukemia (Hematologic Diseases); Acute Myeloid Leukemia (Hematologic Diseases); blood; hematological system	120	812	1	0	BIRC5	0.520064	0.00119904	Disease
T-Cell Acute Lymphoblastic Leukemia	T-cell Acute Lymphoblastic Leukemia; T-cell Acute Lymphoblastic Leukemia (Hematologic Diseases); T-cell Acute Lymphoblastic Leukemia (Hematologic Diseases); blood	135	818	1	0	BIRC5	0.522742	0.00119048	Disease
Medulloblastoma	Medulloblastoma; Medulloblastoma (Neurological Diseases); Medulloblastoma (Neurological Diseases); nerve tissue; nervous system	118	967	1	0	BIRC5	0.585003	0.00101112	Disease
Metastatic Colorectal Cancer	Colorectal Cancer; Colorectal Cancer (Gastrointestinal Diseases); Colorectal Cancer (Gastrointestinal Diseases); integumentary system	160	1000	1	0	BIRC5	0.597744	0.000978474	Disease
Neuroblastoma	Neuroblastoma; Neuroblastoma (Neurological Diseases); Neuroblastoma (Neurological Diseases); nerve tissue; nervous system	149	1063	1	0	BIRC5	0.621076	0.000921659	Disease
Prostate Cancer	Prostate Cancer; Prostate Cancer (Urology/Nephrology Diseases); Prostate Cancer (Urology/Nephrology Diseases); urinary tract	168	1258	1	0	BIRC5	0.68566	0.00078125	Disease
Pyrimidine Metabolism	Nucleotides Metabolism; Nucleotides Metabolism (Metabolic Pathway); generic; generic	115	172	1	0	RRM2	0.037117	0.00515464	Metabolic Pathway
Purine Metabolism	Nucleotides Metabolism; Nucleotides Metabolism (Metabolic Pathway); generic; generic	178	258	1	0	RRM2	0.0556754	0.00357143	Metabolic Pathway
Direct DNA Repair Supression in Cancer	Hallmarks of Cancer (9) Genome Instability; Hallmarks of Cancer (9) Genome Instability (Hallmarks of Cancer); chromosome; nucleus; oncogenic; oncogenic	22	41	1	2	MBD1	0.0388454	0.015873	Pathological Process
DREAM Complex and FOXM1/MYBL2 Promote Cell Cycle Progression in Cancer	Hallmarks of Cancer (1): Sustaining Proliferative Signaling; Hallmarks of Cancer (1): Sustaining Proliferative Signaling (Hallmarks of Cancer); cardiovascular system; nucleus	36	435	2	0	CDK1;BIRC5	0.0604265	0.00438596	Pathological Process
Acetylases Inhibition in Histone Deacetylation in Cancer	Hallmarks of Cancer (9) Genome Instability; Hallmarks of Cancer (9) Genome Instability (Hallmarks of Cancer); chromosome; nucleus; oncogenic; oncogenic	14	71	1	1	H2AC4	0.0664652	0.0107527	Pathological Process
Methylases in Histone Methylation Cancer	Hallmarks of Cancer (9) Genome Instability; Hallmarks of Cancer (9) Genome Instability (Hallmarks of Cancer); chromosome; nucleus; oncogenic; oncogenic	32	106	1	0	H2AC4	0.0978491	0.0078125	Pathological Process
Proteins with Altered Expression in Cancer-Associated DNA Methylation	Expression Biomarkers: Disease-specific; Hallmarks of Cancer (9) Genome Instability; Hallmarks of Cancer (9) Genome Instability (Hallmarks of Cancer); chromosome; nucleus; oncogenic; oncogenic	11	118	1	0	MBD1	0.108405	0.00714286	Pathological Process
Cyclosporine Induced Nephrotoxicity	Drug Toxicity Pathways; Drug Toxicity Pathways (Toxicity Pathways); urinary tract	49	122	1	0	PBK	0.1119	0.00694444	Pathological Process
Proteins with Altered Expression in Cancer-Associated Resisting to Cell Death	Expression Biomarkers: Disease-specific; Hallmarks of Cancer (3): Resisting Cell Death; Hallmarks of Cancer (3): Resisting Cell Death (Hallmarks of Cancer); oncogenic; oncogenic	49	158	1	0	BIRC5	0.14285	0.00555556	Pathological Process
Apoptosis Block by Inhibitor of Apoptosis Proteins (IAPs) in Cancer	Hallmarks of Cancer (3): Resisting Cell Death; Hallmarks of Cancer (3): Resisting Cell Death (Hallmarks of Cancer); oncogenic; oncogenic	23	192	1	0	BIRC5	0.17125	0.0046729	Pathological Process
Apoptosis Block by Death Receptor Signaling in Cancer	Hallmarks of Cancer (3): Resisting Cell Death; Hallmarks of Cancer (3): Resisting Cell Death (Hallmarks of Cancer); mitochondria; oncogenic; oncogenic	53	223	1	0	BIRC5	0.196456	0.00408163	Pathological Process
VEGFA Dependent Angiogenesis in Cancer	Hallmarks of Cancer (5): Inducing Angiogenesis; Hallmarks of Cancer (5): Inducing Angiogenesis (Hallmarks of Cancer); cardiovascular system	72	244	1	0	IL1A	0.213165	0.0037594	Pathological Process
DNA Damage Checkpoint Impairment in Cancer	Hallmarks of Cancer (1): Sustaining Proliferative Signaling; Hallmarks of Cancer (1): Sustaining Proliferative Signaling (Hallmarks of Cancer); nucleus; oncogenic; oncogenic	39	250	1	0	CDK1	0.217886	0.00367647	Pathological Process
Suppression of Caspase Activity in Cancer	Hallmarks of Cancer (3): Resisting Cell Death; Hallmarks of Cancer (3): Resisting Cell Death (Hallmarks of Cancer); mitochondria; oncogenic; oncogenic	56	260	1	0	BIRC5	0.225701	0.0035461	Pathological Process
DNMT and MBD Families Activation in DNA Methylation in Cancer	Hallmarks of Cancer (9) Genome Instability; Hallmarks of Cancer (9) Genome Instability (Hallmarks of Cancer); chromosome; nucleus; oncogenic; oncogenic	37	260	1	0	MBD1	0.225701	0.0035461	Pathological Process
Proteins with Altered Expression in Cancer-Associated Sustaining of Proliferative Signaling	Expression Biomarkers: Disease-specific; Hallmarks of Cancer (1): Sustaining Proliferative Signaling; Hallmarks of Cancer (1): Sustaining Proliferative Signaling (Hallmarks of Cancer); oncogenic; oncogenic	177	288	1	0	CDK1	0.247238	0.00322581	Pathological Process
Apoptosis Evasion in Cancer: Overview	Hallmarks of Cancer (3): Resisting Cell Death; Hallmarks of Cancer (3): Resisting Cell Death (Hallmarks of Cancer); mitochondria; oncogenic; oncogenic	118	322	1	0	BIRC5	0.272717	0.00290698	Pathological Process
Proteins Related to Alternative Lengthening of Telomeres in Cancer	Hallmarks of Cancer (4): Enabling Replicative Immortality; Hallmarks of Cancer (4): Enabling Replicative Immortality (Hallmarks of Cancer); chromosome; nucleus; oncogenic; oncogenic	64	68	1	1	TOP2A	0.303571	0.0111111	Pathological Process
EZH2 Methyltransferase Role in Cancer	Hallmarks of Cancer (9) Genome Instability; Hallmarks of Cancer (9) Genome Instability (Hallmarks of Cancer); chromosome; nucleus; oncogenic; oncogenic	40	393	1	0	CDK1	0.323612	0.00240964	Pathological Process
ANGPT/TEK Maintains Endothelial Cell Quiescence in Cancer	Hallmarks of Cancer (5): Inducing Angiogenesis; Hallmarks of Cancer (5): Inducing Angiogenesis (Hallmarks of Cancer); cardiovascular system	44	407	1	0	BIRC5	0.333289	0.002331	Pathological Process
Effector T-cell Inactivation in Cancer Immune Escape	Hallmarks of Cancer (8): Evading Immune Destruction; Hallmarks of Cancer (8): Evading Immune Destruction (Hallmarks of Cancer); lymphatic system	78	450	1	0	BIRC5	0.362291	0.00211864	Pathological Process
NFKB Canonical Signaling Activation in Cancer	Hallmarks of Cancer (1): Sustaining Proliferative Signaling; Hallmarks of Cancer (1): Sustaining Proliferative Signaling (Hallmarks of Cancer); oncogenic; oncogenic	88	455	1	0	IL1A	0.365594	0.00209644	Pathological Process
NFKB Signaling Activation by Blocking of Tumor Suppressors	Hallmarks of Cancer (2): Evading Growth Suppressors; Hallmarks of Cancer (2): Evading Growth Suppressors (Hallmarks of Cancer); oncogenic; oncogenic	59	489	1	0	IL1A	0.387679	0.00195695	Pathological Process
TGFB Signaling activation by Blocking of Tumor Suppressors	Hallmarks of Cancer (2): Evading Growth Suppressors; Hallmarks of Cancer (2): Evading Growth Suppressors (Hallmarks of Cancer); oncogenic; oncogenic	84	494	1	0	CDK1	0.390872	0.00193798	Pathological Process
STAT3 and NFkB Activate Inflammation-Induced Tumorigenesis	Hallmarks of Cancer (10) Tumor-Promoting Inflammation; Hallmarks of Cancer (10) Tumor-Promoting Inflammation (Hallmarks of Cancer); oncogenic; oncogenic	79	597	1	0	BIRC5	0.453628	0.00161551	Pathological Process
IL1R -> STAT3 Signaling	Interleukin Receptors/Cytokines Receptors; Interleukin Receptors/Cytokines Receptors (Receptor Signaling)	13	13	1	7	IL1A	0.0079011	0.0285714	Signal Processing
IL1R -> NF-kB Signaling	Interleukin Receptors/Cytokines Receptors; Interleukin Receptors/Cytokines Receptors (Receptor Signaling)	23	30	1	3	IL1A	0.0181704	0.0192308	Signal Processing
IL4R -> ELK/SRF/HMGY Signaling	Interleukin Receptors/Cytokines Receptors; Interleukin Receptors/Cytokines Receptors (Receptor Signaling)	27	55	1	1	CDK1	0.0331431	0.012987	Signal Processing
AHR Signaling in Tr1 Cells Function	Aryl Hydrocarbon Receptor Signaling; Aryl Hydrocarbon Receptor Signaling (Receptor Signaling); T-cell Activation and Differentiation; lymphatic system	39	56	1	1	PBK	0.0337388	0.0128205	Signal Processing
Ras-GRF Regulation Signaling	Signal Transduction Pathways; Signal Transduction Pathways (Signal Processing); generic; generic	60	127	1	0	CDK1	0.0754125	0.00671141	Signal Processing
Estrogens/ESR1 Genomic Canonical Signaling	Signal Transduction Pathways; Signal Transduction Pathways (Signal Processing); generic; generic	32	322	1	0	CDK1	0.183667	0.00290698	Signal Processing
NF-kB Canonical Signaling	Signal Transduction Pathways; Signal Transduction Pathways (Signal Processing); generic; generic	62	431	1	0	IL1A	0.240322	0.00220751	Signal Processing
TGF-beta Signaling	Signal Transduction Pathways; Signal Transduction Pathways (Signal Processing); generic; generic	75	508	1	0	CDK1	0.278722	0.00188679	Signal Processing
