# Supplementary material for: Crowdsourcing temporal transcriptomic coronavirus host infection data: Resources, guide, and novel insights
Source: Biol Methods Protoc. 2023 Nov 14;8(1):bpad033. doi: 10.1093/biomethods/bpad033 (PMC10723038; doi:10.1093/biomethods/bpad033)
Supplement: bpad033_Supplementary_Data [file bpad033_supplementary_data.zip › Supplemental Table 15 -21 gene predictor in Pathway Enrichment app.xlsx]

## Sheet: all 21 genes_308
Bioset vs Biogroups record downloaded from Correlation Engine
Bioset: Mix Elastic Net - 100 Bootstraps random seed 2_21
Study: early and late distinctive genes by ML
Biogroup name	source	Score	common genes	direction	p-value
cell division	GO	31.9798	8	up	1.3e-14
chromosome segregation	GO	26.281	6	up	3.9e-12
regulation of mitotic cell cycle	GO	21.6561	6	up	3.9e-10
positive regulation of mitotic cell cycle phase transition	GO	20.4221	4	up	1.4e-09
spindle	GO	20.2912	5	up	1.5e-09
sister chromatid segregation	GO	19.9942	4	up	2.1e-09
positive regulation of cell cycle phase transition	GO	19.8724	4	up	2.3e-09
positive regulation of cell cycle	GO	18.6719	5	up	7.8e-09
nuclear chromosome segregation	GO	18.0889	4	up	1.4e-08
midbody	GO	18.0657	4	up	1.4e-08
nuclear division	GO	16.9101	4	up	4.5e-08
mitotic chromosome condensation	GO	15.9802	2	up	1.1e-07
regulation of mitotic cell cycle phase transition	GO	15.5286	4	up	1.8e-07
regulation of cell cycle phase transition	GO	15.1003	4	up	2.8e-07
establishment of chromosome localization	GO	15.0732	3	up	2.8e-07
mitotic sister chromatid segregation	GO	14.9507	3	up	3.2e-07
mitotic nuclear division	GO	13.9308	3	up	8.9e-07
cellular response to DNA damage stimulus	GO	11.9748	4	up	6.3e-06
microtubule organizing center	GO	11.8209	4	up	7.3e-06
negative regulation of gene expression, epigenetic	GO	11.7726	2	down	7.7e-06
positive regulation of cell cycle G2/M phase transition	GO	11.2208	2	up	1.3e-05
mitotic metaphase plate congression	GO	11.0766	2	up	1.5e-05
condensed chromosome kinetochore	GO	10.967	2	up	1.7e-05
metaphase plate congression	GO	10.5968	2	up	2.5e-05
establishment of organelle localization	GO	10.3974	3	up	3.1e-05
negative regulation of cell cycle G2/M phase transition	GO	9.85619	2	up	5.2e-05
regulation of angiogenesis	GO	9.78939	2	down	5.6e-05
positive regulation of protein import	GO	9.67481	2	up	6.3e-05
regulation of vasculature development	GO	9.59208	2	down	6.8e-05
organelle localization	GO	9.52199	3	up	7.3e-05
response to radiation	GO	9.47869	3	up	7.6e-05
microtubule	GO	9.47019	3	up	7.7e-05
response to wounding	GO	9.396	2	down	8.3e-05
cytoskeleton-dependent cytokinesis	GO	9.25939	2	up	9.5e-05
gene silencing	GO	9.17908	2	down	0.0001
cytokinesis	GO	9.10901	2	up	0.0001
regulation of cellular protein localization	GO	9.04437	3	up	0.0001
positive regulation of protein localization to nucleus	GO	8.93166	2	up	0.0001
regulation of protein import	GO	8.90797	2	up	0.0001
regulation of body fluid levels	GO	8.8602	2	down	0.0001
vascular smooth muscle cell development	GO	8.83875	1	down	0.0001
regulation of cell cycle G2/M phase transition	GO	8.72797	2	up	0.0002
regulation of gene expression, epigenetic	GO	8.72033	2	down	0.0002
mitotic spindle	GO	8.66448	2	up	0.0002
cohesin complex	GO	8.65643	1	up	0.0002
regulation of vasculogenesis	GO	8.57639	1	down	0.0002
nuclear chromosome	GO	8.44393	3	up	0.0002
mitotic sister chromatid cohesion	GO	8.43329	1	up	0.0002
negative regulation of chromosome organization	GO	8.22762	2	up	0.0003
kinetochore	GO	8.21222	2	up	0.0003
mitotic cell cycle phase transition	GO	8.20233	2	up	0.0003
negative regulation of cell proliferation	GO	8.17747	2	down	0.0003
regulation of protein transport	GO	8.14223	3	up	0.0003
negative regulation of mitotic cell cycle phase transition	GO	8.13748	2	up	0.0003
regulation of nucleocytoplasmic transport	GO	8.10584	2	up	0.0003
cell cycle phase transition	GO	8.05931	2	up	0.0003
regulation of protein localization to nucleus	GO	8.04404	2	up	0.0003
microtubule associated complex	GO	8.0084	2	up	0.0003
vascular smooth muscle cell differentiation	GO	7.96329	1	down	0.0003
regulation of urine volume	GO	7.96329	1	down	0.0003
protein C-terminus binding	GO	7.80001	2	up	0.0004
regulation of vascular permeability	GO	7.77404	1	down	0.0004
DNA repair	GO	7.67526	2	up	0.0005
meiotic cell cycle	GO	7.48773	2	up	0.0006
sister chromatid cohesion	GO	7.42777	1	up	0.0006
regulation of ion transport	GO	7.42082	2	down	0.0006
methyl-CpG binding	GO	7.40382	1	down	0.0006
positive regulation of sodium ion transmembrane transporter activity	GO	7.11627	1	down	0.0008
condensed chromosome outer kinetochore	GO	7.11627	1	up	0.0008
positive regulation of fatty acid transport	GO	7.09855	1	down	0.0008
signal transduction involved in G2 DNA damage checkpoint	GO	6.86507	1	up	0.001
regulation of vasoconstriction	GO	6.82385	1	down	0.0011
positive regulation of sodium ion transmembrane transport	GO	6.75973	1	down	0.0012
regulation of fatty acid transport	GO	6.71091	1	down	0.0012
regeneration	GO	6.71052	1	down	0.0012
vasculogenesis	GO	6.71052	1	down	0.0012
positive regulation of blood circulation	GO	6.69869	1	down	0.0012
hormone secretion	GO	6.68699	1	down	0.0012
positive regulation of neutrophil migration	GO	6.60918	1	down	0.0013
keratinization	GO	6.51685	1	down	0.0015
temperature homeostasis	GO	6.48787	1	down	0.0015
neural tube closure	GO	6.44999	1	down	0.0016
positive regulation of cellular protein localization	GO	6.44862	2	up	0.0016
extrinsic apoptotic signaling pathway in absence of ligand	GO	6.40568	1	down	0.0017
regulation of neutrophil migration	GO	6.37972	1	down	0.0017
tubulin binding	GO	6.37764	2	up	0.0017
response to light stimulus	GO	6.37664	2	up	0.0017
hormone activity	GO	6.36222	1	down	0.0017
regulation of G-protein coupled receptor protein signaling pathway	GO	6.31303	1	down	0.0018
neural tube formation	GO	6.26614	1	down	0.0019
channel inhibitor activity	GO	6.2294	1	down	0.002
muscle cell development	GO	6.12406	1	down	0.0022
embryonic epithelial tube formation	GO	6.11746	1	down	0.0022
organelle inheritance	GO	6.10533	1	up	0.0022
regulation of blood vessel diameter	GO	6.09791	1	down	0.0022
regulation of tube diameter	GO	6.09791	1	down	0.0022
regulation of type B pancreatic cell proliferation	GO	6.09244	1	up	0.0023
regulation of sensory perception of pain	GO	6.07319	1	down	0.0023
hormone metabolic process	GO	6.03539	1	down	0.0024
placenta development	GO	6.02335	1	down	0.0024
regulation of blood vessel size	GO	6.02335	1	down	0.0024
signal transduction involved in DNA damage checkpoint	GO	6.01835	1	up	0.0024
signal transduction involved in cell cycle checkpoint	GO	6.01835	1	up	0.0024
regulation of tube size	GO	6.01738	1	down	0.0024
response to toxic substance	GO	6.01148	2	up	0.0025
regulation of intracellular transport	GO	6.00079	2	up	0.0025
cellular component disassembly involved in execution phase of apoptosis	GO	6.00072	1	up	0.0025
regulation of heart contraction	GO	5.99968	1	down	0.0025
nuclear matrix	GO	5.99446	1	down	0.0025
tube formation	GO	5.98805	1	down	0.0025
morphogenesis of embryonic epithelium	GO	5.97086	1	down	0.0026
positive regulation of anion transport	GO	5.93272	1	down	0.0027
regulation of protein catabolic process	GO	5.92062	2	up	0.0027
positive regulation of programmed cell death	GO	5.91826	2	up	0.0027
neural tube development	GO	5.91023	1	down	0.0027
acute inflammatory response	GO	5.90049	1	down	0.0027
regulation of blood pressure	GO	5.86834	1	down	0.0028
regulation of sodium ion transmembrane transporter activity	GO	5.86427	1	down	0.0028
morphogenesis of a branching structure	GO	5.81833	1	down	0.003
steroid metabolic process	GO	5.73866	1	down	0.0032
positive regulation of establishment of protein localization	GO	5.71902	2	up	0.0033
regulation of blood circulation	GO	5.70326	1	down	0.0033
regulation of sodium ion transmembrane transport	GO	5.67877	1	down	0.0034
positive regulation of lipid localization	GO	5.58961	1	down	0.0037
muscle cell differentiation	GO	5.58451	1	down	0.0038
regulation of gliogenesis	GO	5.53652	1	down	0.0039
GTPase binding	GO	5.52458	2	up	0.004
extrinsic apoptotic signaling pathway	GO	5.52226	1	down	0.004
G-protein coupled receptor binding	GO	5.49237	1	down	0.0041
cleavage furrow	GO	5.4836	1	up	0.0042
chromosome separation	GO	5.48018	1	up	0.0042
response to heat	GO	5.45917	1	down	0.0043
regulation of cytokine biosynthetic process	GO	5.42906	1	down	0.0044
keratinocyte differentiation	GO	5.39028	1	down	0.0046
centrosome	GO	5.38297	2	up	0.0046
negative regulation of mitotic sister chromatid separation	GO	5.3596	1	up	0.0047
cysteine-type endopeptidase inhibitor activity involved in apoptotic process	GO	5.3596	1	up	0.0047
regulation of microtubule polymerization or depolymerization	GO	5.33799	1	up	0.0048
tissue remodeling	GO	5.33479	1	down	0.0048
signal transduction in response to DNA damage	GO	5.30856	1	up	0.0049
protein heterodimerization activity	GO	5.30021	2	up	0.005
execution phase of apoptosis	GO	5.28276	1	up	0.0051
response to molecule of bacterial origin	GO	5.26081	1	down	0.0052
regulation of binding	GO	5.19854	1	up	0.0055
blood circulation	GO	5.1881	1	down	0.0056
secretion by cell	GO	5.1855	1	down	0.0056
positive regulation of protein localization to membrane	GO	5.18242	1	down	0.0056
homologous recombination	GO	5.16242	1	up	0.0057
reciprocal meiotic recombination	GO	5.16242	1	up	0.0057
chromatin binding	GO	5.13795	2	up	0.0059
cell division site	GO	5.13747	1	up	0.0059
blood vessel morphogenesis	GO	5.12762	1	down	0.0059
cell proliferation	GO	5.1178	2	up	0.006
reproductive structure development	GO	5.08925	1	down	0.0062
reproductive system development	GO	5.07988	1	down	0.0062
developmental growth	GO	5.0683	1	down	0.0063
regulation of neurological system process	GO	5.06122	1	down	0.0063
regulation of I-kappaB kinase/NF-kappaB signaling	GO	5.06122	1	down	0.0063
DNA biosynthetic process	GO	5.04816	1	up	0.0064
positive regulation of ATP metabolic process	GO	5.03947	1	up	0.0065
cyclin binding	GO	5.03947	1	up	0.0065
mitotic G2/M transition checkpoint	GO	5.03947	1	up	0.0065
regulation of cell division	GO	5.02762	1	down	0.0066
cysteine-type endopeptidase regulator activity involved in apoptotic process	GO	4.99592	1	up	0.0068
response to temperature stimulus	GO	4.99512	1	down	0.0068
divalent inorganic cation homeostasis	GO	4.96755	1	down	0.007
embryonic organ development	GO	4.95926	1	down	0.007
cyclin-dependent protein kinase activity	GO	4.95014	1	up	0.0071
oxidoreductase complex	GO	4.94975	1	up	0.0071
G2/M transition of mitotic cell cycle	GO	4.94202	1	up	0.0071
epidermal cell differentiation	GO	4.93916	1	down	0.0072
secretion	GO	4.93678	1	down	0.0072
morphogenesis of an epithelium	GO	4.92873	1	down	0.0072
positive regulation of viral life cycle	GO	4.92195	1	up	0.0073
cell cycle G2/M phase transition	GO	4.8909	1	up	0.0075
channel regulator activity	GO	4.89032	1	down	0.0075
protein kinase activity	GO	4.83606	2	up	0.0079
vasculature development	GO	4.83506	1	down	0.0079
chromatin	GO	4.82237	1	up	0.008
intercellular bridge	GO	4.81699	1	up	0.0081
heart development	GO	4.81698	1	down	0.0081
regulation of JNK cascade	GO	4.81432	1	down	0.0081
cardiovascular system development	GO	4.80984	1	down	0.0081
endocytosis	GO	4.80629	1	down	0.0082
positive regulation of cation transmembrane transport	GO	4.76779	1	down	0.0085
embryonic morphogenesis	GO	4.73777	1	down	0.0088
cellular ion homeostasis	GO	4.72461	1	down	0.0089
regulation of protein localization to membrane	GO	4.71497	1	down	0.009
tissue morphogenesis	GO	4.70359	1	down	0.0091
import into cell	GO	4.69245	1	down	0.0092
defense response to Gram-positive bacterium	GO	4.69137	1	down	0.0092
cytokine activity	GO	4.67984	1	down	0.0093
negative regulation of neurogenesis	GO	4.66365	1	down	0.0094
cellular response to fibroblast growth factor stimulus	GO	4.65338	1	up	0.0095
neuron projection development	GO	4.65213	1	down	0.0095
protein localization to plasma membrane	GO	4.64066	1	down	0.0097
RNA polymerase complex	GO	4.62625	1	down	0.0098
response to fibroblast growth factor	GO	4.6048	1	up	0.01
tube morphogenesis	GO	4.60031	1	down	0.01
cellular chemical homeostasis	GO	4.59599	1	down	0.0101
negative regulation of ubiquitin-dependent protein catabolic process	GO	4.56686	1	up	0.0104
cyclin-dependent protein kinase holoenzyme complex	GO	4.55584	1	up	0.0105
positive regulation of viral process	GO	4.5543	1	up	0.0105
chordate embryonic development	GO	4.54556	1	down	0.0106
negative regulation of proteasomal protein catabolic process	GO	4.52624	1	up	0.0108
regulation of proteolysis	GO	4.51709	2	up	0.0109
epithelial cell proliferation	GO	4.51279	1	up	0.011
regulation of chromosome separation	GO	4.5039	1	up	0.0111
mitotic DNA damage checkpoint	GO	4.48211	1	up	0.0113
organelle disassembly	GO	4.48211	1	up	0.0113
wound healing	GO	4.48198	1	down	0.0113
response to metal ion	GO	4.47817	1	down	0.0114
ubiquitin-like protein binding	GO	4.47182	1	up	0.0114
regulation of viral genome replication	GO	4.47182	1	up	0.0114
protein localization to cell periphery	GO	4.46605	1	down	0.0115
epidermis development	GO	4.4519	1	down	0.0117
apoptotic signaling pathway	GO	4.44086	1	down	0.0118
meiotic chromosome segregation	GO	4.4276	1	up	0.0119
defense response to virus	GO	4.41278	1	down	0.0121
cell-cell junction organization	GO	4.40486	1	up	0.0122
response to ionizing radiation	GO	4.3805	1	up	0.0125
Ras guanyl-nucleotide exchange factor activity	GO	4.37251	1	up	0.0126
multicellular organismal homeostasis	GO	4.34994	1	down	0.0129
meiosis I	GO	4.3153	1	up	0.0134
cullin-RING ubiquitin ligase complex	GO	4.30534	1	up	0.0135
regulation of circadian rhythm	GO	4.29618	1	up	0.0136
gland morphogenesis	GO	4.28876	1	up	0.0137
negative regulation of secretion	GO	4.27547	1	down	0.0139
regulation of ATP metabolic process	GO	4.26029	1	up	0.0141
regulation of lipid metabolic process	GO	4.25446	1	down	0.0142
negative regulation of proteolysis involved in cellular protein catabolic process	GO	4.22058	1	up	0.0147
response to virus	GO	4.15827	1	down	0.0156
response to reactive oxygen species	GO	4.14597	1	up	0.0158
female gamete generation	GO	4.09172	1	up	0.0167
response to ethanol	GO	4.09116	1	up	0.0167
positive regulation of muscle tissue development	GO	4.09116	1	up	0.0167
regulation of neural precursor cell proliferation	GO	4.08761	1	up	0.0168
negative regulation of cellular protein catabolic process	GO	4.07175	1	up	0.017
positive regulation of cytokine production	GO	4.06454	1	down	0.0172
inflammatory response	GO	4.04963	1	down	0.0174
negative regulation of cysteine-type endopeptidase activity	GO	4.04118	1	up	0.0176
regulation of viral life cycle	GO	4.0248	1	up	0.0179
chaperone binding	GO	4.0203	1	up	0.0179
serine/threonine protein kinase complex	GO	3.96774	1	up	0.0189
response to inorganic substance	GO	3.96459	1	down	0.019
regulation of protein secretion	GO	3.96007	1	down	0.0191
cellular response to toxic substance	GO	3.95662	1	up	0.0191
isomerase activity	GO	3.95542	1	up	0.0192
guanyl-nucleotide exchange factor activity	GO	3.95142	1	up	0.0192
interspecies interaction between organisms	GO	3.87383	1	down	0.0208
protein localization to membrane	GO	3.86035	1	down	0.0211
positive regulation of secretion	GO	3.8534	1	down	0.0212
regulation of chromatin organization	GO	3.84022	1	up	0.0215
epithelial cell differentiation	GO	3.79643	1	down	0.0225
regulation of viral process	GO	3.79509	1	up	0.0225
regulation of organ growth	GO	3.79423	1	up	0.0225
positive regulation of cell motility	GO	3.78694	1	down	0.0227
protein kinase complex	GO	3.78544	1	up	0.0227
cell aging	GO	3.78544	1	up	0.0227
ubiquitin ligase complex	GO	3.77942	1	up	0.0228
GTPase activator activity	GO	3.76301	1	up	0.0232
positive regulation of cellular component movement	GO	3.75715	1	down	0.0234
regulation of small GTPase mediated signal transduction	GO	3.73346	1	up	0.0239
positive regulation of locomotion	GO	3.72824	1	down	0.024
magnesium ion binding	GO	3.71326	1	up	0.0244
GTPase regulator activity	GO	3.69674	1	up	0.0248
nucleoside binding	GO	3.63985	1	down	0.0263
guanyl nucleotide binding	GO	3.63446	1	down	0.0264
heat shock protein binding	GO	3.63181	1	up	0.0265
regulation of cytokine production	GO	3.63002	1	down	0.0265
defense response to bacterium	GO	3.57704	1	down	0.028
nuclear envelope	GO	3.55945	1	up	0.0285
negative regulation of transport	GO	3.54146	1	down	0.029
rhythmic process	GO	3.4939	1	up	0.0304
regulation of ubiquitin-dependent protein catabolic process	GO	3.47115	1	up	0.0311
cellular response to drug	GO	3.43177	1	up	0.0323
response to oxidative stress	GO	3.41363	1	up	0.0329
ubiquitin-protein transferase activity	GO	3.40514	1	up	0.0332
carbohydrate derivative biosynthetic process	GO	3.39698	1	up	0.0335
regulation of striated muscle tissue development	GO	3.39403	1	up	0.0336
endopeptidase inhibitor activity	GO	3.3881	1	up	0.0338
peptidase inhibitor activity	GO	3.2711	1	up	0.038
aging	GO	3.23751	1	up	0.0393
defense response to other organism	GO	3.1976	1	down	0.0409
response to alcohol	GO	3.17951	1	up	0.0416
regulation of cysteine-type endopeptidase activity	GO	3.16246	1	up	0.0423
negative regulation of neuron death	GO	3.15394	1	up	0.0427
enzyme activator activity	GO	3.13669	1	up	0.0434
innate immune response	GO	3.08743	1	down	0.0456
regulation of cellular protein catabolic process	GO	3.02692	1	up	0.0485
gland development	GO	3.01305	1	up	0.0491
mitochondrial matrix	GO	2.97727	1	up	0.0509
regulation of hormone secretion	GO	2.92823	1	up	0.0535
positive regulation of neurogenesis	GO	2.91114	1	up	0.0544
apical plasma membrane	GO	2.86037	1	up	0.0572
regulation of inflammatory response	GO	2.76624	1	up	0.0629
regulation of epithelial cell proliferation	GO	2.75428	1	up	0.0637
regulation of neuron death	GO	2.74872	1	up	0.064
enzyme inhibitor activity	GO	2.68966	1	up	0.0679
apical part of cell	GO	2.59568	1	up	0.0746
hemopoiesis	GO	2.50319	1	up	0.0818
hematopoietic or lymphoid organ development	GO	2.41848	1	up	0.0891
immune system development	GO	2.37888	1	up	0.0927
cofactor binding	GO	2.35291	1	up	0.0951

## Sheet: early 6 genes_141
Bioset vs Biogroups record downloaded from Correlation Engine
Bioset: ML early 6
Study: early and late distinctive genes by ML
Biogroup name	source	Score	common genes	direction	p-value
negative regulation of gene expression, epigenetic	GO	11.7726	2	down	7.7e-06
regulation of angiogenesis	GO	9.78939	2	down	5.6e-05
regulation of vasculature development	GO	9.59208	2	down	6.8e-05
response to wounding	GO	9.396	2	down	8.3e-05
gene silencing	GO	9.17908	2	down	0.0001
regulation of body fluid levels	GO	8.8602	2	down	0.0001
vascular smooth muscle cell development	GO	8.83875	1	down	0.0001
regulation of gene expression, epigenetic	GO	8.72033	2	down	0.0002
regulation of vasculogenesis	GO	8.57639	1	down	0.0002
negative regulation of cell proliferation	GO	8.17747	2	down	0.0003
vascular smooth muscle cell differentiation	GO	7.96329	1	down	0.0003
regulation of urine volume	GO	7.96329	1	down	0.0003
regulation of vascular permeability	GO	7.77404	1	down	0.0004
regulation of ion transport	GO	7.42082	2	down	0.0006
methyl-CpG binding	GO	7.40382	1	down	0.0006
positive regulation of sodium ion transmembrane transporter activity	GO	7.11627	1	down	0.0008
positive regulation of fatty acid transport	GO	7.09855	1	down	0.0008
regulation of vasoconstriction	GO	6.82385	1	down	0.0011
positive regulation of sodium ion transmembrane transport	GO	6.75973	1	down	0.0012
regulation of fatty acid transport	GO	6.71091	1	down	0.0012
regeneration	GO	6.71052	1	down	0.0012
vasculogenesis	GO	6.71052	1	down	0.0012
positive regulation of blood circulation	GO	6.69869	1	down	0.0012
hormone secretion	GO	6.68699	1	down	0.0012
positive regulation of neutrophil migration	GO	6.60918	1	down	0.0013
keratinization	GO	6.51685	1	down	0.0015
temperature homeostasis	GO	6.48787	1	down	0.0015
neural tube closure	GO	6.44999	1	down	0.0016
extrinsic apoptotic signaling pathway in absence of ligand	GO	6.40568	1	down	0.0017
regulation of neutrophil migration	GO	6.37972	1	down	0.0017
hormone activity	GO	6.36222	1	down	0.0017
regulation of G-protein coupled receptor protein signaling pathway	GO	6.31303	1	down	0.0018
neural tube formation	GO	6.26614	1	down	0.0019
channel inhibitor activity	GO	6.2294	1	down	0.002
muscle cell development	GO	6.12406	1	down	0.0022
embryonic epithelial tube formation	GO	6.11746	1	down	0.0022
regulation of tube diameter	GO	6.09791	1	down	0.0022
regulation of blood vessel diameter	GO	6.09791	1	down	0.0022
regulation of sensory perception of pain	GO	6.07319	1	down	0.0023
hormone metabolic process	GO	6.03539	1	down	0.0024
placenta development	GO	6.02335	1	down	0.0024
regulation of blood vessel size	GO	6.02335	1	down	0.0024
regulation of tube size	GO	6.01738	1	down	0.0024
regulation of heart contraction	GO	5.99968	1	down	0.0025
nuclear matrix	GO	5.99446	1	down	0.0025
tube formation	GO	5.98805	1	down	0.0025
morphogenesis of embryonic epithelium	GO	5.97086	1	down	0.0026
positive regulation of anion transport	GO	5.93272	1	down	0.0027
neural tube development	GO	5.91023	1	down	0.0027
acute inflammatory response	GO	5.90049	1	down	0.0027
regulation of blood pressure	GO	5.86834	1	down	0.0028
regulation of sodium ion transmembrane transporter activity	GO	5.86427	1	down	0.0028
morphogenesis of a branching structure	GO	5.81833	1	down	0.003
steroid metabolic process	GO	5.73866	1	down	0.0032
regulation of blood circulation	GO	5.70326	1	down	0.0033
regulation of sodium ion transmembrane transport	GO	5.67877	1	down	0.0034
positive regulation of lipid localization	GO	5.58961	1	down	0.0037
muscle cell differentiation	GO	5.58451	1	down	0.0038
regulation of gliogenesis	GO	5.53652	1	down	0.0039
extrinsic apoptotic signaling pathway	GO	5.52226	1	down	0.004
G-protein coupled receptor binding	GO	5.49237	1	down	0.0041
response to heat	GO	5.45917	1	down	0.0043
regulation of cytokine biosynthetic process	GO	5.42906	1	down	0.0044
keratinocyte differentiation	GO	5.39028	1	down	0.0046
tissue remodeling	GO	5.33479	1	down	0.0048
response to molecule of bacterial origin	GO	5.26081	1	down	0.0052
blood circulation	GO	5.1881	1	down	0.0056
secretion by cell	GO	5.1855	1	down	0.0056
positive regulation of protein localization to membrane	GO	5.18242	1	down	0.0056
blood vessel morphogenesis	GO	5.12762	1	down	0.0059
reproductive structure development	GO	5.08925	1	down	0.0062
reproductive system development	GO	5.07988	1	down	0.0062
developmental growth	GO	5.0683	1	down	0.0063
regulation of neurological system process	GO	5.06122	1	down	0.0063
regulation of I-kappaB kinase/NF-kappaB signaling	GO	5.06122	1	down	0.0063
regulation of cell division	GO	5.02762	1	down	0.0066
response to temperature stimulus	GO	4.99512	1	down	0.0068
divalent inorganic cation homeostasis	GO	4.96755	1	down	0.007
embryonic organ development	GO	4.95926	1	down	0.007
epidermal cell differentiation	GO	4.93916	1	down	0.0072
secretion	GO	4.93678	1	down	0.0072
morphogenesis of an epithelium	GO	4.92873	1	down	0.0072
channel regulator activity	GO	4.89032	1	down	0.0075
vasculature development	GO	4.83506	1	down	0.0079
heart development	GO	4.81698	1	down	0.0081
regulation of JNK cascade	GO	4.81432	1	down	0.0081
cardiovascular system development	GO	4.80984	1	down	0.0081
endocytosis	GO	4.80629	1	down	0.0082
positive regulation of cation transmembrane transport	GO	4.76779	1	down	0.0085
embryonic morphogenesis	GO	4.73777	1	down	0.0088
positive regulation of programmed cell death	GO	4.72952	1	down	0.0088
cellular ion homeostasis	GO	4.72461	1	down	0.0089
regulation of protein localization to membrane	GO	4.71497	1	down	0.009
tissue morphogenesis	GO	4.70359	1	down	0.0091
import into cell	GO	4.69245	1	down	0.0092
defense response to Gram-positive bacterium	GO	4.69137	1	down	0.0092
cytokine activity	GO	4.67984	1	down	0.0093
negative regulation of neurogenesis	GO	4.66365	1	down	0.0094
neuron projection development	GO	4.65213	1	down	0.0095
protein localization to plasma membrane	GO	4.64066	1	down	0.0097
RNA polymerase complex	GO	4.62625	1	down	0.0098
tube morphogenesis	GO	4.60031	1	down	0.01
cellular chemical homeostasis	GO	4.59599	1	down	0.0101
chordate embryonic development	GO	4.54556	1	down	0.0106
wound healing	GO	4.48198	1	down	0.0113
response to metal ion	GO	4.47817	1	down	0.0114
protein localization to cell periphery	GO	4.46605	1	down	0.0115
epidermis development	GO	4.4519	1	down	0.0117
apoptotic signaling pathway	GO	4.44086	1	down	0.0118
defense response to virus	GO	4.41278	1	down	0.0121
multicellular organismal homeostasis	GO	4.34994	1	down	0.0129
negative regulation of secretion	GO	4.27547	1	down	0.0139
regulation of lipid metabolic process	GO	4.25446	1	down	0.0142
response to virus	GO	4.15827	1	down	0.0156
positive regulation of cell cycle	GO	4.14811	1	down	0.0158
chromatin	GO	4.13325	1	down	0.016
chromatin binding	GO	4.10146	1	down	0.0165
positive regulation of cellular protein localization	GO	4.08123	1	down	0.0169
positive regulation of cytokine production	GO	4.06454	1	down	0.0172
inflammatory response	GO	4.04963	1	down	0.0174
positive regulation of establishment of protein localization	GO	3.99679	1	down	0.0184
nuclear chromosome	GO	3.98671	1	down	0.0186
response to inorganic substance	GO	3.96459	1	down	0.019
regulation of protein secretion	GO	3.96007	1	down	0.0191
interspecies interaction between organisms	GO	3.87383	1	down	0.0208
protein localization to membrane	GO	3.86035	1	down	0.0211
positive regulation of secretion	GO	3.8534	1	down	0.0212
regulation of mitotic cell cycle	GO	3.83934	1	down	0.0215
epithelial cell differentiation	GO	3.79643	1	down	0.0225
positive regulation of cell motility	GO	3.78694	1	down	0.0227
positive regulation of cellular component movement	GO	3.75715	1	down	0.0234
positive regulation of locomotion	GO	3.72824	1	down	0.024
nucleoside binding	GO	3.63985	1	down	0.0263
guanyl nucleotide binding	GO	3.63446	1	down	0.0264
regulation of cytokine production	GO	3.63002	1	down	0.0265
regulation of cellular protein localization	GO	3.58347	1	down	0.0278
defense response to bacterium	GO	3.57704	1	down	0.028
regulation of protein transport	GO	3.56306	1	down	0.0284
negative regulation of transport	GO	3.54146	1	down	0.029
protein kinase activity	GO	3.33246	1	down	0.0357
defense response to other organism	GO	3.1976	1	down	0.0409
innate immune response	GO	3.08743	1	down	0.0456

## Sheet: late 15 genes_177
Bioset vs Biogroups record downloaded from Correlation Engine
Bioset: ML late 15							cell division
Study: early and late distinctive genes by ML							Gene	EntrezGene ID	Imported ID	Rank	Fold Change
							Cdca5	67849	Cdca5	1	0.1208
Biogroup name	source	Score	common genes	direction	p-value		Ska1	66468	Ska1	4	0.0923
cell division	GO	31.9798	8	up	1.3e-14		Ect2	13605	Ect2	7	0.0632
chromosome segregation	GO	26.281	6	up	3.9e-12		Top2a	21973	Top2a	9	0.0618
regulation of mitotic cell cycle	GO	21.6561	6	up	3.9e-10		Cdca8	52276	Cdca8	10	0.052
positive regulation of mitotic cell cycle phase transition	GO	20.4221	4	up	1.4e-09		Cdca3	14793	Cdca3	12	0.0464
spindle	GO	20.2912	5	up	1.5e-09		Birc5	11799	Birc5	13	0.0453
sister chromatid segregation	GO	19.9942	4	up	2.1e-09		Cdk1	12534	Cdk1	14	0.0438
positive regulation of cell cycle phase transition	GO	19.8724	4	up	2.3e-09
positive regulation of cell cycle	GO	18.6719	5	up	7.8e-09		chromosome segregation
nuclear chromosome segregation	GO	18.0889	4	up	1.4e-08		Gene	EntrezGene ID	Imported ID	Rank	Fold Change
midbody	GO	18.0657	4	up	1.4e-08		Cdca5	67849	Cdca5	1	0.1208
nuclear division	GO	16.9101	4	up	4.5e-08		Ncapg	54392	Ncapg	3	0.1092
mitotic chromosome condensation	GO	15.9802	2	up	1.1e-07		Ska1	66468	Ska1	4	0.0923
regulation of mitotic cell cycle phase transition	GO	15.5286	4	up	1.8e-07		Top2a	21973	Top2a	9	0.0618
regulation of cell cycle phase transition	GO	15.1003	4	up	2.8e-07		Cdca8	52276	Cdca8	10	0.052
establishment of chromosome localization	GO	15.0732	3	up	2.8e-07		Birc5	11799	Birc5	13	0.0453
mitotic sister chromatid segregation	GO	14.9507	3	up	3.2e-07
mitotic nuclear division	GO	13.9308	3	up	8.9e-07
cellular response to DNA damage stimulus	GO	11.9748	4	up	6.3e-06
microtubule organizing center	GO	11.8209	4	up	7.3e-06
positive regulation of cell cycle G2/M phase transition	GO	11.2208	2	up	1.3e-05
mitotic metaphase plate congression	GO	11.0766	2	up	1.5e-05
condensed chromosome kinetochore	GO	10.967	2	up	1.7e-05
metaphase plate congression	GO	10.5968	2	up	2.5e-05
establishment of organelle localization	GO	10.3974	3	up	3.1e-05
negative regulation of cell cycle G2/M phase transition	GO	9.85619	2	up	5.2e-05
positive regulation of protein import	GO	9.67481	2	up	6.3e-05
organelle localization	GO	9.52199	3	up	7.3e-05
response to radiation	GO	9.47869	3	up	7.6e-05
microtubule	GO	9.47019	3	up	7.7e-05
cytoskeleton-dependent cytokinesis	GO	9.25939	2	up	9.5e-05
cytokinesis	GO	9.10901	2	up	0.0001
regulation of cellular protein localization	GO	9.04437	3	up	0.0001
positive regulation of protein localization to nucleus	GO	8.93166	2	up	0.0001
regulation of protein import	GO	8.90797	2	up	0.0001
regulation of cell cycle G2/M phase transition	GO	8.72797	2	up	0.0002
mitotic spindle	GO	8.66448	2	up	0.0002
cohesin complex	GO	8.65643	1	up	0.0002
nuclear chromosome	GO	8.44393	3	up	0.0002
mitotic sister chromatid cohesion	GO	8.43329	1	up	0.0002
negative regulation of chromosome organization	GO	8.22762	2	up	0.0003
kinetochore	GO	8.21222	2	up	0.0003
mitotic cell cycle phase transition	GO	8.20233	2	up	0.0003
regulation of protein transport	GO	8.14223	3	up	0.0003
negative regulation of mitotic cell cycle phase transition	GO	8.13748	2	up	0.0003
regulation of nucleocytoplasmic transport	GO	8.10584	2	up	0.0003
cell cycle phase transition	GO	8.05931	2	up	0.0003
regulation of protein localization to nucleus	GO	8.04404	2	up	0.0003
microtubule associated complex	GO	8.0084	2	up	0.0003
protein C-terminus binding	GO	7.80001	2	up	0.0004
DNA repair	GO	7.67526	2	up	0.0005
meiotic cell cycle	GO	7.48773	2	up	0.0006
sister chromatid cohesion	GO	7.42777	1	up	0.0006
condensed chromosome outer kinetochore	GO	7.11627	1	up	0.0008
signal transduction involved in G2 DNA damage checkpoint	GO	6.86507	1	up	0.001
positive regulation of cellular protein localization	GO	6.44862	2	up	0.0016
tubulin binding	GO	6.37764	2	up	0.0017
response to light stimulus	GO	6.37664	2	up	0.0017
organelle inheritance	GO	6.10533	1	up	0.0022
regulation of type B pancreatic cell proliferation	GO	6.09244	1	up	0.0023
signal transduction involved in DNA damage checkpoint	GO	6.01835	1	up	0.0024
signal transduction involved in cell cycle checkpoint	GO	6.01835	1	up	0.0024
response to toxic substance	GO	6.01148	2	up	0.0025
regulation of intracellular transport	GO	6.00079	2	up	0.0025
cellular component disassembly involved in execution phase of apoptosis	GO	6.00072	1	up	0.0025
regulation of protein catabolic process	GO	5.92062	2	up	0.0027
positive regulation of programmed cell death	GO	5.91826	2	up	0.0027
positive regulation of establishment of protein localization	GO	5.71902	2	up	0.0033
GTPase binding	GO	5.52458	2	up	0.004
cleavage furrow	GO	5.4836	1	up	0.0042
chromosome separation	GO	5.48018	1	up	0.0042
centrosome	GO	5.38297	2	up	0.0046
negative regulation of mitotic sister chromatid separation	GO	5.3596	1	up	0.0047
cysteine-type endopeptidase inhibitor activity involved in apoptotic process	GO	5.3596	1	up	0.0047
regulation of microtubule polymerization or depolymerization	GO	5.33799	1	up	0.0048
signal transduction in response to DNA damage	GO	5.30856	1	up	0.0049
protein heterodimerization activity	GO	5.30021	2	up	0.005
execution phase of apoptosis	GO	5.28276	1	up	0.0051
regulation of binding	GO	5.19854	1	up	0.0055
reciprocal meiotic recombination	GO	5.16242	1	up	0.0057
homologous recombination	GO	5.16242	1	up	0.0057
chromatin binding	GO	5.13795	2	up	0.0059
cell division site	GO	5.13747	1	up	0.0059
cell proliferation	GO	5.1178	2	up	0.006
DNA biosynthetic process	GO	5.04816	1	up	0.0064
positive regulation of ATP metabolic process	GO	5.03947	1	up	0.0065
cyclin binding	GO	5.03947	1	up	0.0065
mitotic G2/M transition checkpoint	GO	5.03947	1	up	0.0065
cysteine-type endopeptidase regulator activity involved in apoptotic process	GO	4.99592	1	up	0.0068
cyclin-dependent protein kinase activity	GO	4.95014	1	up	0.0071
oxidoreductase complex	GO	4.94975	1	up	0.0071
G2/M transition of mitotic cell cycle	GO	4.94202	1	up	0.0071
positive regulation of viral life cycle	GO	4.92195	1	up	0.0073
cell cycle G2/M phase transition	GO	4.8909	1	up	0.0075
protein kinase activity	GO	4.83606	2	up	0.0079
chromatin	GO	4.82237	1	up	0.008
intercellular bridge	GO	4.81699	1	up	0.0081
cellular response to fibroblast growth factor stimulus	GO	4.65338	1	up	0.0095
response to fibroblast growth factor	GO	4.6048	1	up	0.01
negative regulation of ubiquitin-dependent protein catabolic process	GO	4.56686	1	up	0.0104
cyclin-dependent protein kinase holoenzyme complex	GO	4.55584	1	up	0.0105
positive regulation of viral process	GO	4.5543	1	up	0.0105
negative regulation of proteasomal protein catabolic process	GO	4.52624	1	up	0.0108
regulation of proteolysis	GO	4.51709	2	up	0.0109
epithelial cell proliferation	GO	4.51279	1	up	0.011
regulation of chromosome separation	GO	4.5039	1	up	0.0111
mitotic DNA damage checkpoint	GO	4.48211	1	up	0.0113
organelle disassembly	GO	4.48211	1	up	0.0113
regulation of viral genome replication	GO	4.47182	1	up	0.0114
ubiquitin-like protein binding	GO	4.47182	1	up	0.0114
meiotic chromosome segregation	GO	4.4276	1	up	0.0119
cell-cell junction organization	GO	4.40486	1	up	0.0122
response to ionizing radiation	GO	4.3805	1	up	0.0125
Ras guanyl-nucleotide exchange factor activity	GO	4.37251	1	up	0.0126
meiosis I	GO	4.3153	1	up	0.0134
cullin-RING ubiquitin ligase complex	GO	4.30534	1	up	0.0135
regulation of circadian rhythm	GO	4.29618	1	up	0.0136
gland morphogenesis	GO	4.28876	1	up	0.0137
regulation of ATP metabolic process	GO	4.26029	1	up	0.0141
negative regulation of proteolysis involved in cellular protein catabolic process	GO	4.22058	1	up	0.0147
regulation of cell division	GO	4.18467	1	up	0.0152
response to reactive oxygen species	GO	4.14597	1	up	0.0158
female gamete generation	GO	4.09172	1	up	0.0167
positive regulation of muscle tissue development	GO	4.09116	1	up	0.0167
response to ethanol	GO	4.09116	1	up	0.0167
regulation of neural precursor cell proliferation	GO	4.08761	1	up	0.0168
regeneration	GO	4.07928	1	up	0.0169
negative regulation of cellular protein catabolic process	GO	4.07175	1	up	0.017
negative regulation of cysteine-type endopeptidase activity	GO	4.04118	1	up	0.0176
regulation of viral life cycle	GO	4.0248	1	up	0.0179
chaperone binding	GO	4.0203	1	up	0.0179
serine/threonine protein kinase complex	GO	3.96774	1	up	0.0189
cellular response to toxic substance	GO	3.95662	1	up	0.0191
isomerase activity	GO	3.95542	1	up	0.0192
guanyl-nucleotide exchange factor activity	GO	3.95142	1	up	0.0192
regulation of chromatin organization	GO	3.84022	1	up	0.0215
regulation of viral process	GO	3.79509	1	up	0.0225
regulation of organ growth	GO	3.79423	1	up	0.0225
protein kinase complex	GO	3.78544	1	up	0.0227
cell aging	GO	3.78544	1	up	0.0227
ubiquitin ligase complex	GO	3.77942	1	up	0.0228
GTPase activator activity	GO	3.76301	1	up	0.0232
regulation of small GTPase mediated signal transduction	GO	3.73346	1	up	0.0239
magnesium ion binding	GO	3.71326	1	up	0.0244
GTPase regulator activity	GO	3.69674	1	up	0.0248
response to metal ion	GO	3.63843	1	up	0.0263
heat shock protein binding	GO	3.63181	1	up	0.0265
nuclear envelope	GO	3.55945	1	up	0.0285
rhythmic process	GO	3.4939	1	up	0.0304
regulation of ubiquitin-dependent protein catabolic process	GO	3.47115	1	up	0.0311
cellular response to drug	GO	3.43177	1	up	0.0323
response to oxidative stress	GO	3.41363	1	up	0.0329
ubiquitin-protein transferase activity	GO	3.40514	1	up	0.0332
carbohydrate derivative biosynthetic process	GO	3.39698	1	up	0.0335
regulation of striated muscle tissue development	GO	3.39403	1	up	0.0336
endopeptidase inhibitor activity	GO	3.3881	1	up	0.0338
peptidase inhibitor activity	GO	3.2711	1	up	0.038
aging	GO	3.23751	1	up	0.0393
response to alcohol	GO	3.17951	1	up	0.0416
regulation of cysteine-type endopeptidase activity	GO	3.16246	1	up	0.0423
negative regulation of neuron death	GO	3.15394	1	up	0.0427
enzyme activator activity	GO	3.13669	1	up	0.0434
response to inorganic substance	GO	3.12996	1	up	0.0437
regulation of cellular protein catabolic process	GO	3.02692	1	up	0.0485
gland development	GO	3.01305	1	up	0.0491
mitochondrial matrix	GO	2.97727	1	up	0.0509
regulation of hormone secretion	GO	2.92823	1	up	0.0535
positive regulation of neurogenesis	GO	2.91114	1	up	0.0544
apical plasma membrane	GO	2.86037	1	up	0.0572
regulation of inflammatory response	GO	2.76624	1	up	0.0629
regulation of epithelial cell proliferation	GO	2.75428	1	up	0.0637
regulation of neuron death	GO	2.74872	1	up	0.064
enzyme inhibitor activity	GO	2.68966	1	up	0.0679
apical part of cell	GO	2.59568	1	up	0.0746
regulation of protein secretion	GO	2.52546	1	up	0.08
hemopoiesis	GO	2.50319	1	up	0.0818
hematopoietic or lymphoid organ development	GO	2.41848	1	up	0.0891
immune system development	GO	2.37888	1	up	0.0927
cofactor binding	GO	2.35291	1	up	0.0951
