# Supplementary material for: Crowdsourcing temporal transcriptomic coronavirus host infection data: Resources, guide, and novel insights
Source: Biol Methods Protoc. 2023 Nov 14;8(1):bpad033. doi: 10.1093/biomethods/bpad033 (PMC10723038; doi:10.1093/biomethods/bpad033)
Supplement: bpad033_Supplementary_Data [file bpad033_supplementary_data.zip › 27.xlsx]

## Sheet: Supplemental Table 11
Supplemental Table 11. 14 gene Cxcl10 cluster correlated to 4 independent human COVID-19 single cell RNAseq studies. Cell type specific correlations are shown divided into sections for Liao et al 2020; Schulte-Schrepping et al 2020, Lee et al 2020, and Wilk et al 2020. Cell type biosets in bold red text highlight correlations to monocyte-macrophage lineages. The bioset highlighted in bold blue te…
Study Name	Bioset Name	Correlation	Common Genes	P-Value
Liao et al 2020	Macrophage Group 1	+	12	3.7e-21
Liao et al 2020	Macrophage Group 2	+	11	3.9e-19
Liao et al 2020	CD8pos Tcell-Moderate	+	4	7.6e-07
Liao et al 2020	CD8pos Tcell-Nonexpanded	+	4	1.3e-05
Liao et al 2020	CCR7pos Tcell	+	2	0.0005
Liao et al 2020	CD8pos Tcell-Severe	+	2	0.0012
Liao et al 2020	NK Tcell	+	2	0.0023
Liao et al 2020	Proliferating Tcell	+	2	0.0113
Liao et al 2020	Macrophage Group 4	+	1	0.1182
Schulte-Schrepping et al 2020	CD163hi Monocytes-Cohort 1-Cluster 2	+	10	1.9e-15
Schulte-Schrepping et al 2020	CD4pos T cells-Cohort 1-Cluster 11	+	7	9e-10
Schulte-Schrepping et al 2020	HLA-DRlo CD163hi Monocytes-Cohort 2-Cluster 2	+	6	4.6e-09
Schulte-Schrepping et al 2020	B cells-Cohort 1-Cluster 17	+	6	1.1e-08
Schulte-Schrepping et al 2020	HLA-DRhi CD83hi Monocytes-Cohort 2-Cluster 1	+	5	9.8e-05
Schulte-Schrepping et al 2020	Megakaryocyte-Cohort 1-Cluster 20	+	6	0.0003
Schulte-Schrepping et al 2020	NK cells-Cohort 1-Cluster 15	+	2	0.0253
Schulte-Schrepping et al 2020	HLA-DRhi CD38hi Monocytes-Cohort 1-Cluster 1	+	4	0.0274
Schulte-Schrepping et al 2020	pDCs-Cohort 1-Cluster 8	+	1	0.0283
Schulte-Schrepping et al 2020	pDC-Cohort 2-Cluster 8	+	1	0.0297
Schulte-Schrepping et al 2020	Plasmablasts-Cohort 2-Cluster 15	+	2	0.047
Schulte-Schrepping et al 2020	Neutrophils-Cohort 1-Cluster 5	+	1	0.065
Schulte-Schrepping et al 2020	Plasmablasts-Cohort 1-Cluster 19	+	1	0.1003
Schulte-Schrepping et al 2020	Non-classical Monocytes-Cohort 2-Cluster 4	+	1	0.2129
Lee et al 2020	Severe COVID-19 upregulated genes	+	9	2.3e-15
Lee et al 2020	CD8+ T cell, non-EM-like_Cluster 1	+	2	0.006
Lee et al 2020	Monocyte, nonclassical_Cluster 12	+	2	0.0311
Lee et al 2020	Dendritic cell_Cluster 18	+	1	0.0543
Lee et al 2020	Monocyte, classical_Cluster 13	+	1	0.0751
Lee et al 2020	Monocyte, classical_Cluster 0	+	1	0.0932
Lee et al 2020	NK cell_Cluster 3	+	1	0.1073
Lee et al 2020	NK cell_Cluster 5	+	1	0.1514
Lee et al 2020	Monocyte, classical_Cluster 2	+	1	0.2768
Wilk et al 2020	CD16 Monocyte-Cluster28	+	6	1.7e-07
Wilk et al 2020	Developing Neutrophil-Cluster27	+	6	6.9e-07
Wilk et al 2020	CD14 Monocyte-Cluster3	+	4	5e-06
Wilk et al 2020	Neutrophil-Cluster 25	+	4	6.1e-06
Wilk et al 2020	IFN-stim CD4 T-Cluster19	+	2	0.0001
Wilk et al 2020	NK-Cluster11	+	2	0.001
Wilk et al 2020	pDC-Cluster26	+	1	0.0189

## Sheet: Cxcl10 cluster genes
Bioset: CXCL10 highest up cluster_14
Symbol	EntrezGene ID	Description	Imported ID	Average Temporal Gene Score	Rank
Cxcl10	15945	chemokine (C-X-C motif) ligand 10	Cxcl10	64.8271	1
Mx1	17857	myxovirus (influenza virus) resistance 1	Mx1	64.7213	2
Ccl7	20306	chemokine (C-C motif) ligand 7	Ccl7	63.0492	3
Irf7	54123	interferon regulatory factor 7	Irf7	62.602	4
Oasl1	231655	2'-5' oligoadenylate synthetase-like 1	Oasl1	62.5861	5
Ifit1	15957	interferon-induced protein with tetratricopeptide repeats 1	Ifit1	62.3764	6
Zbp1	58203	Z-DNA binding protein 1	Zbp1	60.7591	7
Ccl2	20296	chemokine (C-C motif) ligand 2	Ccl2	59.8172	8
Rsad2	58185	radical S-adenosyl methionine domain containing 2	Rsad2	59.609	9
Isg15	100038882	ISG15 ubiquitin-like modifier	Isg15	59.2619	10
Cxcl9	17329	chemokine (C-X-C motif) ligand 9	Cxcl9	58.5903	11
Oas1a	246730	2'-5' oligoadenylate synthetase 1A	Oas1a	57.9394	12
Cxcl11	56066	chemokine (C-X-C motif) ligand 11	Cxcl11	56.5348	13
Msr1	20288	macrophage scavenger receptor 1	Msr1	54.147	14

## Sheet: CXCL10 highest up cluster_14
Bioset vs Biogroups record downloaded from Correlation Engine
Bioset: CXCL10 highest up cluster_14 genes
Study: CoV-1 Temporal Cluster Lists
Biogroup name	source	Score	common genes	direction	p-value
defense response to virus	GO	56.2607	10	up	3.7e-25
response to virus	GO	53.6401	10	up	5.1e-24
defense response to other organism	GO	43.8081	10	up	9.4e-20
innate immune response	GO	39.8664	9	up	4.9e-18
neutrophil migration	GO	26.4607	5	up	3.2e-12
leukocyte chemotaxis	GO	24.4571	5	up	2.4e-11
leukocyte migration	GO	22.4089	5	up	1.9e-10
cytokine activity	GO	21.7839	5	up	3.5e-10
negative regulation of viral life cycle	GO	21.1247	4	up	6.7e-10
regulation of viral genome replication	GO	20.5283	4	up	1.2e-09
negative regulation of viral process	GO	20.3921	4	up	1.4e-09
G-protein coupled receptor binding	GO	20.364	5	up	1.4e-09
antimicrobial humoral immune response mediated by antimicrobial peptide	GO	20.1156	4	up	1.8e-09
antimicrobial humoral response	GO	19.3315	4	up	4e-09
regulation of viral life cycle	GO	18.708	4	up	7.5e-09
inflammatory response	GO	18.6153	5	up	8.2e-09
chemotaxis	GO	17.8386	5	up	1.8e-08
regulation of viral process	GO	17.775	4	up	1.9e-08
lymphocyte migration	GO	17.6656	3	up	2.1e-08
humoral immune response	GO	14.9467	4	up	3.2e-07
response to molecule of bacterial origin	GO	14.5247	4	up	4.9e-07
glycosaminoglycan binding	GO	13.5902	3	up	1.3e-06
regulation of cytokine production	GO	13.5841	4	up	1.3e-06
T cell migration	GO	13.3455	2	up	1.6e-06
eosinophil migration	GO	13.1166	2	up	2e-06
regulation of myoblast fusion	GO	11.9637	2	up	6.4e-06
positive regulation of cytokine production	GO	11.0747	3	up	1.5e-05
positive regulation of immune response	GO	9.61374	3	up	6.7e-05
negative regulation of angiogenesis	GO	9.54677	2	up	7.1e-05
negative regulation of vasculature development	GO	9.309	2	up	9.1e-05
double-stranded RNA binding	GO	9.25128	2	up	9.6e-05
nucleotidyltransferase activity	GO	8.4885	2	up	0.0002
regulation of chemotaxis	GO	8.35049	2	up	0.0002
regulation of lymphocyte chemotaxis	GO	8.14561	1	up	0.0003
positive regulation of T cell migration	GO	7.70735	1	up	0.0004
regulation of ossification	GO	7.70115	2	up	0.0005
interspecies interaction between organisms	GO	7.63773	2	up	0.0005
positive regulation of lymphocyte migration	GO	7.58599	1	up	0.0005
regulation of angiogenesis	GO	7.57016	2	up	0.0005
regulation of T cell migration	GO	7.50375	1	up	0.0006
regulation of vasculature development	GO	7.37435	2	up	0.0006
regulation of lymphocyte migration	GO	7.24952	1	up	0.0007
cytokine biosynthetic process	GO	7.0473	1	up	0.0009
adenosine deaminase activity	GO	6.89324	1	up	0.001
positive regulation of calcium ion transmembrane transport	GO	6.82385	1	up	0.0011
regulation of release of sequestered calcium ion into cytosol	GO	6.81061	1	up	0.0011
divalent inorganic cation homeostasis	GO	6.63272	2	up	0.0013
positive regulation of cell motility	GO	6.45594	2	up	0.0016
positive regulation of cellular component movement	GO	6.39677	2	up	0.0017
regulation of sequestering of calcium ion	GO	6.37917	1	up	0.0017
positive regulation of locomotion	GO	6.33935	2	up	0.0018
macrophage migration	GO	6.29007	1	up	0.0019
protein tag	GO	6.27459	1	up	0.0019
amyloid-beta clearance	GO	6.20055	1	up	0.002
regulation of calcium ion transmembrane transport	GO	6.15773	1	up	0.0021
cellular ion homeostasis	GO	6.15405	2	up	0.0021
positive regulation of cation transmembrane transport	GO	6.15091	1	up	0.0021
positive regulation of macrophage migration	GO	6.11837	1	up	0.0022
mitochondrial membrane	GO	6.08636	2	up	0.0023
cell activation	GO	6.01734	2	up	0.0024
deaminase activity	GO	5.9776	1	up	0.0025
cellular chemical homeostasis	GO	5.9015	2	up	0.0027
hydrolase activity, acting on carbon-nitrogen (but not peptide) bonds, in cyclic amidines	GO	5.79549	1	up	0.003
external side of plasma membrane	GO	5.79222	2	up	0.0031
regulation of protein transport	GO	5.76668	2	up	0.0031
low-density lipoprotein particle binding	GO	5.73111	1	up	0.0032
positive regulation of myoblast fusion	GO	5.70037	1	up	0.0033
response to ethanol	GO	5.62508	1	up	0.0036
cellular extravasation	GO	5.50828	1	up	0.0041
lipoprotein particle binding	GO	5.24654	1	up	0.0053
CD4-positive, alpha-beta T cell activation	GO	5.20882	1	up	0.0055
regulation of protein targeting	GO	5.0756	1	up	0.0062
lipoprotein particle	GO	4.95014	1	up	0.0071
positive regulation of response to wounding	GO	4.87554	1	up	0.0076
cell killing	GO	4.8169	1	up	0.0081
cellular response to toxic substance	GO	4.79845	1	up	0.0082
iron-sulfur cluster binding	GO	4.77344	1	up	0.0085
cytokine production	GO	4.75432	1	up	0.0086
protein self-association	GO	4.74325	1	up	0.0087
response to alcohol	GO	4.70341	1	up	0.0091
regulation of plasma lipoprotein particle levels	GO	4.69977	1	up	0.0091
tubulin binding	GO	4.65755	1	up	0.0095
leukocyte homeostasis	GO	4.63529	1	up	0.0097
lipid droplet	GO	4.60472	1	up	0.01
regulation of ion transport	GO	4.59887	1	up	0.0101
nucleoside binding	GO	4.54821	1	up	0.0106
guanyl nucleotide binding	GO	4.54277	1	up	0.0106
amyloid-beta binding	GO	4.53689	1	up	0.0107
mitochondrion organization	GO	4.5134	1	up	0.011
positive regulation of protein localization to membrane	GO	4.49206	1	up	0.0112
response to heat	GO	4.48185	1	up	0.0113
sterol transport	GO	4.4135	1	up	0.0121
regulation of leukocyte mediated cytotoxicity	GO	4.3852	1	up	0.0125
hydrolase activity, acting on carbon-nitrogen (but not peptide) bonds	GO	4.28136	1	up	0.0138
cellular response to drug	GO	4.26975	1	up	0.014
viral process	GO	4.26696	1	up	0.014
myeloid cell homeostasis	GO	4.2241	1	up	0.0146
perikaryon	GO	4.17081	1	up	0.0154
response to toxic substance	GO	4.14539	1	up	0.0158
cargo receptor activity	GO	4.1277	1	up	0.0161
adaptive immune response based on somatic recombination of immune receptors built from immunoglobulin superfamily domains	GO	4.12278	1	up	0.0162
collagen trimer	GO	4.10319	1	up	0.0165
modification of morphology or physiology of other organism	GO	4.07887	1	up	0.0169
leukocyte mediated immunity	GO	4.06775	1	up	0.0171
positive regulation of lipid localization	GO	4.05594	1	up	0.0173
regulation of protein localization to membrane	GO	4.02628	1	up	0.0178
response to temperature stimulus	GO	4.0199	1	up	0.018
regulation of response to wounding	GO	3.97637	1	up	0.0188
mitochondrial outer membrane	GO	3.81811	1	up	0.022
positive regulation of leukocyte cell-cell adhesion	GO	3.81409	1	up	0.0221
adaptive immune response	GO	3.75021	1	up	0.0235
gliogenesis	GO	3.74923	1	up	0.0235
outer membrane	GO	3.72379	1	up	0.0241
organelle outer membrane	GO	3.72379	1	up	0.0241
negative regulation of establishment of protein localization	GO	3.70804	1	up	0.0245
ossification	GO	3.59976	1	up	0.0273
negative regulation of secretion by cell	GO	3.59511	1	up	0.0275
transcription factor activity, RNA polymerase II proximal promoter sequence-specific DNA binding	GO	3.56324	1	up	0.0283
regulation of endocytosis	GO	3.55306	1	up	0.0286
regulation of myeloid cell differentiation	GO	3.50058	1	up	0.0302
RNA polymerase II proximal promoter sequence-specific DNA binding	GO	3.48256	1	up	0.0307
negative regulation of secretion	GO	3.47322	1	up	0.031
proximal promoter sequence-specific DNA binding	GO	3.45887	1	up	0.0315
positive regulation of cellular protein localization	GO	3.39653	1	up	0.0335
T cell activation	GO	3.38714	1	up	0.0338
angiogenesis	GO	3.38317	1	up	0.0339
lymphocyte differentiation	GO	3.36493	1	up	0.0346
membrane invagination	GO	3.34269	1	up	0.0353
distal axon	GO	3.24437	1	up	0.039
regulation of epithelial cell proliferation	GO	3.22728	1	up	0.0397
response to wounding	GO	3.18314	1	up	0.0415
regulation of intracellular transport	GO	3.17242	1	up	0.0419
presynapse	GO	3.16181	1	up	0.0423
ubiquitin-like protein ligase binding	GO	3.10353	1	up	0.0449
leukocyte differentiation	GO	3.07337	1	up	0.0463
blood vessel morphogenesis	GO	3.06886	1	up	0.0465
positive regulation of establishment of protein localization	GO	3.0313	1	up	0.0483
mitochondrial inner membrane	GO	3.0182	1	up	0.0489
lipid transport	GO	2.98107	1	up	0.0507
lymphocyte activation	GO	2.9398	1	up	0.0529
regulation of cellular protein localization	GO	2.90428	1	up	0.0548
defense response to bacterium	GO	2.89793	1	up	0.0551
regulation of hemopoiesis	GO	2.8806	1	up	0.0561
regulation of protein secretion	GO	2.88054	1	up	0.0561
regulation of cell morphogenesis	GO	2.8648	1	up	0.057
endoplasmic reticulum membrane	GO	2.82893	1	up	0.0591
regulation of lymphocyte activation	GO	2.79943	1	up	0.0608
peptide binding	GO	2.78849	1	up	0.0615
vasculature development	GO	2.78333	1	up	0.0618
nuclear outer membrane-endoplasmic reticulum membrane network	GO	2.78198	1	up	0.0619
cardiovascular system development	GO	2.75881	1	up	0.0634
leukocyte activation	GO	2.75838	1	up	0.0634
negative regulation of transport	GO	2.74872	1	up	0.064
cofactor binding	GO	2.70551	1	up	0.0668
perinuclear region of cytoplasm	GO	2.65885	1	up	0.07
regulation of cell adhesion	GO	2.62826	1	up	0.0722
regulation of cell activation	GO	2.59573	1	up	0.0746
axon	GO	2.57988	1	up	0.0758
neuronal cell body	GO	2.56289	1	up	0.0771
tube morphogenesis	GO	2.5559	1	up	0.0776
dendrite	GO	2.54071	1	up	0.0788
dendritic tree	GO	2.53797	1	up	0.079
hemopoiesis	GO	2.50319	1	up	0.0818
hematopoietic or lymphoid organ development	GO	2.41848	1	up	0.0891
immune system development	GO	2.37888	1	up	0.0927
endocytosis	GO	2.21997	1	up	0.1086
import into cell	GO	2.11246	1	up	0.1209

## Sheet: Table 1
Table 1. Gene expression matrix with Cxcl10 cluster genes and top single cell RNAseq correlations to 4 human COVID-19 studies. The values for the Cxcl10 cluster come from the average temporal gene score. The values for the 4 scRNAseq studies are from the reported fold changes, while the p-values are from BSCE bioset-bioset correlations.
Gene	Cxcl10 cluster (average temporal gene score)	Liao et al: M1-like macrophages (Fold Change, P = 3.70E-21)	Schulte-Schrepping et al: CD163hi Monocytes (Fold Change, P = 1.90E-15)	Lee et al: Severe COVID-19 (Fold Change, P = 2.3E-15)	Wilk et al: CD16 Monocyte-Cluster28 (Fold Change, P = 1.70E-07)
Cxcl10	64.8271	2.4382	3.0711	1.7698
Mx1	64.7213	1.938	2.8679	2.2784	1.4094
Ccl7	63.0492	1.679			1.1916
Irf7	62.602	2.0105	2.2771	2.0005
Oasl1	62.5861	1.5418	1.9691	1.6682
Ifit1	62.3764	2.0623	3.6308	1.9889	1.4347
Zbp1	60.7591	1.4254	1.3739	1.3527
Ccl2	59.8172	1.9055	2.2981	1.4384
Rsad2	59.609	2.2909	2.837	2.4076	1.3316
Isg15	59.2619	2.311	4.9948	4.6705	1.6689
Cxcl9	58.5903	1.5401
Oas1a	57.9394
Cxcl11	56.5348	2.4451
Msr1	54.147		1.3979		1.5089

## Sheet: Liao et al
CXCL10 highest up cluster_14(Genes:14) vs. Macrophage Group 1(Genes:611) Common Genes:(12)
Gene	EntrezGene ID	Description	Bioset1 Imported ID	Bioset1 Rank	Average Temporal Gene Score	Bioset2 Imported ID	Bioset2 Rank	Fold Change 2
Cxcl10	15945	chemokine (C-X-C motif) ligand 10	Cxcl10	1	64.8271	CXCL10	9	2.4382
Mx1	17857	MX dynamin-like GTPase 1	Mx1	2	64.7213	MX2	43	1.938
Ccl7	20306	chemokine (C-C motif) ligand 7	Ccl7	3	63.0492	CCL7	87	1.679
Irf7	54123	interferon regulatory factor 7	Irf7	4	62.602	IRF7	34	2.0105
Oasl1	231655	2'-5' oligoadenylate synthetase-like 1	Oasl1	5	62.5861	OASL	134	1.5418
Ifit1	15957	interferon-induced protein with tetratricopeptide repeats 1	Ifit1	6	62.3764	IFIT1	28	2.0623
Zbp1	58203	Z-DNA binding protein 1	Zbp1	7	60.7591	ZBP1	207	1.4254
Ccl2	20296	chemokine (C-C motif) ligand 2	Ccl2	8	59.8172	CCL2	45	1.9055
Rsad2	58185	radical S-adenosyl methionine domain containing 2	Rsad2	9	59.609	RSAD2	15	2.2909
Isg15	100038882	ISG15 ubiquitin-like modifier	Isg15	10	59.2619	ISG15	14	2.311
Cxcl9	17329	chemokine (C-X-C motif) ligand 9	Cxcl9	11	58.5903	CXCL9	136	1.5401
Cxcl11	56066	chemokine (C-X-C motif) ligand 11	Cxcl11	13	56.5348	CXCL11	8	2.4451

## Sheet: Schulte-Schrepping et al
CXCL10 highest up cluster_14(Genes:14) vs. CD163hi Monocytes-Cohort 1-Cluster 2(Genes:1231) Common Genes:(10)
Gene	EntrezGene ID	Description	Bioset1 Imported ID	Bioset1 Rank	Average Temporal Gene Score	Bioset2 Imported ID	Bioset2 Rank	Fold Change 2
Cxcl10	15945	chemokine (C-X-C motif) ligand 10	Cxcl10	1	64.8271	CXCL10	12	3.0711
Mx1	17857	MX dynamin-like GTPase 1	Mx1	2	64.7213	MX2	18	2.8679
Irf7	54123	interferon regulatory factor 7	Irf7	4	62.602	IRF7	40	2.2771
Oasl1	231655	2'-5' oligoadenylate synthetase-like 1	Oasl1	5	62.5861	OASL	67	1.9691
Ifit1	15957	interferon-induced protein with tetratricopeptide repeats 1	Ifit1	6	62.3764	IFIT1	8	3.6308
Zbp1	58203	Z-DNA binding protein 1	Zbp1	7	60.7591	ZBP1	420	1.3739
Ccl2	20296	chemokine (C-C motif) ligand 2	Ccl2	8	59.8172	CCL2	39	2.2981
Rsad2	58185	radical S-adenosyl methionine domain containing 2	Rsad2	9	59.609	RSAD2	19	2.837
Isg15	100038882	ISG15 ubiquitin-like modifier	Isg15	10	59.2619	ISG15	3	4.9948
Msr1	20288	macrophage scavenger receptor 1	Msr1	14	54.147	MSR1	372	1.3979

## Sheet: Lee et al
CXCL10 highest up cluster_14(Genes:14) vs. Severe COVID-19 upregulated genes(Genes:378) Common Genes:(9)
Gene	EntrezGene ID	Description	Bioset1 Imported ID	Bioset1 Rank	Average Temporal Gene Score	Bioset2 Imported ID	Bioset2 Rank	Fold Change 2
Cxcl10	15945	chemokine (C-X-C motif) ligand 10	Cxcl10	1	64.8271	CXCL10	70	1.7698
Mx1	17857	MX dynamin-like GTPase 1	Mx1	2	64.7213	MX2	32	2.2784
Irf7	54123	interferon regulatory factor 7	Irf7	4	62.602	IRF7	51	2.0005
Oasl1	231655	2'-5' oligoadenylate synthetase-like 1	Oasl1	5	62.5861	OASL	86	1.6682
Ifit1	15957	interferon-induced protein with tetratricopeptide repeats 1	Ifit1	6	62.3764	IFIT1	53	1.9889
Zbp1	58203	Z-DNA binding protein 1	Zbp1	7	60.7591	ZBP1	216	1.3527
Ccl2	20296	chemokine (C-C motif) ligand 2	Ccl2	8	59.8172	CCL2	169	1.4384
Rsad2	58185	radical S-adenosyl methionine domain containing 2	Rsad2	9	59.609	RSAD2	26	2.4076
Isg15	100038882	ISG15 ubiquitin-like modifier	Isg15	10	59.2619	ISG15	2	4.6705

## Sheet: Wilk et al
CXCL10 highest up cluster_14(Genes:14) vs. CD16 Monocyte-Cluster28(Genes:464) Common Genes:(6)
Gene	EntrezGene ID	Description	Bioset1 Imported ID	Bioset1 Rank	Average Temporal Gene Score	Bioset2 Imported ID	Bioset2 Rank	Fold Change 2
Mx1	17857	MX dynamin-like GTPase 1	Mx1	2	64.7213	MX2	137	1.4094
Irf7	54123	interferon regulatory factor 7	Irf7	4	62.602	IRF7	462	1.1916
Ifit1	15957	interferon-induced protein with tetratricopeptide repeats 1	Ifit1	6	62.3764	IFIT1	126	1.4347
Rsad2	58185	radical S-adenosyl methionine domain containing 2	Rsad2	9	59.609	RSAD2	198	1.3316
Isg15	100038882	ISG15 ubiquitin-like modifier	Isg15	10	59.2619	ISG15	64	1.6689
Msr1	20288	macrophage scavenger receptor 1	Msr1	14	54.147	MSR1	96	1.5089
