# Supplementary material for: Crowdsourcing temporal transcriptomic coronavirus host infection data: Resources, guide, and novel insights
Source: Biol Methods Protoc. 2023 Nov 14;8(1):bpad033. doi: 10.1093/biomethods/bpad033 (PMC10723038; doi:10.1093/biomethods/bpad033)
Supplement: bpad033_Supplementary_Data [file bpad033_supplementary_data.zip › 28.xlsx]

## Sheet: Supplemental Table 12
Supplemental Table 12. 4-7 dpi Up-regulated 28 Gene Cluster Correlated to 4 independent human COVID-19 single cell RNAseq studies. Cell type specific correlations are shown divided into sections for Liao et al 2020; Schulte-Schrepping et al 2020, Lee et al 2020, and Wilk et al 2020. Cell type biosets in bold red text highlight correlations to proliferating white blood cell lineages. P-values are …
Study Name	Bioset Name | 14	Score	Correlation	Common Genes	P-Value
Liao et al 2020	Proliferating Tcell	50	+	25	2.2e-36
Schulte-Schrepping et al 2020	Prol. cells-Cohort 2-Cluster 12	26	+	17	3.2e-19
Schulte-Schrepping et al 2020	CD8pos T cells-Cohort 1-Cluster 13	19	+	19	4.5e-14
Schulte-Schrepping et al 2020	Megakaryocyte-Cohort 1-Cluster 20	7	+	19	4.4e-06
Schulte-Schrepping et al 2020	Plasmablasts-Cohort 1-Cluster 19	4	+	4	0.0007
Schulte-Schrepping et al 2020	Plasmablasts-Cohort 2-Cluster 15	3	+	4	0.0038
Schulte-Schrepping et al 2020	undefined-Cohort 1-Cluster 22	0	+	1	0.4473
Schulte-Schrepping et al 2020	Progenitors-Cohort 2-Cluster 17	0	+	1	0.4924
Wilk et al 2020	Proliferative Lymphocytes-Cluster13	7	+	5	7e-06
Wilk et al 2020	IgG PB-Cluster18	4	+	2	0.0017
Wilk et al 2020	IgG PB-Cluster16	4	+	2	0.0019
Wilk et al 2020	IgA PB-Cluster 29	2	+	1	0.0597
Wilk et al 2020	CD16 Monocyte-Cluster28	1	+	1	0.159
Wilk et al 2020	Developing Neutrophil-Cluster27	1	+	1	0.1934
Lee et al 2020	Uncategorized 1_Cluster 15	19	+	16	2.1e-14

## Sheet: 4-7dpi high up cluster genes_28
Bioset: 4-7dpi high up 28 gene cluster
Symbol	EntrezGene ID	Description	Imported ID	Fold Change	Rank
CENPE	1062	centromere protein E, 312kDa	CENPE	33.747	1
SHCBP1	79801	SHC SH2-domain binding protein 1	SHCBP1	32.441	2
BIRC5	332	baculoviral IAP repeat containing 5	BIRC5	32.069	3
CDCA3	83461	cell division cycle associated 3	CDCA3	32.062	4
CDK1	983	cyclin-dependent kinase 1	CDK1	31.89	5
CDCA8	55143	cell division cycle associated 8	CDCA8	31.794	6
PBK	55872	PDZ binding kinase	PBK	31.48	7
CDKN3	1033	cyclin-dependent kinase inhibitor 3	CDKN3	31.234	8
CCNA2	890	cyclin A2	CCNA2	31.006	9
AUNIP	79000	aurora kinase A and ninein interacting protein	AUNIP	30.908	10
AURKA	6790	aurora kinase A	AURKA	30.742	11
RAD51	5888	RAD51 homolog (S. cerevisiae)	RAD51	30.655	12
CCNB1	891	cyclin B1	CCNB1	30.646	13
PLK1	5347	polo-like kinase 1	PLK1	30.179	14
HIST1H1B	3009	histone cluster 1, H1b	HIST1H1B	29.898	15
KIF20A	10112	kinesin family member 20A	KIF20A	29.883	16
SPAG5	10615	sperm associated antigen 5	SPAG5	29.691	17
TK1	7083	thymidine kinase 1, soluble	TK1	29.449	18
CEP55	55165	centrosomal protein 55kDa	CEP55	29.427	19
AURKB	9212	aurora kinase B	AURKB	29.286	20
SGO1	151648	shugoshin-like 1 (S. pombe)	SGO1	29.245	21
NUF2	83540	NUF2, NDC80 kinetochore complex component, homolog (S. cerevisiae)	NUF2	29.175	22
PRC1	9055	protein regulator of cytokinesis 1	PRC1	28.953	23
CENPH	64946	centromere protein H	CENPH	28.895	24
CKAP2	26586	cytoskeleton associated protein 2	CKAP2	28.488	25
MELK	9833	maternal embryonic leucine zipper kinase	MELK	28.284	26
ASF1B	55723	ASF1 anti-silencing function 1 homolog B (S. cerevisiae)	ASF1B	27.8	27
SPC25	57405	SPC25, NDC80 kinetochore complex component, homolog (S. cerevisiae)	SPC25	27.776	28

## Sheet: 4-7dpi cluster_GO biogroups
Bioset vs Biogroups record downloaded from Correlation Engine
Bioset: 4-7dpi high up cluster_28
Study: CoV-1 Temporal Cluster Lists
Biogroup name	source	Score	common genes	direction	p-value
cell division	GO	77.0441	18	up	3.5e-34
spindle	GO	59.5625	13	up	1.4e-26
kinetochore	GO	48.1161	10	up	1.3e-21
chromosome segregation	GO	46.6422	11	up	5.5e-21
mitotic nuclear division	GO	44.3148	9	up	5.7e-20
midbody	GO	43.2324	9	up	1.7e-19
nuclear division	GO	41.2693	10	up	1.2e-18
mitotic sister chromatid segregation	GO	41.099	8	up	1.4e-18
sister chromatid segregation	GO	39.0727	8	up	1.1e-17
microtubule organizing center	GO	38.6704	11	up	1.6e-17
microtubule	GO	37.8276	10	up	3.7e-17
centrosome	GO	36.5554	10	up	1.3e-16
nuclear chromosome	GO	35.7788	11	up	2.9e-16
nuclear chromosome segregation	GO	35.2122	8	up	5.1e-16
condensed chromosome kinetochore	GO	34.2728	6	up	1.3e-15
spindle pole	GO	33.4152	7	up	3.1e-15
cytoskeleton-dependent cytokinesis	GO	30.0962	6	up	8.5e-14
cytokinesis	GO	29.6324	6	up	1.4e-13
mitotic spindle organization	GO	29.2473	6	up	2e-13
microtubule cytoskeleton organization involved in mitosis	GO	27.4313	6	up	1.2e-12
microtubule associated complex	GO	26.5933	6	up	2.8e-12
establishment of chromosome localization	GO	25.8892	5	up	5.7e-12
positive regulation of cell cycle	GO	25.5485	7	up	8e-12
organelle localization	GO	25.5145	7	up	8.3e-12
mitotic spindle	GO	23.3583	5	up	7.2e-11
protein kinase activity	GO	22.896	8	up	1.1e-10
establishment of organelle localization	GO	22.6836	6	up	1.4e-10
regulation of mitotic cell cycle	GO	22.2096	6	up	2.3e-10
mitotic metaphase plate congression	GO	22.0924	4	up	2.5e-10
regulation of chromosome separation	GO	21.7924	4	up	3.4e-10
positive regulation of mitotic cell cycle phase transition	GO	21.1247	4	up	6.7e-10
metaphase plate congression	GO	21.1107	4	up	6.8e-10
tubulin binding	GO	20.9798	6	up	7.7e-10
regulation of mitotic cell cycle phase transition	GO	20.8842	5	up	8.5e-10
positive regulation of cell cycle phase transition	GO	20.5747	4	up	1.2e-09
regulation of cell division	GO	20.5384	5	up	1.2e-09
regulation of cell cycle phase transition	GO	20.3464	5	up	1.5e-09
condensed chromosome outer kinetochore	GO	20.0803	3	up	1.9e-09
mitotic cell cycle phase transition	GO	18.8721	4	up	6.4e-09
negative regulation of mitotic cell cycle phase transition	GO	18.7408	4	up	7.3e-09
negative regulation of chromosome organization	GO	18.6137	4	up	8.2e-09
cell cycle phase transition	GO	18.5826	4	up	8.5e-09
negative regulation of mitotic sister chromatid separation	GO	18.238	3	up	1.2e-08
attachment of spindle microtubules to kinetochore	GO	18.0541	3	up	1.4e-08
meiotic cell cycle	GO	17.064	5	up	3.9e-08
G2/M transition of mitotic cell cycle	GO	16.9398	3	up	4.4e-08
cyclin-dependent protein kinase holoenzyme complex	GO	16.8451	3	up	4.8e-08
cell cycle G2/M phase transition	GO	16.782	3	up	5.1e-08
mitotic spindle pole	GO	16.3947	3	up	7.6e-08
positive regulation of chromosome organization	GO	15.5793	4	up	1.7e-07
serine/threonine protein kinase complex	GO	15.0457	3	up	2.9e-07
protein-DNA complex assembly	GO	14.6067	4	up	4.5e-07
intercellular bridge	GO	14.5353	3	up	4.9e-07
protein kinase complex	GO	14.4894	3	up	5.1e-07
regulation of cell cycle G2/M phase transition	GO	14.2125	3	up	6.7e-07
centrosome cycle	GO	13.6239	3	up	1.2e-06
meiotic chromosome segregation	GO	13.2016	3	up	1.8e-06
microtubule organizing center organization	GO	13.1048	3	up	2e-06
cellular response to DNA damage stimulus	GO	13.0035	5	up	2.3e-06
female gamete generation	GO	12.5578	3	up	3.5e-06
positive regulation of cell cycle G2/M phase transition	GO	12.398	2	up	4.1e-06
regulation of ubiquitin-dependent protein catabolic process	GO	12.2067	3	up	5e-06
positive regulation of ATP metabolic process	GO	12.0525	2	up	5.8e-06
meiosis I	GO	11.9592	3	up	6.4e-06
mitotic spindle midzone	GO	11.8337	2	up	7.3e-06
regulation of chromatin organization	GO	11.8258	2	up	7.3e-06
cell separation after cytokinesis	GO	11.5377	2	up	9.8e-06
cyclin-dependent protein kinase activity	GO	11.3968	2	up	1.1e-05
cyclin-dependent protein serine/threonine kinase regulator activity	GO	10.9339	2	up	1.8e-05
regulation of cellular protein catabolic process	GO	10.853	3	up	1.9e-05
regulation of proteolysis	GO	10.7588	4	up	2.1e-05
regulation of ATP metabolic process	GO	10.4718	2	up	2.8e-05
positive regulation of muscle tissue development	GO	10.1296	2	up	4e-05
kinesin complex	GO	10.0655	2	up	4.3e-05
negative regulation of cell cycle G2/M phase transition	GO	10.0098	2	up	4.5e-05
protein localization to cytoskeleton	GO	10.0019	2	up	4.5e-05
chromatin	GO	9.82846	4	up	5.4e-05
regulation of organ growth	GO	9.52881	2	up	7.3e-05
regulation of protein catabolic process	GO	9.52133	3	up	7.3e-05
regulation of protein serine/threonine kinase activity	GO	9.46941	3	up	7.7e-05
microtubule motor activity	GO	9.29958	2	up	9.1e-05
site of DNA damage	GO	8.82883	2	up	0.0001
regulation of striated muscle tissue development	GO	8.71813	2	up	0.0002
regeneration	GO	8.65661	2	up	0.0002
regulation of binding	GO	8.63457	3	up	0.0002
regulation of double-strand break repair	GO	8.60556	2	up	0.0002
positive regulation of ubiquitin-dependent protein catabolic process	GO	8.49655	2	up	0.0002
protein kinase regulator activity	GO	8.38189	2	up	0.0002
positive regulation of proteasomal protein catabolic process	GO	8.36897	2	up	0.0002
motor activity	GO	8.31758	2	up	0.0002
positive regulation of proteolysis involved in cellular protein catabolic process	GO	8.11796	2	up	0.0003
response to radiation	GO	8.02375	3	up	0.0003
kinase regulator activity	GO	8.02284	2	up	0.0003
mitochondrial matrix	GO	7.87101	2	up	0.0004
positive regulation of cellular protein catabolic process	GO	7.80051	2	up	0.0004
regulation of organelle assembly	GO	7.47941	2	up	0.0006
oocyte maturation	GO	7.4526	1	up	0.0006
regulation of type B pancreatic cell proliferation	GO	7.27038	1	up	0.0007
chromatin assembly	GO	7.02674	2	up	0.0009
chromatin binding	GO	6.89378	3	up	0.001
oocyte development	GO	6.86493	1	up	0.001
oocyte differentiation	GO	6.7596	1	up	0.0012
positive regulation of cyclin-dependent protein kinase activity	GO	6.71082	1	up	0.0012
nucleosome	GO	6.68699	1	up	0.0012
organelle inheritance	GO	6.66451	1	up	0.0013
perinuclear region of cytoplasm	GO	6.65377	3	up	0.0013
chromatin DNA binding	GO	6.58746	1	up	0.0014
cysteine-type endopeptidase inhibitor activity involved in apoptotic process	GO	6.53669	1	up	0.0014
positive regulation of chromosome separation	GO	6.35457	1	up	0.0017
regulation of response to DNA damage stimulus	GO	6.2447	2	up	0.0019
cysteine-type endopeptidase regulator activity involved in apoptotic process	GO	6.17229	1	up	0.0021
regulation of double-strand break repair via nonhomologous end joining	GO	6.10533	1	up	0.0022
signal transduction involved in G2 DNA damage checkpoint	GO	6.09244	1	up	0.0023
kinase activator activity	GO	6.09204	1	up	0.0023
regulation of oocyte maturation	GO	6.06714	1	up	0.0023
ubiquitin-like protein ligase binding	GO	6.02932	2	up	0.0024
response to alcohol	GO	6.02635	2	up	0.0024
regulation of protein transport	GO	6.01167	2	up	0.0024
regulation of intracellular transport	GO	6.00079	2	up	0.0025
liver regeneration	GO	5.97194	1	up	0.0025
cellular response to fibroblast growth factor stimulus	GO	5.94924	1	up	0.0026
response to fibroblast growth factor	GO	5.90049	1	up	0.0027
meiotic spindle	GO	5.88504	1	up	0.0028
regulation of oogenesis	GO	5.80511	1	up	0.003
response to light stimulus	GO	5.79711	2	up	0.003
regulation of gene expression, epigenetic	GO	5.70762	1	up	0.0033
meiotic spindle organization	GO	5.66222	1	up	0.0035
response to hydroxyurea	GO	5.6622	1	up	0.0035
negative regulation of double-strand break repair	GO	5.65392	1	up	0.0035
cyclin binding	GO	5.59774	1	up	0.0037
mitotic G2/M transition checkpoint	GO	5.59774	1	up	0.0037
regulation of mitotic spindle assembly	GO	5.58231	1	up	0.0038
mitotic sister chromatid cohesion	GO	5.54464	1	up	0.0039
establishment of protein localization to organelle	GO	5.54292	1	up	0.0039
muscle organ development	GO	5.49589	1	up	0.0041
Flemming body	GO	5.49068	1	up	0.0041
cell maturation	GO	5.39308	1	up	0.0045
regulation of neural precursor cell proliferation	GO	5.38081	1	up	0.0046
negative regulation of cyclin-dependent protein kinase activity	GO	5.3596	1	up	0.0047
positive regulation of telomere capping	GO	5.3146	1	up	0.0049
signal transduction involved in DNA damage checkpoint	GO	5.24653	1	up	0.0053
signal transduction involved in cell cycle checkpoint	GO	5.24653	1	up	0.0053
cleavage furrow	GO	5.23286	1	up	0.0053
negative regulation of cysteine-type endopeptidase activity	GO	5.21377	1	up	0.0054
chaperone binding	GO	5.19276	1	up	0.0056
microtubule end	GO	5.17262	1	up	0.0057
cytokinetic process	GO	5.15249	1	up	0.0058
establishment of spindle orientation	GO	5.07112	1	up	0.0063
mitotic DNA damage checkpoint	GO	5.03934	1	up	0.0065
organelle disassembly	GO	5.03934	1	up	0.0065
interstrand cross-link repair	GO	5.02185	1	up	0.0066
developmental maturation	GO	5.00744	1	up	0.0067
positive regulation of protein import	GO	5.00435	1	up	0.0067
microtubule organizing center localization	GO	4.97071	1	up	0.0069
cell cycle DNA replication	GO	4.9221	1	up	0.0073
nuclear envelope organization	GO	4.91613	1	up	0.0073
regulation of cell maturation	GO	4.90639	1	up	0.0074
regulation of telomere capping	GO	4.89095	1	up	0.0075
cell division site	GO	4.88698	1	up	0.0075
protein heterodimerization activity	GO	4.88578	2	up	0.0076
establishment of spindle localization	GO	4.86818	1	up	0.0077
DNA repair	GO	4.82964	2	up	0.008
cell death in response to oxidative stress	GO	4.76853	1	up	0.0085
spindle localization	GO	4.74504	1	up	0.0087
germ cell development	GO	4.71065	1	up	0.009
positive regulation of protein serine/threonine kinase activity	GO	4.70745	1	up	0.009
damaged DNA binding	GO	4.68713	1	up	0.0092
response to ethanol	GO	4.64722	1	up	0.0096
positive regulation of protein localization to nucleus	GO	4.63529	1	up	0.0097
cell cycle G1/S phase transition	GO	4.62362	1	up	0.0098
regulation of protein import	GO	4.62351	1	up	0.0098
positive regulation of telomere maintenance via telomere lengthening	GO	4.59494	1	up	0.0101
negative regulation of ubiquitin-dependent protein catabolic process	GO	4.56686	1	up	0.0104
endopeptidase inhibitor activity	GO	4.55498	1	up	0.0105
sister chromatid cohesion	GO	4.54232	1	up	0.0106
signal transduction in response to DNA damage	GO	4.53821	1	up	0.0107
negative regulation of proteasomal protein catabolic process	GO	4.52624	1	up	0.0108
homologous chromosome segregation	GO	4.48718	1	up	0.0113
anterior/posterior axis specification	GO	4.46205	1	up	0.0115
peptidase inhibitor activity	GO	4.43647	1	up	0.0118
phosphoprotein phosphatase activity	GO	4.3836	1	up	0.0125
enzyme activator activity	GO	4.37371	1	up	0.0126
cell aging	GO	4.34019	1	up	0.013
regulation of cysteine-type endopeptidase activity	GO	4.32628	1	up	0.0132
negative regulation of neuron death	GO	4.31763	1	up	0.0133
site of double-strand break	GO	4.25638	1	up	0.0142
regulation of nucleocytoplasmic transport	GO	4.2241	1	up	0.0146
negative regulation of proteolysis involved in cellular protein catabolic process	GO	4.22058	1	up	0.0147
regulation of protein localization to nucleus	GO	4.1933	1	up	0.0151
homologous recombination	GO	4.18626	1	up	0.0152
reciprocal meiotic recombination	GO	4.18626	1	up	0.0152
neuron projection extension	GO	4.18616	1	up	0.0152
heat shock protein binding	GO	4.18574	1	up	0.0152
positive regulation of organelle assembly	GO	4.17861	1	up	0.0153
regulation of telomere maintenance via telomere lengthening	GO	4.09301	1	up	0.0167
regulation of hormone secretion	GO	4.08803	1	up	0.0168
negative regulation of cellular protein catabolic process	GO	4.07175	1	up	0.017
apical plasma membrane	GO	4.01881	1	up	0.018
cranial skeletal system development	GO	4.00081	1	up	0.0183
negative regulation of leukocyte apoptotic process	GO	3.92086	1	up	0.0198
regulation of epithelial cell proliferation	GO	3.91039	1	up	0.02
regulation of neuron death	GO	3.90471	1	up	0.0201
axis specification	GO	3.88967	1	up	0.0205
positive regulation of DNA biosynthetic process	GO	3.87871	1	up	0.0207
chordate embryonic development	GO	3.85773	1	up	0.0211
enzyme inhibitor activity	GO	3.84422	1	up	0.0214
negative regulation of protein serine/threonine kinase activity	GO	3.81587	1	up	0.022
nucleus organization	GO	3.81587	1	up	0.022
aging	GO	3.78864	1	up	0.0226
establishment of cell polarity	GO	3.78544	1	up	0.0227
cell proliferation	GO	3.77106	2	up	0.023
apical part of cell	GO	3.74779	1	up	0.0236
response to antineoplastic agent	GO	3.71226	1	up	0.0244
regulation of microtubule polymerization or depolymerization	GO	3.68985	1	up	0.025
regulation of protein secretion	GO	3.67558	1	up	0.0253
regulation of protein depolymerization	GO	3.64336	1	up	0.0262
response to alkaloid	GO	3.58215	1	up	0.0278
DNA biosynthetic process	GO	3.55517	1	up	0.0286
GTPase binding	GO	3.53755	1	up	0.0291
cofactor binding	GO	3.49742	1	up	0.0303
regulation of DNA biosynthetic process	GO	3.44237	1	up	0.032
positive regulation of cellular protein localization	GO	3.39653	1	up	0.0335
neural precursor cell proliferation	GO	3.38289	1	up	0.0339
nucleoside metabolic process	GO	3.36243	1	up	0.0347
magnesium ion binding	GO	3.35097	1	up	0.0351
chromosome, telomeric region	GO	3.31732	1	up	0.0362
establishment or maintenance of cell polarity	GO	3.29924	1	up	0.0369
negative regulation of supramolecular fiber organization	GO	3.18938	1	up	0.0412
response to toxic substance	GO	3.17777	1	up	0.0417
response to ionizing radiation	GO	3.16346	1	up	0.0423
positive regulation of establishment of protein localization	GO	3.0313	1	up	0.0483
membrane invagination	GO	2.99363	1	up	0.0501
anterior/posterior pattern specification	GO	2.99004	1	up	0.0503
regulation of cellular protein localization	GO	2.90428	1	up	0.0548
regulation of inflammatory response	GO	2.76624	1	up	0.0629
regionalization	GO	2.56245	1	up	0.0771
protein C-terminus binding	GO	2.54252	1	up	0.0787
histone binding	GO	2.51609	1	up	0.0808
response to wounding	GO	2.51089	1	up	0.0812
urogenital system development	GO	2.48205	1	up	0.0836
gland development	GO	2.34473	1	up	0.0959
developmental growth	GO	2.34253	1	up	0.0961
pattern specification process	GO	2.32512	1	up	0.0978
regulation of supramolecular fiber organization	GO	2.31671	1	up	0.0986
apoptotic signaling pathway	GO	2.25599	1	up	0.1048
cell part morphogenesis	GO	2.24082	1	up	0.1064
cellular response to drug	GO	2.23894	1	up	0.1066
cell cortex	GO	2.2052	1	up	0.1102
response to oxidative stress	GO	2.07671	1	up	0.1253
cilium	GO	2.03801	1	up	0.1303
response to inorganic substance	GO	1.95109	1	up	0.1421
neuron projection development	GO	1.95037	1	up	0.1422
axon	GO	1.92531	1	up	0.1458
neuronal cell body	GO	1.90899	1	up	0.1482
cytoplasmic region	GO	1.79485	1	up	0.1662
calcium ion binding	GO	1.53344	1	up	0.2158
positive regulation of programmed cell death	GO	1.51432	1	up	0.22
lipid binding	GO	1.36421	1	up	0.2556

## Sheet: Table 2
Table 2. Gene Expression Matrix with the 28 Gene 4-7 dpi Up-regulated Cluster and Top single cell RNAseq Correlations to 4 Human COVID-19 Studies. The values for the 4-7 dpi up-regulated 28 gene cluster come from the average temporal gene score (Supplemental Table 2). The values for the 4 scRNAseq studies are the reported fold changes from source articles, while the p-values are from BSCE bioset-…
Gene	4-7 dpi cluster (average temporal gene score)	Liao et al: Proliferating Tcell (Fold Change, P = 3.6E-49)	Schulte-Schrepping et al: Proliferating cells- Cohort 2-Cluster 12 (Fold Change, P = 1.5E-27)	Wilk et al: Proliferative Lymphocytes-Cluster13 (Fold Change, P = 8.6E-9)	Lee et al: Uncategorized 1_Cluster 15 (Fold Change, P = 9.1E-22)
Cenpe	33.747	1.6041	1.6141	1.3194	1.3606
Shcbp1	32.441	1.2567			1.399
Birc5	32.069	1.9557	1.9368		2.0251
Cdca3	32.062	1.4061
Cdk1	31.89	2.0991	1.4356		1.5364
Cdca8	31.794	1.5376	1.3631		1.3468
Pbk	31.48	1.2417
Cdkn3	31.234	1.7138	1.3647		1.5938
Ccna2	31.006	1.8116	1.3647	1.2321	1.3342
Aunip	30.908
Aurka	30.742	1.3549
Rad51	30.655		1.4118
Ccnb1	30.646	1.6115	1.461
Plk1	30.179	1.5765	1.4767
Hist1h1b	29.898	1.8798		1.4779	1.6498
Kif20a	29.883
Spag5	29.691	1.2452	1.5796
Tk1	29.449	1.8417	1.554	1.2343	2.0952
Cep55	29.427	1.4324	1.3462	1.2623
Aurkb	29.286	1.606			1.3449
Sgo1	29.245	1.4302
Nuf1	29.175	1.5103			1.2751
Prc1	28.953	1.3077	1.3352		1.2194
Cenph	28.895	1.3093	1.3154		1.2879
Ckap2	28.488	1.3783	1.203		1.2086
Melk	28.284	1.2809	1.3032
Asf1b	27.8	1.6112	1.646		1.3706
Spc25	27.776	1.4379			1.24

## Sheet: Liao et al
4-7dpi cluster genes(Genes:28) vs. Proliferating Tcell(Genes:600) Common Genes:(25)
Gene	EntrezGene ID	Description	Bioset1 Imported ID	Bioset1 Rank	Fold Change 1	Bioset2 Imported ID	Bioset2 Rank	Fold Change 2
CENPE	1062	centromere protein E	CENPE	1	33.747	CENPE	84	1.6041
SHCBP1	79801	SHC binding and spindle associated 1	SHCBP1	2	32.441	SHCBP1	413	1.2567
BIRC5	332	baculoviral IAP repeat containing 5	BIRC5	3	32.069	BIRC5	24	1.9557
CDCA3	83461	cell division cycle associated 3	CDCA3	4	32.062	CDCA3	182	1.4061
CDK1	983	cyclin dependent kinase 1	CDK1	5	31.89	CDK1	17	2.0991
CDCA8	55143	cell division cycle associated 8	CDCA8	6	31.794	CDCA8	113	1.5376
PBK	55872	PDZ binding kinase	PBK	7	31.48	PBK	445	1.2417
CDKN3	1033	cyclin dependent kinase inhibitor 3	CDKN3	8	31.234	CDKN3	52	1.7138
CCNA2	890	cyclin A2	CCNA2	9	31.006	CCNA2	41	1.8116
AURKA	6790	aurora kinase A	AURKA	11	30.742	AURKA	244	1.3549
CCNB1	891	cyclin B1	CCNB1	13	30.646	CCNB1	80	1.6115
PLK1	5347	polo like kinase 1	PLK1	14	30.179	PLK1	96	1.5765
HIST1H1B	3009	histone cluster 1 H1 family member b	HIST1H1B	15	29.898	HIST1H1B	37	1.8798
SPAG5	10615	sperm associated antigen 5	SPAG5	17	29.691	SPAG5	439	1.2452
TK1	7083	thymidine kinase 1	TK1	18	29.449	TK1	40	1.8417
CEP55	55165	centrosomal protein 55	CEP55	19	29.427	CEP55	166	1.4324
AURKB	9212	aurora kinase B	AURKB	20	29.286	AURKB	83	1.606
SGO1	151648	shugoshin 1	SGO1	21	29.245	SGO1	168	1.4302
NUF2	83540	NUF2, NDC80 kinetochore complex component	NUF2	22	29.175	NUF2	121	1.5103
PRC1	9055	protein regulator of cytokinesis 1	PRC1	23	28.953	PRC1	311	1.3077
CENPH	64946	centromere protein H	CENPH	24	28.895	CENPH	310	1.3093
CKAP2	26586	cytoskeleton associated protein 2	CKAP2	25	28.488	CKAP2	210	1.3783
MELK	9833	maternal embryonic leucine zipper kinase	MELK	26	28.284	MELK	364	1.2809
ASF1B	55723	anti-silencing function 1B histone chaperone	ASF1B	27	27.8	ASF1B	81	1.6112
SPC25	57405	SPC25, NDC80 kinetochore complex component	SPC25	28	27.776	SPC25	163	1.4379

## Sheet: Schulte-Schrepping et al
4-7dpi cluster genes(Genes:28) vs. Prol. cells-Cohort 2-Cluster 12(Genes:873) Common Genes:(17)
Gene	EntrezGene ID	Description	Bioset1 Imported ID	Bioset1 Rank	Fold Change 1	Bioset2 Imported ID	Bioset2 Rank	Fold Change 2
CENPE	1062	centromere protein E	CENPE	1	33.747	CENPE	76	1.6141
BIRC5	332	baculoviral IAP repeat containing 5	BIRC5	3	32.069	BIRC5	27	1.9368
CDK1	983	cyclin dependent kinase 1	CDK1	5	31.89	CDK1	179	1.4356
CDCA8	55143	cell division cycle associated 8	CDCA8	6	31.794	CDCA8	264	1.3631
CDKN3	1033	cyclin dependent kinase inhibitor 3	CDKN3	8	31.234	CDKN3	261	1.3647
CCNA2	890	cyclin A2	CCNA2	9	31.006	CCNA2	87	1.5873
RAD51	5888	RAD51 recombinase	RAD51	12	30.655	RAD51	202	1.4118
CCNB1	891	cyclin B1	CCNB1	13	30.646	CCNB1	153	1.461
PLK1	5347	polo like kinase 1	PLK1	14	30.179	PLK1	141	1.4767
TK1	7083	thymidine kinase 1	TK1	18	29.449	TK1	88	1.5796
CEP55	55165	centrosomal protein 55	CEP55	19	29.427	CEP55	100	1.554
AURKB	9212	aurora kinase B	AURKB	20	29.286	AURKB	282	1.3462
PRC1	9055	protein regulator of cytokinesis 1	PRC1	23	28.953	PRC1	296	1.3352
CENPH	64946	centromere protein H	CENPH	24	28.895	CENPH	323	1.3154
CKAP2	26586	cytoskeleton associated protein 2	CKAP2	25	28.488	CKAP2	643	1.203
MELK	9833	maternal embryonic leucine zipper kinase	MELK	26	28.284	MELK	344	1.3032
ASF1B	55723	anti-silencing function 1B histone chaperone	ASF1B	27	27.8	ASF1B	68	1.646

## Sheet: Wilk et al
4-7dpi cluster genes(Genes:28) vs. Proliferative Lymphocytes-Cluster13(Genes:222) Common Genes:(5)
Gene	EntrezGene ID	Description	Bioset1 Imported ID	Bioset1 Rank	Fold Change 1	Bioset2 Imported ID	Bioset2 Rank	Fold Change 2
CENPE	1062	centromere protein E	CENPE	1	33.747	CENPE	80	1.3194
CCNA2	890	cyclin A2	CCNA2	9	31.006	CCNA2	157	1.2321
HIST1H1B	3009	histone cluster 1 H1 family member b	HIST1H1B	15	29.898	HIST1H1B	31	1.4779
TK1	7083	thymidine kinase 1	TK1	18	29.449	TK1	155	1.2343
CEP55	55165	centrosomal protein 55	CEP55	19	29.427	CEP55	130	1.2623

## Sheet: Lee et al
4-7dpi cluster genes(Genes:28) vs. Uncategorized 1_Cluster 15(Genes:833) Common Genes:(16)
Gene	EntrezGene ID	Description	Bioset1 Imported ID	Bioset1 Rank	Fold Change 1	Bioset2 Imported ID	Bioset2 Rank	Fold Change 2
CENPE	1062	centromere protein E	CENPE	1	33.747	CENPE	334	1.3606
SHCBP1	79801	SHC binding and spindle associated 1	SHCBP1	2	32.441	SHCBP1	288	1.399
BIRC5	332	baculoviral IAP repeat containing 5	BIRC5	3	32.069	BIRC5	27	2.0251
CDK1	983	cyclin dependent kinase 1	CDK1	5	31.89	CDK1	155	1.5364
CDCA8	55143	cell division cycle associated 8	CDCA8	6	31.794	CDCA8	356	1.3468
CDKN3	1033	cyclin dependent kinase inhibitor 3	CDKN3	8	31.234	CDKN3	127	1.5938
CCNA2	890	cyclin A2	CCNA2	9	31.006	CCNA2	379	1.3342
HIST1H1B	3009	histone cluster 1 H1 family member b	HIST1H1B	15	29.898	HIST1H1B	103	1.6498
TK1	7083	thymidine kinase 1	TK1	18	29.449	TK1	23	2.0952
AURKB	9212	aurora kinase B	AURKB	20	29.286	AURKB	358	1.3449
NUF2	83540	NUF2, NDC80 kinetochore complex component	NUF2	22	29.175	NUF2	507	1.2751
PRC1	9055	protein regulator of cytokinesis 1	PRC1	23	28.953	PRC1	686	1.2194
CENPH	64946	centromere protein H	CENPH	24	28.895	CENPH	475	1.2879
CKAP2	26586	cytoskeleton associated protein 2	CKAP2	25	28.488	CKAP2	736	1.2086
ASF1B	55723	anti-silencing function 1B histone chaperone	ASF1B	27	27.8	ASF1B	324	1.3706
SPC25	57405	SPC25, NDC80 kinetochore complex component	SPC25	28	27.776	SPC25	613	1.24
